# Supplementary material for: Single‐cell RNA landscape of cell fate decision of renal proximal tubular epithelial cells and immune‐microenvironment in kidney fibrosis
Source: Clin Transl Med. 2022 Sep 9;12(9):e1010. doi: 10.1002/ctm2.1010 (PMC9460484; doi:10.1002/ctm2.1010)
Supplement: Supplementary file 1 — Supporting Information [file CTM2-12-e1010-s003.xlsx]

## Sheet: Sheet2
ID	Age	Sex	Pathology	Time at biopsy		Three years after biopsy
				Scr (μM)	eGFR (ml/min/1.73m2)	24h Upro (g)	Scr (μM)	eGFR (ml/min/1.73m2)	24h Upro(g)	IFTA	DM	HTN
1	NA	Male	NA(donor)	88	-	-	-	-	-	None	NA	NA
2	61	Male	IgA Nephropathy (IgAN)	107.9	64.15	1.19*	116*	59.01*	2.3*	Moderate to severe	N	Y
3	62	Male	Chronic Tubulointerstitial Nephritis (CIN)	203	30.83	-	95	74.06	-	Moderate to severe	Y	Y
4	60	Male	Membraneous Nephropathy (MN)	62	121.99	16	57	134.42	0.14	Mild	N	Y
5	27	Male	Lupus Nephropathy(LN)	145	53.82	12.4	300	23.26	4	Mild	N	N
M=male; eGFR, estimated GFR(MDRD)=186 × (Scr/88.4)^(−1.154) × age^(−0.2030); N, No; Y, Yes; DM, diabetes; HTN, hypertension; IgAN, IgA Nephropathy; CIN, Chronic Tubulointerstitial Nephritis; MN, Membraneous Nephropathy; LN, Lupus Nephropathy; -, Normal; *, the IgAN patient lost follow-up at the third month, the laboratory results was from his last visit.
