# Supplementary material for: Single‐cell RNA landscape of cell fate decision of renal proximal tubular epithelial cells and immune‐microenvironment in kidney fibrosis
Source: Clin Transl Med. 2022 Sep 9;12(9):e1010. doi: 10.1002/ctm2.1010 (PMC9460484; doi:10.1002/ctm2.1010)
Supplement: Supplementary file 2 — Supporting Information [file CTM2-12-e1010-s013.csv]

gene	p_val	avg_log2FC	pct.1	pct.2	p_val_adj	cluster
FABP1	0	1.98886957151735	0.963	0.476	0	0
CRYAB	0	1.6096408696897	0.996	0.635	0	0
S100A1	0	1.47452183512195	0.92	0.471	0	0
PCK1	0	1.40946440035067	0.896	0.486	0	0
STK19	0	1.32521975934036	0.691	0.32	0	0
GSTA1	0	1.30383821848527	0.9	0.494	0	0
NAT8	0	1.29656892939271	0.963	0.541	0	0
PCP4	0	1.28135022658089	0.61	0.298	0	0
PDZK1IP1	0	1.20600704160553	0.993	0.711	0	0
RARRES2	0	1.12876304983274	0.734	0.396	0	0
AKR7A3	0	1.1115824115123	0.666	0.346	0	0
SUCLG1	0	1.10701179005224	0.964	0.692	0	0
RARRES3	0	1.09268832065371	0.816	0.505	0	0
CYB5A	0	1.0881425742506	0.957	0.703	0	0
MAOA	0	1.08419431172499	0.679	0.368	0	0
DBI	0	1.07068615630615	0.955	0.731	0	0
SMIM24	0	1.01799255201409	0.902	0.571	0	0
PDZK1	0	1.0052034798648	0.731	0.425	0	0
CHCHD10	0	0.993714318943085	0.938	0.679	0	0
KHK	0	0.960796024914665	0.824	0.513	0	0
ATP5J	0	0.958234064030602	0.942	0.724	0	0
CXCL14	0	0.957845996316174	0.964	0.636	0	0
SOD1	0	0.947534498497018	0.938	0.753	0	0
MT-ATP6	0	0.947533445205072	0.994	0.946	0	0
DDT	0	0.93112543424613	0.889	0.656	0	0
ATP5G3	0	0.926045108485674	0.941	0.724	0	0
GPX3	0	0.906658097430468	0.999	0.881	0	0
NDUFB4	0	0.883150973336103	0.842	0.632	0	0
COX14	0	0.877835232554116	0.81	0.584	0	0
LDHB	0	0.875761208011877	0.934	0.712	0	0
HSPE1	0	0.867079593055003	0.911	0.706	0	0
MT-CYB	0	0.838719259925237	0.991	0.935	0	0
COX7B	0	0.834686291105398	0.946	0.758	0	0
LGALS2	0	0.830103061313198	0.845	0.559	0	0
NDUFB2	0	0.820375156691679	0.954	0.786	0	0
LAMTOR5	0	0.808576360597459	0.911	0.714	0	0
UBB	0	0.768429048566687	0.946	0.816	0	0
RPS27L	0	0.764549869282084	0.917	0.743	0	0
APOE	0	0.738368428302365	0.973	0.762	0	0
COX5B	0	0.737808481244869	0.963	0.813	0	0
NDUFA4	0	0.732522566684771	0.976	0.833	0	0
TXN	0	0.727418381917649	0.93	0.744	0	0
ALDOB	0	0.720041314762607	0.95	0.624	0	0
GAPDH	0	0.717088698744628	0.974	0.869	0	0
UQCRQ	0	0.715570100363409	0.969	0.826	0	0
COX7A2	0	0.706415718679232	0.943	0.791	0	0
MT-ND4	0	0.69827931035073	0.997	0.964	0	0
COX7C	0	0.610651339925167	0.993	0.926	0	0
FTH1	0	0.525923011766213	0.999	0.987	0	0
ACTB	0	-1.39906771111553	0.742	0.88	0	0
HLA-B	0	-2.16069118155397	0.263	0.619	0	0
S100A6	0	-2.79793835246819	0.234	0.603	0	0
MALAT1	0	-3.80478609111855	0.836	0.841	0	0
TMSB4X	0	-3.91684141468231	0.468	0.79	0	0
IGKC	0	-4.52122781949132	0.001	0.394	0	0
NDUFS5	1.10442163463168e-307	0.733540150164014	0.904	0.729	2.44817143748805e-303	0
GRHPR	3.12660963011006e-305	1.04491976033536	0.678	0.421	6.93075556706497e-301	0
MCCD1	6.58189991736999e-305	1.06142323299706	0.662	0.374	1.45900975468341e-300	0
PEBP1	1.16109034884289e-303	0.686413716719678	0.935	0.759	2.57378897628003e-299	0
ATP5L	2.02892368373004e-303	0.621619836077112	0.946	0.835	4.49751512972439e-299	0
AC090498.1	6.90570095713584e-303	-1.39209749892026	0.461	0.74	1.5307867311683e-298	0
IGLC2	3.28322723545515e-302	-3.86396441348367	0	0.321	7.27792981283344e-298	0
AC093326.1	1.11765355692401e-301	1.12959566912256	0.478	0.205	2.47750263963345e-297	0
TPT1	1.43236979549275e-301	0.49074072462453	0.993	0.963	3.17513412566877e-297	0
PEPD	6.22122434172276e-300	0.994768486352416	0.705	0.438	1.37905879982969e-295	0
ATP5O	5.73292532169868e-294	0.825863036973084	0.85	0.637	1.27081755606095e-289	0
RBP5	2.30686753652666e-293	0.762021884280148	0.878	0.613	5.11363326821865e-289	0
GLYAT	4.84809670116086e-293	0.950349377709019	0.687	0.395	1.07467759574633e-288	0
FOS	3.52070059142214e-291	-2.38930574863871	0.107	0.437	7.80433700100547e-287	0
PTMA	2.37261987611116e-284	-1.03176512404935	0.813	0.913	5.25938647937561e-280	0
PCSK1N	1.66678526416806e-283	0.801842221898718	0.85	0.577	3.69476289508134e-279	0
HLA-C	1.21889384830822e-282	-1.7774143355513	0.305	0.615	2.70192199354482e-278	0
ATP5H	1.80287613183795e-282	0.868853701243579	0.806	0.583	3.99643552144517e-278	0
USMG5	1.57766568997012e-275	0.628917340077314	0.924	0.779	3.49721153495676e-271	0
COX5A	4.33854643363985e-275	0.80717624595236	0.824	0.598	9.61725587944945e-271	0
RPL39	3.34262326200772e-272	-0.784584594460274	0.945	0.974	7.40959298489252e-268	0
SPP1	1.31988337135704e-269	0.376351952676952	0.967	0.704	2.92578546928714e-265	0
RPS27	7.39375801774641e-269	-0.935788082147812	0.984	0.994	1.63897433979385e-264	0
NEAT1	3.75868563574474e-268	-1.87760353781417	0.178	0.488	8.33187844875537e-264	0
DCXR	2.46578513236159e-267	0.757628177465908	0.849	0.646	5.46590590290594e-263	0
TXNDC17	1.74605358559222e-263	0.869620378361312	0.754	0.532	3.87047698318226e-259	0
NDUFC1	1.72074638520119e-256	0.732344983321507	0.851	0.67	3.81437851207549e-252	0
MT-ND1	5.42302183127616e-255	0.637435454325731	0.981	0.908	1.20212124933899e-250	0
UQCR10	7.05575710944365e-250	0.653593232334986	0.908	0.761	1.56404967845037e-245	0
ACTG1	1.78816294442618e-248	-1.2245064247926	0.296	0.598	3.96382079890952e-244	0
COX4I1	5.2572001210922e-248	0.533167463748887	0.951	0.861	1.16536355084251e-243	0
ATP5J2	1.27648627508043e-245	0.661325301677745	0.878	0.723	2.8295871259708e-241	0
DNPH1	4.48843819888757e-239	0.768286719080064	0.781	0.576	9.94952095547407e-235	0
ECHS1	6.9560830518626e-238	0.656200279606174	0.847	0.638	1.54195493010638e-233	0
S100A4	1.05604032190127e-237	-2.39480104491019	0.036	0.317	2.34092458155855e-233	0
JUNB	1.94699730028174e-236	-2.10356048045405	0.09	0.384	4.31590891553454e-232	0
IFITM2	2.58911294757417e-233	-1.62332368736692	0.083	0.377	5.73928667088766e-229	0
ATP5G1	1.38689561337128e-230	0.730920283441402	0.817	0.624	3.07433150616012e-226	0
PCBD1	2.15685814523185e-230	0.788982479467191	0.734	0.524	4.78110745053545e-226	0
IL32	2.88008547630858e-230	0.621924844535246	0.896	0.673	6.38428547533322e-226	0
MRPL41	1.544828018748e-226	0.762358028546813	0.784	0.589	3.4244202691587e-222	0
HLA-E	8.96664186246117e-226	-1.4889716968124	0.101	0.396	1.98763550165177e-221	0
BTG1	7.13931153559538e-223	-1.60121431621836	0.135	0.432	1.58257118809543e-218	0
ADI1	2.56858915228338e-219	0.730366897806439	0.781	0.587	5.69379157386658e-215	0
TXNIP	2.54348469794476e-214	-1.24205324215534	0.072	0.35	5.63814252993415e-210	0
C11orf54	8.67984836211855e-214	0.691817442001346	0.746	0.501	1.92406198643082e-209	0
ETFB	2.89625110448801e-213	0.751239467366845	0.749	0.557	6.42011982331857e-209	0
PLA2G16	7.39135830146484e-212	0.833552830856161	0.661	0.447	1.63844239468571e-207	0
HRSP12	3.5858912454941e-210	0.709001535359325	0.713	0.473	7.94884512388678e-206	0
DUSP1	4.8653037139688e-210	-1.7098501242865	0.043	0.304	1.07849187427546e-205	0
ATP5E	5.41530603360534e-210	0.399053454054084	0.977	0.951	1.2004108884693e-205	0
MGST1	6.77751371622684e-209	0.769874651251377	0.725	0.462	1.502371465476e-204	0
BBOX1	7.47410925000119e-208	0.771344681149888	0.7	0.459	1.65678579744776e-203	0
FXYD2	1.75668885720088e-207	0.424455948127788	0.994	0.836	3.89405218975718e-203	0
TMEM176B	1.41070194305714e-206	0.807849980085362	0.712	0.469	3.12710299717477e-202	0
GLRX	5.75971804807544e-206	0.78555318789101	0.71	0.51	1.27675669971688e-201	0
UQCRH	8.09974848957558e-205	0.599633718408433	0.893	0.721	1.79547124768422e-200	0
CIRBP	1.75454549061433e-202	-1.04607493210223	0.221	0.51	3.88930098904478e-198	0
RPS29	1.0164665652263e-201	-0.778329352546575	0.972	0.988	2.25320143513715e-197	0
MT-ND5	3.45160320213765e-201	0.657187703104028	0.907	0.764	7.65116881817852e-197	0
KLF6	7.70734299401363e-201	-1.34978242839039	0.066	0.328	1.708486721483e-196	0
IGHA1	4.04536704995036e-199	-2.42649306588295	0	0.229	8.96736513962496e-195	0
COX6B1	1.71273748251645e-198	0.518676541164048	0.932	0.818	3.79662517749421e-194	0
SLIRP	4.67151762454567e-198	0.655319685380756	0.811	0.649	1.03553531183304e-193	0
HINT1	4.15568040039795e-196	0.492280950069654	0.94	0.834	9.21189674356213e-192	0
TMSB10	3.29476231637359e-194	-1.27712745487975	0.836	0.883	7.30349962670533e-190	0
H3F3B	4.71307152812271e-194	-1.02896659863347	0.488	0.704	1.04474656563896e-189	0
ZFP36L1	1.25174958518979e-193	-1.14312121542852	0.122	0.393	2.77475330549022e-189	0
MT-ND2	2.36327629406719e-193	0.515880112858571	0.982	0.945	5.23867456105874e-189	0
PXMP2	2.83825610910129e-193	0.880476566215687	0.546	0.338	6.29156231704484e-189	0
COX6C	1.72111058550835e-192	0.551500277067336	0.917	0.787	3.81518583489637e-188	0
BDH2	2.80410076413857e-191	0.843083048662483	0.609	0.409	6.21585016386597e-187	0
MPC2	6.38112284578478e-191	0.718393602667821	0.75	0.548	1.41450350122511e-186	0
CRYL1	5.59363919959061e-189	0.778226254483536	0.657	0.462	1.23994200137325e-184	0
NDUFB1	3.655048605493e-188	0.484229155517735	0.911	0.801	8.10214624379634e-184	0
ZFP36	1.90002036895126e-187	-1.53228528243964	0.036	0.273	4.21177515185425e-183	0
PTGR1	4.57377918971331e-187	0.894304300093173	0.575	0.374	1.01386963298375e-182	0
CD52	1.00259026834061e-185	-2.39974178299871	0.01	0.231	2.22244184783064e-181	0
HPD	2.73772101790968e-184	0.508984202459025	0.775	0.519	6.06870618040039e-180	0
FKBP2	1.90752984061313e-183	0.711475112623096	0.784	0.602	4.22842139768712e-179	0
DHRS4L2	3.49313307760039e-183	0.718190633930974	0.659	0.452	7.74322809311678e-179	0
CRIP1	1.59479503116177e-182	-2.00176056577343	0.01	0.229	3.5351821455763e-178	0
NDUFB3	5.61664530306572e-181	0.737873320487023	0.723	0.548	1.24504176433058e-176	0
HRASLS2	3.23108654419525e-180	0.898156293446863	0.325	0.142	7.16234954251761e-176	0
C14orf2	1.3311358558366e-179	0.456628062253879	0.915	0.81	2.95072885163298e-175	0
NDUFA1	2.56880614520365e-179	0.535083608973671	0.905	0.755	5.69427258207293e-175	0
ATP5D	3.58445172046938e-179	0.537674194772173	0.88	0.753	7.94565412876447e-175	0
HLA-A	7.25374992719377e-179	-1.22214921380144	0.438	0.657	1.60793874636104e-174	0
IFI6	8.0532635965478e-178	-1.8632464946112	0.041	0.272	1.78516694144675e-173	0
ATPIF1	5.58290379660705e-177	0.573923176253068	0.856	0.702	1.23756228459388e-172	0
ARHGDIB	4.5148016213345e-174	-1.42522721385621	0.007	0.216	1.00079607540122e-169	0
FTL	2.9843287478703e-173	0.361843698561343	1	0.985	6.6153615354041e-169	0
JUN	7.23758757553227e-173	-1.44027514189057	0.079	0.322	1.60435603786824e-168	0
IGHG1	8.43247071485773e-172	-2.75448088082403	0.002	0.205	1.86922578336251e-167	0
VIM	9.31532498031924e-172	-1.62993678056892	0.049	0.275	2.06492808838737e-167	0
CTSH	5.89655156026942e-170	0.880767658701309	0.609	0.414	1.30708858436492e-165	0
UQCRB	5.91386224964868e-170	0.491030648839476	0.925	0.812	1.31092584487962e-165	0
MIOX	9.07808248716273e-170	0.30480669523198	0.836	0.598	2.01233854492936e-165	0
TMEM27	1.77005509684902e-169	0.801595648510449	0.582	0.358	3.92368113318523e-165	0
CALM1	1.85142514167049e-168	0.605120455396287	0.836	0.702	4.10405411154097e-164	0
UQCRFS1	3.408625534611e-167	0.711098415592515	0.7	0.524	7.5559002225722e-163	0
GPX4	2.59088884498499e-166	0.473287872556408	0.922	0.809	5.74322330267822e-162	0
BST2	2.41489037551938e-165	-1.25496624663269	0.011	0.214	5.35308749541381e-161	0
NDUFAB1	7.98672936590847e-164	0.745213802153288	0.673	0.504	1.77041829854093e-159	0
DDX5	2.36196527916947e-163	-0.951163776297342	0.27	0.536	5.23576843433497e-159	0
AP1M2	5.27420844690208e-162	0.844381373379923	0.512	0.325	1.16913378642478e-157	0
MDH1	1.94122952456693e-161	0.730917091357943	0.693	0.51	4.30312348710752e-157	0
SAT2	3.46038318916775e-161	0.601013316460752	0.742	0.561	7.67063141542816e-157	0
RPS2	4.10160377145468e-161	-0.74600012192394	0.891	0.913	9.09202508018359e-157	0
ANXA2	9.47992755536272e-161	-1.09706320794448	0.032	0.245	2.10141554119725e-156	0
N4BP2L2	5.43485333785062e-159	-0.90814420874668	0.099	0.341	1.20474393940135e-154	0
OCIAD2	1.56864947861822e-158	0.59567739124963	0.784	0.587	3.47722529925301e-154	0
ITGB1	1.87435722637629e-157	-0.943006090108098	0.068	0.297	4.15488766370833e-153	0
TMEM256	1.94552925267177e-156	0.653750091048215	0.7	0.541	4.3126546943975e-152	0
WSB1	3.25707413903349e-156	-0.765230867875003	0.035	0.247	7.21995624399553e-152	0
IFITM1	4.42309918302015e-156	-1.65829225210994	0.002	0.189	9.80468395900076e-152	0
SRGN	4.61224890879858e-156	-1.77226497112839	0.004	0.193	1.02239721561338e-151	0
FOSB	1.05801720672183e-154	-1.07440540874365	0.037	0.247	2.34530674214029e-150	0
CISD1	4.10636766771629e-154	0.734362780434247	0.659	0.483	9.1025852090267e-150	0
IGHG3	1.06201643947469e-153	-2.09607686578186	0	0.184	2.35417184138355e-149	0
IFI27	1.45992358240696e-153	-2.48595400297004	0.047	0.255	3.23621260512152e-149	0
DYNLL1	7.15055617069363e-153	0.543639832021475	0.865	0.709	1.58506378635766e-148	0
EMP3	2.52531945743395e-152	-1.20745683178565	0.014	0.207	5.59787564129383e-148	0
IER2	7.13901414873027e-152	-1.19787677580491	0.093	0.319	1.58250526634904e-147	0
PNISR	6.42886043409618e-151	-0.809241819645925	0.054	0.27	1.4250854924261e-146	0
MT-CO3	1.66340335075049e-150	0.389239350033604	0.998	0.987	3.68726620760861e-146	0
SERF2	1.5315123118515e-149	0.327490987865084	0.983	0.945	3.39490334168121e-145	0
NDUFV2	2.10092995992254e-149	0.7101023542807	0.669	0.516	4.65713144216029e-145	0
B2M	5.11842207078935e-149	-1.33937079213806	0.959	0.923	1.13460062043188e-144	0
HSPB1	3.03990017526231e-148	0.47826406555414	0.902	0.756	6.73854671850397e-144	0
HGD	3.58846544881955e-148	0.825600363375961	0.438	0.259	7.95455136039829e-144	0
MRPS36	1.50135218578286e-146	0.741591786766595	0.62	0.465	3.32804739022487e-142	0
CD9	1.75283116087513e-146	-1.16863338521647	0.083	0.299	3.88550083431191e-142	0
CYSTM1	8.21673568444733e-144	0.547991194558268	0.806	0.617	1.82140379917144e-139	0
BHMT	2.29568437122411e-142	0.601009085631683	0.621	0.412	5.08884354569248e-138	0
RPS19	4.12491251150925e-142	-0.629649030752301	0.957	0.97	9.14369356426256e-138	0
LGALS1	1.01686197392116e-139	-1.66462552411715	0.12	0.336	2.25407793759104e-135	0
RPL28	1.88659022126569e-139	-0.542015193754661	0.947	0.966	4.18200454347966e-135	0
ATP6V1F	3.54990972600311e-139	0.583606336386313	0.774	0.625	7.86908488963109e-135	0
ACAT1	4.05355269969469e-138	0.644113815753141	0.69	0.529	8.98551026941322e-134	0
ISG15	1.5618735440857e-137	-1.63778059055542	0.04	0.229	3.46220508517477e-133	0
CD24	5.12437898948616e-137	-1.25209359861358	0.185	0.398	1.1359210905994e-132	0
RPL36	1.71201192408209e-135	-0.475207720947068	0.952	0.971	3.79501683211278e-131	0
FAM195A	2.58347195507026e-135	0.694029556354172	0.592	0.434	5.72678228280424e-131	0
IGHG4	3.19130803310169e-135	-1.94250376557414	0.001	0.166	7.07417251697651e-131	0
PRR13	3.66689867309163e-135	0.594643860941596	0.751	0.616	8.12841428864222e-131	0
PRDX2	1.06721814717932e-133	0.567488011452462	0.745	0.592	2.3657024668524e-129	0
C4orf48	2.33928453314803e-133	-0.733583828954807	0.025	0.206	5.18549202462924e-129	0
SAP18	4.54774147953541e-133	0.604682212177094	0.725	0.593	1.00809785376861e-128	0
IGLC3	5.49282494638426e-133	-2.78589121595814	0	0.162	1.217594505865e-128	0
CCNL1	1.55972695216197e-132	-0.669411893935742	0.022	0.201	3.45744673485744e-128	0
ACOT13	2.00170122231198e-132	0.746459906181602	0.505	0.338	4.43717109949897e-128	0
RPS3	3.26389552579494e-132	-0.691685491702317	0.884	0.909	7.23507721202964e-128	0
SERPINA1	3.94460991337918e-132	0.859235856385445	0.54	0.361	8.74401679498762e-128	0
FXYD5	4.9505802854483e-132	-1.18231607826337	0.005	0.169	1.09739513187533e-127	0
TUBA1B	5.61227393835946e-132	-0.938099186437171	0.109	0.326	1.24407276391614e-127	0
CSRP2	5.3729251365671e-131	0.766236819025864	0.411	0.242	1.19101631502283e-126	0
NDUFB10	5.41543723397005e-131	0.608039535692565	0.721	0.587	1.20043997165414e-126	0
NDUFA6	1.85987847030255e-129	0.62932420310091	0.681	0.533	4.12279260511966e-125	0
NFKBIA	4.88836505669043e-128	-1.26366440184291	0.088	0.292	1.08360388211657e-123	0
COX17	1.10036432852597e-127	0.552382737621819	0.74	0.611	2.43917760704352e-123	0
PSAP	1.26970793282026e-127	-0.920540578754102	0.324	0.546	2.81456157468266e-123	0
AKAP9	3.5245255017516e-126	-0.609659491722731	0.045	0.235	7.81281567973278e-122	0
S100A10	1.61788246465958e-124	-0.902556030906657	0.272	0.488	3.58636005941089e-120	0
SLC25A5	5.82174011492084e-124	0.514960693359091	0.799	0.624	1.2905051312745e-119	0
CRIP2	2.74189404427559e-123	-0.906297113596046	0.025	0.195	6.0779565279457e-119	0
EGR1	2.75738598150891e-123	-0.895512938840542	0.025	0.194	6.11229750521081e-119	0
PPP1R15A	2.83977392010587e-123	-0.859437493075967	0.008	0.167	6.29492684869868e-119	0
HCST	5.14664570256297e-123	-1.41844956425237	0.005	0.159	1.14085695288713e-118	0
PRDX1	1.18427843765321e-122	0.479437047417373	0.831	0.706	2.62519001274587e-118	0
KTN1	1.29642409997388e-121	-0.597805835137475	0.097	0.307	2.8737833024121e-117	0
ISOC2	3.09851610587379e-121	0.662287889246904	0.56	0.407	6.86848065189043e-117	0
PABPC1	6.05324945656263e-121	-0.865119089169959	0.205	0.427	1.34182380703624e-116	0
ATP5B	9.08153882694521e-120	0.59487705559448	0.718	0.567	2.01310471176894e-115	0
TMEM123	8.26056068262397e-119	-0.612800875939061	0.049	0.232	1.83111848651725e-114	0
ZFP36L2	1.69055278607656e-118	-0.855977406309686	0.082	0.277	3.74744836089592e-114	0
MT-CO2	1.03144308409654e-115	0.290385469106292	0.998	0.989	2.28639988451681e-111	0
MARCKS	2.62670867683646e-115	-0.697376310951488	0.005	0.151	5.82262512394339e-111	0
PRDX5	3.731803743699e-115	0.459896590759302	0.836	0.709	8.27228935865758e-111	0
NDUFS8	4.00390633956692e-115	0.543330720040843	0.728	0.596	8.87545918291799e-111	0
POLR2L	5.43810091171594e-115	0.371522168306261	0.909	0.817	1.20546382910007e-110	0
SOX4	8.55925783823112e-115	-0.797709793199146	0.031	0.197	1.89733068500069e-110	0
PNRC1	1.80727736029236e-114	-0.785169836050006	0.198	0.418	4.00619172456008e-110	0
GMFG	1.8234378313422e-114	-1.05106354336764	0.009	0.158	4.04201464073626e-110	0
MSRA	3.02541023734491e-113	0.638710968991206	0.502	0.341	6.70642687312245e-109	0
NIT2	4.74720515500757e-113	0.749843952883003	0.452	0.301	1.05231296671053e-108	0
NACA	6.95044682723825e-112	0.395249740977174	0.912	0.841	1.5407055481939e-107	0
ECH1	2.82774736883522e-111	0.657251512167539	0.603	0.477	6.26826759249703e-107	0
TIMP1	3.20833417786635e-111	-1.03323457021795	0.054	0.227	7.11191437207633e-107	0
ANXA1	3.48922412390745e-111	-1.01633089314591	0.006	0.149	7.73456311546565e-107	0
BTG2	1.94159358521826e-110	-0.761800545103061	0.022	0.177	4.30393050035332e-106	0
MT-CO1	4.88810584176149e-110	0.35133778005738	1	0.993	1.08354642194327e-105	0
NDUFA11	2.2509110411564e-109	0.461126652635603	0.807	0.702	4.9895945049314e-105	0
CXCR4	3.92534478902731e-109	-1.50213859422657	0.004	0.142	8.70131179383684e-105	0
TUBB	4.55696967786201e-109	-0.662293990954477	0.098	0.291	1.01014346849167e-104	0
RBM3	1.21226463547364e-108	-0.640287937668552	0.096	0.288	2.68722701745442e-104	0
YWHAH	2.13210297509626e-108	-0.64413624383721	0.067	0.246	4.72623266489588e-104	0
MINOS1	1.06228579424156e-107	0.505256314590861	0.785	0.645	2.35476892009526e-103	0
ACMSD	3.44376009235701e-106	0.679960083308813	0.382	0.234	7.63378299672777e-102	0
AHNAK	6.77454275084987e-106	-0.535952863413717	0.01	0.152	1.50171289158089e-101	0
COX8A	1.87085229690999e-105	0.39778059276885	0.89	0.766	4.14711828656037e-101	0
RNF186	2.23218555988804e-105	0.675314073936551	0.295	0.154	4.94808573060381e-101	0
SHMT1	2.79351933581977e-105	0.681823015956736	0.414	0.264	6.19239431171169e-101	0
NDUFB8	3.82612182493535e-105	0.540847748982768	0.726	0.6	8.48136424933419e-101	0
IQGAP1	4.92721082319696e-105	-0.509383267664633	0.02	0.168	1.09221482317807e-100	0
CD47	5.22420778202292e-105	-0.603222859218453	0.03	0.186	1.15805013904102e-100	0
HNRNPH1	8.95102107452561e-105	-0.757948723567649	0.109	0.299	1.98417284159009e-100	0
HNRNPDL	9.84779962197825e-105	-0.612960669620347	0.127	0.328	2.18296174220392e-100	0
DDX17	2.46508205092963e-104	-0.630315654490626	0.155	0.361	5.46434738229572e-100	0
ACAA1	2.9332110464909e-104	0.620195943432527	0.564	0.421	6.50204892675638e-100	0
CORO1A	8.70607931111461e-104	-1.14313450615222	0.003	0.134	1.92987660089478e-99	0
CDK2AP2	8.71681254727302e-104	0.644860307927626	0.57	0.435	1.93225583735401e-99	0
COX6A1	9.31047906117466e-104	0.45513607786761	0.867	0.738	2.06385389349059e-99	0
CCL4	1.16643582401148e-103	-2.14148302183088	0.007	0.142	2.58563829108625e-99	0
AKR1A1	1.62955721821103e-103	0.549919588097468	0.636	0.498	3.61223948560838e-99	0
GRN	5.53802898182346e-103	-0.641881262375715	0.102	0.292	1.22761488440081e-98	0
RPS21	6.26911637374283e-103	-0.549464606917454	0.821	0.886	1.38967502656757e-98	0
IER3	7.16068116785608e-103	-0.761193072646266	0.022	0.168	1.58730819447866e-98	0
SRSF5	8.65808232674448e-103	-0.688348886533464	0.157	0.359	1.91923710936945e-98	0
GLYATL1	1.29507762484702e-102	0.654006041468883	0.391	0.236	2.8707985709984e-98	0
TUBA1A	1.66697045828037e-102	-0.720967838635364	0.013	0.152	3.69517341487009e-98	0
GSN	1.72234055121702e-102	-0.780104748570712	0.036	0.19	3.81791229988277e-98	0
NDUFB9	2.36529736509229e-102	0.52890062192636	0.752	0.608	5.24315466920009e-98	0
ETNK2	3.39005600495791e-102	0.692262830487666	0.317	0.177	7.51473714619021e-98	0
AK2	6.8267412210712e-102	0.661179830894561	0.518	0.386	1.51328372647485e-97	0
PRAP1	1.6406391170166e-101	0.431530561152426	0.671	0.487	3.63680473069071e-97	0
RNASET2	1.97437009151461e-101	-0.67217954811238	0.017	0.158	4.37658618186044e-97	0
ARGLU1	4.86550214658403e-101	-0.606240534404009	0.094	0.279	1.07853586083328e-96	0
CTSD	7.22385019416278e-101	-0.856446885866738	0.309	0.502	1.60131087254006e-96	0
MT2A	1.01615988842017e-100	-0.881570368730578	0.606	0.755	2.25252162466098e-96	0
CHCHD2	1.07512441621557e-100	0.442172562664148	0.823	0.709	2.38322829342506e-96	0
BNIP3	1.82260929479325e-100	0.612673448599483	0.565	0.435	4.0401780237682e-96	0
GYPC	3.61825551031254e-100	-0.686149858218484	0.006	0.137	8.0205869897098e-96	0
GLUL	3.95612524946596e-100	-0.61914215853174	0.036	0.19	8.7695428404912e-96	0
ALDH2	2.32600703477447e-99	0.754750921367891	0.492	0.365	5.15605979398457e-95	0
SOCS3	3.31998598848642e-99	-0.689609157360273	0.013	0.148	7.35941294067785e-95	0
NAP1L1	3.96247379402571e-99	-0.655419684029885	0.196	0.401	8.7836156592168e-95	0
MCL1	5.07329281590167e-99	-0.657813981105062	0.083	0.258	1.12459681850092e-94	0
SET	8.90406057116785e-99	-0.614364315082936	0.166	0.369	1.97376310681078e-94	0
TYROBP	9.62976059818773e-99	-1.84460597421738	0.009	0.139	2.13462903180027e-94	0
ITM2C	1.03687450381834e-98	-0.649521269483768	0.031	0.179	2.29843971261412e-94	0
SRSF2	3.74450934625171e-98	-0.609919330462112	0.103	0.286	8.30045386783617e-94	0
VAMP8	4.63253405598408e-98	0.474289960547725	0.744	0.628	1.02689382418999e-93	0
PPP1CB	9.74000256500085e-98	-0.637605758400627	0.153	0.349	2.15906636858374e-93	0
CCL3	1.26697640055525e-97	-2.06994881190307	0.01	0.141	2.80850658711083e-93	0
MSRB1	3.993696639399e-97	0.611733544229744	0.49	0.344	8.85282734055575e-93	0
JUND	4.39210346720723e-97	-0.641417570972427	0.113	0.297	9.73597575575827e-93	0
TPI1	6.41408978698506e-97	0.44200632577438	0.796	0.683	1.42181128308098e-92	0
QDPR	7.81297393297678e-97	0.571397952748717	0.555	0.411	1.73190193172296e-92	0
GCSH	1.59972807907724e-96	0.570842722864571	0.592	0.46	3.54611723289051e-92	0
HAGH	1.62151232943933e-96	0.67224121783583	0.479	0.349	3.59440638066815e-92	0
ACY3	5.79899857566803e-96	0.632761249454883	0.336	0.196	1.28546401426833e-91	0
NAPSA	7.99284533886937e-96	0.787873018236484	0.342	0.206	1.77177402626717e-91	0
PLSCR1	9.17986972760642e-96	-0.538141241415921	0.03	0.174	2.03490172251851e-91	0
PSMB9	1.26417433701508e-95	-0.756839658988838	0.063	0.223	2.80229525286133e-91	0
COA3	1.53200893343063e-95	0.515224827851659	0.687	0.558	3.39600420273567e-91	0
NDUFS6	2.46138802630265e-95	0.482847268215404	0.722	0.621	5.45615883790508e-91	0
DUSP23	9.64214898057956e-95	0.597878543414183	0.592	0.466	2.13737516452507e-90	0
RNF181	1.09630999462117e-94	0.578666695331157	0.625	0.515	2.43019036507674e-90	0
VMP1	2.92627750217022e-94	-0.510259525437218	0.06	0.221	6.48667933906072e-90	0
SPARC	7.01516260840434e-94	-0.890913579643919	0.02	0.154	1.55505109540499e-89	0
RBM25	1.13114053349253e-93	-0.486000159134509	0.032	0.177	2.50739922059288e-89	0
PRRC2C	2.27966680626345e-93	-0.447010191978001	0.045	0.198	5.05333740944418e-89	0
FOXP1	2.97112952201638e-93	-0.540186292672797	0.023	0.16	6.58610281145371e-89	0
CCDC85B	3.65735072234033e-93	-0.678567945803749	0.034	0.176	8.10724934621181e-89	0
TRAM1	4.2166784634947e-93	-0.486004027772076	0.126	0.317	9.3471111500287e-89	0
GADD45B	4.33645986193644e-93	-0.706827921649303	0.079	0.244	9.61263057595451e-89	0
UQCR11	7.89156406953453e-93	0.316867272896084	0.921	0.845	1.74932300729372e-88	0
APP	2.07025758041193e-92	-0.701408595221715	0.171	0.36	4.58913997849914e-88	0
LAPTM5	3.10870785600164e-92	-0.936280978492357	0.003	0.121	6.89107270439883e-88	0
IGFBP5	3.97521255560951e-92	-2.63065052112449	0.049	0.194	8.8118536720196e-88	0
CCL2	5.25355517900901e-92	-1.08239057842837	0.01	0.135	1.16455557653093e-87	0
PSMA7	1.20672458731533e-91	0.516512153716026	0.702	0.59	2.67494639270189e-87	0
ARL6IP5	1.3583404741423e-91	-0.55348474544518	0.109	0.288	3.01103332903124e-87	0
FUS	2.07667894112933e-91	-0.550488252819552	0.087	0.258	4.60337420880138e-87	0
MYL12B	2.5133307355726e-91	0.438609183406866	0.79	0.674	5.57130024154379e-87	0
LTB	2.69676339888359e-91	-1.46964817037666	0.011	0.135	5.97791542630525e-87	0
NDUFC2	4.79246829067661e-91	0.541162167492888	0.667	0.534	1.06234644599428e-86	0
ANP32B	7.15618858376619e-91	-0.491214725503972	0.061	0.219	1.58631232336345e-86	0
MACF1	2.42706347736814e-90	-0.403244711853077	0.015	0.143	5.38007161028195e-86	0
SPTBN1	7.1422710841511e-90	-0.606611635702325	0.082	0.246	1.58322723122378e-85	0
SARAF	8.46110390754958e-90	-0.609570144748023	0.247	0.453	1.87557290318652e-85	0
IFI16	8.75559478638418e-90	-0.687308678048779	0.001	0.115	1.94085269629778e-85	0
TRA2B	1.21875387294342e-89	-0.507837501884718	0.074	0.236	2.70161171015367e-85	0
NDUFA2	2.31729407108089e-89	0.448757769465781	0.739	0.635	5.136745767365e-85	0
CD81	3.02439786792439e-89	-0.536875546411373	0.083	0.249	6.70418275382799e-85	0
SDHB	3.98783046931349e-89	0.717259362978	0.471	0.353	8.83982380132721e-85	0
YWHAZ	4.20364711463364e-89	-0.605960250872815	0.164	0.354	9.31822455900839e-85	0
SDHC	7.47023492407612e-89	0.585880360013446	0.589	0.479	1.65592697561995e-84	0
TPM4	8.78370894099451e-89	-0.509402786595245	0.014	0.138	1.94708476095025e-84	0
NFE2L2	1.87872030444298e-88	-0.548095812051943	0.126	0.305	4.16455929885875e-84	0
MEF2C	2.64992018850531e-88	-0.718531481174394	0.002	0.116	5.87407808185972e-84	0
FAM96B	2.83424097993984e-88	0.545149858961834	0.607	0.499	6.28266198023265e-84	0
CCNI	2.88784696874204e-88	-0.615922095215217	0.336	0.525	6.40149037561048e-84	0
FBP1	3.05197642046988e-88	0.620698620247947	0.453	0.319	6.76531613125559e-84	0
ID3	5.78773975497812e-88	-1.05346730455258	0.03	0.162	1.282968271486e-83	0
HES1	5.83015381203701e-88	-0.661392680206365	0.038	0.176	1.29237019551424e-83	0
RNF213	6.61734504779573e-88	-0.559287127881411	0.061	0.214	1.46686687674488e-83	0
CD37	6.62907779552998e-88	-0.949359629814207	0.001	0.113	1.46946767493513e-83	0
GNG11	3.10941278340357e-87	-0.918079573004173	0.055	0.202	6.89263531697068e-83	0
GAS6	5.42702261890353e-87	-0.521335870061804	0.01	0.129	1.20300810393235e-82	0
RNF145	7.74707571738909e-87	-0.464174925611529	0.015	0.139	1.71729427427364e-82	0
SRP14	8.04876446085948e-87	0.34676232965446	0.901	0.807	1.78416961803872e-82	0
SAT1	8.50894677819549e-87	-0.81878983395149	0.588	0.703	1.88617823232259e-82	0
S100A2	1.18223305561652e-86	-1.39636618360544	0.054	0.198	2.62065601438513e-82	0
ATOX1	1.81199044284385e-86	0.311391054018735	0.815	0.696	4.01663921465196e-82	0
PTPRC	2.89830262286715e-86	-0.993145564521665	0.002	0.113	6.42466742410961e-82	0
IFI44L	6.34472068559987e-86	-0.714629220897318	0	0.109	1.40643423437692e-81	0
CD69	9.29259946088873e-86	-1.56200730016254	0.002	0.113	2.0598905224952e-81	0
SLC13A3	1.40107643366792e-85	0.59424250760287	0.425	0.28	3.10576613051168e-81	0
NFKBIZ	2.26276060694625e-85	-0.502346620413343	0.006	0.121	5.01586143741775e-81	0
MAL	3.46934550234764e-85	-0.804067057328984	0.059	0.201	7.690498175054e-81	0
ARPC5	3.48030503149366e-85	-0.577372198604513	0.123	0.297	7.714792163312e-81	0
DYNLRB1	6.86489576308044e-85	0.507651395220169	0.658	0.556	1.52174144380204e-80	0
ATRX	1.28692370422848e-84	-0.402176040488505	0.044	0.185	2.85272377516328e-80	0
DAB2	1.75167829319849e-84	0.408265364359945	0.682	0.526	3.8829452725331e-80	0
SRSF11	2.43793785281413e-84	-0.440103935708842	0.092	0.26	5.40417683833308e-80	0
STAT1	4.46201864954646e-84	-0.555429106615095	0.043	0.181	9.89095674044964e-80	0
PLP2	6.24947305280049e-84	-0.51986338023308	0.014	0.133	1.38532069161428e-79	0
TRAC	1.0017196523754e-83	-1.28310281685529	0.006	0.116	2.22051195342054e-79	0
TNRC6B	1.81148777218593e-83	-0.523321661946835	0.084	0.244	4.01552494460454e-79	0
HSD17B10	2.06049913086799e-83	0.606506339598052	0.512	0.4	4.56750842339507e-79	0
IRF1	2.48568778176429e-83	-0.589269668521237	0.017	0.137	5.51002410583689e-79	0
NDUFB6	4.28205134620927e-83	0.593400018270937	0.554	0.449	9.49202321914208e-79	0
CD44	1.90125845453604e-82	-0.691908800519856	0.001	0.106	4.21451961617004e-78	0
RP11-626P14.1	6.895870448833e-82	0.557982001021006	0.389	0.25	1.52860760239281e-77	0
QPRT	1.08743097282557e-81	0.527940546097651	0.483	0.345	2.41050823746244e-77	0
LRRFIP1	1.73334537416347e-81	-0.419522804995991	0.067	0.218	3.84230669090817e-77	0
KLF2	3.30245625682205e-81	-0.677941516516433	0.005	0.112	7.32055478449743e-77	0
HMGN3	5.34504371491432e-81	0.424059462376936	0.738	0.629	1.18483584028506e-76	0
CCL3L3	7.94785093773995e-81	-1.89550764598656	0.005	0.111	1.76180011736881e-76	0
KMT2E	9.15087211695391e-81	-0.418487125060275	0.045	0.181	2.02847382216517e-76	0
LINC00969	9.89527604866623e-81	-0.376355335799637	0.026	0.151	2.19348584170784e-76	0
ATF3	1.015955260876e-80	-0.551933147293237	0.012	0.125	2.25206802678382e-76	0
POLR2J3	1.50942807285923e-80	-0.455348535870687	0.036	0.166	3.34594920910706e-76	0
COL18A1	1.63819672026695e-80	-0.418413493077236	0.07	0.22	3.63139066981575e-76	0
CD99	1.68963645951586e-80	-0.614799823310717	0.105	0.266	3.74541713980881e-76	0
FUOM	4.06962387983154e-80	0.54672131992442	0.435	0.301	9.02113525442257e-76	0
CLK1	4.96392947091378e-80	-0.463724124077437	0.03	0.156	1.10035424581746e-75	0
IVNS1ABP	6.33395788314995e-80	-0.530935337501443	0.07	0.217	1.40404844395785e-75	0
TIMP3	9.82138688262531e-80	-1.10071819052712	0.041	0.171	2.17710683027155e-75	0
ATP6AP2	1.26828242290942e-79	-0.525292266183896	0.119	0.286	2.8114016468633e-75	0
GSTA2	1.56272946805643e-79	0.467567922412201	0.396	0.248	3.46410241184069e-75	0
CAPN2	2.91268508731839e-79	-0.392795447991313	0.04	0.172	6.45654903305867e-75	0
TMEM176A	3.18950342347307e-79	0.464986924995592	0.648	0.493	7.07017223881275e-75	0
BLOC1S1	4.19536953397036e-79	0.45119021026991	0.706	0.619	9.2998756459521e-75	0
COX7A1	6.4007144973091e-79	0.557478929445019	0.491	0.35	1.41884638261851e-74	0
MPST	1.02222918773816e-78	0.595146051992391	0.475	0.359	2.26597544045919e-74	0
NDUFB11	1.23577888150139e-78	0.468878125562037	0.711	0.604	2.73935104662413e-74	0
TAGLN2	3.00664825977882e-78	-0.547092094071664	0.134	0.302	6.66483719745171e-74	0
SDC1	3.3437192159572e-78	0.704270381053004	0.392	0.272	7.41202238601233e-74	0
PRPF38B	3.62679520496648e-78	-0.443735718794851	0.032	0.157	8.03951693084919e-74	0
ATP1B3	3.84873325247635e-78	-0.398638040645895	0.05	0.188	8.53148700076433e-74	0
MORN2	8.85689773056194e-78	0.679032402286899	0.421	0.31	1.96330851993367e-73	0
PYCARD	1.60319916139783e-77	-0.484479103260678	0.003	0.105	3.55381158107057e-73	0
SON	1.70432139385221e-77	-0.551495481050205	0.237	0.432	3.7779692337522e-73	0
RNASE1	1.7082263932082e-77	-1.68807942123263	0.02	0.133	3.78662544582462e-73	0
NKTR	4.14771383791249e-77	-0.382227956302659	0.015	0.126	9.19423726450063e-73	0
GNAS	6.48756571316894e-77	-0.488579517249651	0.17	0.349	1.43809869163816e-72	0
CCL4L2	1.24485051898019e-76	-1.83673906669962	0.01	0.116	2.75946014542338e-72	0
WASF2	1.50773717171259e-76	-0.393706403329776	0.07	0.216	3.34220098853529e-72	0
ZC3H13	1.69098066220446e-76	-0.319690022057408	0.016	0.129	3.74839683390863e-72	0
TGFBR2	3.81628406495716e-76	-0.717994104496007	0.014	0.123	8.45955688679053e-72	0
AP1S2	4.67434400592091e-76	-0.546978240804162	0.006	0.109	1.03616183579249e-71	0
ARF6	5.11113576912329e-76	-0.516875580406559	0.126	0.292	1.13298546594156e-71	0
CTSS	5.20247762759804e-76	-0.747961715867788	0.002	0.101	1.15323321570966e-71	0
TACSTD2	2.05951084765483e-75	-0.585790905259557	0.012	0.119	4.56531769599647e-71	0
ISCU	3.30832440928139e-75	0.454869068223196	0.708	0.604	7.33356271805405e-71	0
MARCH6	3.75721482946091e-75	-0.376547446686607	0.049	0.183	8.32861811246601e-71	0
MARCKSL1	4.9153544026691e-75	-0.457565571323027	0.011	0.116	1.08958661043966e-70	0
RPL41	5.0296473202538e-75	-0.254813661050962	0.998	0.998	1.11492192148066e-70	0
KIF5B	5.87654548663826e-75	-0.365165399745008	0.068	0.211	1.3026538380231e-70	0
NDUFAF3	6.18115205685321e-75	0.530631381651137	0.588	0.496	1.37017597644265e-70	0
BCLAF1	1.69878903482574e-74	-0.411323759504572	0.035	0.158	3.76570565349821e-70	0
HLA-F	1.89221386241519e-74	-0.478195812232507	0.008	0.111	4.19447046881576e-70	0
ACOT7	2.40024275305474e-74	0.608500456711422	0.358	0.239	5.32061811069644e-70	0
ITM2A	2.87102681491528e-74	-0.686163778770381	0.003	0.101	6.36420514062271e-70	0
THRAP3	3.33648229715295e-74	-0.385253835646623	0.043	0.171	7.39598030809894e-70	0
HSPA8	4.2383729299774e-74	0.498504453524022	0.688	0.595	9.3952012738809e-70	0
ATP5A1	4.40279015849546e-74	0.514844632677594	0.636	0.533	9.75966494433689e-70	0
MYH9	4.62461618924974e-74	-0.387135424483968	0.048	0.178	1.02513867067099e-69	0
GPBP1	5.12218695791559e-74	-0.457170911910423	0.079	0.226	1.13543518296115e-69	0
DEK	5.71413262204273e-74	-0.389156637447491	0.084	0.233	1.26665177832821e-69	0
FAM49B	7.78197043841526e-74	-0.519714720534125	0.033	0.152	1.72502938708351e-69	0
TBCA	1.07070136464239e-73	0.446371903890324	0.717	0.632	2.37342371500279e-69	0
CTNNB1	1.85341958310021e-73	-0.427717501426258	0.076	0.22	4.10847518985824e-69	0
RP3-335E1.1	2.65940910609113e-73	0.594182777512318	0.23	0.121	5.89511216547221e-69	0
ID1	2.93680679822836e-73	-1.03177356187241	0.025	0.137	6.5100196296328e-69	0
GCHFR	3.53939915296995e-73	0.44844178149139	0.565	0.448	7.84578610238848e-69	0
CALML3	4.74518385628959e-73	0.518184791038423	0.222	0.114	1.05186490542371e-68	0
NR2F2	6.45053164013783e-73	-0.434205225077218	0.08	0.224	1.42988934866935e-68	0
PABPN1	6.57451769131299e-73	-0.409760263382849	0.077	0.221	1.45737333663335e-68	0
RPS28	1.02255256380999e-72	-0.28741658598191	0.989	0.992	2.2666922681976e-68	0
MDM4	1.14920358798185e-72	-0.395121844806256	0.015	0.122	2.54743959347937e-68	0
MGP	2.23038091944989e-72	-1.71778406242949	0.053	0.178	4.94408538414458e-68	0
TTC14	5.92923956553955e-72	-0.35297843653283	0.009	0.11	1.31433453449315e-67	0
EIF1	6.82780062105279e-72	0.271821829544987	0.952	0.89	1.51351856366877e-67	0
WNK1	6.83826019902292e-72	-0.670447144937843	0.054	0.182	1.51583713831741e-67	0
EDF1	9.08854298488353e-72	0.360233309337357	0.819	0.751	2.01465732345913e-67	0
AGXT	1.11125979886653e-71	0.612964955518688	0.244	0.132	2.46332959614744e-67	0
SF1	1.11850054740494e-71	-0.408062017230465	0.083	0.228	2.47938016343253e-67	0
RSRP1	1.12285512427552e-71	-0.413433274482736	0.063	0.199	2.48903295398155e-67	0
VAMP2	1.21281818866375e-71	-0.551899606058746	0.211	0.387	2.68845407881093e-67	0
PERP	1.33830484064456e-71	-0.292458552136877	0.011	0.113	2.9666203402568e-67	0
FCER1G	1.99793951677035e-71	-1.18040720657853	0.011	0.111	4.42883252682484e-67	0
RPL3	2.22100204343496e-71	-0.338149766007189	0.949	0.959	4.92329522968228e-67	0
CLDN4	2.45389291492612e-71	-0.360516183921273	0.026	0.139	5.43954442451672e-67	0
PPT1	6.6943168161465e-71	-0.33038818153536	0.024	0.135	1.4839292086352e-66	0
SLC38A2	7.88077576598269e-71	-0.363150937242742	0.029	0.144	1.74693156404538e-66	0
ANKRD12	8.16323617777177e-71	-0.451890180634171	0.044	0.168	1.80954456352667e-66	0
LITAF	8.81752727786421e-71	-0.508046039686628	0.108	0.257	1.95458127168416e-66	0
HNRNPD	1.62981393270183e-70	-0.379679369584953	0.076	0.217	3.61280854462015e-66	0
MRPL57	2.24838348621926e-70	0.480324209879251	0.624	0.531	4.98399167390224e-66	0
DNAJC15	2.32065129751741e-70	0.601550512388984	0.491	0.39	5.14418773120685e-66	0
EIF3K	2.49376732116288e-70	0.413675782482895	0.741	0.651	5.52793402082177e-66	0
CRIM1	3.70884795973184e-70	-0.364525447802197	0.036	0.156	8.22140327233757e-66	0
EIF3A	4.59586984763843e-70	-0.348965599647615	0.071	0.21	1.01876646912601e-65	0
SCAF11	6.6375320272731e-70	-0.409452837845365	0.102	0.254	1.47134172448563e-65	0
SSR1	8.95979465420002e-70	-0.326633681360541	0.09	0.238	1.98611768099652e-65	0
HNRNPA0	1.13718306920628e-69	-0.445556947113167	0.111	0.265	2.52079370950957e-65	0
EVL	1.35081347368033e-69	-0.623728160882472	0.016	0.119	2.99434822710718e-65	0
NDUFB7	1.6287814791667e-69	0.384467154567621	0.765	0.671	3.61051990486882e-65	0
NDUFA13	1.68523810469247e-69	0.368372619726905	0.826	0.728	3.7356673066718e-65	0
SYNGR2	2.18989635483039e-69	-0.358314163834002	0.055	0.184	4.85434324975252e-65	0
LINC00152	2.3644219050764e-69	-0.380746696220234	0.007	0.102	5.24121403698286e-65	0
CEBPB	2.85379587516725e-69	-0.416644222370333	0.029	0.141	6.32600931648325e-65	0
AGXT2	2.96433805551518e-69	0.526444077672202	0.401	0.275	6.57104816766051e-65	0
CEBPD	4.39814695509108e-69	-0.403793309161924	0.091	0.234	9.74937235535039e-65	0
ELF1	8.03972865405946e-69	-0.433735876571514	0.027	0.138	1.78216665074536e-64	0
PHPT1	1.84208359346015e-68	0.416434524632632	0.7	0.605	4.08334670162312e-64	0
CHD9	2.31931747877914e-68	-0.367551806355061	0.068	0.202	5.14123105520972e-64	0
HMGN2	3.30824819635681e-68	-0.566663474399091	0.309	0.489	7.33339377686415e-64	0
LSM3	3.99395272585399e-68	0.453408819142781	0.622	0.532	8.85339500740053e-64	0
RP11-119D9.1	4.15759855629767e-68	0.488104747671331	0.292	0.176	9.21614871974504e-64	0
RTN3	4.52375560643238e-68	-0.303770618976198	0.061	0.193	1.00278090527786e-63	0
CBR1	6.64152634812544e-68	0.613638821145807	0.476	0.38	1.47222714558897e-63	0
RGN	7.02823168434036e-68	0.68373226856172	0.297	0.19	1.55794811746773e-63	0
ACTR2	7.52466525228968e-68	-0.435082472343904	0.1	0.246	1.66799254647505e-63	0
TAPBP	8.2973249593617e-68	-0.388429605408092	0.075	0.213	1.83926802374171e-63	0
LGALS3BP	8.67137142819303e-68	-0.360639989162523	0.065	0.198	1.92218290448755e-63	0
S100A13	1.35559347006132e-67	0.48989852461072	0.578	0.47	3.00494404508493e-63	0
AC009014.3	1.45267785075507e-67	0.605628084600071	0.378	0.262	3.22015099176877e-63	0
CD46	2.14056516749812e-67	-0.301900842628233	0.07	0.207	4.74499080679308e-63	0
A2M	2.145864528398e-67	-0.746996484060302	0.012	0.109	4.75673790009985e-63	0
CDC42SE2	5.23652757827656e-67	-0.470613398345206	0.071	0.204	1.16078106827656e-62	0
SPATS2L	5.25597679954915e-67	0.52286303446916	0.524	0.414	1.16509237715606e-62	0
SLC6A13	7.31250303389221e-67	0.494797004733608	0.378	0.256	1.62096254752289e-62	0
LSP1	9.66036191743737e-67	-0.689732654653101	0.01	0.104	2.14141242623834e-62	0
FLNA	1.08869553725234e-66	-0.399038349079931	0.008	0.101	2.41331139742726e-62	0
SDCBP	1.18284164892715e-66	-0.565592428021259	0.174	0.335	2.62200508317681e-62	0
LIPA	1.28715794789303e-66	-0.454889205150023	0.017	0.117	2.85324302309448e-62	0
TM9SF2	1.29403201998019e-66	-0.286840411062352	0.075	0.213	2.86848077869008e-62	0
HLA-DQB1	1.77554243835757e-66	-0.883867314171638	0.076	0.206	3.93584492310722e-62	0
AGRN	1.84578628776674e-66	-0.263432638990716	0.014	0.112	4.09155446409254e-62	0
IDS	1.98978488831045e-66	-0.371076008881126	0.033	0.144	4.41075616191778e-62	0
RBMS1	2.0001420901349e-66	-0.34216236423716	0.029	0.138	4.43371497120204e-62	0
DMKN	2.06167059449154e-66	-0.304994047796646	0.026	0.133	4.57010520680939e-62	0
MTDH	2.14210450115688e-66	-0.400200801080862	0.171	0.341	4.74840304771445e-62	0
GPX1	2.69280864825766e-66	0.268015991711193	0.806	0.707	5.96914893059275e-62	0
MAL2	3.9108248715147e-66	-0.283057400448578	0.016	0.116	8.66912549268663e-62	0
MRPL34	4.77068949126743e-66	0.563628951190081	0.509	0.419	1.05751873952925e-61	0
FABP3	5.97738471006485e-66	0.528938722217127	0.466	0.348	1.32500686868008e-61	0
C6orf62	6.17310783818865e-66	-0.419631842585045	0.097	0.24	1.36839281449128e-61	0
MBNL1	7.38365946000279e-66	-0.432718712937862	0.061	0.187	1.63673579249882e-61	0
MT1M	7.39776466170742e-66	-0.614235157782003	0.013	0.109	1.63986249256068e-61	0
FAM151A	8.84850459047003e-66	0.524097809143342	0.336	0.216	1.96144801256949e-61	0
TPM3	1.0129520508467e-65	-0.48148500939233	0.151	0.309	2.24541081111189e-61	0
TTC3	1.08396941771538e-65	-0.346983659901099	0.085	0.223	2.40283500824968e-61	0
H2AFY	1.09359604199089e-65	-0.344520759687747	0.094	0.238	2.4241743462812e-61	0
DAZAP2	1.19005091969208e-65	-0.499133150573625	0.25	0.426	2.63798587368144e-61	0
C8orf4	1.2786289415145e-65	-0.596290464631653	0.01	0.102	2.83433677465519e-61	0
SEC14L1	1.35604488743436e-65	-0.404000071582403	0.03	0.139	3.00594470197574e-61	0
ITGAV	1.38227098852811e-65	-0.27843592434208	0.025	0.132	3.06408010027027e-61	0
PPFIBP1	1.62607767753257e-65	-0.316978619269905	0.019	0.119	3.60452638778644e-61	0
PPP1R16A	2.1200769908462e-65	0.467907484134328	0.492	0.376	4.69957466560878e-61	0
IFI27L2	2.65611905308389e-65	-0.408099683386535	0.135	0.292	5.88781910497105e-61	0
NUDT3	3.90179093682689e-65	-0.28414939556766	0.04	0.155	8.64909996966416e-61	0
IRF2BP2	4.40977432336517e-65	-0.346802914827685	0.065	0.194	9.77514674260358e-61	0
NFAT5	5.99948102437382e-65	-0.28107677073222	0.018	0.118	1.32990495867294e-60	0
RSBN1L	6.33200080301082e-65	-0.361420933654611	0.03	0.137	1.40361461800341e-60	0
PLS3	6.94458896941109e-65	-0.298760246651287	0.03	0.138	1.53940703684936e-60	0
LMAN1	1.00481060527962e-64	-0.296484510826049	0.081	0.22	2.22736366872333e-60	0
MECOM	2.13325172040564e-64	-0.319957383503544	0.011	0.104	4.72877908862319e-60	0
TRIM56	2.2073410636104e-64	-0.309002406912054	0.018	0.118	4.89301293570516e-60	0
TACC1	2.30173790252529e-64	-0.370054806222485	0.014	0.109	5.1022624085278e-60	0
SRRM2	2.39461788670502e-64	-0.392985634698104	0.124	0.276	5.30814946945902e-60	0
SEPT7	3.1377832387055e-64	-0.525722212623572	0.157	0.315	6.95552410523848e-60	0
LGALS3	3.53039381007476e-64	-0.61697426448232	0.103	0.24	7.82582395879271e-60	0
HLA-DPA1	4.45235019239482e-64	-1.24391625166329	0.161	0.309	9.86952467148159e-60	0
LIMCH1	4.67723024901315e-64	-0.336435801425852	0.018	0.116	1.03680162929874e-59	0
ZFAND5	7.96501758792192e-64	-0.374612204761308	0.105	0.25	1.76560544871465e-59	0
SERINC1	9.71830022536143e-64	-0.347183480093757	0.071	0.201	2.15425561095587e-59	0
TPR	1.07899453113738e-63	-0.318642385475293	0.028	0.133	2.39180717717223e-59	0
SRSF7	1.16485465809659e-63	-0.478918925062468	0.131	0.283	2.5821333206027e-59	0
ZFAS1	1.43325292312532e-63	-0.553159636628749	0.283	0.455	3.17709175469189e-59	0
CFDP1	1.6659305674205e-63	0.458953571628193	0.539	0.439	3.69286828880102e-59	0
SCIN	1.69776973151658e-63	-0.257150163238541	0.011	0.102	3.76344616385281e-59	0
TSC22D3	1.71862454331925e-63	-0.704586952787553	0.074	0.198	3.80967502517578e-59	0
HMOX2	2.89575652277861e-63	0.63588927892813	0.36	0.256	6.41902348404336e-59	0
ROCK1	3.55192806124276e-63	-0.324859648856883	0.02	0.119	7.87355893335683e-59	0
FOSL2	4.16177312131282e-63	-0.295266942404857	0.017	0.114	9.22540247801413e-59	0
HNRNPU	4.19220665389877e-63	-0.424342426474878	0.148	0.305	9.2928644896974e-59	0
ACSL4	4.19884817005292e-63	-0.406707337847054	0.024	0.124	9.3075867385563e-59	0
FGL2	4.23483527146061e-63	-0.429522481364485	0.018	0.115	9.38735934624674e-59	0
CYC1	5.1998301769318e-63	0.536945474976921	0.548	0.451	1.15264635532047e-58	0
NCOR1	8.02113783439204e-63	-0.291065966791554	0.06	0.184	1.77804562374968e-58	0
FIS1	8.61746550380105e-63	0.410596348107223	0.68	0.605	1.91023357822758e-58	0
COA4	1.29445083402657e-62	0.611130736795011	0.411	0.314	2.86940916378671e-58	0
ACTR3	1.35738887569281e-62	-0.430331884180049	0.12	0.267	3.00892392074826e-58	0
RPS18	1.58289122815802e-62	-0.354157733429066	0.986	0.985	3.50879498545789e-58	0
PCM1	1.77498074889237e-62	-0.322338413092863	0.035	0.143	3.93459982606972e-58	0
HP1BP3	1.92367615474717e-62	-0.38010947553552	0.111	0.256	4.26421293222805e-58	0
MUC1	2.00526792465386e-62	-0.49430348664566	0.055	0.171	4.44507740858021e-58	0
DPP7	4.323217943842e-62	-0.350414527653692	0.071	0.2	9.58327721611456e-58	0
SRSF9	4.85218379254298e-62	-0.369979693149839	0.166	0.327	1.075583581293e-57	0
HIF1A	5.23590974894896e-62	-0.41074255514533	0.121	0.267	1.16064411404952e-57	0
ARID4B	5.95967017666964e-62	-0.32283640689723	0.026	0.128	1.32108008806236e-57	0
NTN4	6.25485908389281e-62	-0.355004263485007	0.038	0.146	1.38651461312652e-57	0
HLA-DQA1	6.35029793555852e-62	-0.885044736686109	0.029	0.13	1.40767054337526e-57	0
NCL	6.9324554110058e-62	-0.463666122121889	0.195	0.361	1.53671739095766e-57	0
GNAI2	1.39983718535689e-61	-0.412842767706131	0.039	0.148	3.10301908878063e-57	0
JMJD1C	1.82804861803363e-61	-0.309932699402916	0.032	0.138	4.05223537159514e-57	0
CELF1	1.96203119964142e-61	-0.320029013888908	0.066	0.19	4.34923456024514e-57	0
SEPT9	2.20514820917144e-61	-0.347920712954695	0.026	0.127	4.88815203527032e-57	0
SLC22A6	2.31064427214912e-61	0.517671514364582	0.372	0.253	5.12200515807295e-57	0
SELK	2.41904721880462e-61	0.471110640266196	0.605	0.52	5.36230196992421e-57	0
CTSC	3.46525896039537e-61	-0.419463129602786	0.115	0.257	7.68143953750842e-57	0
YPEL5	3.4749304589032e-61	-0.439200220543707	0.109	0.249	7.70287834825072e-57	0
ADAM10	4.95758093688765e-61	-0.265503792244139	0.022	0.12	1.09894696627989e-56	0
PURA	5.19010714498445e-61	-0.298376740249053	0.062	0.185	1.1504910508287e-56	0
AVP	7.92414757073887e-61	0.543871279583276	0.211	0.116	1.75654579200568e-56	0
H1FX	8.67698129107106e-61	-0.326431870910933	0.012	0.101	1.92342644279172e-56	0
TAF7	1.30287854622443e-60	-0.376114120638275	0.084	0.215	2.88809087341569e-56	0
C4orf3	3.21565158242511e-60	0.366714610012757	0.712	0.642	7.12813486276175e-56	0
BOLA3	3.86585576445125e-60	0.595776025361897	0.474	0.386	8.56944247305908e-56	0
RAB11FIP3	4.71365441279217e-60	0.38925874015144	0.447	0.323	1.04487577368364e-55	0
ZBTB20	5.15406991985868e-60	-0.256863931902886	0.038	0.146	1.14250267913507e-55	0
PNN	5.69361386161645e-60	-0.330733841971231	0.037	0.144	1.26210338470452e-55	0
TMEM213	6.07429321789481e-60	-0.61350579121236	0.026	0.122	1.34648857761074e-55	0
SERPING1	6.58831769381038e-60	-0.307464031979596	0.075	0.203	1.46043238318695e-55	0
IL6ST	6.87925716089303e-60	-0.434162799759803	0.088	0.219	1.52492493485516e-55	0
KCTD12	7.44273016774622e-60	-0.373674334122368	0.024	0.121	1.6498299962843e-55	0
LIMA1	8.1704063782458e-60	-0.284408818791034	0.038	0.146	1.81113398186575e-55	0
STK4	8.5043306393051e-60	-0.49568792914811	0.016	0.107	1.88515497281476e-55	0
CSNK1A1	8.94807724663744e-60	-0.348915676238254	0.112	0.254	1.98352028326212e-55	0
CAPZA1	1.24446835560606e-59	-0.436281694665915	0.102	0.236	2.75861300387196e-55	0
TES	1.2553118920759e-59	-0.297920645445737	0.015	0.106	2.78264987116464e-55	0
ZNHIT1	1.38745148376458e-59	0.33979734722707	0.679	0.599	3.07556370406094e-55	0
TMEM52B	1.95398649577092e-59	-1.09316578907256	0.032	0.131	4.33140186517539e-55	0
LEPROT	2.3263672177453e-59	-0.322618498066969	0.144	0.298	5.156858211576e-55	0
FAH	2.76385612400892e-59	0.583213658282512	0.352	0.25	6.12663987009058e-55	0
CKLF	3.18492048328742e-59	-0.506763158641802	0.1	0.232	7.06001323530323e-55	0
PRDX6	3.42848367538487e-59	0.470352437191749	0.618	0.533	7.59991976322564e-55	0
S100A11	3.44235560568417e-59	-0.689903502059103	0.539	0.642	7.6306696711201e-55	0
AKR7A2	4.24228004498442e-59	0.48709050880899	0.514	0.423	9.40386217571697e-55	0
RRBP1	4.53817081057922e-59	-0.252358733721689	0.07	0.194	1.0059763235811e-54	0
UBL5	5.61950277135318e-59	0.285071815056642	0.86	0.795	1.24567517932586e-54	0
CYR61	6.47966169596088e-59	-0.295396685455848	0.013	0.1	1.43634660814365e-54	0
RPS15A	7.91726135820962e-59	-0.407671884030875	0.973	0.976	1.75501932527433e-54	0
HMGB2	8.93043982376975e-59	-0.402892138724913	0.053	0.165	1.97961059573504e-54	0
SERINC3	9.51455921301099e-59	-0.262751932884431	0.033	0.135	2.10909234074815e-54	0
STAT3	1.40282294081527e-58	-0.315674046999481	0.068	0.19	3.10963761290522e-54	0
VOPP1	2.67740541379405e-58	-0.278290969462495	0.014	0.103	5.93500458075727e-54	0
SDF2L1	3.28859515473769e-58	0.583959472189589	0.437	0.346	7.28982887950704e-54	0
TTC19	4.6488527085206e-58	-0.308474928716377	0.026	0.123	1.03051117989776e-53	0
ATP5C1	5.48689741073837e-58	0.482884510249114	0.603	0.51	1.21628054903837e-53	0
PDLIM1	5.68100938933053e-58	-0.340974880744698	0.028	0.126	1.2593093513329e-53	0
SH3YL1	7.62033326163954e-58	0.484375452265235	0.474	0.374	1.68919927410764e-53	0
PDCD4	7.73989314445715e-58	-0.402454110904293	0.022	0.115	1.71570211333182e-53	0
HAO2	9.06645694481067e-58	0.447054578479779	0.344	0.231	2.00976151095618e-53	0
TMEM50A	1.46813265560291e-57	-0.348466298852972	0.151	0.305	3.25440965767497e-53	0
HMGN1	2.25101794869332e-57	-0.475538178874657	0.381	0.541	4.98983148686848e-53	0
PFN1	2.75656191224466e-57	-0.494047375666375	0.758	0.82	6.11047079087274e-53	0
UBE2H	3.23797012366111e-57	-0.257665133386846	0.048	0.158	7.17760837311957e-53	0
CDC42SE1	3.45376310371196e-57	-0.419931387762133	0.025	0.119	7.65595667199831e-53	0
ERGIC2	3.47019495167872e-57	-0.265763802962043	0.049	0.16	7.69238114938621e-53	0
YPEL3	3.80052326024583e-57	-0.294195181238031	0.026	0.121	8.42461991098693e-53	0
ANKRD11	9.59009076327795e-57	-0.297276375379487	0.031	0.129	2.12583541949582e-52	0
HSD11B2	1.10749721879529e-56	-0.664673309912001	0.069	0.181	2.45498908490352e-52	0
ANKRD10	1.75582862694052e-56	-0.267266365542935	0.031	0.13	3.89214531733906e-52	0
FGD5-AS1	1.93949787765278e-56	-0.319333017694326	0.054	0.165	4.29928494539292e-52	0
SNHG7	1.98876657621445e-56	-0.349102783060407	0.07	0.189	4.40849886949458e-52	0
HNRNPF	2.17830938892842e-56	-0.406508814457186	0.168	0.32	4.82865842243764e-52	0
HOXB7	2.76027072182812e-56	-0.282135328826075	0.045	0.151	6.1186921090764e-52	0
CITED2	3.09425951646543e-56	-0.420886723540922	0.106	0.237	6.85904507014891e-52	0
MTCH2	3.2538674462249e-56	0.550581048184347	0.46	0.374	7.21284796804673e-52	0
ENO1	3.3731532164731e-56	0.410559718176105	0.681	0.591	7.47726873495593e-52	0
MMP7	3.73014967130066e-56	-0.621765016703499	0.018	0.106	8.26862277637217e-52	0
ACAA2	3.81960643465766e-56	0.514757869001623	0.455	0.361	8.46692158370564e-52	0
DNAJC12	4.74311072504131e-56	0.483263024732248	0.23	0.136	1.05140535441991e-51	0
BEX5	5.13377215852532e-56	-0.316219306338481	0.02	0.11	1.13800327438031e-51	0
PARK7	5.41319746689721e-56	0.425632213265374	0.648	0.574	1.1999434824871e-51	0
AKAP13	6.4092747878057e-56	-0.310572607035384	0.017	0.104	1.42074394221289e-51	0
IFNGR1	6.48584688809723e-56	-0.307899603963692	0.021	0.111	1.43771767968451e-51	0
LINC00493	8.86534872745126e-56	0.467046456530247	0.58	0.506	1.96518185241412e-51	0
GDF15	1.46991757684596e-55	-0.290959061176387	0.05	0.159	3.25836629259444e-51	0
JADE1	1.83956435838985e-55	-0.264557735674992	0.042	0.147	4.07776231324278e-51	0
ATF6B	2.10608877051328e-55	-0.278244352435007	0.015	0.101	4.66856697759679e-51	0
GNG5	2.56674991851555e-55	0.411742952302312	0.654	0.576	5.68971454437343e-51	0
PIPOX	4.91366972243898e-55	0.469168877610053	0.241	0.144	1.08921316737305e-50	0
KCNJ1	5.47907712789744e-55	-0.392867426466596	0.023	0.113	1.21454702694103e-50	0
UBE2L6	6.43099661299907e-55	-0.326042859800363	0.04	0.14	1.4255590192035e-50	0
MYCBP2	1.09000215883283e-54	-0.277806778191511	0.021	0.109	2.41620778548473e-50	0
HLA-DPB1	1.29048334462878e-54	-1.30848764943396	0.179	0.315	2.86061443003861e-50	0
EPC1	1.43757604958514e-54	-0.293693152590775	0.027	0.119	3.18667482911538e-50	0
TMED9	1.53168331533186e-54	-0.273562183477761	0.105	0.238	3.39528240509614e-50	0
SLC5A3	1.53323714723008e-54	-0.269987970981696	0.028	0.121	3.39872678426491e-50	0
AAK1	1.77146076454581e-54	-0.397342894078488	0.123	0.26	3.9267970767687e-50	0
LPP	1.90643272717348e-54	-0.289932906154248	0.103	0.235	4.22598942632546e-50	0
CREBRF	2.73672162947646e-54	-0.284280575177892	0.042	0.144	6.06649083606046e-50	0
GNB2	3.25079482132682e-54	-0.320238348006114	0.116	0.251	7.20603688043516e-50	0
GPD1	3.37827424492895e-54	0.445857241441661	0.346	0.237	7.48862051873401e-50	0
LINC00853	4.59000494414332e-54	0.476149397929021	0.149	0.073	1.01746639596825e-49	0
RSL24D1	4.79660348014822e-54	-0.421402768224364	0.21	0.366	1.06326309344446e-49	0
COBLL1	7.00174811785287e-54	-0.292791465721573	0.051	0.157	1.55207750528444e-49	0
RAB5C	7.21998562792732e-54	0.522507871198858	0.485	0.405	1.60045421414265e-49	0
B4GALT1	1.02983971164534e-53	-0.417296045347085	0.05	0.154	2.28284568880422e-49	0
DDX3X	1.13599361226119e-53	-0.349670671174185	0.103	0.231	2.51815704029937e-49	0
YTHDC1	1.58916943225051e-53	-0.275167017833313	0.074	0.192	3.52271188046969e-49	0
JAK1	2.06868601338197e-53	-0.321453128450592	0.1	0.229	4.5856562858638e-49	0
MEF2A	2.19314019481913e-53	-0.27724936158835	0.023	0.112	4.86153386985556e-49	0
RPL34	2.1938088847262e-53	-0.295318607195291	0.994	0.993	4.86301615477258e-49	0
GOLIM4	2.27129613976777e-53	-0.269793236445535	0.042	0.143	5.03478215302322e-49	0
CDC42	2.42054080491556e-53	-0.502691372952884	0.371	0.532	5.36561280225633e-49	0
TMX1	2.78036726586467e-53	-0.267846840521586	0.039	0.138	6.16324011824222e-49	0
RBM23	3.12268268348356e-53	-0.30756841031301	0.031	0.125	6.922050704478e-49	0
ACO2	3.23234985407257e-53	0.575002671324962	0.421	0.334	7.16514992152266e-49	0
PTP4A2	5.27770334000647e-53	-0.353752999008745	0.117	0.251	1.16990849937923e-48	0
UPF2	5.37746202525004e-53	-0.363960618328064	0.06	0.168	1.19202200713718e-48	0
CCL15	7.41977462298849e-53	0.59941609584668	0.224	0.136	1.64474144067786e-48	0
SLC9A3R2	7.43295667398197e-53	-1.05482104855426	0.026	0.113	1.64766350592158e-48	0
MANF	8.90607670414316e-53	0.586231409875356	0.414	0.327	1.97421002300741e-48	0
HNRNPA1L2	9.57480124660705e-53	-0.288516497278227	0.023	0.11	2.12244619233538e-48	0
HIST1H2BD	9.90699577672265e-53	0.503405566815192	0.219	0.131	2.19608375382611e-48	0
KHDRBS1	1.00364862805711e-52	-0.296059364353718	0.089	0.212	2.2247879138142e-48	0
BHLHE40	1.10599401246246e-52	-0.311519491612731	0.043	0.142	2.45165692742553e-48	0
SLC25A3	1.12680101938814e-52	0.371849246389742	0.699	0.608	2.49777981967768e-48	0
BRD2	1.35178669407982e-52	-0.273289632523264	0.073	0.19	2.99650556476673e-48	0
SLC9A3R1	1.84748385544885e-52	0.418439541468725	0.47	0.374	4.09531746237346e-48	0
ARPC2	2.62448881607818e-52	-0.514437380492985	0.314	0.475	5.81770435860051e-48	0
ACY1	3.12866711378516e-52	0.482626787003796	0.227	0.135	6.93531639112756e-48	0
GNAQ	6.02446737599857e-52	-0.282031896760991	0.07	0.183	1.3354436832376e-47	0
RNPS1	1.06435482416045e-51	-0.254725428892509	0.065	0.176	2.35935533871647e-47	0
ENY2	1.24621832728402e-51	0.462639929589343	0.564	0.499	2.76249216609048e-47	0
LUC7L3	1.32000505806693e-51	-0.327530254194284	0.119	0.25	2.92605521221697e-47	0
MIDN	1.32088431467519e-51	-0.262978678567438	0.054	0.159	2.9280042603405e-47	0
COLEC11	1.49723415986924e-51	0.506507241114489	0.199	0.113	3.31891896218214e-47	0
CIB1	1.66520932758621e-51	0.423636756415993	0.592	0.518	3.69126951646035e-47	0
RPL32	1.98247718615512e-51	-0.33468749470902	0.981	0.986	4.39455717855007e-47	0
KLF10	2.20055607853287e-51	-0.301536543645929	0.051	0.153	4.87797265928381e-47	0
MYLK	2.45891307931781e-51	-0.309962264966407	0.019	0.102	5.45067262292379e-47	0
RBMX	2.55286300980469e-51	-0.2911437908041	0.112	0.242	5.65893143383406e-47	0
RALBP1	3.37067924645846e-51	-0.266954686689597	0.088	0.207	7.47178468562448e-47	0
DDX46	3.93727961092979e-51	-0.294232667824126	0.075	0.189	8.72776771354808e-47	0
CLCNKB	4.69665696286944e-51	-0.426339592219009	0.05	0.148	1.04110794895927e-46	0
WTAP	4.82822421773461e-51	-0.341556597308687	0.085	0.203	1.07027246234523e-46	0
PBX1	5.72420053861838e-51	-0.411975957505588	0.083	0.197	1.26888353339554e-46	0
HNRNPA1	6.22839847039936e-51	-0.416361485795069	0.594	0.704	1.38064908893343e-46	0
SRRM1	6.5755357878414e-51	-0.38799598181822	0.173	0.319	1.4575990180908e-46	0
LINC00657	1.09731784386901e-50	-0.325283291107565	0.142	0.28	2.43242446450443e-46	0
SUMO2	1.1079303563049e-50	-0.409795059347253	0.509	0.642	2.45594922082107e-46	0
NUDT4	1.23947931722826e-50	-0.388130879106749	0.091	0.208	2.74755380249988e-46	0
AMD1	1.27988426150451e-50	-0.311663862240365	0.086	0.204	2.83711944247705e-46	0
EIF2S3	1.32990735027953e-50	-0.321733794409885	0.087	0.205	2.94800562336463e-46	0
CAP1	1.85050824873277e-50	-0.324851147386924	0.14	0.278	4.10202163496593e-46	0
DPEP1	1.90744592422119e-50	0.465417634563152	0.423	0.311	4.22823538022112e-46	0
SRSF6	1.97767704245007e-50	-0.324051575463123	0.083	0.199	4.38391669999906e-46	0
MTHFS	2.66581847448904e-50	0.600992950501094	0.352	0.266	5.90931981239985e-46	0
FAM162A	2.78417200037035e-50	0.508920483770255	0.491	0.415	6.17167407322095e-46	0
RB1	3.43499658940996e-50	-0.320736877539922	0.033	0.124	7.61435693974506e-46	0
CNDP2	3.98627087852204e-50	0.456448556452494	0.484	0.4	8.83636665641981e-46	0
AZGP1	4.83773354135398e-50	0.573301185415302	0.347	0.248	1.07238039411194e-45	0
MYL12A	5.81702350358925e-50	-0.597651011874963	0.474	0.61	1.28945960004063e-45	0
KPNB1	7.82741082261094e-50	-0.262658382001802	0.068	0.178	1.73510215704817e-45	0
PLD3	8.36813147404337e-50	-0.285902766473383	0.061	0.167	1.85496370385119e-45	0
ATP6V1B1	8.41743268668681e-50	-0.431750470204719	0.031	0.118	1.86589230365786e-45	0
AES	1.04224949798279e-49	-0.367510915157686	0.142	0.277	2.31035446217844e-45	0
HNRNPK	1.0650552214414e-49	-0.376038748052784	0.338	0.506	2.36090790936914e-45	0
CISD3	1.16560678528077e-49	0.416654222205901	0.524	0.443	2.58380056093187e-45	0
PHF14	1.25096093268308e-49	-0.279322127797312	0.037	0.129	2.77300509947858e-45	0
ECI2	1.31016718651818e-49	0.554162816436266	0.401	0.318	2.90424760235485e-45	0
GCC2	1.77591330542928e-49	-0.255734254393237	0.07	0.18	3.93666702414508e-45	0
MECP2	1.81551908262475e-49	-0.30652645394562	0.04	0.134	4.02446115045429e-45	0
G3BP1	1.87390272448361e-49	-0.287624324405426	0.087	0.203	4.15388016936283e-45	0
PPP2R5C	1.89646761949537e-49	-0.403065192625514	0.076	0.186	4.20389977213538e-45	0
KRT19	1.92536346157869e-49	-0.632451735268812	0.028	0.113	4.26795318528149e-45	0
RAD21	2.11647535626898e-49	-0.282936739575139	0.062	0.168	4.69159092224144e-45	0
ZC3HAV1	2.22653383485263e-49	-0.325493968069435	0.033	0.122	4.93555755171782e-45	0
RPL18A	2.37375491911616e-49	-0.366264343005836	0.948	0.957	5.26190252920479e-45	0
ADGRF5	2.37800123868821e-49	-0.49741690091056	0.023	0.104	5.27131534580015e-45	0
CLDND1	2.839742905992e-49	-0.277831217390308	0.021	0.103	6.29485809971247e-45	0
APMAP	3.06837262656197e-49	-0.2518959110874	0.025	0.11	6.80166160129992e-45	0
SF3B5	4.06762695496037e-49	0.38344307648006	0.608	0.541	9.01670867106065e-45	0
MGEA5	5.06348486747745e-49	-0.281674995860757	0.078	0.191	1.12242269057373e-44	0
SEP15	5.1023746554817e-49	-0.33077501604641	0.192	0.343	1.13104338988063e-44	0
ARF5	6.49008311094601e-49	-0.306249622284045	0.139	0.274	1.4386567232034e-44	0
TAF1D	9.14043392884911e-49	-0.258849788163893	0.06	0.164	2.02615998900798e-44	0
AURKAIP1	9.79026348293095e-49	0.380202828387374	0.631	0.567	2.1702077062613e-44	0
BLVRB	1.36214255206335e-48	0.448649368224792	0.52	0.444	3.01946139515882e-44	0
APLP2	1.51704403161382e-48	-0.374184227970317	0.274	0.426	3.36283150487836e-44	0
PRKCDBP	2.11983969012114e-48	-0.348939241002577	0.043	0.136	4.69904864109154e-44	0
C19orf70	4.249877205958e-48	0.415211903805487	0.626	0.554	9.4207028024471e-44	0
TLK1	4.3349893809572e-48	-0.260229409112741	0.038	0.129	9.60937096076783e-44	0
MYLIP	4.3797786099787e-48	-0.269360541268225	0.026	0.11	9.70865524473979e-44	0
SFPQ	4.4806388236473e-48	-0.306633657037767	0.139	0.273	9.93223208037897e-44	0
BEX4	4.51765956505778e-48	-0.270606872766788	0.109	0.232	1.00142959578636e-43	0
TMEM243	5.68155100805205e-48	-0.27272646735274	0.064	0.169	1.2594294119549e-43	0
TMED10	5.7920207605568e-48	-0.254262203760239	0.167	0.312	1.28391724199263e-43	0
RHOG	5.9011308130597e-48	-0.341641225247382	0.032	0.118	1.30810366733094e-43	0
ZRANB2	6.41613520094554e-48	-0.311471073942243	0.06	0.162	1.4222646899936e-43	0
CDC37	6.55607891558022e-48	-0.305033264591385	0.098	0.216	1.45328601321667e-43	0
NAMPT	7.24027843752718e-48	-0.347735224458255	0.056	0.155	1.60495252124665e-43	0
RPL37	7.2789421725907e-48	-0.343329118253969	0.942	0.962	1.61352311139818e-43	0
MSN	8.99087743608706e-48	-0.323523000096174	0.125	0.252	1.99300780125742e-43	0
NDUFA8	1.07285784268441e-47	0.5433871568645	0.439	0.366	2.37820397987854e-43	0
C9orf142	1.13494836874774e-47	-0.36919668426953	0.096	0.212	2.51584004900311e-43	0
RP11-397G17.1	1.50832075418391e-47	0.381753010628535	0.245	0.15	3.34349461579947e-43	0
CRYM	1.5692712810205e-47	0.502800726828157	0.259	0.17	3.47860364863814e-43	0
CLU	1.8096542923894e-47	0.432372058557027	0.543	0.437	4.01146066993958e-43	0
ATP5G2	1.8863616875012e-47	0.265437113596646	0.855	0.792	4.18149795268391e-43	0
ELP5	1.89658215799458e-47	-0.264452485752564	0.042	0.134	4.20415366962659e-43	0
OSTF1	2.58808772636652e-47	-0.356063871217494	0.05	0.145	5.73701406303666e-43	0
MPHOSPH8	2.73516529841521e-47	-0.300816372904215	0.102	0.222	6.06304091699699e-43	0
YBX3	3.68571772310794e-47	-0.257937860495162	0.124	0.252	8.17013047681336e-43	0
GNAI3	3.97305719221436e-47	-0.257646853524364	0.057	0.157	8.80707587798158e-43	0
GLTSCR2	4.30927517958141e-47	-0.449915335367794	0.337	0.495	9.55237029057811e-43	0
TRA2A	5.02074980242401e-47	-0.284927525459215	0.07	0.175	1.11294960870333e-42	0
ODF2L	5.72954902854567e-47	-0.258650185746304	0.022	0.101	1.27006913315772e-42	0
CAPN3	9.95042910852679e-47	0.454395056281175	0.3	0.201	2.20571162048713e-42	0
CCNDBP1	1.21329341700376e-46	-0.259955780929433	0.04	0.13	2.68950751747223e-42	0
ADAR	1.38056894905404e-46	-0.287620169691582	0.076	0.184	3.0603071893681e-42	0
SKIL	1.44907834750166e-46	-0.332348728242558	0.04	0.129	3.21217197290694e-42	0
TNFRSF12A	1.89254974450567e-46	-0.305738593467759	0.067	0.17	4.19521501864572e-42	0
RBPJ	2.02628562198462e-46	-0.287404067390321	0.062	0.163	4.49166733825331e-42	0
PTEN	2.38549719913771e-46	-0.250672101376124	0.053	0.15	5.28793164132857e-42	0
TERF2IP	2.68017404787106e-46	-0.297262270224568	0.105	0.224	5.94114181191579e-42	0
EIF2AK2	2.90946878465103e-46	-0.297219086364366	0.037	0.125	6.44941945493593e-42	0
OXT	3.0833758962577e-46	0.407641704173633	0.15	0.078	6.83491934923443e-42	0
HSD17B14	3.31833735158228e-46	0.402611329611986	0.368	0.269	7.35575840725243e-42	0
THUMPD3-AS1	3.52290112369732e-46	-0.329593600268437	0.052	0.147	7.80921492089985e-42	0
STMN1	4.10538547195536e-46	-0.352942079961101	0.112	0.232	9.10040797568345e-42	0
EPAS1	4.74106346240748e-46	-0.575403124679135	0.049	0.139	1.05095153771187e-41	0
AGMAT	5.23179863773253e-46	0.393861249790926	0.296	0.199	1.15973280402617e-41	0
SORBS2	5.49940442048144e-46	-0.293640330065659	0.062	0.162	1.21905297788812e-41	0
SNRPG	5.51703066687124e-46	0.354819522821134	0.667	0.61	1.22296018792535e-41	0
ANXA5	5.63385854593497e-46	-0.308522852377851	0.173	0.312	1.2488574238774e-41	0
RBM6	5.73562680458847e-46	-0.259902692823281	0.028	0.111	1.27141639377313e-41	0
ATP6V1E1	7.61553079650208e-46	0.477165716322156	0.473	0.397	1.68813471166062e-41	0
HNRNPR	8.68202951239319e-46	-0.254373670827694	0.081	0.19	1.9245454820122e-41	0
HIST1H1C	8.75797828002999e-46	0.543346860974677	0.303	0.213	1.94138104533425e-41	0
FAM133B	8.84129201049078e-46	-0.275121716073272	0.097	0.212	1.95984919996549e-41	0
CBX6	1.37336146572111e-45	-0.321498332998125	0.081	0.187	3.04433036106399e-41	0
QKI	1.89163922723961e-45	-0.279459014109675	0.061	0.16	4.19319667502204e-41	0
APOC1	2.16164816563039e-45	-1.21917850231742	0.063	0.159	4.79172548875288e-41	0
MEAF6	2.19028702889282e-45	-0.282539324550713	0.13	0.257	4.85520925694671e-41	0
EWSR1	3.39882195333037e-45	-0.283910382054074	0.066	0.166	7.53416862394744e-41	0
EIF5B	3.60427417525102e-45	-0.290977778875019	0.225	0.375	7.98959456427895e-41	0
SAR1A	3.60973896770368e-45	-0.287374159493711	0.127	0.252	8.00170836970874e-41	0
HMGB1	4.06291764843707e-45	-0.42984768822825	0.519	0.653	9.00626955129046e-41	0
WAC	6.54078178421008e-45	-0.268017829352503	0.075	0.18	1.44989509810585e-40	0
HOXD8	6.83336096887094e-45	-0.284263928994582	0.057	0.152	1.51475112596962e-40	0
ATF4	1.12818855126913e-44	-0.28712319930022	0.111	0.229	2.50085556159827e-40	0
DHX36	1.31912099401588e-44	-0.269629878539746	0.068	0.169	2.92409550743499e-40	0
TAOK3	2.04568577284063e-44	-0.257369523295461	0.059	0.155	4.53467165265584e-40	0
HLA-DMB	2.59828584155047e-44	-0.318465810410125	0.028	0.108	5.75962022496492e-40	0
CCND1	5.15476426773496e-44	-0.35533593919127	0.076	0.178	1.14265659522881e-39	0
SLC16A9	8.09354197071898e-44	0.31289505508874	0.458	0.341	1.79409544864928e-39	0
TBL1XR1	1.35021628613349e-43	-0.294271822715892	0.088	0.196	2.99302444147211e-39	0
PSMA3-AS1	1.40625785437891e-43	-0.250252538339112	0.072	0.174	3.11725178580173e-39	0
ARPC1B	1.58900543869504e-43	-0.487760341744194	0.19	0.318	3.52234835595529e-39	0
SSR2	1.61136480656561e-43	-0.32838880073761	0.243	0.394	3.57191236671398e-39	0
RHOA	1.75223222103962e-43	-0.392755250619129	0.323	0.476	3.88417316437853e-39	0
COL4A2	2.12731872077929e-43	-0.261266677256931	0.036	0.119	4.71562740835145e-39	0
ORMDL1	2.9708732289752e-43	-0.255750502438237	0.077	0.181	6.58553468666932e-39	0
SRSF1	3.0478098052149e-43	-0.263007162051754	0.062	0.158	6.75607999521987e-39	0
COTL1	5.11013058221137e-43	-0.601708610548674	0.201	0.321	1.13276264615879e-38	0
ARL6IP1	5.70566175502665e-43	-0.34224127774896	0.232	0.376	1.26477404123676e-38	0
SORD	6.60805783816452e-43	0.379076441331817	0.328	0.235	1.46480818098593e-38	0
RBBP4	1.17859045607713e-42	-0.260271701664161	0.096	0.206	2.61258146398618e-38	0
CD151	1.36654977260385e-42	-0.276229703929588	0.155	0.285	3.02923088093096e-38	0
MRPS21	1.68438033925273e-42	0.374284544937082	0.616	0.558	3.73376589802153e-38	0
SNRPB	2.01190270291993e-42	-0.319795417845054	0.144	0.269	4.45978472156262e-38	0
HIGD2A	2.1969160919283e-42	0.395103938728194	0.596	0.536	4.86990390097747e-38	0
NEDD8	3.74426760637165e-42	0.326528700146507	0.712	0.652	8.29991800304404e-38	0
SGK1	7.5821237720671e-42	-0.502882125263838	0.089	0.189	1.68072937655411e-37	0
MIER1	1.10141545751195e-41	-0.265838306995955	0.041	0.125	2.44150764466674e-37	0
DYNLT1	1.3637823020035e-41	0.42587902003613	0.559	0.498	3.02309622885117e-37	0
MGST3	1.55927951587158e-41	0.330243752891973	0.684	0.593	3.45645490283254e-37	0
HLA-DMA	2.27843786151836e-41	-0.480928435730872	0.131	0.244	5.05061320762774e-37	0
PSMB8	3.05409409752875e-41	-0.253324168403579	0.132	0.254	6.77001038599199e-37	0
UGCG	3.23311092637673e-41	-0.253787129043593	0.077	0.177	7.16683699049929e-37	0
PPP1R2	1.08502347065578e-40	-0.267785897884805	0.095	0.201	2.40517152740266e-36	0
ARRDC3	1.1081687710344e-40	-0.402659270764012	0.102	0.206	2.45647771475195e-36	0
NDUFS7	1.38708804355035e-40	0.368827259079697	0.621	0.564	3.07475806613806e-36	0
LMO4	1.41052627213178e-40	-0.314827304322487	0.069	0.164	3.12671358743452e-36	0
DHRS7	2.52601504652407e-40	-0.253318633277576	0.113	0.226	5.59941755362991e-36	0
WDR18	2.5474970459635e-40	0.563142385822293	0.296	0.217	5.64703670178729e-36	0
DPYSL2	2.60599558127334e-40	-0.293955498902544	0.065	0.157	5.77671040500861e-36	0
AIFM1	6.41497859278358e-40	0.541830997860464	0.338	0.26	1.42200830466234e-35	0
RBM39	6.64451061518053e-40	-0.269903063629429	0.241	0.386	1.47288866806707e-35	0
EEF2	7.10127060892542e-40	-0.401999696690671	0.52	0.642	1.5741386558805e-35	0
CNPY3	1.31341414225334e-39	-0.27138665532216	0.037	0.115	2.91144512913298e-35	0
MRPS15	1.39341077361475e-39	0.513433420315879	0.413	0.35	3.08877366187181e-35	0
C6orf48	1.69732680704525e-39	-0.32955325354457	0.245	0.384	3.76246433317721e-35	0
CMTM6	1.90418393196303e-39	-0.260001496664433	0.125	0.241	4.22100452198245e-35	0
RPL38	1.99884118473384e-39	-0.307999010620271	0.926	0.951	4.43083125419951e-35	0
NUDT8	2.79093671744721e-39	0.497261322530774	0.291	0.214	6.18666942156522e-35	0
FAM195B	3.0364254253602e-39	-0.268102404082041	0.111	0.22	6.73084424039597e-35	0
PTBP1	3.2959755286516e-39	-0.258967279966549	0.072	0.167	7.30618895436201e-35	0
SLC4A4	4.37533185314006e-39	0.400187683820832	0.396	0.305	9.69879811885556e-35	0
FNIP2	5.26745267490594e-39	-0.274617868104386	0.09	0.19	1.1676362344464e-34	0
ETS2	9.79596786010334e-39	-0.309577767615611	0.045	0.126	2.17147219554911e-34	0
CMBL	1.06651626976284e-38	0.475116379418184	0.35	0.272	2.36414661518329e-34	0
SH3BGRL	1.07166378445286e-38	-0.304567645330755	0.194	0.324	2.37555711099667e-34	0
PSMB3	1.64342113412701e-38	0.406157350964089	0.555	0.502	3.64297162801933e-34	0
UGT2B7	1.68671442769976e-38	0.289960964733248	0.49	0.379	3.73893987188206e-34	0
THY1	1.73464091576764e-38	0.546062606449561	0.311	0.227	3.84517851798213e-34	0
PLPP1	1.82335632632423e-38	-0.45863915389435	0.039	0.115	4.04183396856293e-34	0
RSL1D1	2.73349963913867e-38	-0.27758831423358	0.112	0.22	6.05934865007868e-34	0
CAMTA1	2.84033151382598e-38	0.352964264743512	0.6	0.54	6.29616286669806e-34	0
NDUFA7	6.70657634385096e-38	0.445308341400191	0.467	0.409	1.48664677814144e-33	0
PNRC2	6.8892895386956e-38	-0.25242033506687	0.131	0.246	1.52714881204265e-33	0
VAT1	8.4812390318241e-38	-0.264791439759102	0.043	0.121	1.88003625618445e-33	0
LMNA	1.77029427466274e-37	-0.279498177847895	0.133	0.247	3.92421131864489e-33	0
NDUFS3	1.98250853423029e-37	0.489391137908696	0.425	0.364	4.39462666782828e-33	0
SRI	2.08591303587305e-37	-0.251565611208443	0.19	0.318	4.62384342661978e-33	0
ADIRF	2.18087007574365e-37	-0.251072938361411	0.744	0.636	4.83433469690094e-33	0
NOP10	3.2882316722443e-37	0.312060372517261	0.651	0.598	7.28902314786394e-33	0
PSIP1	3.93909317172942e-37	-0.295417153463461	0.055	0.138	8.7317878337726e-33	0
LGMN	5.98526598474257e-37	-0.388914740012382	0.143	0.256	1.32675391083788e-32	0
VAMP5	6.02957269294147e-37	-0.582223116164534	0.128	0.231	1.33657537884434e-32	0
HNRNPA3	6.82814684629664e-37	-0.258283086422562	0.206	0.339	1.51359531141858e-32	0
KRT7	7.05993327756727e-37	-0.369932197467773	0.031	0.101	1.56497540963834e-32	0
CSDE1	8.50099111945149e-37	-0.297998666457745	0.23	0.366	1.88441470144881e-32	0
CREM	1.89208729979487e-36	-0.275305107136137	0.072	0.163	4.19418991745528e-32	0
CFL1	3.19688387988874e-36	-0.396863976314489	0.661	0.74	7.08653249654937e-32	0
PSME1	3.64822519389201e-36	0.311288557311729	0.639	0.59	8.08702078730041e-32	0
TIMM8B	9.26369928245926e-36	0.395818463190006	0.537	0.494	2.05348421994274e-31	0
SLC22A18AS	9.56967531184293e-36	0.434329592298663	0.195	0.124	2.12130992637622e-31	0
ILF2	9.72700936175981e-36	0.580648584383217	0.324	0.257	2.1561861652213e-31	0
EID1	1.0202966331157e-35	-0.307624717571853	0.319	0.459	2.26169154662757e-31	0
ELF3	1.29979405308302e-35	-0.250049504768643	0.087	0.181	2.88125347746913e-31	0
CALM2	1.5180583179228e-35	-0.374049017391434	0.671	0.733	3.36507987333946e-31	0
TSPO	2.31337450296368e-35	-0.289478177902123	0.267	0.402	5.12805726071959e-31	0
MRPL27	2.39423766315849e-35	0.390158078823431	0.483	0.429	5.30730662792342e-31	0
COX6A2	2.62053124581309e-35	0.31938241620819	0.113	0.057	5.80893161259387e-31	0
NDUFA12	2.63885893343819e-35	0.428462033684005	0.491	0.431	5.84955859775243e-31	0
SIGIRR	3.39183850363809e-35	0.422814679884789	0.411	0.339	7.51868841101456e-31	0
DECR1	4.69238249541249e-35	0.484738056444917	0.405	0.344	1.04016042775809e-30	0
CPEB4	4.90744178413667e-35	-0.253111962048011	0.133	0.242	1.08783262028957e-30	0
A1CF	4.99914320760549e-35	0.394224402929323	0.182	0.112	1.10816007482991e-30	0
LTF	5.80277491032867e-35	0.547032852426535	0.219	0.145	1.28630111437256e-30	0
MRPS33	7.10129023148274e-35	0.442848787085772	0.441	0.384	1.57414300561278e-30	0
ARL3	8.24965594338171e-35	0.518702427332596	0.352	0.292	1.82870123296942e-30	0
GPAT3	9.13759675610636e-35	-0.258408989805024	0.047	0.123	2.0255310729261e-30	0
PYURF	1.10299574555164e-34	-0.271458362004998	0.234	0.37	2.44501066916431e-30	0
RPL18	1.65746591816571e-34	-0.287166942354624	0.879	0.89	3.67410470079792e-30	0
USH1C	2.40838896518929e-34	0.489003433305782	0.239	0.168	5.33867581913509e-30	0
TST	3.24849897890372e-34	0.423048187538936	0.3	0.225	7.20094768653587e-30	0
C7orf55	4.06968150615188e-34	0.45971271528824	0.436	0.38	9.02126299468688e-30	0
TSPAN1	4.70809272333301e-34	0.460251591977366	0.446	0.365	1.04364291398123e-29	0
PSMB6	5.55331430451933e-34	0.381118574206515	0.526	0.475	1.2310031818828e-29	0
XAB2	5.75275580520001e-34	0.424828213012008	0.283	0.207	1.27521337933869e-29	0
REXO2	7.85374321827191e-34	0.429874165013845	0.44	0.382	1.74093925919433e-29	0
PTGER3	1.09077226559383e-33	-0.266391754256903	0.048	0.122	2.41791488114183e-29	0
SMDT1	1.09898813321608e-33	0.311685164675626	0.638	0.587	2.43612699490008e-29	0
RHOC	1.41488178549022e-33	0.317817039325355	0.579	0.52	3.13636845389617e-29	0
EIF4B	1.42387081821997e-33	-0.274105297367946	0.222	0.351	3.15629444274822e-29	0
ADH6	1.44950195747037e-33	0.395754950695924	0.17	0.104	3.21311098912457e-29	0
YBX1	1.65801048951511e-33	-0.317077085606438	0.567	0.664	3.67531185210814e-29	0
TIMM10	1.81876500871391e-33	0.458430662740352	0.418	0.363	4.03165639481613e-29	0
CCDC58	1.85286424988535e-33	0.430283663185441	0.237	0.166	4.10724418272085e-29	0
AKR1C3	4.29297341811381e-33	0.415092350201521	0.322	0.246	9.51623417593289e-29	0
EGFL7	6.07210086039012e-33	-0.419373756536865	0.048	0.12	1.34600259772268e-28	0
DNAJB1	7.97082088936313e-33	-0.318710712008578	0.144	0.252	1.76689186654513e-28	0
CHMP2A	9.30656802530895e-33	0.409925288602907	0.516	0.475	2.06298693417023e-28	0
ATP6V0E1	1.07798693519922e-32	0.288071513769246	0.725	0.642	2.3895736392561e-28	0
SNHG9	1.37402185165178e-32	-0.265079039858128	0.168	0.283	3.0457942385565e-28	0
MRPL51	1.69722989122292e-32	0.36681712450943	0.542	0.5	3.76224949987386e-28	0
ANPEP	1.86009627074828e-32	0.374995986295727	0.412	0.331	4.1232754033677e-28	0
CYCS	1.88304484672466e-32	0.320025615124804	0.602	0.544	4.17414551173454e-28	0
TMEM141	2.50169246379148e-32	0.399195457942259	0.493	0.442	5.54550168448656e-28	0
FKBP1A	2.55998514331224e-32	-0.389617679680988	0.325	0.457	5.67471906718025e-28	0
METAP2	2.66009638991635e-32	-0.257958338366633	0.157	0.269	5.89663566752757e-28	0
BCAM	3.84899177870005e-32	-0.325393955934461	0.175	0.287	8.53206007584439e-28	0
KNG1	5.61663520505022e-32	-0.79052817508032	0.068	0.143	1.24503952590348e-27	0
GSTM3	1.02035314776409e-31	-0.33189175563881	0.105	0.196	2.26181682264866e-27	0
EIF4A2	1.11095245260505e-31	-0.331431711533975	0.432	0.562	2.46264830168962e-27	0
CBX3	1.35076825828215e-31	-0.255055289586745	0.199	0.321	2.99424799813404e-27	0
NDUFS4	1.96827625225563e-31	0.49544355033645	0.441	0.392	4.36307796837506e-27	0
UBXN1	2.22685574234185e-31	-0.267126582175718	0.22	0.346	4.93627112404918e-27	0
PLPP3	2.49131849307765e-31	-0.359083375589758	0.075	0.157	5.52250570360523e-27	0
TYMP	4.17153785383363e-31	-0.309485096681876	0.147	0.249	9.24704796059302e-27	0
SERPINA5	4.66278752254555e-31	-0.391612912485364	0.053	0.124	1.03360011012267e-26	0
C9orf16	5.6100718460664e-31	-0.316067560703376	0.286	0.412	1.24358462611754e-26	0
ALDOA	5.76205754561839e-31	0.256747077600925	0.74	0.671	1.27727529613723e-26	0
RHOB	6.42541362739402e-31	-0.381864767969788	0.239	0.352	1.42432143878443e-26	0
MSRB2	8.34084352873103e-31	0.449531820780122	0.397	0.342	1.84891478501381e-26	0
PTGES3	9.70451769459765e-31	-0.269546615158212	0.341	0.478	2.15120043736146e-26	0
C1orf56	1.08698489144317e-30	-0.253129610042822	0.044	0.112	2.40951940886207e-26	0
ATP5F1	1.16756820661845e-30	0.401998995110465	0.5	0.451	2.58814844361113e-26	0
REG1A	1.34453744536356e-30	0.605705773249194	0.206	0.137	2.98043615513741e-26	0
PPA1	2.47567159004919e-30	0.464764178122545	0.425	0.374	5.48782121366203e-26	0
TTC36	2.59219160673801e-30	0.353060793099793	0.177	0.112	5.74611113465615e-26	0
SEC62	3.58776917269173e-30	-0.302485022235432	0.42	0.543	7.95300792510576e-26	0
SNRPB2	7.86569185748483e-30	0.426254325134891	0.474	0.426	1.74358791404866e-25	0
ALDH8A1	9.20787047727515e-30	0.38256200495841	0.172	0.11	2.04110864869758e-25	0
C19orf53	9.78401311130138e-30	0.266843061044751	0.666	0.624	2.16882218638218e-25	0
SEC61B	3.04680577792962e-29	0.292536496728874	0.645	0.601	6.75385436793659e-25	0
RP11-14N7.2	3.64290755546792e-29	0.467780518740616	0.303	0.236	8.07523317820575e-25	0
RP11-546K22.1	9.40010678126853e-29	0.316549186101011	0.149	0.091	2.08372167020379e-24	0
EIF4G2	1.91775511777254e-28	-0.30365376092128	0.338	0.466	4.2510877695664e-24	0
COPE	2.16370535394177e-28	0.352492010402237	0.522	0.484	4.79628565808271e-24	0
PTMS	3.28896979882117e-28	0.301517472036904	0.534	0.483	7.29065935304689e-24	0
CMPK1	5.0784074926643e-28	-0.266856553479339	0.207	0.322	1.1257305888989e-23	0
GHITM	5.44031055812482e-28	0.341472702192062	0.557	0.516	1.20595364141953e-23	0
NDUFS2	6.21688812207968e-28	0.49735898758458	0.399	0.354	1.3780975900214e-23	0
ALDH1L1	6.87323760444372e-28	0.39931789342673	0.287	0.223	1.52359057977704e-23	0
NDUFA5	1.47370705889794e-27	0.301746450363984	0.566	0.52	3.26676643745906e-23	0
CKS2	1.70311827092629e-27	0.384319470621152	0.322	0.258	3.7753022711623e-23	0
GSTK1	1.86627463357162e-27	0.367727550956988	0.54	0.498	4.1369709802382e-23	0
CHP1	5.41350768677966e-27	-0.264457714637608	0.168	0.27	1.20001224892845e-22	0
SMS	5.57645150222814e-27	-0.346881075088491	0.276	0.397	1.23613200449891e-22	0
LAMTOR2	5.60650962014003e-27	0.331167169111136	0.524	0.486	1.24279498749644e-22	0
STOML2	6.58444844418877e-27	0.439470641431451	0.378	0.332	1.45957468662332e-22	0
BSG	8.20849013569321e-27	-0.28611324752875	0.362	0.475	1.81957600837911e-22	0
PSMB7	1.24068114542604e-26	0.37949087715536	0.453	0.411	2.75021789506591e-22	0
CYP4A11	1.47217434371696e-26	0.336766267158138	0.226	0.16	3.26336886771739e-22	0
SNHG25	2.04819370120285e-26	-0.297334632415843	0.184	0.288	4.54023097745636e-22	0
MYEOV2	2.65363589416917e-26	0.251169961272794	0.677	0.63	5.88231468660479e-22	0
AOX1	4.11704984649616e-26	0.35657649572331	0.226	0.162	9.12626439472804e-22	0
SERPINE2	6.38963122664733e-26	-0.328626126785297	0.061	0.127	1.41638955401091e-21	0
TSC22D1	8.73419972125377e-26	-0.317049680558589	0.209	0.315	1.93611005221032e-21	0
SERPINF2	1.37950448082338e-25	0.4957801435776	0.213	0.156	3.05794758264118e-21	0
PCBP2	1.55401974774668e-25	-0.362100001626238	0.466	0.579	3.44479557483006e-21	0
NPM1	1.73910172926398e-25	-0.311805545042393	0.516	0.612	3.85506680325947e-21	0
RNF5	3.44935931910543e-25	0.413579427670532	0.403	0.361	7.64619480266101e-21	0
BHMT2	3.87126481062982e-25	0.418584547519066	0.28	0.219	8.58143270572312e-21	0
SLC34A1	7.49520970750678e-25	0.401184590725986	0.241	0.179	1.66146313586303e-20	0
MT1F	1.80283377601678e-24	-1.04485433906398	0.545	0.606	3.99634163129639e-20	0
SOD3	2.14035504384389e-24	-0.640222868437069	0.085	0.158	4.74452502568875e-20	0
IER3IP1	3.41546004685803e-24	0.389348116645672	0.457	0.423	7.5710502858702e-20	0
CA12	4.43899504587555e-24	-0.295247964683876	0.184	0.275	9.83992031819233e-20	0
CCNG1	7.74158233504616e-24	-0.252121327296754	0.168	0.263	1.71607655620968e-19	0
MTIF3	1.16399240930852e-23	0.38614425892686	0.455	0.419	2.58022197371419e-19	0
GCDH	1.2958022107858e-23	0.384960723120277	0.173	0.119	2.87240476064889e-19	0
MRPL52	2.70080815493477e-23	0.287748938147828	0.544	0.514	5.98688143704392e-19	0
TCEB1	3.17487814187989e-23	0.39780578042142	0.449	0.417	7.03775237710516e-19	0
ARL2	3.65739066108044e-23	0.348325519281638	0.464	0.431	8.10733787841701e-19	0
SLC7A7	7.95017831607195e-23	0.356202177531621	0.316	0.255	1.76231602732367e-18	0
COA6	1.19137798931549e-22	0.485872738721701	0.289	0.243	2.64092758891564e-18	0
TALDO1	1.35535434322916e-22	0.446368879493763	0.394	0.357	3.00441397263607e-18	0
CTSB	1.38754934643862e-22	-0.442943598865816	0.328	0.44	3.0757806362505e-18	0
SLC12A1	1.65356661526312e-22	-0.85422492170676	0.059	0.116	3.66546111605375e-18	0
AC009403.2	1.7659948712464e-22	0.349361103153604	0.182	0.128	3.91468083109188e-18	0
UXT	1.81761390513614e-22	0.305362157029995	0.509	0.478	4.02910474351528e-18	0
PGK1	2.86141553090749e-22	0.391807044104078	0.502	0.478	6.34289980736263e-18	0
GABARAP	3.0548038988342e-22	0.331618824231728	0.5	0.466	6.77158380254576e-18	0
DNMT3L	3.82474588587595e-22	0.32015397856387	0.126	0.078	8.47831420522121e-18	0
PCK2	6.29873131324086e-22	0.336800223091145	0.226	0.168	1.3962397702061e-17	0
RNASEH2C	7.93927967810353e-22	0.364134260934769	0.412	0.374	1.75990012624521e-17	0
LINC00864	1.01199263822907e-21	0.301056198377173	0.126	0.079	2.24328408116238e-17	0
FLJ22763	1.03128992634796e-21	0.274398029787036	0.271	0.208	2.28606037973551e-17	0
ACSM2A	1.32298662538073e-21	-0.315759156692281	0.16	0.239	2.93266445248147e-17	0
SH3BGRL3	1.48288095602007e-21	-0.479160628809471	0.49	0.596	3.28710221520968e-17	0
EIF3E	2.66788718056015e-21	-0.26571191386255	0.466	0.582	5.91390551314768e-17	0
IGFBP7	6.73304629058404e-21	-1.02789420300555	0.649	0.627	1.49251437123376e-16	0
FXYD4	8.77372797086267e-21	-0.718191585211859	0.071	0.131	1.94487227930113e-16	0
ETFA	9.88339522907039e-21	0.375933719417301	0.366	0.326	2.19085222042803e-16	0
RPA3	1.11245290744858e-20	0.34818928499143	0.395	0.358	2.46597435994128e-16	0
SLC5A10	1.51890167555865e-20	0.325923147211914	0.11	0.067	3.36694934421085e-16	0
PHB	2.74434562968121e-20	0.358038209920626	0.451	0.42	6.08339095731434e-16	0
SUSD3	8.5471262425221e-20	0.356246462334985	0.15	0.103	1.89464147417987e-15	0
CLIC1	1.20280875628702e-19	-0.28807724894343	0.436	0.535	2.66626617006144e-15	0
ALKBH7	1.32431206299521e-19	0.336605899945803	0.469	0.443	2.93560255004147e-15	0
CHCHD1	1.87873674743617e-19	0.404688838925597	0.361	0.329	4.16459574804177e-15	0
ANAPC11	2.50693707617134e-19	0.259981175893218	0.582	0.554	5.557127416749e-15	0
VDAC1	3.09401444869368e-19	0.310740361202125	0.509	0.477	6.85850182841929e-15	0
AGT	3.19899185110095e-19	0.379850308894208	0.171	0.123	7.09120523633548e-15	0
RP11-108M9.4	3.42285463348431e-19	0.430852280961422	0.268	0.224	7.58744186604467e-15	0
FUZ	4.05221235548648e-19	0.405700599670263	0.2	0.153	8.98253912840688e-15	0
SNHG8	5.24524917757121e-19	-0.346140764672584	0.357	0.463	1.16271438519221e-14	0
SCRN2	1.05437657178841e-18	0.323146093556718	0.282	0.232	2.33723654668336e-14	0
RWDD1	3.23221779265478e-18	0.370932028517273	0.463	0.444	7.16485718097785e-14	0
ASL	3.32554148915877e-18	0.381579952145815	0.27	0.225	7.37172781901826e-14	0
GRPEL1	4.03171412417801e-18	0.392470626365087	0.254	0.21	8.93710069906539e-14	0
NKAIN4	4.94600186643084e-18	0.337110482175604	0.19	0.142	1.09638023373172e-13	0
PPA2	1.15584969632484e-17	0.411181413065897	0.338	0.308	2.56217202184327e-13	0
PSMB5	1.52917317498364e-17	0.362647940838705	0.411	0.389	3.38971817698622e-13	0
MRPL21	1.84519125917301e-17	0.42543824153427	0.358	0.33	4.09023546420881e-13	0
CTXN3	1.89096768976381e-17	0.274403743508967	0.17	0.121	4.19170807789945e-13	0
GUK1	2.36841992834655e-17	-0.253636794351478	0.528	0.624	5.2500764551658e-13	0
LAP3	8.86772820016163e-17	0.365940620254877	0.319	0.28	1.96570931012983e-12	0
HINT2	8.92079855090564e-17	0.28037809854546	0.474	0.449	1.97747341477925e-12	0
MDH2	1.25364484185891e-16	0.376706464781397	0.402	0.379	2.77895452094865e-12	0
RAB17	1.41307641165309e-16	0.397851650568564	0.262	0.222	3.1323664817114e-12	0
CA2	1.42674651467796e-16	0.300627804532253	0.396	0.353	3.16266899908664e-12	0
CLTA	1.77038709510666e-16	0.267750967207921	0.54	0.514	3.92441707372294e-12	0
MPC1	3.50507839066541e-16	0.33096129250859	0.436	0.4	7.76970726858802e-12	0
COMMD1	3.63399675440097e-16	0.433750996416687	0.274	0.239	8.05548060548062e-12	0
PSME2	3.66663052178365e-16	0.286650789228904	0.491	0.467	8.12781987763781e-12	0
OCEL1	4.11016649868433e-16	0.407727415553304	0.218	0.177	9.11100607763355e-12	0
GTF3C6	4.40997842920534e-16	0.391668383060133	0.375	0.352	9.77559918401948e-12	0
TAGLN	8.46199458489055e-16	-1.50420304472221	0.061	0.108	1.87577033963269e-11	0
SLC13A2	1.25263075886875e-15	0.321579780820761	0.144	0.103	2.77670660318436e-11	0
TPMT	1.32527190415129e-15	0.344350991452624	0.284	0.246	2.93773022993216e-11	0
RPLP2	1.46425365424874e-15	-0.283381160758738	0.978	0.977	3.24581107537319e-11	0
TMEM174	1.67458062191216e-15	0.263720640169979	0.147	0.105	3.71204286459268e-11	0
MYL9	3.86606502139933e-15	-0.872021893229756	0.109	0.169	8.56990633293589e-11	0
LAMTOR1	5.1534187894819e-15	0.301925460350579	0.471	0.458	1.14235834306445e-10	0
C3	5.25699167794254e-15	0.40988323799584	0.177	0.136	1.16531734524952e-10	0
NDUFB5	5.83486629509959e-15	0.281819701569299	0.486	0.465	1.29341481163473e-10	0
ACSF2	1.04988137134555e-14	0.308640720592819	0.241	0.199	2.32727203586167e-10	0
DDX10	1.20235796124102e-14	0.337542326638822	0.195	0.152	2.66526689268296e-10	0
TTC38	1.21808995026649e-14	0.302133487372057	0.198	0.155	2.70013999275573e-10	0
GSTM4	1.84633261339543e-14	0.369059415229313	0.22	0.183	4.09276550411364e-10	0
MRPL12	1.94441521656545e-14	0.32784743960662	0.377	0.355	4.31018521056062e-10	0
MRPL54	3.05368241102859e-14	0.272750525936357	0.436	0.418	6.76909780052708e-10	0
RENBP	4.53557824694759e-14	0.275621424997889	0.195	0.151	1.00540163000087e-09	0
MRPL13	5.31299255523259e-14	0.367745219052823	0.326	0.3	1.17773105971841e-09	0
KRT8	5.87139040961406e-14	0.31861296970456	0.403	0.372	1.30151111209915e-09	0
SLC39A4	6.00067226826781e-14	0.374232644225473	0.236	0.199	1.33016902170693e-09	0
PDCD5	6.12864563809832e-14	0.411552209921393	0.347	0.327	1.35853687859726e-09	0
LACTB2	6.14880727235681e-14	0.330445324182068	0.31	0.275	1.36300610806333e-09	0
RNF152	9.64583645265684e-14	0.335464761978052	0.242	0.199	2.13819256646044e-09	0
RBKS	1.98870589824279e-13	0.315648123001902	0.152	0.115	4.40836436463479e-09	0
RPS26	2.01358540001109e-13	-0.267341146799817	0.883	0.901	4.46351475620458e-09	0
CD74	2.10870077207023e-13	-0.717105990324139	0.835	0.704	4.67435700144807e-09	0
RPL17	2.96797628378693e-13	-0.283457373186419	0.753	0.778	6.57911302827048e-09	0
NDUFV3	3.61870443511527e-13	0.323817647449599	0.349	0.323	8.02158212132001e-09	0
LINC00116	4.10577311814099e-13	0.313656761086788	0.379	0.36	9.10126727098314e-09	0
HLA-DRA	8.33867675324357e-13	-1.25378699438549	0.475	0.527	1.8484344758915e-08	0
CYBA	8.77616531505456e-13	-0.334768341710088	0.63	0.673	1.94541256538815e-08	0
TMEM147	9.62399072423174e-13	0.34724587416168	0.419	0.407	2.13335002384045e-08	0
UGT2A3	1.10468895710773e-12	0.315951260051803	0.227	0.189	2.44876401122071e-08	0
CSNK2B	1.34532712608956e-12	0.325679587684951	0.396	0.382	2.98218664040274e-08	0
PHGDH	1.47708025403338e-12	0.432707446222926	0.228	0.193	3.27424379911579e-08	0
SLC37A4	1.61112338774469e-12	0.354800429745605	0.238	0.203	3.57137721361366e-08	0
HSPD1	1.89662877964077e-12	0.305584586472114	0.434	0.418	4.2042570158297e-08	0
NDUFV1	2.69155156329912e-12	0.281133761879891	0.42	0.405	5.96636235036517e-08	0
EMX2OS	2.71746963817869e-12	0.38538123176447	0.262	0.232	6.02381494695069e-08	0
USP2	3.09720567712769e-12	0.281104602266313	0.125	0.091	6.86557582448894e-08	0
GGT1	4.00713309297751e-12	0.325142466345762	0.195	0.159	8.88261192720325e-08	0
UQCRC1	4.99755425573258e-12	0.309050895085383	0.398	0.383	1.10780785186824e-07	0
MRPS23	5.10788060633076e-12	0.392889943570758	0.263	0.237	1.13226389400534e-07	0
RHCG	5.84376056890453e-12	-0.32846210465883	0.069	0.11	1.29538640530907e-07	0
ECHDC2	6.21881828845804e-12	0.323122236324725	0.313	0.289	1.37852545000249e-07	0
GTF2H5	6.82559085198345e-12	0.266475847084035	0.428	0.417	1.51302872415917e-07	0
EPHX2	7.72857151313361e-12	0.341330185563193	0.238	0.206	1.71319244731633e-07	0
TMEM37	8.37475722421473e-12	0.371148134004809	0.289	0.263	1.85643243389168e-07	0
MRPS25	9.64690247051043e-12	0.344905839709255	0.296	0.272	2.13842887063805e-07	0
HDHD3	1.22721856019668e-11	0.282491604255507	0.249	0.214	2.72037538238798e-07	0
IGFLR1	1.34923548858458e-11	0.257293095105296	0.106	0.075	2.99085030754544e-07	0
MCAT	1.58481351384981e-11	0.3174828020767	0.175	0.142	3.51305611615088e-07	0
KIF22	1.65560383799732e-11	0.310361648287353	0.262	0.229	3.66997702768865e-07	0
SSBP1	2.94223102808581e-11	0.340906552015707	0.41	0.403	6.52204351995781e-07	0
ALDH7A1	3.00840860021601e-11	0.341286464217549	0.214	0.181	6.66873934409883e-07	0
SLC51B	4.12005428242795e-11	0.266431305020085	0.172	0.136	9.13292432785804e-07	0
CALB1	5.83063381862867e-11	-0.806616802877379	0.066	0.103	1.29247659857542e-06	0
MRPL36	6.81562148880309e-11	0.322602609156842	0.307	0.286	1.51081881542298e-06	0
PDHA1	9.33522148748395e-11	0.428443222962587	0.292	0.276	2.06933854713057e-06	0
CLTB	1.46295419473984e-10	0.278970136900545	0.358	0.342	3.24293056347981e-06	0
SLC5A2	1.73427698375683e-10	0.311536021706357	0.158	0.126	3.84437178989376e-06	0
TPM1	1.7482408300927e-10	-0.298097202210439	0.277	0.353	3.87532544806649e-06	0
PSMC5	2.01092511800791e-10	0.323107978507249	0.373	0.365	4.45761770908813e-06	0
CSDC2	2.33861426271194e-10	0.252448069558127	0.12	0.09	5.18400623615355e-06	0
RBP4	2.66581402730145e-10	0.437659802854377	0.118	0.086	5.90930995431913e-06	0
MPLKIP	2.95882620819165e-10	0.321650590908798	0.326	0.31	6.55883005569843e-06	0
GOT1	3.12747627278394e-10	0.384343966464762	0.255	0.231	6.93267665388015e-06	0
GATM	4.01190933689409e-10	-0.579062811799528	0.784	0.656	8.89319942709312e-06	0
SPX	4.47992532078954e-10	0.367481582074207	0.216	0.189	9.93065045859418e-06	0
MRPS12	5.07400019814802e-10	0.286224565006397	0.352	0.339	1.12475362392347e-05	0
TMEM261	5.74721172267659e-10	0.311121713250213	0.376	0.368	1.27398442256572e-05	0
ECHDC3	6.89193913885234e-10	0.314186643390716	0.244	0.217	1.5277361489094e-05	0
ENPEP	7.86040627263621e-10	0.259539697682042	0.235	0.202	1.74241625845527e-05	0
PAIP2B	1.46850696828325e-09	0.297463612045266	0.144	0.115	3.25523939659347e-05	0
ACP1	1.52829712776171e-09	0.300768341085694	0.339	0.328	3.38777624310939e-05	0
SLC5A12	1.5811459799701e-09	0.276381383313422	0.248	0.214	3.50492629379971e-05	0
ESD	1.92526635710357e-09	0.272067975589731	0.427	0.424	4.26773793379149e-05	0
EAF2	2.64048875407052e-09	0.290751701666347	0.175	0.145	5.85317142114813e-05	0
ARG2	2.71681268562035e-09	0.319884230273932	0.173	0.144	6.02235868021464e-05	0
PHYHIPL	3.04581113960663e-09	0.282219851733901	0.141	0.112	6.75164955316601e-05	0
SLC28A1	3.16854976374694e-09	0.256163845244827	0.116	0.088	7.02372426129784e-05	0
FDX1	3.41766640674557e-09	0.254911448304764	0.372	0.361	7.57594112383291e-05	0
TMEM205	4.96264745025019e-09	0.353467488759928	0.365	0.36	0.000110007006029696	0
SLC7A8	5.09707495104706e-09	-0.349381607103363	0.215	0.271	0.00011298686043986	0
UBR4	6.88279023395065e-09	0.360339594537653	0.234	0.211	0.000152570811115984	0
NINJ1	7.69667396267549e-09	0.285221403915413	0.313	0.298	0.000170612171730628	0
PHYHD1	8.39111243931113e-09	0.347489891436209	0.164	0.138	0.00018600578944221	0
PFDN6	8.97108827485445e-09	0.309015906580375	0.27	0.249	0.000198862113788699	0
DCTN3	1.08326863120613e-08	0.289502483016546	0.351	0.343	0.000240128157479463	0
ICT1	1.24959039612296e-08	0.298483697390168	0.161	0.135	0.000276996703108578	0
EIF5A	1.40570487188837e-08	0.254394574560404	0.339	0.327	0.000311602598951494	0
NOP16	1.60895768361161e-08	0.292714342888296	0.14	0.114	0.000356657649726186	0
POLR2H	2.39726687137004e-08	0.341979220175331	0.257	0.241	0.000531402147376597	0
WDR72	2.52773744623994e-08	0.255841224491062	0.255	0.232	0.000560323559708008	0
HERPUD1	4.45078253040117e-08	0.257755917522577	0.435	0.431	0.000986604963514028	0
FOLR1	4.96818569878581e-08	0.335542152169468	0.289	0.272	0.00110129772384985	0
BNIP3L	5.13830980877179e-08	0.253610423103727	0.3	0.282	0.00113900913531044	0
ENTPD3-AS1	6.51133637298504e-08	0.269638474137342	0.219	0.195	0.00144336793379959	0
POLR2J	7.12141021688878e-08	0.256635947296705	0.407	0.409	0.00157860300277773	0
SELENBP1	7.15432199767807e-08	0.288013802306954	0.18	0.155	0.0015858985572253	0
PFDN2	9.37479489591803e-08	0.289712193723353	0.376	0.378	0.00207811078457815	0
RASSF4	1.20391901053117e-07	0.300808986590038	0.227	0.205	0.00266872727064444	0
GALK1	1.28384820974586e-07	0.287177547487754	0.176	0.152	0.00284590632654366	0
THNSL2	2.11319908172401e-07	0.286215899889487	0.133	0.11	0.00468432840445762	0
NIT1	2.87625836209226e-07	0.330279459999248	0.151	0.128	0.00637580191124991	0
BIN1	3.48087635842184e-07	0.264861610494445	0.249	0.229	0.00771605862371368	0
PLCXD2	3.65009460370594e-07	0.289437888814802	0.261	0.242	0.00809116470803496	0
PHYH	3.77133159453169e-07	0.274548878222551	0.257	0.239	0.00835991074559839	0
MRPS26	4.41904421957036e-07	0.279522824049274	0.326	0.322	0.00979569532152161	0
HOXC10	8.30698617056959e-07	0.297311798505904	0.16	0.139	0.0184140962443016	0
MVP	1.0160384423109e-06	0.259932668147597	0.245	0.227	0.0225225241507058	0
TMEM167A	1.35876063936316e-06	0.302951333811411	0.35	0.353	0.0301196470927632	0
NUDT16	1.4136790747291e-06	0.316230401608711	0.226	0.211	0.0313370240495199	0
FAHD1	2.35191347592501e-06	0.260759554102437	0.196	0.176	0.0521348660208298	0
DNAJC19	3.00427068227105e-06	0.255371984757475	0.355	0.356	0.0665956682139025	0
TUBB4B	3.25122566000954e-06	0.282830855273173	0.337	0.337	0.0720699192054314	0
PTRHD1	5.98851068811968e-06	0.33169808648906	0.296	0.294	0.132747316423549	0
IDNK	6.39462453544308e-06	0.26808883519683	0.124	0.103	0.141749642077167	0
NUDT22	7.52476821944283e-06	0.349272385582682	0.238	0.229	0.166801537120389	0
KIF9	8.12510112822578e-06	0.279378299295372	0.258	0.249	0.180109116709381	0
TRAPPC4	8.33771590203342e-06	0.327491783345066	0.246	0.236	0.184822148400375	0
BCAT2	8.82516717861396e-06	0.315352622222393	0.14	0.123	0.195627480848336	0
SEC11C	1.24405149887475e-05	0.357819145680082	0.286	0.285	0.275768895755565	0
ASNA1	1.31975567544821e-05	0.293240834620029	0.283	0.279	0.292550240576606	0
SDSL	1.52701250148794e-05	0.331488571396683	0.199	0.186	0.338492861204833	0
MCTS1	1.75048081624873e-05	0.302647655044892	0.242	0.233	0.388029082537855	0
SLC22A18	1.80467051705037e-05	0.345666982921994	0.178	0.163	0.400041313514555	0
CMC2	2.88710018347898e-05	0.284660776233963	0.257	0.251	0.639983497671786	0
PTS	3.69819974529386e-05	0.331624467156439	0.254	0.251	0.81977993753929	0
C11orf1	3.95063235303391e-05	0.270574018192827	0.208	0.196	0.875736673697026	0
EIF1AY	4.50975524713922e-05	0.256826202019602	0.274	0.268	0.999677445633351	0
MRPS16	5.69535679305683e-05	0.254336309725575	0.318	0.322	1	0
PSMB2	6.50440403897144e-05	0.276841052499697	0.313	0.317	1	0
HOXA10-AS	6.66151552162835e-05	0.252058648406117	0.109	0.092	1	0
MRPS7	0.000126256765199395	0.293945957217352	0.277	0.279	1	0
COASY	0.000133323500464198	0.250548549894981	0.149	0.134	1	0
HLA-DRB1	0.000142052112129392	-0.823552779854184	0.463	0.492	1	0
FAHD2A	0.000148338814929125	0.270766824729473	0.152	0.139	1	0
IFITM3	0.000152353592138918	-0.390114731061033	0.697	0.623	1	0
YIF1A	0.000170257268510208	0.344289042359437	0.275	0.28	1	0
MRPS18C	0.000193052117323658	0.26746898384953	0.317	0.325	1	0
ENOSF1	0.00023780251412234	0.331698694858259	0.199	0.191	1	0
HMGN5	0.000250815185635181	0.299657964765785	0.156	0.142	1	0
COPZ1	0.000295883362405528	0.319824465582822	0.278	0.284	1	0
TMEM14A	0.000325067839575689	0.270712925453321	0.307	0.312	1	0
MRPL46	0.000397490961956906	0.292089842380626	0.176	0.165	1	0
NDUFAF4	0.000504218726678711	0.329464508552481	0.193	0.186	1	0
HSPA5	0.000530490659220953	0.272416306061462	0.371	0.381	1	0
EBP	0.000628228460884841	0.336730345157913	0.211	0.207	1	0
FKBP4	0.00109939841521551	0.290930435955411	0.222	0.218	1	0
EMC6	0.00121780466105452	0.264543223296081	0.294	0.304	1	0
MRPL18	0.00136065391033392	0.272852090230915	0.278	0.287	1	0
DUSP15	0.00165652676666375	0.29473745602649	0.177	0.169	1	0
POLDIP2	0.0017113955369155	0.267875747299285	0.24	0.241	1	0
NUDT5	0.00210271431016668	0.27451407365796	0.213	0.21	1	0
CES2	0.0022268568969006	0.252790338927388	0.193	0.186	1	0
PSMA5	0.00233778144854069	0.297846657183247	0.251	0.255	1	0
CLYBL	0.00246884543997069	0.27521135340663	0.138	0.128	1	0
NME1	0.00286872069020338	0.291426969837173	0.252	0.258	1	0
ZCRB1	0.00296193412734795	0.274051524054479	0.282	0.292	1	0
ATP1B1	0.00301055694932455	-0.309558854270451	0.695	0.61	1	0
C20orf24	0.00314385542464794	0.282922444829567	0.282	0.291	1	0
AIG1	0.00426273720299108	0.327680363009389	0.269	0.278	1	0
MALSU1	0.00434807514442913	0.283894271296546	0.201	0.2	1	0
MCUR1	0.00523771402891225	0.257610649453316	0.219	0.22	1	0
HPN	0.00551989505775069	0.266046669703871	0.246	0.25	1	0
MRPL22	0.00677727724972741	0.282614816090937	0.251	0.259	1	0
SLC25A4	0.00702605100615861	0.258354843947058	0.284	0.289	1	0
NFU1	0.00743404892674152	0.30024119989764	0.216	0.217	1	0
MTX1	0.00759285401086439	0.298303775122659	0.171	0.167	1	0
GGCT	0.00805586629374928	0.268580123456058	0.227	0.228	1	0
PNPLA4	0.00998279435790205	0.275975529218687	0.161	0.158	1	0
FABP1	0	1.88577882936138	0.995	0.481	0	1
CRYAB	0	1.68230981493668	1	0.642	0	1
PCP4	0	1.55231859385521	0.847	0.269	0	1
NAT8	0	1.52421359288582	0.999	0.544	0	1
REG1A	0	1.50246464268309	0.412	0.107	0	1
S100A1	0	1.32245248405944	0.982	0.471	0	1
RARRES2	0	1.27837650029934	0.951	0.37	0	1
PDZK1IP1	0	1.27568058987365	1	0.715	0	1
AC093326.1	0	1.2653999001066	0.75	0.169	0	1
STK19	0	1.24517297018694	0.889	0.298	0	1
PCK1	0	1.18900688401176	0.973	0.483	0	1
RARRES3	0	1.14044364829679	0.971	0.488	0	1
GSTA1	0	1.10793196476146	0.983	0.49	0	1
CXCL14	0	1.10701718383526	0.999	0.637	0	1
SMIM24	0	1.09574464358246	0.992	0.564	0	1
DBI	0	1.07270181880278	0.998	0.729	0	1
MCCD1	0	1.05534097987613	0.876	0.348	0	1
PCSK1N	0	1.04917009857685	0.984	0.562	0	1
GPX3	0	1.04521731527304	1	0.883	0	1
AKR7A3	0	1.01459505216254	0.871	0.321	0	1
CTSH	0	0.992804737956251	0.866	0.379	0	1
PDZK1	0	0.982274313233773	0.943	0.399	0	1
KHK	0	0.97430937487897	0.975	0.497	0	1
MAOA	0	0.964264642713334	0.877	0.344	0	1
ATP5G3	0	0.962995645909388	0.997	0.72	0	1
GRHPR	0	0.935422300115228	0.889	0.394	0	1
APOE	0	0.934595982084935	0.999	0.763	0	1
CYB5A	0	0.917498113844715	0.999	0.702	0	1
CHCHD10	0	0.916196381824934	0.997	0.676	0	1
ATP5J	0	0.912045936213159	0.995	0.72	0	1
SUCLG1	0	0.908208371421134	0.997	0.693	0	1
RNF186	0	0.88590410268226	0.548	0.119	0	1
TMEM27	0	0.884047023111926	0.853	0.322	0	1
TMEM176B	0	0.878628267150162	0.94	0.44	0	1
NDUFB4	0	0.873907245850227	0.981	0.616	0	1
MT-ATP6	0	0.864268374996064	1	0.946	0	1
COX7B	0	0.86296674644961	0.999	0.754	0	1
DDT	0	0.862138986355156	0.987	0.646	0	1
HRASLS2	0	0.853863914343676	0.525	0.116	0	1
NDUFB2	0	0.850936509504138	0.998	0.783	0	1
MDH1	0	0.850376260486246	0.907	0.482	0	1
SOD1	0	0.848491700404862	0.996	0.748	0	1
COX14	0	0.845630255632874	0.961	0.566	0	1
NAPSA	0	0.845148242724809	0.598	0.17	0	1
THY1	0	0.842910090711006	0.599	0.186	0	1
PLA2G16	0	0.836267236055909	0.891	0.417	0	1
LDHB	0	0.834834244122174	0.994	0.707	0	1
LTF	0	0.823029164198762	0.421	0.116	0	1
LGALS2	0	0.819617330564338	0.979	0.545	0	1
LAMTOR5	0	0.811674437678813	0.995	0.705	0	1
MGST1	0	0.804552855054303	0.927	0.437	0	1
PTGR1	0	0.803372069756035	0.811	0.342	0	1
ATP5H	0	0.798004082211776	0.968	0.563	0	1
AP1M2	0	0.78935648326908	0.764	0.29	0	1
COX5A	0	0.7873858155221	0.965	0.581	0	1
GLYAT	0	0.785641833703428	0.887	0.371	0	1
PEPD	0	0.784405921099102	0.898	0.415	0	1
TXNDC17	0	0.783268830814625	0.934	0.51	0	1
SDC1	0	0.775493134226033	0.657	0.235	0	1
GLRX	0	0.771054742484369	0.928	0.481	0	1
RPS27L	0	0.764650484060339	0.996	0.735	0	1
PXMP2	0	0.763677082968737	0.769	0.308	0	1
NDUFAB1	0	0.763448160125042	0.902	0.473	0	1
NDUFS5	0	0.757375148150626	0.991	0.719	0	1
HSPE1	0	0.755901495826828	0.993	0.698	0	1
AC009014.3	0	0.75286972548625	0.659	0.222	0	1
CISD1	0	0.749046369484481	0.895	0.451	0	1
ATP5O	0	0.74595200724853	0.973	0.623	0	1
MRPL41	0	0.738455266099065	0.954	0.567	0	1
CSRP2	0	0.725949999877151	0.661	0.208	0	1
COX5B	0	0.723344854838198	1	0.81	0	1
NDUFB3	0	0.722886901377888	0.931	0.52	0	1
ATP5G1	0	0.721442935304761	0.972	0.605	0	1
FKBP2	0	0.711051387033115	0.958	0.58	0	1
UQCRFS1	0	0.709314884376834	0.912	0.496	0	1
CDK2AP2	0	0.696297903077998	0.82	0.4	0	1
IL32	0	0.695362966627326	0.991	0.664	0	1
NDUFA4	0	0.692141962257635	0.999	0.833	0	1
RP3-335E1.1	0	0.686475473485417	0.414	0.095	0	1
ETNK2	0	0.686405476289213	0.537	0.147	0	1
PCBD1	0	0.684852119323111	0.92	0.5	0	1
COX7A2	0	0.683874668882396	0.999	0.786	0	1
MPC2	0	0.682749162980604	0.94	0.524	0	1
MT-CYB	0	0.681105826150854	1	0.935	0	1
DNAJC15	0	0.675620020461608	0.764	0.351	0	1
DNPH1	0	0.673627598160626	0.957	0.554	0	1
SLC7A7	0	0.671682642623533	0.624	0.21	0	1
MRPS36	0	0.669320502045951	0.857	0.432	0	1
ACOT13	0	0.669136123895716	0.753	0.304	0	1
PRAP1	0	0.667949326533232	0.897	0.457	0	1
HIST1H1C	0	0.667774659632296	0.544	0.179	0	1
ATP5J2	0	0.667326302808424	0.986	0.71	0	1
ADI1	0	0.667123065408314	0.953	0.565	0	1
C3	0	0.659052144088781	0.379	0.107	0	1
FABP3	0	0.658197180382387	0.707	0.314	0	1
NDUFV2	0	0.657055111134451	0.891	0.486	0	1
UBB	0	0.655990542261568	0.999	0.811	0	1
TXN	0	0.653445121039647	0.995	0.738	0	1
MT-ND4	0	0.653102473921264	1	0.965	0	1
SLC25A5	0	0.649279656314595	0.964	0.603	0	1
ACMSD	0	0.648965883342884	0.618	0.201	0	1
FAM151A	0	0.648607153802625	0.588	0.18	0	1
MANF	0	0.646643635865664	0.664	0.291	0	1
ATPIF1	0	0.644847994763895	0.981	0.686	0	1
SLC13A3	0	0.644653946520911	0.704	0.241	0	1
BDH2	0	0.643014340602965	0.827	0.381	0	1
NDUFA6	0	0.640762592528629	0.906	0.502	0	1
DPEP1	0	0.637427882750927	0.73	0.267	0	1
FAM195A	0	0.633954195769957	0.817	0.403	0	1
QDPR	0	0.630056866064811	0.81	0.375	0	1
SAT2	0	0.628939154551077	0.935	0.535	0	1
TMEM176A	0	0.628484779781179	0.912	0.457	0	1
SPATS2L	0	0.625546904994873	0.789	0.376	0	1
UQCRQ	0	0.624276210380003	1	0.825	0	1
HAGH	0	0.624162131721704	0.728	0.314	0	1
HGD	0	0.624067775585649	0.637	0.232	0	1
UQCRH	0	0.621470665961756	0.986	0.71	0	1
RBP5	0	0.615325827560834	0.983	0.603	0	1
OCIAD2	0	0.61475864225307	0.961	0.565	0	1
UQCR10	0	0.613223186268217	0.992	0.751	0	1
DHRS4L2	0	0.611562225173248	0.866	0.425	0	1
PEBP1	0	0.608218011888931	0.995	0.754	0	1
DUSP23	0	0.606010122070614	0.841	0.431	0	1
ETFB	0	0.603122576173542	0.924	0.534	0	1
TSPAN1	0	0.602641006531635	0.767	0.318	0	1
GAPDH	0	0.601798081469208	0.999	0.867	0	1
USMG5	0	0.599568763931554	0.995	0.771	0	1
ATP5L	0	0.598316194681284	0.999	0.829	0	1
CRYL1	0	0.596937595946855	0.863	0.435	0	1
NDUFA1	0	0.596497638125222	0.991	0.745	0	1
BNIP3	0	0.593586409488601	0.824	0.399	0	1
MORN2	0	0.593584991986986	0.673	0.274	0	1
HMOX2	0	0.592953071055788	0.586	0.224	0	1
CBR1	0	0.590861533669179	0.733	0.343	0	1
SDHB	0	0.589449868821071	0.698	0.321	0	1
SLC22A6	0	0.588563010944409	0.633	0.216	0	1
SHMT1	0	0.587078485200699	0.642	0.233	0	1
COX4I1	0	0.586528923331938	0.999	0.855	0	1
REXO2	0	0.579687817766117	0.726	0.339	0	1
C11orf54	0	0.576346671081775	0.93	0.479	0	1
QPRT	0	0.572025036842295	0.738	0.31	0	1
ACAA1	0	0.569094455322143	0.806	0.387	0	1
HSD17B10	0	0.566678989554862	0.769	0.363	0	1
ACO2	0	0.563193857199577	0.675	0.298	0	1
AK2	0	0.563155531477336	0.757	0.353	0	1
ECHS1	0	0.562227414531788	0.975	0.622	0	1
RGN	0	0.561258576904604	0.497	0.162	0	1
COX7C	0	0.561184982716199	1	0.926	0	1
SLC4A4	0	0.560953229167078	0.684	0.263	0	1
SLC16A9	0	0.557659542179917	0.746	0.3	0	1
NIT2	0	0.557532408823502	0.664	0.272	0	1
CCL15	0	0.555397298748357	0.419	0.108	0	1
SH3YL1	0	0.554253295467264	0.748	0.334	0	1
ACOT7	0	0.551984539298764	0.574	0.208	0	1
ISOC2	0	0.548847082360946	0.798	0.374	0	1
MPST	0	0.542512867346752	0.721	0.324	0	1
SPP1	0	0.536795093189532	0.999	0.704	0	1
AVP	0	0.529322918014354	0.372	0.094	0	1
COLEC11	0	0.525897552778902	0.377	0.088	0	1
HRSP12	0	0.519535992359242	0.891	0.452	0	1
PPP1R16A	0	0.512941401214496	0.751	0.339	0	1
RP11-626P14.1	0	0.510393250482958	0.61	0.219	0	1
FAH	0	0.507831852571331	0.577	0.218	0	1
BHMT	0	0.50622079621736	0.833	0.384	0	1
SLC6A13	0	0.497240939863616	0.62	0.222	0	1
MSRA	0	0.49701573708498	0.733	0.309	0	1
CRYM	0	0.496831314573999	0.454	0.142	0	1
FBP1	0	0.495652371180288	0.69	0.286	0	1
CYP4A11	0	0.490952579537776	0.435	0.129	0	1
AZGP1	0	0.477409907814214	0.579	0.215	0	1
AGXT2	0	0.476750728663808	0.632	0.243	0	1
CLU	0	0.461327304820278	0.852	0.393	0	1
SLC22A18AS	0	0.439940168951946	0.366	0.1	0	1
GLYATL1	0	0.435710968609538	0.585	0.21	0	1
CTXN3	0	0.430993748315277	0.37	0.092	0	1
LINC00853	0	0.419788396589277	0.272	0.056	0	1
RP11-119D9.1	0	0.40852731514941	0.476	0.151	0	1
TMSB4X	0	-4.05106211844889	0.714	0.746	0	1
IGKC	0	-4.51249200711449	0.002	0.386	0	1
HIST1H2BD	1.09558979186224e-303	0.497104491018201	0.377	0.109	2.42859389162104e-299	1
AIFM1	1.21175478083352e-302	0.520600757610563	0.573	0.227	2.68609682267367e-298	1
MRPS15	2.34013960246372e-300	0.531093312558593	0.681	0.311	5.18738745678133e-296	1
GCSH	1.41615545593634e-298	0.522848881993372	0.833	0.427	3.13919179917408e-294	1
NDUFC1	2.32652987709358e-298	0.590378755146822	0.975	0.655	5.15721877855334e-294	1
ACY3	9.49858141429914e-298	0.438552126656396	0.501	0.175	2.10555054210769e-293	1
SLC9A3R1	9.00251628833186e-297	0.494973236514884	0.736	0.336	1.99558778563452e-292	1
USH1C	3.13375032736056e-296	0.477267473151852	0.43	0.141	6.94658435066015e-292	1
HAO2	6.99319496106035e-296	0.372553949582749	0.557	0.201	1.55018152701825e-291	1
FUOM	3.71263936373118e-295	0.462522967080782	0.648	0.272	8.2298076775829e-291	1
MTCH2	1.05822221834505e-293	0.505512361535381	0.716	0.337	2.34576119140548e-289	1
COA4	5.94479873098525e-292	0.504710295112412	0.636	0.282	1.3177835346975e-287	1
ATP6V1F	6.99656683028698e-292	0.618060253451739	0.95	0.602	1.55092896926972e-287	1
GPD1	2.68614047118844e-291	0.40856697208091	0.556	0.207	5.95436758248341e-287	1
MTHFS	5.91322525048891e-291	0.501558504037982	0.57	0.235	1.31078464127588e-286	1
RNF181	1.09155596464398e-290	0.547460905068021	0.869	0.481	2.41965210682631e-286	1
PHGDH	1.46174623961631e-290	0.576791289074991	0.454	0.16	3.24025288935748e-286	1
MRPL34	1.0913295195319e-289	0.529665198764877	0.768	0.382	2.41915014594636e-285	1
SLIRP	2.73473481753055e-288	0.593373568949658	0.963	0.629	6.06208667001997e-284	1
HSD17B14	4.10475716768227e-287	0.37214030712655	0.604	0.235	9.09901521360128e-283	1
MT-ND1	8.40722288163364e-287	0.614841615461336	1	0.907	1.86362909617173e-282	1
FLJ22763	7.91373932976175e-286	0.348554496486119	0.504	0.174	1.75423859722829e-281	1
NKAIN4	5.44701119691231e-285	0.491828968460217	0.378	0.115	1.20743897201955e-280	1
RP11-14N7.2	6.52369771521995e-285	0.566761219595724	0.525	0.204	1.44610807253281e-280	1
AC009403.2	9.67563106803597e-285	0.435437546536406	0.356	0.103	2.14479713885153e-280	1
BOLA3	1.33702068013786e-284	0.523215459877669	0.728	0.35	2.9637737416616e-280	1
CALML3	1.25543132097725e-283	0.441637203754257	0.349	0.097	2.78291460921026e-279	1
FAM162A	1.01063768556014e-282	0.53231767779534	0.761	0.376	2.24028055758115e-278	1
FUZ	1.07723427414813e-282	0.48518872218823	0.391	0.125	2.38790521550417e-278	1
SDF2L1	1.31300207577746e-282	0.587916979849764	0.669	0.313	2.91053170137589e-278	1
ARL3	4.05053593346774e-282	0.517437183899541	0.594	0.257	8.97882300371793e-278	1
ANPEP	6.83453119392698e-282	0.416064107272566	0.691	0.29	1.51501052975779e-277	1
SERPINA1	1.01589685359935e-281	0.61077178866016	0.721	0.338	2.25193855537368e-277	1
TMEM256	1.24379430499398e-280	0.540628160533986	0.901	0.514	2.75711883588015e-276	1
ECH1	2.14261840767083e-279	0.497312269528776	0.842	0.444	4.74954222428394e-275	1
TST	2.27428839171255e-279	0.428172416358948	0.514	0.194	5.0414150779092e-275	1
NDUFS8	2.86190369664034e-279	0.569044575718038	0.936	0.567	6.34398192434264e-275	1
CA2	5.42299052264772e-279	0.500259776276579	0.692	0.309	1.20211430915532e-274	1
TPT1	2.37123338351393e-278	0.413589736178368	1	0.962	5.25631304123532e-274	1
COX6B1	1.24985157816396e-277	0.507607042833455	0.994	0.811	2.77054599331606e-273	1
NDUFB10	3.66082292276131e-277	0.565161617758281	0.934	0.558	8.11494617288499e-273	1
DNAJC12	5.57476950371438e-276	0.41512504750704	0.379	0.115	1.23575915588837e-271	1
RPL39	1.92795249414841e-274	-0.827459004842453	0.995	0.966	4.27369229377878e-270	1
COX6C	3.18324410915291e-274	0.548185135791072	0.994	0.778	7.05629721675925e-270	1
PPA1	4.58340765824224e-274	0.498044733237111	0.7	0.333	1.01600397560256e-269	1
FTH1	3.99435278183585e-273	0.403076260754334	1	0.987	8.85428181149553e-269	1
MRLN	5.49429315745306e-273	0.487989861890755	0.246	0.053	1.21791996421262e-268	1
BLVRB	8.72206956755657e-270	0.46900952887601	0.795	0.404	1.93342116104026e-265	1
AKR1A1	9.79354031074104e-269	0.469974069904075	0.867	0.466	2.17093408068197e-264	1
NDUFB6	1.7052591721922e-268	0.541906265869371	0.794	0.415	3.78004800699845e-264	1
S100A13	3.92010970664221e-267	0.53827453428987	0.835	0.433	8.68970718671378e-263	1
ECI2	3.05775275248485e-266	0.454974235914899	0.633	0.284	6.77812052643316e-262	1
FAM96B	7.1547118375165e-266	0.527647219063998	0.841	0.466	1.58598497302228e-261	1
BBOX1	2.71484973387859e-265	0.438323765766248	0.869	0.439	6.01800740508867e-261	1
NDUFC2	4.23676388248798e-265	0.581166399358685	0.9	0.501	9.3916344983111e-261	1
TMEM37	4.23789029746914e-264	0.483456861400329	0.542	0.225	9.39413142239985e-260	1
RAB5C	2.7574605713887e-263	0.518380697687481	0.728	0.371	6.11246284859733e-259	1
PTMA	9.22256868566353e-263	-1.07925059969857	0.969	0.887	2.04436680055104e-258	1
SLC51B	5.09424963096664e-262	0.374677224196132	0.359	0.108	1.12924231569637e-257	1
COX7A1	8.10582304552714e-262	0.523847902372314	0.702	0.322	1.796817794502e-257	1
SLC34A1	9.93204234876038e-261	0.402203403256522	0.438	0.151	2.20163582744971e-256	1
SERPINF2	1.33557504169858e-260	0.464241615556754	0.391	0.13	2.96056919493325e-256	1
IGLC2	1.75752665585508e-260	-3.84030868319444	0	0.315	3.89590933803396e-256	1
HPD	1.95036504775265e-260	0.351107586971805	0.93	0.501	4.3233742013533e-256	1
CALM1	6.50514160456473e-260	0.547809387335159	0.973	0.684	1.44199473948386e-255	1
RPS27	6.63748835972078e-260	-0.952302455591616	1	0.991	1.47133204469931e-255	1
DYNLL1	4.69453453427266e-259	0.563267544296095	0.984	0.694	1.04063747021222e-254	1
NDUFA8	9.30279295667228e-258	0.510047540111728	0.688	0.33	2.06215011470554e-253	1
SDHC	6.64313009624184e-257	0.500587402561192	0.827	0.445	1.47258264843393e-252	1
TIMM10	6.31245755984113e-255	0.498364747955056	0.669	0.326	1.39928246728998e-250	1
SLC5A12	2.84134537958836e-254	0.389113568966073	0.487	0.178	6.29841030293352e-250	1
ANK2	3.84252233442517e-254	0.396318374398209	0.477	0.177	8.51771925872028e-250	1
ATP6V1E1	1.01281518673868e-253	0.476148706059407	0.721	0.361	2.24510742444363e-249	1
AKR7A2	4.20483993209397e-253	0.414795696910224	0.764	0.388	9.3208686774727e-249	1
CYC1	4.84766796673807e-251	0.506411968457928	0.802	0.415	1.07458255818683e-246	1
GGH	9.59429373560052e-251	0.365082764673289	0.516	0.202	2.12676709237057e-246	1
SLC22A8	7.31610788127349e-250	0.324171008293602	0.508	0.19	1.6217616340419e-245	1
SLC37A4	7.37590023559671e-250	0.424924800694694	0.457	0.171	1.63501580522472e-245	1
NDUFS3	1.4479662179483e-249	0.493190635772084	0.671	0.328	3.20970671532599e-245	1
NUDT8	1.0115244619816e-248	0.448598956522223	0.478	0.188	2.24224627487461e-244	1
NDUFAF3	8.84148319697534e-248	0.486528851548812	0.834	0.461	1.95989158027352e-243	1
SAP18	2.47213135723327e-245	0.520050228832538	0.92	0.567	5.47997357957898e-241	1
SLC13A2	3.17141231125172e-245	0.399195342406136	0.294	0.081	7.03006967035168e-241	1
MALAT1	6.72022797939011e-245	-3.23679085804709	0.965	0.821	1.48967293619141e-240	1
CAPN3	1.13453552239509e-244	0.411639755729911	0.475	0.177	2.51492489249321e-240	1
PRDX2	2.83360666916634e-244	0.53652475057446	0.933	0.566	6.28125590354102e-240	1
DYNLRB1	1.76797038360689e-243	0.50690229953384	0.889	0.524	3.91905994934139e-239	1
RAB11FIP3	3.50031088744451e-243	0.314632881153246	0.662	0.293	7.75913914419825e-239	1
ACSM2B	2.53816790994441e-242	0.350747763211562	0.607	0.25	5.62635680597377e-238	1
CKS2	1.07480666860346e-241	0.416301009369126	0.539	0.227	2.3825239422933e-237	1
ALDOB	1.07525756782746e-241	0.485539683607959	0.991	0.624	2.38352345060312e-237	1
CMBL	2.60897597448463e-241	0.37807426439969	0.565	0.241	5.78331704264009e-237	1
AGMAT	1.07542791156359e-240	0.333443933649046	0.473	0.174	2.38390105156302e-236	1
SLC5A2	2.58194359270528e-239	0.407539823906355	0.329	0.101	5.72339436194979e-235	1
ACAT1	4.120037333322e-238	0.460340275498857	0.886	0.502	9.13288675677487e-234	1
UGT2B7	8.62576025519416e-238	0.333107071659937	0.75	0.342	1.91207227576889e-233	1
C7orf55	1.4592861249082e-237	0.465833638280303	0.69	0.343	3.234799553084e-233	1
COX6A1	3.49653753552744e-237	0.528322166050127	0.987	0.723	7.75077475500367e-233	1
DNMT3L	4.54185575810879e-237	0.331632421711748	0.25	0.061	1.00679316589997e-232	1
MSRB1	5.79239134164293e-237	0.34814571920346	0.681	0.318	1.28399938870199e-232	1
PSMA7	3.89779437422979e-236	0.514586977457644	0.921	0.559	8.64024078935518e-232	1
GSTK1	5.93909457587266e-236	0.453858585938219	0.831	0.455	1.31651909463369e-231	1
NDUFB8	1.97250224942046e-235	0.512133653341336	0.932	0.571	4.37244573629034e-231	1
DCXR	4.56525290657968e-235	0.381340389637233	0.966	0.633	1.01197961180152e-230	1
BHMT2	7.03909645697863e-235	0.370844242718169	0.483	0.19	1.56035651161845e-230	1
LACTB2	8.050953916787e-235	0.428450045213616	0.554	0.239	1.78465495473417e-230	1
ATP5D	9.18551699540843e-235	0.48272604654572	0.986	0.74	2.03615355237219e-230	1
SERF2	3.30662359474121e-234	0.356489744773584	1	0.944	7.32979252246284e-230	1
COA6	4.54380122730445e-234	0.451883809855951	0.5	0.212	1.00722441805658e-229	1
HINT1	4.87410458986693e-234	0.444832118268333	0.996	0.828	1.0804427644358e-229	1
ANGPTL3	5.21990065280837e-234	0.259893433480704	0.531	0.207	1.15709537770803e-229	1
RP11-108M9.4	6.14918427627784e-234	0.432492121182139	0.476	0.193	1.36308967852251e-229	1
GCHFR	1.34307414750149e-233	0.344921221374537	0.801	0.415	2.97719246276656e-229	1
CCDC58	4.66452222434508e-233	0.398677888943934	0.399	0.143	1.03398464147057e-228	1
PRDX5	7.58285235050499e-233	0.515696357741994	0.981	0.69	1.68089088053644e-228	1
MSRB2	1.80967415992785e-232	0.433383887580308	0.635	0.307	4.01150471031207e-228	1
MRPL27	7.64570031883581e-231	0.416364640341145	0.749	0.39	1.69482238967633e-226	1
MRPS33	4.61151704490467e-228	0.456560436315581	0.687	0.348	1.02223498334402e-223	1
ACP5	9.73066360301265e-228	0.390084616243749	0.436	0.165	2.15699620087981e-223	1
RHOC	2.82492935170799e-227	0.437141127366437	0.856	0.48	6.2620208939311e-223	1
ATP5E	1.0092248945706e-226	0.350231929804886	1	0.948	2.23714882379465e-222	1
ACTB	1.02187907302625e-226	-1.38209951156299	0.945	0.846	2.26519934117728e-222	1
STOML2	8.51709485513595e-226	0.448020036941032	0.612	0.297	1.88798441653799e-221	1
PRR13	1.03719623452679e-225	0.496360666641776	0.938	0.591	2.29915289307553e-221	1
SNRPB2	1.243342679649e-225	0.477441013553281	0.729	0.388	2.75611771797794e-221	1
TMEM205	7.24976648218098e-225	0.464337191828883	0.648	0.317	1.60705573610506e-220	1
ACSF2	1.43950280495586e-223	0.346219648402406	0.444	0.169	3.19094586774565e-219	1
ATP5C1	4.92944901858247e-223	0.487665754534919	0.845	0.475	1.09271096394918e-218	1
SELK	8.92443755033415e-223	0.465401412578449	0.843	0.486	1.97828007178257e-218	1
SORD	1.14459503826999e-222	0.281066393766954	0.515	0.208	2.53722382133308e-218	1
PHB	1.29361621665403e-222	0.440979422679922	0.722	0.379	2.86755906745699e-218	1
RNASEH2C	1.72413650022388e-222	0.418330787306904	0.668	0.336	3.82189338004628e-218	1
ENY2	4.4375583617299e-222	0.447364256313788	0.82	0.462	9.83673562044666e-218	1
FOLR1	6.18663413972975e-222	0.395254919235298	0.539	0.234	1.37139118975389e-217	1
COA3	4.72302881622241e-221	0.471108659632994	0.91	0.527	1.04695379769202e-216	1
GRPEL1	1.2415291221216e-220	0.3756440846793	0.451	0.181	2.75209760500696e-216	1
C14orf2	1.26138644737488e-220	0.411671410527624	0.991	0.801	2.79611533789589e-216	1
S100A6	9.11502262812956e-220	-2.80343362208823	0.421	0.567	2.02052706597748e-215	1
ARG2	1.02131442893148e-219	0.423142839757934	0.347	0.118	2.26394769461241e-215	1
MME	1.03861132730609e-218	0.312235132673606	0.418	0.153	2.30228972923941e-214	1
MRPL57	2.58945483240895e-218	0.436932501862355	0.856	0.498	5.74004452700092e-214	1
ILF2	1.19221380523514e-217	0.444446206257355	0.515	0.23	2.64278034206474e-213	1
CFDP1	2.72986958584419e-216	0.371567736352021	0.765	0.407	6.05130191094081e-212	1
NDUFB9	9.30670437147357e-216	0.509599936132437	0.936	0.583	2.06301715802455e-211	1
NDUFS6	1.23421432685275e-214	0.45199945480973	0.929	0.592	2.7358828983345e-210	1
ALDH2	1.78410689468611e-213	0.38444657544352	0.674	0.34	3.95482975345069e-209	1
PAIP2B	4.1592655304054e-212	0.388594848363246	0.297	0.093	9.21984390124966e-208	1
LAP3	8.45260579366872e-212	0.420803805260639	0.541	0.247	1.87368912628255e-207	1
G0S2	1.77371918258572e-211	0.445116115766697	0.479	0.203	3.93180331203778e-207	1
FXYD2	1.82886131055268e-211	0.420220300433402	1	0.839	4.05403686710213e-207	1
MRPL21	3.74968377396077e-211	0.397378798468807	0.603	0.294	8.31192402173884e-207	1
ATP5B	4.50846839174959e-211	0.472647921138003	0.913	0.541	9.99392188399133e-207	1
NDUFA12	4.70978434918448e-211	0.425613402503256	0.75	0.393	1.04401789668372e-206	1
OXT	4.82005877925405e-211	0.331209678878722	0.246	0.065	1.06846242959725e-206	1
TTC38	3.66822396371588e-210	0.332429031283116	0.368	0.131	8.13135206036898e-206	1
ACAA2	6.72525699977992e-210	0.344806726530739	0.663	0.331	1.49078771914121e-205	1
CNDP2	1.06603435202375e-209	0.342174060002237	0.716	0.367	2.36307834813105e-205	1
LSM3	7.63827404433058e-209	0.40555873993871	0.854	0.499	1.69317620740676e-204	1
REG3G	1.46157966699958e-208	0.553929195119091	0.184	0.039	3.23988364783798e-204	1
POLR2L	4.43326533541131e-208	0.422800865878449	0.993	0.806	9.82721926900626e-204	1
ACY1	4.55528420902906e-208	0.325279241915957	0.349	0.119	1.00976985061547e-203	1
HIGD2A	2.77046927174874e-207	0.445836964305016	0.863	0.497	6.14129923468544e-203	1
CISD3	3.5206281637495e-207	0.341770219064227	0.765	0.409	7.80417645058353e-203	1
NDUFS4	6.37565542884328e-207	0.401895659462282	0.688	0.356	1.41329153891169e-202	1
CAMTA1	1.0240139010777e-206	0.388127838912431	0.868	0.501	2.26993161451893e-202	1
EMX2OS	1.0996086360191e-206	0.429224445561424	0.467	0.202	2.43750246346355e-202	1
MT-ND5	1.47321493548197e-206	0.5109947667261	0.988	0.755	3.26567554748289e-202	1
TBCA	5.29534834435641e-206	0.45490968738453	0.926	0.602	1.17381986749349e-201	1
UBR4	1.03464445261341e-205	0.432002607539792	0.437	0.181	2.29349635810815e-201	1
RAB17	1.72184470628576e-205	0.366423015444861	0.458	0.193	3.81681316042365e-201	1
TRIM6	3.53267737914684e-205	0.305623440873263	0.292	0.089	7.8308859463548e-201	1
SIGIRR	4.96780594108704e-205	0.361753801603911	0.628	0.307	1.10121354296076e-200	1
RPS29	1.28563657463191e-202	-0.805096615950417	1	0.984	2.84987059498655e-198	1
EIF3K	1.56169904011433e-202	0.467997648334487	0.948	0.622	3.46181826222144e-198	1
COX17	3.29208659215502e-202	0.44101318468901	0.921	0.587	7.29756834883003e-198	1
AKR1C3	4.7923606121926e-202	0.284155783918189	0.516	0.218	1.06232257690473e-197	1
PSMB5	5.72197247818172e-202	0.389490444904395	0.674	0.35	1.26838963923854e-197	1
LINC00493	1.13266724348003e-201	0.413724946658112	0.821	0.471	2.51078347862218e-197	1
AC090498.1	2.4422982215505e-201	-1.49018520080158	0.688	0.7	5.413842467711e-197	1
A1CF	9.7030239436551e-201	0.309179436154219	0.303	0.096	2.15086931759003e-196	1
PTH1R	1.38199039239209e-200	0.318499865592015	0.72	0.361	3.06345810281555e-196	1
AOX1	3.11250287736689e-200	0.30332240748808	0.382	0.139	6.89948512825918e-196	1
PRDX6	3.92457775098853e-200	0.442696072689384	0.866	0.497	8.69961150061628e-196	1
UGT2A3	1.47134991878302e-199	0.329885020847024	0.417	0.161	3.26154136496633e-195	1
NDUFS2	1.53063944727761e-199	0.394645374652371	0.631	0.32	3.39296846278028e-195	1
RARRES1	2.74378764399406e-199	0.365351214786709	0.186	0.042	6.08215407044164e-195	1
PIPOX	6.2741805675732e-199	0.262050179294931	0.364	0.128	1.39079760641395e-194	1
TMEM174	1.45227087727193e-198	0.311555865243508	0.283	0.086	3.21924885364869e-194	1
MRPS23	1.92296229812002e-197	0.401265564887852	0.467	0.207	4.26263052624265e-193	1
MINOS1	3.99067976664782e-197	0.470888202511512	0.958	0.622	8.84613983872822e-193	1
NDUFA7	1.1350838962217e-196	0.379027602852568	0.708	0.374	2.51614047275465e-192	1
UQCRB	1.56838488630982e-196	0.436967647180865	0.993	0.804	3.47663877748299e-192	1
VAMP8	2.33995406926317e-196	0.443292551162594	0.942	0.6	5.18697618533567e-192	1
NDUFA13	5.63874714142694e-196	0.461429246593632	0.979	0.707	1.24994107884011e-191	1
AIG1	1.00633851082376e-195	0.388820444865092	0.517	0.241	2.23075057694302e-191	1
CIB1	1.33031942093158e-194	0.400525604371157	0.834	0.483	2.94891906037903e-190	1
MRPL12	1.68165062548916e-194	0.363802387076389	0.628	0.318	3.72771494152182e-190	1
MCAT	2.05729317201605e-194	0.36791942554239	0.332	0.119	4.56040177440799e-190	1
RNF5	2.81248403577867e-194	0.371436067616947	0.636	0.327	6.23443336211058e-190	1
GPX4	3.47881187611571e-194	0.375504997830576	0.993	0.8	7.71148228578569e-190	1
NDUFS7	4.75274214092831e-194	0.411501861712661	0.878	0.526	1.05354035037958e-189	1
CHCHD1	6.52681381046995e-194	0.352766359551082	0.593	0.295	1.44679881736687e-189	1
MYL12B	8.02970044737601e-194	0.463865701709907	0.959	0.651	1.77994369816984e-189	1
MRPS12	1.02871427710403e-193	0.374013126352162	0.606	0.301	2.2803509380565e-189	1
MRPS25	1.82194866990365e-193	0.371155123761602	0.515	0.239	4.03871361657542e-189	1
WDR72	8.88017908966395e-193	0.314335015530478	0.467	0.201	1.96846929880581e-188	1
SLC47A2	9.08814243667153e-193	0.344154166722771	0.282	0.089	2.01456853393698e-188	1
NDUFB11	1.64509880223294e-192	0.453924506197186	0.915	0.576	3.64669051490976e-188	1
EBP	3.24284100966352e-192	0.376670187555525	0.419	0.175	7.18840566612112e-188	1
RBKS	8.26958709271957e-192	0.38244172957829	0.289	0.095	1.83311937084315e-187	1
CHMP2A	1.97318029761945e-191	0.350374809616091	0.781	0.436	4.37394876573304e-187	1
ITM2B	5.53287153375283e-191	0.407211178086643	0.998	0.828	1.22647163288699e-186	1
KIAA1191	8.9321216992161e-191	0.302441757840844	0.558	0.265	1.97998341706523e-186	1
YIF1A	1.60538249954746e-190	0.401283433810335	0.512	0.244	3.55865138674684e-186	1
GSTM4	1.83793334940688e-189	0.371307269375108	0.391	0.158	4.07414685563024e-185	1
ECHDC3	7.53401036288571e-189	0.332020581606245	0.44	0.188	1.67006407714087e-184	1
ESPN	2.01197758427546e-188	0.290194054893796	0.293	0.095	4.45995071106342e-184	1
ATP5F1	1.05138001147123e-187	0.387280837687894	0.752	0.414	2.33059407142826e-183	1
RPA3	1.62720813985591e-187	0.309367001019567	0.634	0.323	3.60703228361861e-183	1
GSTP1	1.09981902900945e-186	0.491365249042707	0.955	0.622	2.43796884160524e-182	1
ADH6	1.5899994254761e-186	0.279634645404187	0.282	0.089	3.52455172645288e-182	1
PHPT1	2.35541224602063e-186	0.421449852021005	0.914	0.575	5.22124232575394e-182	1
C20orf24	1.20582030553689e-185	0.399920922820956	0.524	0.254	2.67294187128361e-181	1
CTSA	1.5017895180795e-185	0.375959560882802	0.573	0.283	3.32901682472682e-181	1
ENPEP	2.15770681698724e-185	0.290538077993539	0.43	0.174	4.78298870121561e-181	1
TPMT	4.36111747484785e-185	0.313192706979899	0.482	0.217	9.66728910649523e-181	1
GOT1	5.69631221635456e-185	0.39938140517077	0.455	0.201	1.26270152899932e-180	1
MPLKIP	9.32728384855241e-185	0.379496007132242	0.555	0.276	2.06757901070861e-180	1
CYSTM1	9.95450835047735e-185	0.442313691860956	0.957	0.598	2.20661586605031e-180	1
KRT8	1.06737729826471e-184	0.34584790500061	0.666	0.333	2.36605525706338e-180	1
PSMB7	1.35547820935465e-184	0.342860775057898	0.69	0.376	3.00468854667645e-180	1
SF3B5	3.08979604799897e-184	0.36924227781359	0.845	0.506	6.84915089959931e-180	1
MRPL51	3.69842189185432e-184	0.373950900432585	0.801	0.462	8.19829180767346e-180	1
NDUFA2	3.81930763943045e-184	0.38487663600072	0.933	0.608	8.46625924432548e-180	1
PDHA1	4.62666379165251e-184	0.397380702231979	0.512	0.243	1.02559256269561e-179	1
LINC00116	8.27812577698666e-184	0.349379299210069	0.623	0.323	1.83501214098463e-179	1
DAB2	1.24951095968669e-182	0.290266635301556	0.879	0.499	2.76979094433749e-178	1
COX8A	1.69194117513249e-182	0.423392386131222	0.988	0.754	3.75052600291618e-178	1
HMGN3	2.09249945608788e-182	0.419821043326546	0.933	0.602	4.63844354431001e-178	1
BLOC1S1	3.68590830782529e-182	0.384785478113382	0.914	0.59	8.17055294595632e-178	1
ALKBH7	4.94463425885945e-182	0.337746225720987	0.734	0.404	1.09607707616137e-177	1
POLR2H	8.4191529557321e-182	0.364858555845086	0.461	0.21	1.86627363569714e-177	1
TMEM141	1.68494397444831e-181	0.336227661199667	0.74	0.406	3.73501530815956e-177	1
NUDT5	1.85177901862041e-181	0.375443320361915	0.414	0.179	4.10483855057586e-177	1
GPX1	2.44730413440575e-180	0.370959227003412	0.973	0.684	5.42493907473723e-176	1
PRDX1	4.46836166422966e-180	0.394805415314107	0.973	0.687	9.9050173010979e-176	1
LINC00671	8.55859596646721e-180	0.293703551965779	0.416	0.172	1.89718396788679e-175	1
SPX	2.00898693086738e-179	0.37806067608644	0.393	0.163	4.45332132965372e-175	1
PDCD5	4.90045935797164e-179	0.372396504068573	0.576	0.293	1.08628482588157e-174	1
MTIF3	6.00007746849501e-179	0.337688827579806	0.696	0.384	1.33003717244129e-174	1
WDR18	1.65874934058522e-178	0.352961829214063	0.446	0.196	3.67694966327527e-174	1
SSBP1	3.62575549845625e-178	0.341034749524822	0.673	0.363	8.03721221342796e-174	1
XAB2	3.01131512416698e-177	0.251107955710238	0.438	0.185	6.67518223574094e-173	1
ASL	2.02645541141102e-176	0.323519661798193	0.447	0.199	4.49204371047482e-172	1
ZNHIT1	5.23078579076459e-176	0.347176920983312	0.89	0.568	1.15950828623879e-171	1
NDUFA11	6.14469735673864e-176	0.414145573455705	0.966	0.68	1.36209506306826e-171	1
DYNLT1	2.44722560223339e-175	0.361250120016828	0.802	0.462	5.42476499247077e-171	1
LAMTOR2	5.6450055862405e-175	0.322993731252273	0.782	0.447	1.25132838830193e-170	1
RP11-546K22.1	1.02074705437638e-173	0.281891140308568	0.25	0.077	2.26268999543611e-169	1
MDH2	1.47011021092772e-173	0.338361641796295	0.648	0.342	3.25879330456348e-169	1
NDUFB1	3.18894389400959e-173	0.357608270016389	0.989	0.791	7.06893192985105e-169	1
PSMB6	4.85955114150862e-173	0.359685714084299	0.766	0.44	1.07721670153822e-168	1
LINC00864	6.04410067452227e-173	0.279039773858398	0.226	0.065	1.33979579652135e-168	1
MRPL36	5.98831519766429e-172	0.338846796301499	0.518	0.255	1.32742982986624e-167	1
ETFA	2.30915161871255e-171	0.292151672551373	0.582	0.294	5.11869639320011e-167	1
IGHA1	3.95448658614786e-171	-2.40119261575713	0	0.224	8.76591041551396e-167	1
FIS1	6.36176974322188e-171	0.36663076941002	0.903	0.573	1.41021349897999e-166	1
DECR1	1.56915652216782e-170	0.31954195643548	0.606	0.315	3.47834926268942e-166	1
ARL2	1.67109557796797e-170	0.322331313775607	0.707	0.395	3.70431756768161e-166	1
RASSF4	1.74274749205443e-170	0.327287130033643	0.415	0.177	3.86314836563706e-166	1
NUDT22	3.28104702753615e-170	0.340928032479677	0.438	0.199	7.27309694593938e-166	1
TCEB1	3.66834517042321e-170	0.330486269590065	0.693	0.38	8.13162073927713e-166	1
BIN1	3.977098950235e-170	0.289633514566406	0.45	0.199	8.81603524298593e-166	1
TALDO1	1.38452580786101e-169	0.330011678935281	0.617	0.324	3.06907835828549e-165	1
COMMD1	3.00911915456361e-169	0.357625959671925	0.455	0.213	6.67031442992115e-165	1
HERPUD1	4.54976071266375e-169	0.348650497610011	0.706	0.39	1.00854545717617e-164	1
BNIP3L	2.06129005331708e-168	0.306839555633669	0.517	0.249	4.56926166118797e-164	1
SLC25A3	6.88438962243297e-168	0.398920930511754	0.921	0.577	1.52606264760472e-163	1
TPI1	1.52853184792723e-167	0.401998581854934	0.955	0.661	3.38829654730028e-163	1
NACA	1.57388722251777e-167	0.358678181271824	0.993	0.83	3.48883580615515e-163	1
CHCHD2	2.42777574406124e-166	0.415942842902853	0.977	0.688	5.38165049186055e-162	1
FOS	5.00679016122345e-166	-2.34886715037627	0.198	0.417	1.1098551750384e-161	1
ISCU	3.03894932925641e-165	0.403492715884659	0.914	0.575	6.73643897816268e-161	1
TMEM167A	1.02253186549679e-164	0.312172858874279	0.596	0.315	2.26664638624673e-160	1
C19orf70	1.16474944833104e-164	0.362403023204418	0.861	0.52	2.58190010211542e-160	1
PSMB3	1.22477168618477e-164	0.334011729707135	0.794	0.467	2.71495139676578e-160	1
ATOX1	5.60068050058549e-164	0.282143350259824	0.969	0.676	1.24150284656478e-159	1
NOP10	7.11986729275809e-164	0.353226847321735	0.891	0.562	1.57826098278569e-159	1
IER3IP1	7.5095896795337e-164	0.285971749016982	0.698	0.387	1.66465074426224e-159	1
PSMC5	6.2414785287394e-163	0.308504534749373	0.613	0.329	1.38354854546566e-158	1
GGT1	6.42332185964448e-163	0.284730938313701	0.348	0.136	1.42385775662739e-158	1
PPA2	3.30936813135808e-162	0.308444370444851	0.546	0.277	7.33587633678146e-158	1
GABARAP	5.66809316331118e-162	0.341601910919103	0.751	0.428	1.25644621151119e-157	1
FAHD2A	1.15755650105349e-161	0.347325815587867	0.305	0.117	2.56595549588528e-157	1
TMEM147	1.20538065328802e-161	0.341829405048286	0.678	0.369	2.67196729414355e-157	1
HSPA5	1.70216906784059e-161	0.361818070333038	0.636	0.341	3.77319817268222e-157	1
ICT1	1.87218352035118e-161	0.30715583341225	0.304	0.114	4.15006920956246e-157	1
EMC6	2.21354854470961e-160	0.305813843733024	0.528	0.268	4.90677305905779e-156	1
RAB1A	3.46204261514953e-160	0.296204361901826	0.721	0.407	7.67430986500197e-156	1
MT-ND2	7.66902937755037e-159	0.382106491346388	1	0.943	1.69999374212159e-154	1
VDAC1	1.03953611978356e-158	0.324459184379006	0.776	0.437	2.30433971672421e-154	1
ENO1	1.11969947244605e-158	0.382287952242726	0.903	0.559	2.48203782057117e-154	1
AGT	1.33609749528352e-158	0.290278116258774	0.292	0.105	2.96172731779498e-154	1
MRPS26	1.43498653928777e-158	0.298587899911407	0.555	0.288	3.18093466163921e-154	1
FKBP3	2.31734992328644e-158	0.346600742141519	0.472	0.231	5.13686957494905e-154	1
UQCRC1	2.32650661175819e-158	0.304988906931816	0.641	0.346	5.15716720628439e-154	1
NDUFV3	5.02906997679832e-158	0.274525885122855	0.561	0.291	1.11479394175688e-153	1
HPGD	6.02896534386567e-158	0.271444335666044	0.287	0.103	1.3364407477747e-153	1
DPY30	8.01698376354742e-158	0.287355831445222	0.619	0.334	1.77712479086556e-153	1
UGP2	3.78397863555576e-157	0.30130394133695	0.552	0.286	8.38794544143646e-153	1
NDUFA5	1.14717389451541e-156	0.307931677344727	0.821	0.482	2.54294037197231e-152	1
AURKAIP1	1.23996174434967e-156	0.330718516515205	0.868	0.533	2.74862319869991e-152	1
MRPS21	1.25385848239773e-156	0.340129218387186	0.847	0.524	2.77942809793105e-152	1
HSPB1	2.80084348505751e-156	0.366359850602904	0.988	0.746	6.20862975332697e-152	1
HPN	4.86968628372529e-156	0.300642301476997	0.461	0.217	1.07946335851338e-151	1
OCEL1	5.03131400216909e-156	0.291511308839536	0.366	0.155	1.11529137486082e-151	1
NDUFB7	5.0892132205598e-156	0.380793133447936	0.949	0.645	1.12812589460149e-151	1
SLC22A18	9.73092947520906e-156	0.337625964812864	0.339	0.139	2.15705513676959e-151	1
SNRPG	1.73377161748609e-155	0.331480831114571	0.894	0.576	3.84325154448141e-151	1
SLC25A4	1.81086151443419e-155	0.297118908553181	0.523	0.253	4.01413671904627e-151	1
SEC11C	1.95851395841218e-155	0.338768358906314	0.505	0.252	4.34143789161228e-151	1
MRPL54	2.22014110358452e-155	0.266382120006824	0.682	0.382	4.9213867843158e-151	1
CD52	2.42715769719964e-155	-2.39906559837849	0.013	0.226	5.38028046738245e-151	1
TINAG	6.61040926792303e-154	0.256617076001453	0.387	0.164	1.4653294224205e-149	1
PLCXD2	6.68600927090159e-154	0.262838246895756	0.454	0.213	1.48208767508076e-149	1
PFDN2	8.01921228932886e-154	0.290552463635738	0.626	0.341	1.77761878817553e-149	1
LAMTOR1	1.45344206648969e-153	0.284545846494559	0.735	0.419	3.22184502878771e-149	1
MRPL13	1.68122175293207e-153	0.296009076015501	0.529	0.27	3.72676425972451e-149	1
FAHD1	2.42963872816011e-153	0.27842603844672	0.361	0.152	5.38578016871251e-149	1
PARK7	4.67294526782851e-153	0.351843440163506	0.881	0.541	1.03585177751955e-148	1
DCTN3	7.04689728580579e-153	0.305446154349711	0.577	0.309	1.56208572134457e-148	1
ACP1	1.17511187711508e-152	0.302753997264409	0.558	0.296	2.604870498001e-148	1
CNPY2	1.87590117489244e-152	0.330083196652319	0.588	0.313	4.15831013438408e-148	1
GALK1	1.88360754987784e-152	0.279800688746835	0.325	0.13	4.17539285581422e-148	1
SLC3A1	2.52667897243066e-151	0.256340036886626	0.507	0.244	5.60088927818705e-147	1
PSME1	2.93326907215797e-151	0.328445096882363	0.88	0.555	6.50217755225258e-147	1
TCN2	6.52500080871885e-151	0.284740939884855	0.384	0.169	1.44639692926871e-146	1
RPS2	2.02918738025683e-150	-0.789834984308069	0.988	0.898	4.49809966581532e-146	1
TIMM8B	2.79707346971198e-150	0.290184130441496	0.776	0.459	6.20027276031055e-146	1
COPE	4.49825950704064e-150	0.283970224204707	0.768	0.447	9.97129184925698e-146	1
CALM3	6.52849108587883e-150	0.259490619966965	0.72	0.404	1.44717061900676e-145	1
NDUFAF4	7.07009736888621e-150	0.328436083269744	0.363	0.16	1.56722848376101e-145	1
UXT	7.99822893773998e-150	0.266759824852674	0.76	0.44	1.77296740862882e-145	1
IGHG1	1.02461017783817e-149	-2.73980387743265	0.001	0.201	2.27125338121388e-145	1
CSTB	1.48377509625639e-149	0.267472886286731	0.857	0.505	3.28908425587154e-145	1
USP2	3.81593615108226e-149	0.278665786590987	0.231	0.075	8.45878566610404e-145	1
KIF9	7.20991359303796e-149	0.278694089363128	0.454	0.219	1.59822154616872e-144	1
MRPS16	1.04639735716673e-148	0.291508084191469	0.548	0.287	2.31954902163149e-144	1
DUSP1	1.63958989659799e-148	-1.72774441819323	0.073	0.294	3.63447892378876e-144	1
CSNK2B	3.48815515384693e-148	0.300031267124439	0.625	0.348	7.73219352953249e-144	1
NME1	5.19407131420008e-148	0.303290996664716	0.459	0.227	1.15136978821873e-143	1
MGST2	5.32533928746265e-148	0.289131143916906	0.573	0.302	1.18046795985185e-143	1
GTF3C6	7.10625542607644e-148	0.280038888644814	0.593	0.32	1.57524364029836e-143	1
PTS	1.35140105338044e-147	0.320960476271136	0.451	0.222	2.99565071502843e-143	1
ATP5A1	1.79546772574758e-147	0.344191126735236	0.84	0.504	3.98001330766465e-143	1
KIF22	3.03650605341416e-147	0.265566048092599	0.435	0.203	6.73102296860317e-143	1
CRIP1	5.49496321829977e-147	-2.0002007327496	0.018	0.223	1.21806849660051e-142	1
PHYHIPL	7.1676321466102e-147	0.272127015965898	0.263	0.094	1.58884901793908e-142	1
TMEM261	9.27524491285582e-147	0.304790441396915	0.612	0.332	2.05604353983275e-142	1
CMC2	1.50250541128284e-146	0.267793843691794	0.454	0.222	3.33060374519067e-142	1
S100A4	2.23315196835869e-146	-2.35145698753829	0.084	0.304	4.9502279682607e-142	1
PTMS	3.26447796905433e-146	0.267517072422468	0.77	0.449	7.23636831400273e-142	1
TMEM14A	4.25568582268784e-146	0.298331766945965	0.53	0.278	9.43357876315213e-142	1
CES2	4.83518581506017e-146	0.293891086639518	0.366	0.16	1.07181563962439e-141	1
PGK1	1.22782998688221e-145	0.301977304653707	0.752	0.44	2.7217307319218e-141	1
MRPS18C	2.61519942919496e-145	0.276022452018855	0.547	0.29	5.79711257469646e-141	1
GNG5	8.6811720751162e-145	0.326910511738016	0.874	0.545	1.92435541389101e-140	1
MLEC	3.38243429071397e-144	0.342322027828559	0.505	0.263	7.49784209222566e-140	1
H2AFJ	6.8158399238161e-144	0.282051968038621	0.598	0.327	1.51086723591232e-139	1
ECHDC2	8.49248504822923e-144	0.263179987561884	0.507	0.26	1.88252916064097e-139	1
NUDT16	8.13578916698077e-143	0.32094112158438	0.396	0.185	1.80346038464463e-138	1
MT-CO3	9.35573766631006e-143	0.353645638964789	1	0.987	2.07388636849095e-138	1
DUSP15	1.07159258415056e-142	0.299377131347684	0.341	0.144	2.37539928128654e-138	1
COA5	1.18708769832979e-142	0.309289995981087	0.432	0.213	2.63141730088765e-138	1
PSME2	1.69043212724014e-142	0.254381984527872	0.747	0.429	3.74718089645321e-138	1
PSMA5	2.75754530127671e-142	0.282664777027327	0.452	0.224	6.11265066934009e-138	1
PFDN6	3.85501737817937e-142	0.257429458787773	0.454	0.222	8.54541702221022e-138	1
CLTB	5.99916705961196e-142	0.270404150005872	0.572	0.31	1.32983536210418e-137	1
C4orf3	1.6924916995632e-141	0.311511525654773	0.917	0.613	3.75174635042175e-137	1
RBPMS	2.1290930414867e-140	0.298876063588693	0.467	0.234	4.71956054506357e-136	1
RPL36	6.13420974578376e-140	-0.502798578930628	0.998	0.964	1.35977027434789e-135	1
SUSD3	1.74406644245316e-139	0.261437590057411	0.249	0.089	3.86607208298592e-135	1
TM7SF3	2.83705430015273e-139	0.295718906988851	0.368	0.167	6.28889826714856e-135	1
NINJ1	3.1196472385918e-139	0.257412650109796	0.516	0.268	6.91532203378643e-135	1
CISD2	1.39998783943645e-138	0.256370417703365	0.541	0.291	3.10335304367877e-134	1
JUNB	5.18566662768027e-138	-2.11527083985213	0.161	0.367	1.14950672135788e-133	1
SLC2A2	1.82657613014952e-136	0.288123964798559	0.235	0.082	4.04897130770243e-132	1
THNSL2	2.93998383334497e-136	0.292191264748826	0.251	0.092	6.5170621633758e-132	1
TRAPPC4	3.50356251728566e-136	0.285391290118669	0.427	0.209	7.76634703206713e-132	1
MALSU1	4.00151820782943e-136	0.318217306284871	0.373	0.174	8.87016541129549e-132	1
SLC39A4	7.44941354527643e-136	0.268320412315315	0.383	0.177	1.65131150058143e-131	1
MRPS11	9.85842771633162e-136	0.270163127268312	0.426	0.209	2.18531767187923e-131	1
ARHGDIB	1.3250224218205e-135	-1.39356396953224	0.018	0.21	2.93717720244951e-131	1
MRPL24	6.74731174242183e-135	0.267654916831334	0.437	0.218	1.49567659394265e-130	1
ATP6V0E1	1.1052307005682e-134	0.34908227468974	0.941	0.611	2.44996489394953e-130	1
HLA-B	1.21356900455796e-134	-2.04903156291615	0.512	0.574	2.69011841240364e-130	1
PNKD	1.93085000955272e-134	0.253880620456672	0.75	0.432	4.28011521617551e-130	1
MVP	2.48947335130688e-134	0.257758277318774	0.419	0.202	5.51841557784195e-130	1
NPC2	3.39410148444097e-134	0.295605603308296	0.944	0.611	7.52370476056031e-130	1
TACO1	1.34106250401551e-133	0.259758236862756	0.311	0.131	2.97273325265118e-129	1
IGHG3	4.11039436070348e-133	-2.07763820836195	0	0.181	9.1115111793714e-129	1
SRP14	5.22525234483192e-133	0.329692217292901	0.988	0.796	1.15828168727889e-128	1
ENOSF1	8.80956639846964e-133	0.26398296614938	0.363	0.167	1.95281658354876e-128	1
CIDEB	5.24866140461954e-132	0.253222975947613	0.211	0.07	1.16347077356201e-127	1
CFAP36	1.48918430852885e-131	0.283055702564151	0.346	0.158	3.3010748567159e-127	1
SRGN	1.6366061957889e-131	-1.76117707522959	0.007	0.189	3.62786495420527e-127	1
PSMA3	2.66369061371337e-131	0.263838337566027	0.48	0.249	5.90460298341843e-127	1
CAPG	2.97344926191158e-131	0.262526156906988	0.515	0.267	6.59124497887941e-127	1
SDSL	9.0821020175678e-131	0.280901350144139	0.356	0.163	2.01322955423425e-126	1
IFITM1	1.04841249215505e-130	-1.63166796659098	0.004	0.184	2.3240159713601e-126	1
SPCS1	3.9020851162965e-130	0.295959835455842	0.843	0.512	8.64975207729445e-126	1
MRPS28	4.30727568799401e-130	0.273169189505322	0.406	0.198	9.54793801757633e-126	1
NEDD8	1.03072274855687e-129	0.318449599322199	0.923	0.621	2.28480311672602e-125	1
UQCR11	1.64385297348658e-129	0.305783991500904	0.995	0.836	3.64392888632769e-125	1
MMAB	3.68656385385147e-129	0.268529567929143	0.395	0.192	8.17200609483255e-125	1
EDF1	6.05714468071317e-128	0.312248677834985	0.969	0.73	1.34268726137369e-123	1
ANAPC11	8.36811606118674e-128	0.299873060217291	0.827	0.518	1.85496028728327e-123	1
MRPL20	6.35390181019882e-127	0.251979718467205	0.756	0.455	1.40846941426677e-122	1
C2	1.52860989076241e-126	0.254645000058434	0.165	0.048	3.38846954485303e-122	1
IFT22	2.05472836275585e-126	0.273135416201916	0.375	0.179	4.5547163617209e-122	1
MRPL35	2.49109174488091e-126	0.289820301172702	0.313	0.137	5.52200307087752e-122	1
SEC61B	2.95675682296688e-126	0.306802271340195	0.881	0.566	6.55424284947068e-122	1
EIF1	3.10552357714478e-126	0.290704334253682	0.997	0.885	6.88401411345682e-122	1
RPS19	3.13543525056877e-126	-0.633926454947791	0.999	0.963	6.95031931993579e-122	1
MGST3	3.86641492686657e-126	0.289963405190143	0.902	0.562	8.57068196838512e-122	1
SLC3A2	6.94299017543412e-126	0.270542274689621	0.435	0.221	1.53905263218848e-121	1
C11orf1	8.52457161068603e-126	0.256417036879654	0.365	0.172	1.88964178894077e-121	1
ZCRB1	1.73307689380925e-125	0.262633153665598	0.486	0.26	3.84171155050697e-121	1
SMDT1	7.56075830182861e-125	0.293058741780959	0.876	0.552	1.67599329276635e-120	1
GLRX2	9.80596508555968e-125	0.281231253945729	0.263	0.106	2.17368828051601e-120	1
C19orf53	3.09945615462587e-124	0.266429963071202	0.902	0.589	6.87056445795916e-120	1
MT-CO1	7.26103681225511e-124	0.353170973559717	1	0.993	1.60955403017259e-119	1
PNPLA4	8.29161971938242e-124	0.287424077792933	0.308	0.136	1.8380033431955e-119	1
POLDIP2	1.13033381576292e-121	0.252267785189494	0.419	0.214	2.50561096940166e-117	1
HOXC10	1.18277319503588e-121	0.283323076565066	0.285	0.12	2.62185334143604e-117	1
CALR	6.50287456543071e-121	0.267893609006099	0.721	0.412	1.44149220491903e-116	1
MCTS1	2.09205524881777e-120	0.254973674916572	0.411	0.208	4.63745887005436e-116	1
IGHG4	1.25388906239133e-117	-1.92863314817449	0.001	0.163	2.77949588460287e-113	1
SELENBP1	2.79035252625613e-117	0.262530956770967	0.308	0.136	6.18537444495197e-113	1
EMP3	6.33667076863881e-117	-1.2256635999619	0.026	0.201	1.40464980928417e-112	1
FAM104B	3.32424061967326e-116	0.275692335230313	0.305	0.137	7.36884418162971e-112	1
IGLC3	3.05632648297126e-115	-2.76250046301706	0	0.159	6.77495891480239e-111	1
BST2	4.13572699278566e-115	-1.20794170809767	0.032	0.207	9.16766602490796e-111	1
ZFP36	6.2995485634596e-114	-1.49368886026442	0.078	0.262	1.39642093006209e-109	1
VIM	4.71791656857285e-113	-1.65214159809525	0.083	0.265	1.04582056575554e-108	1
RPL41	7.33913611320321e-111	-0.31032812162721	1	0.998	1.62686630221376e-106	1
IFITM2	8.14927688032455e-111	-1.56035930473471	0.176	0.357	1.80645020606154e-106	1
RPS3	1.2316816919646e-110	-0.706265147633274	0.985	0.893	2.73026880657793e-106	1
HMGN5	2.35621762565799e-110	0.273492114868311	0.281	0.124	5.22302761079607e-106	1
NUPR1	2.92186637127062e-109	0.394062486561035	0.363	0.176	6.47690118519559e-105	1
IFI6	5.17616124488669e-106	-1.91196366142055	0.085	0.261	1.14739966315403e-101	1
FXYD5	2.61109656669268e-105	-1.16261572184898	0.011	0.165	5.78801775938765e-101	1
CD74	1.32205959265023e-103	-0.550160935362697	0.981	0.685	2.93060949902776e-99	1
RPL34	2.66020047824337e-103	-0.409953382737885	1	0.992	5.89686640012208e-99	1
RPL28	4.74466818797433e-103	-0.510557422303451	0.997	0.958	1.05175059722827e-98	1
HLA-C	1.02290895153363e-102	-1.71167171931179	0.547	0.572	2.26748227286459e-98	1
UBL5	5.19686885107547e-102	0.264212436872758	0.985	0.778	1.1519899182179e-97	1
TMBIM6	9.33935539335875e-102	0.268377695568323	0.903	0.583	2.07025491004583e-97	1
HCST	2.0960347388422e-101	-1.40381870051554	0.008	0.156	4.64628020559151e-97	1
GLDC	9.85276600916892e-100	0.253681031933336	0.279	0.128	2.18406264125248e-95	1
NFU1	2.44866474847843e-96	0.257289386165522	0.367	0.194	5.42795514795214e-92	1
H3F3B	4.17734530932754e-95	-1.02771064711407	0.749	0.66	9.25992134718637e-91	1
GMFG	2.17099597151404e-94	-1.06305433108828	0.013	0.154	4.81244677005518e-90	1
HLA-DRB1	2.34905988515783e-94	-0.633976497343173	0.777	0.444	5.20716104742937e-90	1
ANXA1	2.14324388359448e-92	-1.02394329561567	0.009	0.145	4.75092871676389e-88	1
CXCR4	1.28689889636825e-91	-1.49221500003934	0.006	0.139	2.85266878357951e-87	1
BCAT2	5.81657036047003e-90	0.264568910105415	0.24	0.108	1.28935915180539e-85	1
PPP1R15A	9.17392901619136e-87	-0.829307809614833	0.023	0.161	2.03358484501914e-82	1
CORO1A	3.39980218792422e-86	-1.13075580229147	0.005	0.131	7.53634150997163e-82	1
MARCKS	1.16337688814206e-85	-0.670265514772642	0.014	0.147	2.5788575479445e-81	1
FOSB	4.36894396208369e-84	-1.04577524231919	0.084	0.235	9.68463808075091e-80	1
AHNAK	5.14137230963945e-83	-0.545243049510373	0.017	0.148	1.13968799987778e-78	1
RPL32	3.28474007819749e-81	-0.420076570148755	1	0.983	7.28128333134038e-77	1
BTG1	8.20973184916791e-80	-1.50976810546893	0.278	0.404	1.81985125900505e-75	1
ANXA2	5.53306624257613e-79	-1.03410202804193	0.087	0.233	1.22651479399185e-74	1
RPL3	1.80398943908863e-78	-0.3782764068686	0.999	0.952	3.99890338962776e-74	1
ISG15	2.2094411510197e-78	-1.65830738044352	0.078	0.219	4.89766819946536e-74	1
LAPTM5	3.27437797115786e-78	-0.927245998730073	0.004	0.118	7.25831364866563e-74	1
TXNIP	4.46418210034257e-78	-1.11496812068767	0.185	0.328	9.89575246182936e-74	1
CCNL1	9.86928054050005e-78	-0.628319085112591	0.052	0.193	2.18772341741265e-73	1
CCL4	1.94370754751256e-77	-2.1173863833274	0.016	0.137	4.30861652057108e-73	1
ACTG1	2.0299327806066e-77	-1.10255944299592	0.542	0.554	4.49975199477065e-73	1
CIRBP	2.26861490890421e-76	-1.04062141915711	0.397	0.478	5.02883866856797e-72	1
CRIP2	9.29723543733817e-76	-0.895783501230082	0.052	0.187	2.06091817939475e-71	1
CCL3	1.90202275006888e-74	-2.0654074879177	0.018	0.137	4.21621383007769e-70	1
PTPRC	2.99890971667146e-74	-0.986855720743619	0.002	0.11	6.64768316894562e-70	1
IFI16	8.2423705173591e-74	-0.671855151760851	0.004	0.112	1.82708627258299e-69	1
IFI44L	1.08783541105991e-73	-0.702105271230136	0	0.106	2.4114047556965e-69	1
CD37	3.33765897046756e-73	-0.934722191977668	0.003	0.111	7.39858863983544e-69	1
MEF2C	6.12115487912235e-73	-0.712308413740576	0.005	0.113	1.35687640205505e-68	1
TMSB10	1.05924111028048e-72	-1.09031765240785	0.981	0.86	2.34801976915874e-68	1
WSB1	1.22710043009952e-72	-0.703389732750667	0.091	0.234	2.72011352340161e-68	1
CD69	1.23265188296124e-72	-1.54649242995597	0.004	0.111	2.73241942896019e-68	1
TUBA1A	1.9113506086619e-70	-0.700373157867928	0.027	0.147	4.23689089422083e-66	1
SOCS3	4.07643381871468e-70	-0.691366652414154	0.026	0.144	9.03623084594483e-66	1
RPS18	4.65693382329169e-70	-0.385257286156112	1	0.983	1.03230252060907e-65	1
CALD1	1.19545478257094e-69	-0.346402164763842	0.468	0.259	2.649964616525e-65	1
EGR1	1.42248651512381e-69	-0.862811973196073	0.057	0.186	3.15322585807495e-65	1
NFKBIZ	2.15730232582182e-69	-0.506292001560721	0.01	0.118	4.78209206564923e-65	1
BTG2	4.92636912200026e-69	-0.748875357612233	0.045	0.17	1.0920282432738e-64	1
GYPC	1.07604186901165e-68	-0.652586509320046	0.02	0.133	2.38526201103813e-64	1
JUN	1.19659283036439e-68	-1.39670006630273	0.172	0.303	2.65248732706875e-64	1
HLA-E	1.24357537223718e-68	-1.36972005867059	0.246	0.368	2.75663352763816e-64	1
PNISR	1.76744762926032e-68	-0.760599423635093	0.115	0.257	3.91790115978136e-64	1
CCL3L3	3.82401895949299e-68	-1.89110166446537	0.006	0.109	8.47670282750812e-64	1
C4orf48	1.31587450252372e-67	-0.670657328171619	0.066	0.196	2.91689900974434e-63	1
CCL4L2	1.44844903803409e-66	-1.84371875134519	0.01	0.114	3.21077698261017e-62	1
TPM4	2.42926871632415e-66	-0.542083410464309	0.023	0.134	5.38495996347574e-62	1
CD44	5.34585716262805e-65	-0.672407977934506	0.005	0.103	1.18501615723976e-60	1
TYROBP	1.16781870520141e-64	-1.7915941485861	0.025	0.134	2.58870372381997e-60	1
CCL2	1.20503478366928e-63	-1.05144228630729	0.023	0.13	2.6712006049597e-59	1
N4BP2L2	2.44011312631688e-63	-0.858020928695118	0.188	0.322	5.40899876710664e-59	1
ATF3	7.60261955680102e-63	-0.558709469386901	0.018	0.122	1.68527267715608e-58	1
TRAC	8.35029494033701e-63	-1.25662577605328	0.013	0.113	1.8510098794245e-58	1
PLP2	9.08606058486627e-62	-0.516907970610803	0.023	0.129	2.01410704984731e-57	1
NEAT1	1.01575673733292e-61	-1.05897433791505	0.376	0.452	2.25162795964589e-57	1
GAS6	1.32168928061125e-61	-0.513458534608346	0.02	0.125	2.92978862833095e-57	1
IER3	1.39978327250884e-61	-0.728468619597553	0.045	0.161	3.10289958017034e-57	1
ADIRF	1.13581705162062e-60	-0.462582459923154	0.907	0.613	2.51776565832742e-56	1
KLF2	2.62686732791831e-60	-0.657910442343414	0.012	0.108	5.82297680579653e-56	1
IFITM3	4.01374255948043e-58	-0.33616273287812	0.916	0.591	8.89726313160026e-54	1
RPL18A	4.63199381227193e-58	-0.416393459545112	0.997	0.95	1.02677406836632e-53	1
CD24	1.57801071722731e-57	-1.36778658360552	0.297	0.377	3.49797635687778e-53	1
UMOD	4.40563681894739e-57	-1.30939393717244	0.35	0.197	9.76597513656069e-53	1
CD47	8.71928097881775e-57	-0.607091766945281	0.062	0.178	1.93280301457453e-52	1
LTB	1.22987425490447e-56	-1.43493448900463	0.03	0.13	2.72626226084673e-52	1
PYCARD	1.58693323699219e-56	-0.461145773763155	0.011	0.101	3.51775490644058e-52	1
AP1S2	8.82858718116567e-56	-0.533294349690092	0.014	0.105	1.95703292044899e-51	1
MACF1	2.79382644321273e-55	-0.390326235965095	0.033	0.137	6.19307507666967e-51	1
KLF6	7.29263551461939e-55	-1.17610335643119	0.194	0.303	1.61655851452568e-50	1
RPS15A	1.59461081404793e-54	-0.432816628866243	1	0.972	3.53477379150005e-50	1
SOX4	7.23872228440624e-54	-0.767333791751683	0.075	0.187	1.60460756878433e-49	1
MARCKSL1	3.75246975466468e-53	-0.439750382715729	0.02	0.113	8.3180997051652e-49	1
RPS28	7.46005264870264e-53	-0.279719543577641	1	0.991	1.65366987063791e-48	1
DEFB1	1.21779475257668e-52	-1.64447359316357	0.773	0.454	2.69948562803673e-48	1
GSN	2.20642732199913e-52	-0.770804721351579	0.071	0.182	4.89098744467546e-48	1
GATM	1.27521856794888e-51	-0.564857054692373	0.951	0.633	2.82677699957229e-47	1
CD9	6.46783430346614e-51	-1.12755469716037	0.176	0.281	1.43372483004934e-46	1
CTSB	1.01068178191639e-50	-0.2792134579545	0.622	0.394	2.24037830597405e-46	1
RNF145	1.53785752319695e-50	-0.454503973619675	0.036	0.134	3.40896877167067e-46	1
ID3	2.27253865597454e-50	-1.07809353885409	0.055	0.156	5.03753643869875e-46	1
IQGAP1	1.21487519775983e-49	-0.440226134819842	0.055	0.159	2.69301385087422e-45	1
C8orf4	1.58201531682335e-49	-0.609041116419697	0.015	0.1	3.50685335280232e-45	1
LGALS1	3.01385478501911e-49	-1.64535624237474	0.216	0.317	6.68081190195186e-45	1
HES1	3.03247043573729e-49	-0.680041518725609	0.065	0.169	6.72207721489885e-45	1
TUBA1B	7.7894828250787e-49	-0.955807592501112	0.197	0.308	1.72669465783519e-44	1
RNASET2	1.90119917838264e-48	-0.613051652532955	0.051	0.151	4.21438821872079e-44	1
IRF1	2.04997716012227e-47	-0.557303576223494	0.038	0.131	4.54418437084304e-43	1
FOXP1	6.86526749995125e-47	-0.502821477740035	0.053	0.153	1.52182384671419e-42	1
ID1	1.12048405675749e-46	-1.0722124621831	0.041	0.132	2.48377700861433e-42	1
TTC14	2.30858149456903e-46	-0.344694517733371	0.021	0.106	5.11743259901116e-42	1
DDX5	4.00269249824604e-46	-0.944833901370562	0.474	0.499	8.87276846086199e-42	1
DMKN	1.21010692658376e-45	-0.355513278834873	0.038	0.129	2.68244402415823e-41	1
FCER1G	1.80045861855598e-45	-1.15637064040036	0.024	0.107	3.99107661975304e-41	1
IFI27	7.36823032464368e-45	-2.26842730088965	0.136	0.238	1.63331561606376e-40	1
TACSTD2	9.50896593355998e-45	-0.565469634130597	0.029	0.114	2.10785247849224e-40	1
IER2	1.19359070149761e-44	-1.06130191687231	0.199	0.299	2.64583250800975e-40	1
ITM2C	6.1216196170516e-44	-0.633067660517178	0.072	0.169	1.35697942051183e-39	1
PERP	8.04763320752641e-44	-0.282966374394392	0.025	0.109	1.78391885311238e-39	1
MT1M	1.53532523696286e-43	-0.609439865945702	0.025	0.106	3.40335545277557e-39	1
TPM1	4.85445985480327e-43	-0.264553334576693	0.511	0.316	1.07608811601424e-38	1
RPS21	1.05917741472696e-42	-0.456360265550956	0.973	0.862	2.34787857522525e-38	1
PLSCR1	3.34236173902254e-42	-0.486928300919017	0.069	0.165	7.40901326689127e-38	1
NKTR	4.05621769414842e-42	-0.351657734765579	0.035	0.121	8.99141776261879e-38	1
RPL37	5.26350058834789e-42	-0.364005161287199	0.997	0.953	1.16676017541908e-37	1
MDM4	6.56772889719345e-42	-0.388643292672593	0.033	0.117	1.45586846464087e-37	1
GLUL	1.95502928127918e-41	-0.586297078651101	0.082	0.18	4.33371340781155e-37	1
A2M	3.01067608447865e-41	-0.735552807546546	0.027	0.104	6.67376567646382e-37	1
TGFBR2	6.50634532703067e-41	-0.676064842297046	0.035	0.117	1.44226156864289e-36	1
EVL	1.01442233725074e-40	-0.610516865491451	0.033	0.114	2.24866999498371e-36	1
ZFP36L2	2.86351067849204e-40	-0.847495863668002	0.161	0.261	6.3475441210133e-36	1
RBM25	3.30089393595528e-40	-0.440362114791259	0.071	0.168	7.31709158783208e-36	1
RNASE1	3.69121998726237e-40	-1.65225411678798	0.044	0.127	8.18232734576449e-36	1
MECOM	4.3805659071958e-40	-0.32368353066812	0.024	0.1	9.71040044648093e-36	1
ITGB1	7.03088635389429e-40	-0.794812842663251	0.176	0.276	1.55853657806775e-35	1
MT2A	8.63276767734358e-40	-0.904103587832142	0.79	0.724	1.91362561103675e-35	1
LSP1	9.40623022273874e-40	-0.661774157100635	0.025	0.1	2.0850790534745e-35	1
IGFBP5	2.54983924364073e-39	-2.65304417710847	0.095	0.184	5.6522286513784e-35	1
CCDC85B	2.08613188076646e-38	-0.639193153811267	0.076	0.166	4.62432854009502e-34	1
RPL13	2.58414211191088e-38	-0.287568986391372	1	0.989	5.72826781947284e-34	1
YWHAH	2.74167777397773e-38	-0.63979561610842	0.135	0.232	6.07747712157643e-34	1
AKAP9	4.16282001586976e-38	-0.532991227433856	0.119	0.22	9.22772312917849e-34	1
RPL38	7.98096081757819e-38	-0.338990422148348	0.995	0.94	1.76913958443256e-33	1
TUBB	8.76756951894703e-38	-0.701768588269354	0.178	0.275	1.94350713526499e-33	1
POLR2J3	1.62276644444332e-37	-0.431960646276451	0.068	0.158	3.5971863773975e-33	1
HLA-F	1.68991085677941e-37	-0.442242824229713	0.03	0.106	3.74602539622292e-33	1
ZFP36L1	3.39984347841223e-37	-0.926130717702079	0.297	0.361	7.53643303859638e-33	1
TIMP1	5.05329148175072e-36	-0.999963405148177	0.123	0.213	1.12016312275968e-31	1
PRPF38B	9.04690070910602e-36	-0.405159376254015	0.063	0.15	2.00542648018753e-31	1
FOSL2	1.9516174482691e-35	-0.28312559838714	0.034	0.109	4.32615039757812e-31	1
LINC00969	6.38939420213595e-35	-0.331771030379686	0.059	0.143	1.41633701278748e-30	1
[truncated: 42,362 more rows]
