# Supplementary material for: Single‐cell RNA landscape of cell fate decision of renal proximal tubular epithelial cells and immune‐microenvironment in kidney fibrosis
Source: Clin Transl Med. 2022 Sep 9;12(9):e1010. doi: 10.1002/ctm2.1010 (PMC9460484; doi:10.1002/ctm2.1010)
Supplement: Supplementary file 3 — Supporting Information [file CTM2-12-e1010-s009.xlsx]

## Sheet: PTdeg_20220519
PT	p_val	avg_log2FC	pct.1	pct.2	p_val_adj		Podo	p_val	avg_log2FC	pct.1	pct.2	p_val_adj		Fib&Myo&Peri&Mes	p_val	avg_log2FC	pct.1	pct.2	p_val_adj		DCT&CNT	p_val	avg_log2FC	pct.1	pct.2	p_val_adj		LOH	p_val	avg_log2FC	pct.1	pct.2	p_val_adj		IC(A+B)	p_val	avg_log2FC	pct.1	pct.2	p_val_adj		CD&PC	p_val	avg_log2FC	pct.1	pct.2	p_val_adj		Fib
IGKC	0	4.11773	0.914	0.051	0		IGKC	7.35e-10	4.2404	1	0	1.63e-05		IGKC	1.21e-20	4.76067	0.93	0.203	2.67e-16		IGKC	2.87e-142	4.15014	0.978	0.076	6.37e-138		IGKC	2.44e-162	4.03775	0.993	0.127	5.4e-158		IGKC	4.23e-100	3.83862	1	0.021	9.37e-96		IGLC2	1.2e-61	3.2101	1	0.086	2.65e-57		IGKC
IGLC2	0	3.29638	0.78	0.04	0		PTMA	8.93e-08	1.33428	1	0.957	0.00197995		LUM	5.94e-09	1.8153	0.756	0.22	0.000131722		IGLC2	2.25e-132	3.12563	0.933	0.056	4.99e-128		IGLC2	8.93e-148	4.22338	0.955	0.116	1.98e-143		IGLC2	8.16e-96	2.89384	0.971	0.021	1.81e-91		IGKC	2.59e-61	4.05701	1	0.11	5.73e-57		IGHA1
IGHA1	0	2.76359	0.617	0.011	0		IGHA1	1.19e-07	2.86343	0.818	0	0.00264176		IGLC2	1.01e-08	4.51342	0.628	0.237	0.000224261		IGHA1	9.05e-113	2.83139	0.808	0.017	2.01e-108		IGHA1	1.36e-143	2.3868	0.846	0.035	3.01e-139		IGHA1	6.32e-85	2.56181	0.853	0.008	1.4e-80		IGHA1	9.6e-60	2.64166	0.977	0.055	2.13e-55		IGLC2
IGHG1	0	2.11647	0.479	0.019	0		IGLC2	1.19e-07	2.92979	0.818	0	0.00264176		POSTN	2.36e-08	-2.53548	0.221	0.61	0.000524246		IGHG1	1.2e-92	2.11932	0.712	0.022	2.65e-88		IGHG4	1.1e-126	2.20558	0.749	0.021	2.44e-122		IGHG4	7.94e-74	1.78241	0.775	0.013	1.76e-69		IGHG1	1.96e-57	2.03799	0.965	0.092	4.35e-53		IGHG2
IGHG4	0	2.05806	0.443	0.008	0		CCNI	1.34e-07	2.3583	0.955	0.609	0.00296252		DCN	2.96e-08	1.4155	0.791	0.254	0.000656137		IGHG3	1.46e-82	1.97228	0.668	0.028	3.24e-78		IGHG1	3.96e-119	2.61832	0.779	0.054	8.77e-115		IGHG1	1.31e-70	1.8789	0.765	0.018	2.89e-66		IGHG3	1.05e-53	1.69933	0.913	0.043	2.33e-49		IGHG1
HMGCS2	0	1.98985	0.168	0.002	0		PDZK1IP1	1.71e-07	-2.55262	0.409	1	0.00378539		IGHG3	4.42e-08	1.97391	0.477	0.051	0.000979737		IGHG4	1.34e-81	1.70145	0.639	0.013	2.96e-77		IGHG3	1.14e-107	2.35178	0.734	0.057	2.52e-103		IGHG3	1.5e-68	1.59635	0.686	0	3.33e-64		RPS26	2.36e-53	1.24986	1	0.988	5.22e-49		KRT19
IGHG3	0	1.96767	0.453	0.015	0		JUNB	2.06e-07	3.20192	0.909	0.217	0.00456338		IL1RL1	4.72e-08	-3.20679	0.035	0.39	0.00104677		AC090498.1	8.34e-75	1.55843	0.946	0.699	1.85e-70		IGLC3	1.24e-78	2.90552	0.659	0.085	2.75e-74		AC090498.1	2.55e-47	1.83835	1	0.922	5.65e-43		IGHG4	3.89e-51	1.81121	0.884	0.037	8.61e-47		SFRP2
IGLC3	0	1.64572	0.335	0.024	0		FOS	2.82e-07	3.65617	0.909	0.261	0.0062513		RPS27	4.77e-08	0.573677	1	0.983	0.00105798		RPS26	1.27e-60	0.931624	0.978	0.929	2.82e-56		AC090498.1	2.82e-68	1.29854	0.966	0.805	6.24e-64		RPS26	2.03e-44	1.21054	1	0.982	4.49e-40		AC090498.1	2.45e-50	1.45343	1	0.975	5.44e-46		PTN
AC090498.1	0	1.64306	0.839	0.59	0		MAFB	3.56e-07	2.36268	0.955	0.609	0.00788986		IGHG4	7.13e-08	2.27775	0.419	0.017	0.00157946		IGLC3	6.1e-54	3.43052	0.553	0.063	1.35e-49		RPS26	5.16e-64	0.832113	0.996	0.938	1.14e-59		IGLC3	3.11e-42	1.21912	0.51	0.018	6.89e-38		MIF	2.69e-41	0.9291	1	1	5.97e-37		IGHG3
S100A6	4.75e-167	1.45985	0.542	0.325	1.05e-162		RPS27	4.37e-07	1.20183	1	1	0.00968974		RPS8	8.75e-08	0.635824	0.965	0.966	0.00193882		MT-ND4	3.57e-49	-0.9242	0.987	0.994	7.91e-45		IGHG2	1.17e-56	0.826958	0.367	0.006	2.6e-52		RPS27	6.28e-36	0.793677	1	1	1.39e-31		PPDPF	4.38e-41	0.983591	1	0.994	9.7e-37		NEFL
TMSB4X	0	1.3826	0.794	0.561	0		CRYAB	8.27e-07	-2.37875	0.591	0.913	0.0183267		IGHG1	9.25e-08	3.46824	0.5	0.102	0.00205078		CRIP1	1.04e-40	2.19865	0.597	0.188	2.3e-36		CRIP1	1.47e-53	3.13098	0.655	0.216	3.25e-49		IGHG2	1.65e-35	0.867364	0.382	0.003	3.65e-31		MT-ND4	4.05e-36	-1.3083	1	1	8.97e-32		BGN
FOS	9.37e-121	1.25159	0.413	0.218	2.08e-116		AC090498.1	8.57e-07	2.23142	0.909	0.478	0.0189881		RPS26	9.54e-08	0.810311	0.93	0.864	0.00211573		FABP1	8.14e-39	-2.25446	0.144	0.561	1.8e-34		TMSB4X	3.63e-49	1.37154	0.963	0.773	8.05e-45		CRYAB	8.5e-33	-2.41111	0.471	0.881	1.88e-28		MT-ATP6	6.6e-35	-1.19559	1	1	1.46e-30		SPON2
GATM	0	1.16448	0.952	0.88	0		TSPAN2	1.18e-06	-1.91894	0	0.739	0.0260568		FABP4	9.82e-08	-1.35224	0.058	0.424	0.00217667		IGHG2	2.8e-36	0.70585	0.31	0.002	6.21e-32		JCHAIN	3.48e-48	0.799992	0.356	0.02	7.7e-44		MIF	1.11e-32	1.15287	0.99	0.984	2.47e-28		IGLC3	1.17e-34	0.988485	0.751	0.117	2.59e-30		APOE
CRIP1	2.77e-170	1.02394	0.178	0.031	6.14e-166		FABP1	1.23e-06	-2.48403	0.045	0.826	0.0271989		IGHA1	1.81e-07	3.50523	0.453	0.051	0.00400544		MIF	1.93e-35	0.698526	0.971	0.931	4.27e-31		LDHB	1.51e-45	-1.04917	0.955	0.95	3.34e-41		FABP1	3.61e-32	-2.46855	0.196	0.808	8e-28		IGHG2	1.79e-32	0.876108	0.642	0.018	3.97e-28		COL1A1
IGHG2	0	0.999323	0.206	0.002	0		RARRES2	2.08e-06	-2.13679	0.591	0.913	0.0459995		IFI27	1.81e-07	-2.25606	0.267	0.627	0.00401625		PPDPF	2.1e-35	0.873808	0.968	0.926	4.66e-31		KRT19	6.16e-44	1.44125	0.506	0.104	1.37e-39		PPDPF	7.1e-31	0.79487	1	0.984	1.57e-26		S100A6	1.02e-31	1.08272	1	1	2.25e-27		FN1
JCHAIN	0	0.998738	0.187	0.005	0		CD151	2.51e-06	-1.99199	0.636	0.957	0.0556197		PTN	2.01e-07	1.63566	0.686	0.22	0.00444569		JCHAIN	2.8e-34	1.06182	0.304	0.006	6.22e-30		MT-ND4	4.29e-43	-0.866359	1	0.994	9.5e-39		S100A6	4.19e-29	1.28096	0.99	0.956	9.3e-25		RPS27	4.8e-29	0.616469	1	1	1.06e-24		RPS26
CCL2	6.15e-113	0.966496	0.199	0.058	1.36e-108		TNNI1	2.92e-06	-2.58913	0.091	0.783	0.0646442		TMSB4X	2.2e-07	-0.741383	1	1	0.00486957		RPS29	3.07e-33	0.530199	0.997	0.991	6.79e-29		FABP1	5.59e-43	-2.21352	0.213	0.637	1.24e-38		RPS29	8.29e-28	0.679721	1	0.997	1.84e-23		CIRBP	8.22e-29	0.782859	1	1	1.82e-24		BOK
PLIN2	1.68e-21	0.964566	0.342	0.278	3.73e-17		HSP90B1	3.13e-06	-1.70978	0.409	0.913	0.069411		CYP1B1	2.43e-07	1.61004	0.674	0.288	0.00538799		MT-ATP6	1.15e-32	-0.790898	0.987	0.991	2.55e-28		FXYD3	5.04e-42	0.861596	0.337	0.024	1.12e-37		MT-ND4	1.64e-27	-0.965888	1	1	3.65e-23		UQCRB	2.86e-28	-0.886022	0.988	1	6.35e-24		CFH
PSAT1	4.43e-60	0.941941	0.421	0.294	9.82e-56		IGFBP2	3.22e-06	-2.72226	0.864	0.957	0.0713931		TMEM176B	4.25e-07	1.91506	0.442	0.068	0.00942198		S100A6	6.55e-31	0.846379	1	0.976	1.45e-26		UQCRB	3.85e-41	-0.852814	0.959	0.956	8.54e-37		NAT8	2.21e-27	-1.87982	0.186	0.798	4.9e-23		RPS29	2.86e-27	0.553255	1	1	6.34e-23		CTXN1
MT1X	3.31e-122	0.895396	0.897	0.823	7.33e-118		TNNT2	3.57e-06	-2.171	0.136	0.913	0.0791371		ADIRF	1.12e-06	-1.14247	0.674	0.915	0.0249243		NAT8	1.23e-30	-1.51095	0.208	0.569	2.72e-26		PPDPF	4.47e-40	0.932203	0.978	0.918	9.91e-36		GPX3	3.88e-26	-1.30221	0.99	0.972	8.61e-22		ATP5J	5.47e-27	-0.839387	0.994	1	1.21e-22		JCHAIN
SNHG25	1.42e-60	0.890254	0.397	0.257	3.15e-56		HNRNPA1	4.48e-06	1.58434	1	0.652	0.0992351		FXYD1	1.13e-06	1.53063	0.547	0.136	0.0250197		RPS27	1.48e-29	0.528094	1	0.991	3.29e-25		CRYAB	5.73e-40	-1.74767	0.524	0.796	1.27e-35		ATP5J	7.9e-26	-0.813203	0.99	0.99	1.75e-21		MT-ND1	2.23e-26	-1.01956	1	1	4.95e-22		IGLC3
DHRS4	2.89e-54	0.874303	0.334	0.211	6.41e-50		MGP	5.65e-06	-2.98925	0.182	0.87	0.125203		NR2F1	1.49e-06	1.40612	0.663	0.322	0.0330252		TMSB10	1.12e-28	0.775051	0.99	0.905	2.48e-24		NDUFA4	4.17e-39	-0.710394	0.985	0.98	9.24e-35		DBI	1.65e-24	-1.38726	0.853	0.943	3.66e-20		NAT8	2.82e-26	-1.25017	0.329	0.779	6.26e-22		EEF2
PCBP2	1.95e-121	0.874161	0.682	0.571	4.31e-117		TNNC1	6.02e-06	-1.94718	0.045	0.739	0.133536		MYL12A	1.8e-06	-0.929379	0.756	0.915	0.0398269		IGLC7	5.75e-28	0.580109	0.236	0	1.27e-23		NAT8	6.23e-37	-1.6135	0.303	0.684	1.38e-32		PDZK1IP1	1.57e-23	-1.63221	0.48	0.852	3.48e-19		TMSB10	3.65e-26	1.1354	1	1	8.09e-22		IP6K2
RPS26	0	0.861963	0.926	0.889	0		ANXA2	6.57e-06	-1.46964	0.955	1	0.145682		LMO7	1.93e-06	-1.46729	0.093	0.424	0.0428276		UQCRB	6.99e-28	-0.726211	0.891	0.963	1.55e-23		PDE4C	1.98e-36	0.610255	0.311	0.027	4.38e-32		CIRBP	1.9e-23	0.943665	0.961	0.865	4.22e-19		CRIP1	6.87e-26	1.76711	0.769	0.301	1.52e-21		RPL3
COTL1	1.06e-65	0.85314	0.443	0.296	2.36e-61		C1R	7.62e-06	-2.44373	0.136	0.826	0.168945		AC090498.1	3.19e-06	1.02056	0.826	0.695	0.0707829		MT-CYB	2.57e-27	-0.597177	0.987	0.998	5.71e-23		MCCD1	2.59e-36	-1.33371	0.363	0.717	5.74e-32		MT-ATP6	2.79e-23	-0.826513	1	1	6.18e-19		RPL37	8.43e-26	0.598424	1	1	1.87e-21		C5orf15
RPS21	5.84e-238	0.816905	0.883	0.849	1.3e-233		HPGD	7.82e-06	-2.55766	0.364	0.87	0.173424		IGLC3	3.21e-06	4.63115	0.477	0.119	0.0711853		MT-ND5	6.99e-27	-0.682536	0.942	0.961	1.55e-22		TPSB2	9.97e-36	0.43952	0.251	0.008	2.21e-31		JCHAIN	5.32e-23	0.600005	0.265	0.005	1.18e-18		JCHAIN	2.13e-25	0.77437	0.549	0.031	4.72e-21		PTRF
ACTG1	6.07e-77	0.809552	0.542	0.422	1.34e-72		DYNLL1	8.11e-06	-1.39984	0.909	0.957	0.179762		RPS4X	4.07e-06	0.613439	0.953	0.864	0.0902854		CRYAB	2.28e-26	-1.2288	0.565	0.764	5.06e-22		IGLC7	4.29e-35	0.481014	0.217	0	9.51e-31		SLC25A5	3.16e-22	-0.997316	0.961	0.974	6.99e-18		NDUFA4	2.45e-25	-0.697163	1	1	5.43e-21		TNFRSF12A
MT1G	2.66e-216	0.80846	0.989	0.949	5.9e-212		EFEMP1	8.51e-06	-2.17348	0	0.652	0.188622		GATA3	4.21e-06	-1.3932	0.058	0.356	0.0932625		NDUFA4	4.11e-26	-0.554115	0.965	0.985	9.1e-22		GPX3	5.75e-35	-1.28486	0.955	0.914	1.27e-30		ATP5G3	3.6e-22	-0.858722	0.931	0.99	7.98e-18		ACTB	3.83e-25	0.745431	1	1	8.49e-21		SCX
ASS1	1.22e-96	0.806047	0.836	0.79	2.7e-92		IGHG4	8.94e-06	1.97132	0.636	0	0.198099		SRGN	4.49e-06	-1.46537	0.477	0.729	0.0995962		MT-ND2	3.15e-25	-0.684026	0.984	0.985	6.98e-21		CYB5A	7.1e-35	-0.840289	0.929	0.943	1.57e-30		COX5A	5.52e-22	-0.755517	0.951	0.982	1.22e-17		ATP5L	9.88e-25	-0.664706	1	1	2.19e-20		C15orf52
VIM	2.58e-45	0.788178	0.223	0.12	5.71e-41		TIMP1	1.17e-05	-1.75542	0.864	0.957	0.258693		BST2	5.79e-06	-1.00844	0.744	0.864	0.128382		MT-ND1	4.04e-25	-0.849487	0.984	0.983	8.95e-21		ATP5J	2.43e-34	-0.824121	0.951	0.949	5.38e-30		FXYD2	1.84e-21	0.97995	1	1	4.08e-17		S100A4	3.72e-24	1.39828	0.931	0.663	8.26e-20		TAGLN
MT2A	1.3e-96	0.787745	0.835	0.762	2.87e-92		RPL41	1.24e-05	0.788681	1	1	0.274331		ISG15	6.18e-06	-2.28613	0.337	0.593	0.137058		ACTB	1.11e-24	0.659127	0.981	0.929	2.46e-20		HBB	2.67e-34	0.72731	0.236	0.006	5.92e-30		IGHM	1.13e-20	0.451277	0.216	0	2.5e-16		UQCRH	5.46e-24	-0.687985	1	1	1.21e-19		CTGF
CTSD	1.32e-51	0.75828	0.515	0.429	2.93e-47		CTGF	1.64e-05	-3.0837	0.545	0.87	0.363011		PTGDS	7.17e-06	1.46674	0.5	0.119	0.158996		FXYD3	8.14e-22	1.09976	0.393	0.115	1.8e-17		TNFRSF11B	3.32e-34	0.831942	0.528	0.154	7.35e-30		ATP5L	2.07e-20	-0.568531	0.99	0.997	4.59e-16		SLC25A5	8.58e-24	-0.904903	0.988	1	1.9e-19		HBA2
ZFP36L1	5.27e-48	0.757889	0.375	0.265	1.17e-43		CLIC5	1.86e-05	1.52939	0.955	0.696	0.41327		MFAP4	9.65e-06	1.36499	0.523	0.169	0.213963		RPL41	1.41e-21	0.332182	1	1	3.13e-17		HBA2	5.02e-33	0.44917	0.243	0.011	1.11e-28		UQCRH	4.35e-20	-0.774921	0.912	0.984	9.64e-16		ATP5O	1.35e-23	-0.70654	0.988	1	2.98e-19		CKS2
SNHG9	1.96e-53	0.745805	0.353	0.222	4.35e-49		RPL32	1.87e-05	0.816821	1	0.957	0.414212		GAS2	1.15e-05	-1.26378	0.012	0.237	0.25576		CD52	2.75e-21	0.623471	0.275	0.039	6.1e-17		ATP5L	1.03e-32	-0.658309	0.978	0.967	2.28e-28		IGLC7	9.08e-20	0.581407	0.206	0	2.01e-15		RPL7	4.03e-23	-0.533571	1	1	8.92e-19		TNFRSF11B
MT1F	5.35e-121	0.734572	0.831	0.735	1.19e-116		WIPF3	1.89e-05	2.11705	0.727	0.174	0.418852		RPS21	1.32e-05	0.708684	0.837	0.746	0.293458		GPX3	3.26e-21	-1.05682	0.891	0.898	7.22e-17		RPS27	1.12e-32	0.478732	0.996	0.995	2.48e-28		RPL37	9.51e-20	0.562934	1	0.995	2.11e-15		NDUFB3	2.26e-22	-0.6612	0.931	1	5.01e-18		IFT27
NDRG1	5.35e-30	0.715782	0.386	0.3	1.19e-25		TPM2	2.12e-05	-2.24491	0.227	0.826	0.470263		RPL13	1.49e-05	0.508941	0.988	0.949	0.32952		LDHB	1.02e-20	-0.672967	0.879	0.942	2.26e-16		CIRBP	1.62e-32	0.728167	0.929	0.772	3.59e-28		NDUFA4	1.3e-19	-0.572927	1	0.997	2.88e-15		MT-CYB	2.7e-22	-0.771048	1	1	5.99e-18		RPL10
ELP5	6.96e-115	0.710336	0.223	0.071	1.54e-110		RAMP3	2.2e-05	-2.29633	0.091	0.696	0.487815		IFI44L	1.66e-05	-1.48779	0.174	0.475	0.367161		AC009014.3	1.82e-20	-0.670569	0.022	0.279	4.03e-16		IGHM	4.78e-32	0.297057	0.199	0	1.06e-27		CHCHD10	1.06e-18	-0.629373	1	0.984	2.35e-14		COX5A	4.78e-22	-0.686014	0.983	1	1.06e-17		FAM63B
FOSB	2.3e-66	0.708462	0.235	0.109	5.11e-62		EEF1A1	2.29e-05	1.45157	1	0.957	0.507469		RPL38	1.82e-05	0.534167	0.953	0.864	0.404063		CD24	1.96e-19	0.563307	0.946	0.918	4.35e-15		CHCHD10	6.58e-32	-0.779537	0.959	0.947	1.46e-27		LDHB	1.71e-18	-0.787081	0.922	0.982	3.79e-14		IGLC7	2.09e-21	0.531158	0.439	0	4.63e-17		SPP1
MIF	1.32e-177	0.705268	0.875	0.843	2.92e-173		ITM2B	2.53e-05	-1.72359	1	1	0.561283		APOE	2e-05	-1.34422	0.698	0.915	0.443186		HBA2	3.37e-19	0.417684	0.176	0.004	7.46e-15		MT-ATP6	7.47e-32	-0.721529	1	0.992	1.66e-27		S100A1	2.79e-18	-1.13649	0.137	0.676	6.19e-14		SNHG9	3.92e-21	0.972694	0.925	0.779	8.68e-17		FHL2
JUNB	7.39e-36	0.701255	0.257	0.162	1.64e-31		NFASC	3.3e-05	-2.17461	0.045	0.652	0.731289		RPL4	2.64e-05	0.716619	0.802	0.661	0.584745		MALAT1	2.27e-18	-0.619611	0.99	0.994	5.04e-14		COX7A2	2.41e-31	-0.688876	0.981	0.958	5.35e-27		COX5B	2.82e-18	-0.607816	1	0.99	6.24e-14		CD52	5.16e-21	0.581413	0.503	0.049	1.14e-16		SPRY1
RPL17	5.05e-100	0.692331	0.774	0.741	1.12e-95		H3F3B	3.35e-05	1.58941	1	0.739	0.74155		RARRES2	2.93e-05	0.792925	0.884	0.593	0.650376		PDZK1IP1	2.9e-18	-1.06899	0.518	0.699	6.43e-14		ATP5G3	6.71e-31	-0.75235	0.951	0.95	1.49e-26		MT-ND1	5.43e-18	-0.68255	0.99	0.992	1.2e-13		AC009014.3	6.73e-21	-0.533212	0.04	0.497	1.49e-16		GAL3ST3
KRT19	1.26e-101	0.683647	0.147	0.036	2.8e-97		HLA-A	3.52e-05	-1.46067	0.773	0.957	0.779241		FBLN5	3.28e-05	0.988327	0.628	0.237	0.727155		DBI	3.19e-18	-0.634165	0.863	0.918	7.07e-14		TMPRSS4	7.26e-31	0.804363	0.442	0.116	1.61e-26		MCCD1	6.39e-18	-1.10175	0.578	0.87	1.42e-13		MT-ND2	1.65e-20	-0.899688	1	1	3.65e-16		CDC42EP1
CIRBP	1.46e-49	0.683064	0.46	0.357	3.23e-45		GPX3	3.88e-05	-1.18567	0.773	0.957	0.860151		CCL21	3.31e-05	1.9404	0.465	0.119	0.734092		PCBP2	3.23e-18	0.625876	0.808	0.66	7.16e-14		DBI	7.69e-31	-0.911477	0.858	0.903	1.7e-26		ATP5O	7.73e-18	-0.721757	0.951	0.977	1.71e-13		FABP1	1.79e-20	-1.7138	0.364	0.718	3.98e-16		LOXL1
ZFP36	1.39e-44	0.67894	0.213	0.111	3.09e-40		BCAM	3.94e-05	-1.79468	0.864	0.957	0.872886		ATP5E	3.41e-05	-0.632712	0.907	0.966	0.756025		SNHG9	1.33e-17	0.824349	0.626	0.374	2.95e-13		NOV	8.7e-31	0.437853	0.266	0.023	1.93e-26		COX7A2	2.33e-17	-0.564674	1	0.992	5.15e-13		ATP5H	2.33e-20	-0.607384	1	1	5.17e-16		OLFML2B
ARRDC3	1.65e-33	0.667375	0.252	0.157	3.66e-29		IGFBP7	4.16e-05	-1.73087	0.955	1	0.922208		FABP5	3.62e-05	-1.0839	0.093	0.373	0.802664		GSTM3	1.36e-17	-0.691417	0.805	0.866	3.02e-13		IDH2	7.18e-30	-1.09385	0.569	0.808	1.59e-25		MT-CYB	2.74e-17	-0.551549	0.99	0.992	6.08e-13		PDZK1IP1	6.07e-20	-1.16255	0.751	0.933	1.35e-15		CCND2
SLC7A8	1.04e-24	0.650976	0.401	0.332	2.31e-20		ATP5J	4.28e-05	-1.32891	0.636	0.957	0.948449		RPS15A	3.63e-05	0.508293	0.965	0.949	0.805761		UQCRH	1.69e-17	-0.510949	0.911	0.931	3.74e-13		UQCRH	1.49e-29	-0.763189	0.94	0.946	3.3e-25		TMSB4X	3.32e-17	0.648663	1	1	7.35e-13		ELP5	7.87e-20	0.689214	0.746	0.405	1.74e-15		RPS27
RPS29	0	0.639152	0.986	0.982	0		TMEM178A	4.29e-05	-1.44822	0.045	0.696	0.951987		RPS3	3.69e-05	0.522224	0.942	0.915	0.818105		HSPE1	4.75e-17	-0.603409	0.815	0.905	1.05e-12		SOD3	1.85e-29	3.01941	0.685	0.387	4.1e-25		RPL17	4e-17	0.721688	0.98	0.959	8.86e-13		RPS21	8.24e-20	0.454902	1	1	1.83e-15		NPR1
PAH	4.05e-36	0.635044	0.469	0.378	8.97e-32		UCHL1	4.66e-05	-2.1197	0.045	0.652	1		MX2	3.82e-05	-0.747286	0.035	0.271	0.846566		IGHM	5.01e-17	0.307491	0.144	0	1.11e-12		S100A6	2.8e-29	0.887996	0.993	0.988	6.21e-25		AC009014.3	6.9e-17	-0.793586	0.029	0.505	1.53e-12		MT-CO2	1.26e-19	-0.666516	1	1	2.79e-15		ITGA11
SOX4	1.11e-56	0.630664	0.222	0.106	2.47e-52		RPS27A	5.05e-05	0.8551	1	0.913	1		MX1	3.89e-05	-1.07771	0.058	0.305	0.86229		COL1A2	5.13e-17	0.53304	0.204	0.024	1.14e-12		MT-ND1	3.36e-29	-0.693179	1	0.982	7.45e-25		DDT	7.84e-17	-0.803962	0.853	0.943	1.74e-12		IQGAP2	2.71e-19	-0.661629	0.335	0.779	6e-15		TMCO3
IDH1	2.26e-15	0.619976	0.294	0.237	5.02e-11		MESDC2	5.22e-05	-1.49274	0.045	0.652	1		RPL12	3.99e-05	0.540881	0.953	0.881	0.884121		RPS21	7.19e-17	0.485347	0.958	0.933	1.59e-12		ANXA1	3.51e-29	0.719118	0.404	0.095	7.77e-25		RBP5	1.79e-16	-0.933267	0.206	0.689	3.96e-12		HSPE1	4.25e-19	-0.538913	0.971	1	9.42e-15		KRT23
JUND	1.57e-35	0.611271	0.309	0.209	3.47e-31		FBXO2	5.29e-05	-1.18492	0	0.565	1		MOXD1	4.24e-05	1.05768	0.477	0.136	0.939828		ELP5	7.24e-17	0.748163	0.383	0.139	1.6e-12		NDUFB3	5.47e-29	-0.807537	0.783	0.884	1.21e-24		COX7B	5.37e-16	-0.583939	0.98	0.995	1.19e-11		CRYAB	6.66e-19	-1.32757	0.809	0.92	1.48e-14		CYP1B1
IGLC7	0	0.606502	0.125	0	0		PELO	5.29e-05	-1.20355	0	0.565	1		RPLP2	4.97e-05	0.298811	0.965	0.983	1		CHCHD10	2.29e-16	-0.495148	0.936	0.946	5.07e-12		FIBIN	5.6e-29	0.911751	0.596	0.238	1.24e-24		PCK1	5.46e-16	-1.00982	0.176	0.684	1.21e-11		ATP5G3	8.54e-19	-0.61676	1	1	1.89e-14		POLR2J2
MIR4458HG	3.55e-17	0.596698	0.478	0.427	7.88e-13		CTSV	5.29e-05	-1.57691	0	0.565	1		ADH1B	5e-05	0.761108	0.558	0.203	1		DYNLL1	4.1e-16	-0.575967	0.875	0.944	9.09e-12		COX7B	2.75e-28	-0.721658	0.963	0.952	6.09e-24		ISCU	2.25e-15	-0.634791	0.892	0.964	4.99e-11		LDHB	1.06e-18	-0.607966	1	0.994	2.34e-14		RPS9
RPS27	0	0.594312	0.991	0.99	0		EBPL	5.29e-05	-1.48336	0	0.565	1		RPS9	5.1e-05	0.478946	0.977	0.915	1		RPS28	5.17e-16	0.287283	0.997	0.994	1.15e-11		ITM2C	9.77e-28	1.64001	0.783	0.604	2.17e-23		SPP1	3.44e-15	-1.57581	0.618	0.878	7.63e-11		COX7A2	2.7e-18	-0.579372	1	1	5.98e-14		PDLIM4
MMP7	2.02e-48	0.589026	0.151	0.062	4.47e-44		CIRBP	5.59e-05	1.39742	0.909	0.652	1		CHRDL1	5.97e-05	-0.838093	0.023	0.237	1		FXYD5	5.31e-16	0.677177	0.227	0.039	1.18e-11		C19orf33	1.39e-27	1.05852	0.378	0.092	3.08e-23		RPL41	3.68e-15	0.262188	1	1	8.17e-11		DBI	3.36e-18	-0.890942	0.988	0.994	7.44e-14		SOX4
CD24	1.6e-29	0.586589	0.408	0.328	3.54e-25		PPIB	5.66e-05	-1.55496	0.364	0.87	1		RPL32	6.16e-05	0.422302	0.965	1	1		CIRBP	5.67e-16	0.571604	0.891	0.784	1.26e-11		CD24	1.59e-27	0.632331	0.974	0.939	3.52e-23		HBA2	4.93e-15	0.381367	0.167	0.003	1.09e-10		CHCHD10	3.53e-18	-0.565204	1	1	7.82e-14		CIRBP
BRI3	9.85e-27	0.583686	0.49	0.443	2.18e-22		IGHG3	6.04e-05	1.93522	0.545	0	1		SERPINF1	6.61e-05	1.09414	0.477	0.153	1		PCK1	6.98e-16	-0.922885	0.131	0.392	1.55e-11		CD52	3.8e-27	0.455314	0.352	0.07	8.41e-23		CKB	9.01e-15	-1.03781	0.922	0.977	2e-10		FXYD3	6.43e-18	0.952096	0.636	0.233	1.43e-13		COL1A2
S100A4	5.76e-78	0.583058	0.191	0.069	1.28e-73		HSPA5	6.29e-05	-2.16296	0.318	0.826	1		WFDC1	7.32e-05	-1.26219	0.116	0.39	1		RPL17	1.63e-15	0.545506	0.875	0.797	3.62e-11		CAPS	4.22e-27	0.676724	0.412	0.107	9.35e-23		RPL36	1.31e-14	0.340409	1	0.995	2.91e-10		COX7C	8.67e-18	-0.445357	1	1	1.92e-13		SSPN
DPYS	1.15e-12	0.581418	0.516	0.517	2.56e-08		SEMA3B	7.06e-05	-1.55805	0.182	0.826	1		MAGED2	7.85e-05	-1.17017	0.337	0.61	1		CITED2	1.74e-15	0.690396	0.508	0.245	3.86e-11		SUCLG1	5.8e-27	-1.0113	0.712	0.847	1.29e-22		CXCL14	1.63e-14	-1.19059	0.265	0.723	3.61e-10		MT-ND5	1.34e-17	-0.772763	1	1	2.97e-13		GAS6
RPL36	2.28e-239	0.578358	0.963	0.961	5.06e-235		FXYD2	7.24e-05	-1.79336	0.591	0.913	1		C1S	7.99e-05	1.03028	0.686	0.373	1		S100A14	1.27e-14	0.835067	0.403	0.177	2.81e-10		COX5B	1.39e-26	-0.5731	0.989	0.958	3.08e-22		NPC2	6.68e-14	-0.69533	0.843	0.961	1.48e-09		EEF2	1.37e-17	0.543719	1	0.994	3.03e-13		FILIP1L
CD52	1.07e-144	0.578099	0.149	0.025	2.38e-140		NPC2	7.24e-05	-1.43489	0.636	0.87	1		ITGB1	9.27e-05	-0.902481	0.733	0.864	1		RPL37	1.45e-14	0.384564	0.994	0.965	3.21e-10		PDZK1IP1	2.96e-26	-1.23551	0.581	0.77	6.57e-22		GSTA1	9.56e-14	-0.96628	0.147	0.596	2.12e-09		ADIRF	4.03e-17	1.21816	0.965	0.847	8.93e-13		PERP
NBEAL1	1.01e-21	0.576889	0.442	0.393	2.23e-17		SOCS3	8.04e-05	2.38294	0.591	0.043	1		RPS15	9.38e-05	0.411244	0.988	0.932	1		MMP24-AS1	1.85e-14	0.624158	0.773	0.639	4.1e-10		LINC01315	3.26e-26	0.372759	0.288	0.045	7.22e-22		CD52	1.61e-13	0.525981	0.255	0.036	3.57e-09		SPINT2	1.18e-16	0.635465	0.988	0.994	2.61e-12		TPM2
CAT	3.69e-09	0.57584	0.347	0.315	8.18e-05		CDKN1C	8.64e-05	-2.68695	0.273	0.739	1		RPS14	9.7e-05	0.374533	0.988	0.949	1		PDE4C	3.58e-14	0.348282	0.15	0.011	7.94e-10		UCP2	1.44e-25	0.527551	0.3	0.051	3.19e-21		PVALB	3.56e-13	-1.43614	0.167	0.565	7.89e-09		PCBP2	2.52e-16	0.553621	0.983	0.988	5.59e-12		LTBP3
ALDH4A1	1.11e-12	0.575193	0.489	0.474	2.45e-08		RPS6	9.86e-05	0.839774	1	0.957	1		ESAM	9.99e-05	-1.23546	0.047	0.271	1		C19orf33	3.69e-14	0.789619	0.259	0.069	8.17e-10		AKR1C1	1.56e-25	0.710973	0.27	0.038	3.45e-21		KHK	3.94e-13	-0.744094	0.216	0.671	8.74e-09		PCK1	2.66e-16	-0.612797	0.295	0.712	5.9e-12		KRT17
SLC6A19	2.36e-07	0.57294	0.204	0.173	0.00522514		RPS19	0.000108014	1.14496	1	0.87	1		C7	0.000100607	1.07559	0.733	0.424	1		ATP5J	5.39e-14	-0.495926	0.93	0.942	1.19e-09		FAM107A	3.48e-25	0.653098	0.356	0.088	7.7e-21		TPSB2	4.48e-13	0.358206	0.167	0.008	9.94e-09		HSP90AA1	2.69e-16	-0.580887	0.988	1	5.97e-12		EEF1A1
NREP	4.18e-64	0.569302	0.209	0.09	9.26e-60		RPL34	0.000108241	0.996407	1	1	1		LGALS1	0.000102533	-0.678585	0.919	0.949	1		STK19	5.97e-14	-0.562945	0.077	0.29	1.32e-09		NDUFB2	4.87e-25	-0.651253	0.974	0.955	1.08e-20		IDH2	6.12e-13	-0.784161	0.755	0.922	1.36e-08		RHOA	2.88e-16	0.716583	0.983	0.92	6.38e-12		SELM
ITM2C	6.18e-85	0.567643	0.169	0.054	1.37e-80		KLK6	0.000110724	-2.25318	0.227	0.739	1		RPS18	0.000105385	0.386236	1	1	1		SUCLG1	7.4e-14	-0.678784	0.677	0.794	1.64e-09		UMOD	6.64e-25	-0.784294	0.697	0.938	1.47e-20		NDUFS5	6.71e-13	-0.508404	0.941	0.977	1.49e-08		CAPS	6.32e-16	0.774522	0.775	0.521	1.4e-11		PLEKHH2
DAZAP2	7.11e-27	0.564263	0.429	0.351	1.58e-22		RARRES3	0.000124965	-1.68139	0	0.522	1		AQP1	0.000106809	-1.45226	0.105	0.356	1		TPSB2	1.05e-13	1.08569	0.134	0.006	2.32e-09		KLF2	1.24e-24	0.610865	0.341	0.077	2.74e-20		ATP5D	7.23e-13	-0.544771	0.951	0.974	1.6e-08		HBA2	7.6e-16	0.371152	0.382	0.025	1.68e-11		PDE1A
CCND1	1.42e-35	0.561071	0.225	0.131	3.14e-31		LHFP	0.000124965	-1.43493	0	0.522	1		RPL7A	0.000107773	0.545432	0.907	0.864	1		HSP90AA1	2.24e-13	-0.617033	0.837	0.883	4.97e-09		APOE	3.16e-24	-1.2226	0.674	0.812	7e-20		NDUFA12	7.48e-13	-0.650365	0.775	0.904	1.66e-08		RPS10	1.12e-15	-0.450222	1	1	2.48e-11		VCAN
MT1H	1.97e-82	0.560542	0.862	0.784	4.38e-78		CKB	0.000128872	-2.37289	0.182	0.696	1		FOS	0.000110574	1.92025	0.57	0.288	1		EZR	2.62e-13	0.670765	0.633	0.452	5.8e-09		LTB	3.39e-24	0.589971	0.243	0.032	7.51e-20		DYNLL1	8.43e-13	-0.558172	0.951	0.969	1.87e-08		HSPA5	1.41e-15	-0.582733	0.723	0.975	3.12e-11		RPS4X
SUCLG2	4.05e-19	0.556028	0.407	0.344	8.97e-15		P4HB	0.000133155	-1.90757	0.273	0.783	1		IGHG2	0.000121233	2.4296	0.221	0	1		COX7B	2.62e-13	-0.426696	0.952	0.961	5.81e-09		GABRP	5.42e-24	0.330765	0.165	0.005	1.2e-19		RHCG	1.33e-12	-1.11252	0.657	0.868	2.96e-08		HNRNPA1L2	1.71e-15	0.537716	0.659	0.313	3.79e-11		H2AFZ
EEF2	1.75e-39	0.553521	0.621	0.605	3.87e-35		CTSD	0.000141703	-1.52527	0.591	0.87	1		RPLP1	0.000125255	0.319605	0.977	0.983	1		S100A4	2.76e-13	0.97676	0.626	0.411	6.13e-09		IVNS1ABP	7.45e-24	0.788583	0.865	0.631	1.65e-19		STK19	1.44e-12	-0.669322	0.088	0.5	3.19e-08		EZR	1.74e-15	0.611601	0.954	0.89	3.85e-11		CD200
EGR1	3.65e-39	0.546609	0.183	0.094	8.08e-35		GRN	0.000154481	-1.70389	0.182	0.739	1		CNGA1	0.000130003	-1.00251	0.023	0.22	1		ITM2C	2.97e-13	0.708878	0.722	0.554	6.58e-09		COX5A	8.77e-24	-0.755047	0.839	0.884	1.94e-19		FXYD3	1.56e-12	0.511743	0.196	0.018	3.46e-08		UBC	2.07e-15	0.632762	0.965	0.963	4.59e-11		TSPAN5
SNHG19	3.18e-28	0.544685	0.276	0.184	7.04e-24		RPL35A	0.000163717	0.765445	0.955	0.957	1		SLCO3A1	0.000131021	-0.961788	0.081	0.322	1		HSPA5	3.32e-13	-0.706514	0.447	0.645	7.37e-09		SLC25A5	2.44e-23	-0.776476	0.805	0.882	5.41e-19		MPC2	2.03e-12	-0.666862	0.686	0.909	4.49e-08		RPL39	2.65e-15	-0.414376	1	1	5.87e-11		TMEM33
BIRC2	1.26e-23	0.540531	0.32	0.234	2.79e-19		DHRS7	0.000168671	-1.57149	0.045	0.609	1		GJA5	0.00014248	-1.15225	0.035	0.237	1		ADIRF	3.37e-13	1.28584	0.7	0.53	7.48e-09		CAPN8	4.2e-23	0.300938	0.165	0.006	9.32e-19		COX7C	2.48e-12	-0.315193	1	1	5.49e-08		ITM2C	2.71e-15	0.827827	0.936	0.871	6e-11		RPL5
RPL37	2.84e-195	0.531769	0.957	0.955	6.3e-191		EGR1	0.000170633	1.91914	0.545	0.043	1		C2orf40	0.000159698	1.70386	0.535	0.22	1		HNRNPA1L2	4.49e-13	0.47625	0.284	0.091	9.96e-09		COX7C	5.39e-23	-0.469616	0.996	0.974	1.2e-18		UQCRFS1	2.82e-12	-0.622321	0.843	0.953	6.25e-08		CRABP2	3.34e-15	0.826727	0.618	0.27	7.4e-11		PAPPA2
CRIP2	2.2e-97	0.530876	0.182	0.055	4.88e-93		MPC1	0.000199647	-1.44896	0.182	0.783	1		RPL10	0.000176076	0.365314	1	0.983	1		RARRES2	4.99e-13	-0.752617	0.364	0.6	1.11e-08		USMG5	9.14e-23	-0.570762	0.948	0.958	2.03e-18		COX4I1	3.17e-12	-0.454833	1	0.997	7.03e-08		COX4I1	3.9e-15	-0.428337	1	1	8.64e-11		IGFBP7
SLC22A8	4.61e-06	0.52905	0.342	0.337	0.102183		ATP5G2	0.000211127	0.996289	0.955	0.783	1		FOSB	0.000205627	1.39327	0.349	0.102	1		ARF6	5.46e-13	0.537541	0.55	0.335	1.21e-08		ADIRF	1.21e-22	1.12466	0.914	0.859	2.69e-18		NDUFA6	3.78e-12	-0.645395	0.863	0.959	8.38e-08		GLTSCR2	4.37e-15	0.560778	0.96	0.963	9.69e-11		IFI6
SOCS3	3.24e-65	0.528794	0.149	0.052	7.18e-61		VIM	0.00021858	-1.50943	0.773	0.913	1		CXCL12	0.00020675	1.34409	0.535	0.254	1		CALB1	6.22e-13	-0.622892	0.415	0.682	1.38e-08		ATP5O	2.04e-22	-0.687924	0.88	0.902	4.52e-18		ATP5G1	5.4e-12	-0.554357	0.931	0.974	1.2e-07		IDH2	5.99e-15	-0.612814	0.913	0.988	1.33e-10		ZMAT3
ATF3	8.35e-85	0.524072	0.156	0.046	1.85e-80		MT1G	0.000246786	1.89353	0.864	0.522	1		RPL31	0.000208175	0.428842	0.965	0.966	1		ATP5G3	7.12e-13	-0.439834	0.882	0.955	1.58e-08		RPS29	4.3e-22	0.364535	0.993	0.995	9.53e-18		LMAN1	1.3e-11	-0.633382	0.314	0.707	2.88e-07		PTMS	6.22e-15	0.703465	0.913	0.902	1.38e-10		LTBP2
DDAH1	4.69e-18	0.519852	0.433	0.374	1.04e-13		RPS15	0.000268144	0.823601	0.955	1	1		B2M	0.000211569	-0.489623	1	1	1		TACSTD2	1.54e-12	0.966828	0.738	0.552	3.42e-08		NPDC1	1.24e-21	0.492475	0.333	0.086	2.76e-17		SLC25A4	1.37e-11	-0.71925	0.725	0.899	3.04e-07		TACSTD2	7.94e-15	1.40747	0.948	0.853	1.76e-10		RPL13A
AOC1	0.000556313	0.517036	0.276	0.269	1		MCCD1	0.000285986	-0.904485	0	0.478	1		RPS23	0.000228293	0.368033	0.965	0.864	1		S100A1	1.85e-12	-0.76298	0.204	0.439	4.1e-08		S100A4	2.51e-21	1.21961	0.689	0.416	5.57e-17		UQCRB	1.44e-11	-0.508301	0.99	0.987	3.19e-07		HMGN2	8.61e-15	0.54657	0.977	0.957	1.91e-10		TACSTD2
PSAP	2.12e-21	0.510993	0.488	0.453	4.7e-17		FAM26E	0.000285986	-1.17508	0	0.478	1		DSTN	0.000228796	-0.907803	0.744	0.864	1		PRDX2	2.22e-12	-0.465643	0.827	0.885	4.92e-08		HSP90B1	4.02e-21	-0.763115	0.76	0.846	8.92e-17		MZB1	1.73e-11	0.276923	0.127	0.003	3.84e-07		PVALB	8.62e-15	-1.00741	0.584	0.853	1.91e-10		CD151
PDK4	5.95e-31	0.505853	0.142	0.071	1.32e-26		SPOCK2	0.000295213	-1.55025	0.5	0.87	1		RPL41	0.000236351	0.336333	0.977	1	1		PVALB	4.91e-12	-0.760291	0.393	0.613	1.09e-07		RBM3	4.66e-21	0.56412	0.625	0.349	1.03e-16		SNHG9	2.15e-11	0.970519	0.608	0.365	4.76e-07		ACTG1	1.17e-14	0.512031	1	0.994	2.6e-10		AC011043.1
ACTB	2.23e-67	0.492957	0.789	0.801	4.94e-63		IGHG1	0.000353839	1.70114	0.455	0	1		RPL36	0.000259303	0.494182	0.942	0.932	1		TMSB4X	4.95e-12	0.605175	0.984	0.92	1.1e-07		MT-ND5	6.64e-21	-0.587421	0.97	0.95	1.47e-16		ATP5H	2.45e-11	-0.566731	0.902	0.956	5.43e-07		TMED2	1.43e-14	0.555402	0.96	0.939	3.17e-10		CCNI
EIF4EBP2	8.48e-21	0.489475	0.313	0.234	1.88e-16		IMP3	0.000375327	-1.32158	0.091	0.652	1		RPS29	0.000259532	0.402538	0.965	0.932	1		ANXA2	5.58e-12	0.653379	0.569	0.351	1.24e-07		HSPE1	6.92e-21	-0.651088	0.869	0.884	1.53e-16		MT-ND2	2.61e-11	-0.472051	0.98	0.992	5.8e-07		MCCD1	1.54e-14	-0.738414	0.636	0.89	3.42e-10		TPM1
PANK1	8.96e-20	0.486115	0.133	0.078	1.99e-15		RPL15	0.00037953	0.818634	0.955	0.913	1		RPS16	0.000263031	0.474637	0.93	0.915	1		NDUFB3	6.72e-12	-0.570412	0.696	0.801	1.49e-07		FXYD5	1.44e-20	0.301384	0.243	0.041	3.18e-16		CKMT2	3.42e-11	-0.688308	0.157	0.554	7.58e-07		DYNLL1	1.91e-14	-0.476754	1	1	4.24e-10		PHPT1
MT1E	8.66e-18	0.485215	0.702	0.715	1.92e-13		PDIA6	0.000380508	-1.74536	0.318	0.826	1		SEPP1	0.000264815	1.22063	0.849	0.746	1		UCP2	8.17e-12	0.505802	0.294	0.104	1.81e-07		RPL17	1.65e-20	0.48541	0.959	0.856	3.66e-16		AKR7A3	3.85e-11	-0.5669	0.059	0.422	8.53e-07		EIF3K	2.56e-14	-0.424553	1	0.988	5.67e-10		PALM
CMIP	7.28e-30	0.482676	0.186	0.105	1.61e-25		COL4A3	0.000383473	-1.49238	0.136	0.652	1		ID1	0.000277549	-1.55208	0.105	0.339	1		ATP5O	9.46e-12	-0.512095	0.84	0.89	2.1e-07		MYADM	1.88e-20	0.275097	0.225	0.033	4.16e-16		RPL37A	4.19e-11	0.280007	1	1	9.28e-07		RPL31	3.32e-14	0.382645	1	0.994	7.36e-10		IGFBP2
LGMN	2.01e-08	0.480073	0.288	0.25	0.000446189		RPS28	0.000414385	0.740539	0.955	1	1		CST3	0.000280409	0.696364	0.919	0.847	1		ATP5L	1.56e-11	-0.33898	0.974	0.957	3.47e-07		PDLIM1	2.24e-20	0.41521	0.341	0.095	4.96e-16		UQCRQ	4.74e-11	-0.415587	0.99	0.997	1.05e-06		IGHM	3.69e-14	0.372388	0.312	0.006	8.18e-10		RPS6
ZSCAN16-AS1	1.22e-10	0.467673	0.407	0.367	2.71e-06		RNF145	0.000418884	1.38658	0.864	0.565	1		RPL5	0.000288141	0.548052	0.919	0.814	1		RPL36	1.58e-11	0.277573	0.99	0.985	3.5e-07		TUBA1A	2.92e-20	0.547787	0.401	0.133	6.48e-16		FTH1	5.71e-11	-0.37214	1	1	1.27e-06		GSTA1	5.76e-14	-0.555994	0.254	0.632	1.28e-09		ACTN1
OGDHL	1.82e-13	0.467101	0.237	0.181	4.03e-09		MGST3	0.000419902	-1.48503	0.5	0.87	1		CPM	0.000292326	-0.818024	0.035	0.22	1		FIBIN	1.86e-11	0.56051	0.355	0.143	4.12e-07		UQCRFS1	3e-20	-0.69843	0.76	0.835	6.64e-16		GAPDH	6.41e-11	-0.502269	0.99	0.984	1.42e-06		GPX3	5.82e-14	-1.00593	1	1	1.29e-09		PRKCDBP
RPL38	3.15e-129	0.46656	0.938	0.938	6.99e-125		CRIM1	0.000456764	-1.68503	0.545	0.87	1		TSPAN7	0.000298271	-1.114	0.023	0.203	1		RBM3	1.88e-11	0.533123	0.463	0.251	4.16e-07		CRIP2	6.77e-20	0.672857	0.757	0.56	1.5e-15		SERPING1	8.37e-11	-0.539891	0.304	0.731	1.86e-06		FXYD5	5.85e-14	0.52235	0.457	0.104	1.3e-09		CH17-189H20.1
TACSTD2	1.08e-81	0.466195	0.11	0.025	2.4e-77		RPS29	0.000491517	0.757606	0.955	1	1		FTH1	0.00030359	-0.42856	0.988	1	1		CAMK2N1	2.62e-11	0.57738	0.744	0.589	5.8e-07		EZR	6.93e-20	0.772257	0.719	0.495	1.54e-15		EIF3K	1.1e-10	-0.536388	0.931	0.946	2.45e-06		HNRNPA1	6.18e-14	0.392978	1	1	1.37e-09		CDH6
TMSB10	7.08e-19	0.463656	0.794	0.824	1.57e-14		RPL36A	0.000498418	1.07936	0.909	0.652	1		RPL10A	0.000306809	0.542479	0.907	0.915	1		FOS	2.76e-11	1.0591	0.661	0.429	6.11e-07		ATP5H	8.8e-20	-0.678526	0.787	0.868	1.95e-15		SUCLG1	1.14e-10	-0.634981	0.794	0.946	2.53e-06		HSPD1	6.66e-14	-0.499855	0.763	0.951	1.48e-09		TM4SF1
COL18A1	2.02e-39	0.462308	0.243	0.14	4.48e-35		DCXR	0.000527753	-1.11203	0.318	0.913	1		SLC27A3	0.000316887	-0.600564	0.023	0.203	1		RPS10	3.89e-11	-0.389399	0.911	0.929	8.63e-07		UQCRQ	9.87e-20	-0.436844	0.974	0.965	2.19e-15		RPS21	1.17e-10	0.412476	1	0.987	2.6e-06		NDUFA12	7.56e-14	-0.553045	0.902	0.969	1.68e-09		MXRA8
PRODH2	0.0104642	0.462254	0.348	0.356	1		NDUFA4	0.000534014	-0.982549	0.909	0.957	1		LGMN	0.000336512	-0.759361	0.07	0.288	1		IDH2	4.7e-11	-0.52659	0.629	0.781	1.04e-06		HSPG2	1.34e-19	0.344457	0.326	0.085	2.97e-15		MRPL41	1.53e-10	-0.599899	0.853	0.927	3.39e-06		SEPP1	1.28e-13	0.640161	0.988	0.969	2.83e-09		EFEMP2
THBS1	1.25e-50	0.460001	0.187	0.085	2.76e-46		PPA1	0.000555168	-1.23123	0.091	0.652	1		COX7A2	0.000342256	-0.716519	0.686	0.881	1		OSTF1	6.44e-11	0.345044	0.275	0.095	1.43e-06		ANXA2	1.53e-19	0.775071	0.599	0.319	3.38e-15		NDUFB2	1.7e-10	-0.40485	0.99	0.992	3.77e-06		ATP5G1	1.39e-13	-0.520001	1	1	3.08e-09		C11orf80
ACTN4	5.82e-14	0.459478	0.307	0.249	1.29e-09		MYL12B	0.0005809	-1.13817	0.909	0.957	1		CFHR1	0.000344694	0.578954	0.43	0.136	1		KLF2	6.45e-11	0.532608	0.217	0.063	1.43e-06		LIX1	1.83e-19	0.368469	0.165	0.014	4.06e-15		CXCR4	1.8e-10	0.293637	0.127	0.005	3.99e-06		CD24	1.45e-13	0.579198	1	1	3.21e-09		EVA1B
RPS28	5.63e-235	0.458704	0.987	0.992	1.25e-230		C4orf48	0.000597614	-1.95378	0.045	0.522	1		HSPB6	0.000353287	1.29751	0.36	0.102	1		MCCD1	6.97e-11	-0.690356	0.326	0.524	1.55e-06		ABO	1.84e-19	0.304431	0.236	0.041	4.08e-15		MGST2	1.93e-10	-0.709938	0.48	0.806	4.28e-06		SRSF2	1.49e-13	0.552772	0.931	0.877	3.3e-09		ANTXR1
RPL36A	2.31e-49	0.454033	0.795	0.799	5.13e-45		RPL4	0.000601788	1.35676	0.864	0.739	1		VIMP	0.000359445	-0.632537	0.36	0.627	1		SNHG25	7.1e-11	0.583513	0.514	0.294	1.57e-06		DCXR	2.28e-19	-0.716942	0.738	0.817	5.05e-15		ACTB	2.28e-10	0.541254	0.99	0.979	5.06e-06		REG1A	1.58e-13	-0.296054	0.058	0.405	3.49e-09		ISG15
GNAS	3.51e-10	0.44454	0.286	0.236	7.78e-06		APOD	0.000627633	-1.86092	0.682	0.826	1		GNG11	0.000362613	-0.757021	0.267	0.593	1		CRABP2	7.35e-11	0.652108	0.335	0.141	1.63e-06		CD44	2.57e-19	0.497548	0.382	0.124	5.7e-15		ATP5F1	2.43e-10	-0.621895	0.667	0.883	5.39e-06		PCSK1N	1.66e-13	0.9606	0.948	0.939	3.69e-09		DDX18
PALM	5.84e-27	0.443354	0.129	0.066	1.29e-22		C2orf40	0.000634738	-1.62699	0	0.435	1		RPS12	0.00036992	0.428993	0.942	0.898	1		PFN1	7.74e-11	0.459299	0.891	0.857	1.72e-06		PCP4	2.84e-19	-0.853882	0.116	0.408	6.31e-15		HSPE1	3.08e-10	-0.525325	0.892	0.969	6.82e-06		SLC25A4	1.71e-13	-0.646838	0.867	0.957	3.79e-09		MAP3K7CL
TSPAN33	9.71e-19	0.442877	0.188	0.123	2.15e-14		AOX1	0.000634738	-1.60538	0	0.435	1		IFIT3	0.000383836	-0.424371	0.058	0.271	1		PAM	7.85e-11	0.456134	0.444	0.236	1.74e-06		RARRES2	2.92e-19	-0.849287	0.341	0.599	6.48e-15		PLA2G16	4.91e-10	-0.623663	0.382	0.751	1.09e-05		CALCA	1.89e-13	-0.508933	0.046	0.368	4.19e-09		FOXP1
ACSM2A	3.29e-20	0.441608	0.381	0.315	7.3e-16		ITGA1	0.000634738	-1.15815	0	0.435	1		ABCA8	0.000384548	1.29249	0.488	0.22	1		IGFBP6	8.93e-11	0.751544	0.313	0.128	1.98e-06		SEZ6L2	3.37e-19	0.281874	0.258	0.053	7.47e-15		EEF1A1	5.07e-10	0.312593	1	1	1.12e-05		UCP2	2.04e-13	0.651275	0.647	0.35	4.52e-09		TPBG
ACADVL	9.86e-12	0.441407	0.346	0.294	2.19e-07		TMEM167A	0.000634738	-0.900336	0	0.435	1		MGLL	0.000466042	-1.08102	0.093	0.305	1		CAPS	9.79e-11	0.658327	0.355	0.16	2.17e-06		COX4I1	5.07e-19	-0.459718	0.97	0.946	1.12e-14		DNPH1	6.23e-10	-0.59532	0.52	0.855	1.38e-05		TMSB4X	2.7e-13	0.637554	1	1	5.98e-09		PAWR
ATP6V0E2	1.79e-05	0.441045	0.193	0.165	0.396008		PTPRQ	0.000634738	-0.995318	0	0.435	1		SFRP1	0.000468719	1.55343	0.43	0.186	1		RPL28	1.11e-10	0.279407	0.994	0.968	2.46e-06		CTD-3252C9.4	5.32e-19	0.344291	0.236	0.044	1.18e-14		PXMP2	6.51e-10	-0.464539	0.225	0.619	1.44e-05		RHCG	3.54e-13	-0.859367	0.746	0.939	7.85e-09		DKK3
NQO2	1.85e-07	0.439465	0.449	0.442	0.00410985		ITGA3	0.000700572	-1.39082	0.182	0.739	1		RP1-38C16.2	0.000475767	-0.705352	0	0.136	1		CXCR4	1.14e-10	0.345973	0.16	0.03	2.52e-06		SLC25A4	9.43e-19	-0.749026	0.629	0.77	2.09e-14		COX6A1	6.54e-10	-0.434478	0.961	0.984	1.45e-05		DAZAP2	4.61e-13	0.498872	0.971	0.969	1.02e-08		SLPI
S100A2	1.51e-29	0.435332	0.169	0.091	3.34e-25		RPL27A	0.000713661	0.712039	0.955	0.87	1		OASL	0.000475767	-0.310555	0	0.136	1		PPP1CB	1.17e-10	0.516926	0.62	0.426	2.6e-06		IGFBP6	1.98e-18	1.54187	0.524	0.275	4.39e-14		CISD1	6.97e-10	-0.595721	0.667	0.896	1.55e-05		SLC4A1	7.21e-13	-0.847091	0.705	0.902	1.6e-08		SLC12A4
FTCD	4.13e-06	0.435322	0.324	0.295	0.0914934		MT-ND4	0.000746763	-0.951902	1	1	1		PLCL1	0.000484499	-0.507792	0.012	0.169	1		KHK	1.36e-10	-0.589044	0.224	0.424	3.02e-06		S100A14	2.19e-18	0.794708	0.491	0.233	4.85e-14		NDUFB5	7.06e-10	-0.57403	0.657	0.912	1.57e-05		GLUL	8.85e-13	0.597915	0.838	0.755	1.96e-08		CYTL1
JUN	3.38e-17	0.435246	0.239	0.173	7.49e-13		ZFP36	0.000851884	2.24079	0.591	0.174	1		HBB	0.000485161	0.682426	0.186	0	1		COX7A2	1.73e-10	-0.34205	0.949	0.942	3.84e-06		NDUFS5	2.25e-18	-0.514696	0.944	0.921	5e-14		SPARCL1	7.34e-10	-1.22655	0.127	0.474	1.63e-05		ATP5C1	1.02e-12	-0.470954	0.965	1	2.26e-08		ZSCAN31
RPL41	5.84e-276	0.434912	0.996	0.998	1.29e-271		TM4SF1	0.000854453	2.16635	0.545	0.087	1		S100A1	0.000511715	-1.27224	0.047	0.237	1		SRSF2	1.74e-10	0.502559	0.601	0.403	3.85e-06		ANGPTL3	2.32e-18	-0.666525	0.011	0.259	5.14e-14		ACOT7	9.02e-10	-0.40433	0.029	0.347	2e-05		BEX4	1.05e-12	0.508427	0.925	0.834	2.32e-08		CD70
RP11-119D9.1	0.138673	0.433355	0.276	0.286	1		SUCLG1	0.000856359	-1.30646	0.227	0.783	1		APOC1	0.00052678	-1.06941	0.081	0.288	1		TMEM9B	1.74e-10	0.473868	0.569	0.368	3.85e-06		RHOA	2.65e-18	0.672586	0.783	0.663	5.88e-14		TPT1	1.06e-09	-0.37372	1	0.997	2.35e-05		FIBIN	1.43e-12	1.00949	0.647	0.38	3.18e-08		TNC
DUSP1	1.66e-28	0.432615	0.189	0.109	3.68e-24		HMCES	0.000902701	-0.938396	0.045	0.522	1		COL14A1	0.000545655	0.880056	0.349	0.102	1		CRABP1	2.52e-10	-0.571542	0.125	0.327	5.6e-06		YWHAH	3.04e-18	0.762491	0.625	0.424	6.73e-14		MT-ND5	1.16e-09	-0.436055	0.971	0.982	2.56e-05		RBM3	1.49e-12	0.562355	0.896	0.84	3.31e-08		CITED4
ALDOB	2.84e-44	0.429445	0.893	0.929	6.3e-40		DERL2	0.000902701	-1.06762	0.045	0.522	1		CALD1	0.000553318	-0.752805	0.942	0.949	1		TRAC	2.67e-10	0.26926	0.157	0.03	5.91e-06		PHLDA2	4.6e-18	0.29754	0.266	0.059	1.02e-13		ATP5C1	1.19e-09	-0.533847	0.794	0.933	2.63e-05		CFL1	1.7e-12	0.478481	1	0.994	3.77e-08		S100A6
RPS2	4.6e-46	0.427482	0.84	0.882	1.02e-41		TAGLN2	0.00090817	1.52815	0.727	0.348	1		RPL18A	0.000561972	0.40628	0.965	0.949	1		DECR1	2.74e-10	-0.515472	0.38	0.595	6.07e-06		PCBP2	4.83e-18	0.558043	0.865	0.702	1.07e-13		REG1A	1.5e-09	-0.632278	0.02	0.324	3.33e-05		PTMA	1.77e-12	0.535346	1	1	3.93e-08		C1QTNF1
CXCL2	2.32e-54	0.427218	0.108	0.033	5.14e-50		MYL12A	0.000952728	-1.03882	0.955	0.913	1		PTGER1	0.000622723	0.848017	0.372	0.102	1		TRIOBP	2.93e-10	0.392601	0.297	0.117	6.5e-06		RPH3AL	1.13e-17	0.280846	0.221	0.039	2.5e-13		FAM195A	1.51e-09	-0.575727	0.657	0.865	3.34e-05		MRPL23	2.12e-12	0.485632	0.919	0.883	4.69e-08		STMN1
SYCE1L	1.26e-61	0.426498	0.172	0.067	2.79e-57		TMSB10	0.000954209	0.781352	1	0.957	1		SRP14	0.000634229	-0.524149	0.872	0.949	1		S100A2	3e-10	0.357896	0.735	0.584	6.65e-06		PLP2	1.95e-17	0.605718	0.502	0.242	4.33e-13		PRAP1	2.3e-09	-0.511299	0.225	0.648	5.1e-05		CALB1	2.39e-12	-0.850188	0.751	0.957	5.3e-08		TSPO
CTXN3	0.920276	0.423638	0.177	0.197	1		IER2	0.000989212	1.90764	0.727	0.348	1		RAC1	0.000663385	-0.702037	0.616	0.847	1		RPS9	4.23e-10	0.303092	0.99	0.972	9.37e-06		RPL37	2.03e-17	0.353353	0.993	0.958	4.5e-13		HGD	2.62e-09	-0.471782	0.176	0.541	5.81e-05		AKR7A3	2.45e-12	-0.36708	0.173	0.558	5.44e-08		CD9
ANXA2	3.62e-47	0.422217	0.198	0.095	8.03e-43		TMED3	0.00102619	-1.56941	0.136	0.609	1		TCF21	0.000730637	1.03348	0.442	0.169	1		TMPRSS4	4.34e-10	0.261381	0.15	0.028	9.61e-06		SPINT2	2.12e-17	0.638319	0.854	0.767	4.7e-13		CTSA	2.77e-09	-0.667441	0.353	0.687	6.14e-05		CAPG	2.75e-12	0.722527	0.931	0.89	6.1e-08		ITGB8
GUK1	6.7e-18	0.421275	0.615	0.616	1.49e-13		RPL31	0.00103287	0.961035	0.955	0.913	1		IFI35	0.000740032	-0.53742	0.174	0.441	1		GPRC5A	5.96e-10	0.280523	0.166	0.037	1.32e-05		FZD7	3.01e-17	0.34966	0.225	0.045	6.67e-13		MT1G	3.1e-09	0.52442	0.961	0.922	6.86e-05		SRSF6	3.39e-12	0.53199	0.803	0.65	7.51e-08		THBS1
PFKL	1.18e-09	0.418129	0.287	0.239	2.61e-05		RPS4X	0.00107646	0.789444	0.955	0.957	1		PLAC9	0.000855536	-1.01155	0.43	0.695	1		ATP5H	6.34e-10	-0.42497	0.776	0.859	1.41e-05		RNF144B	3.28e-17	0.535302	0.318	0.095	7.27e-13		CALCA	4.66e-09	-1.3038	0.069	0.373	0.000103318		HSP90B1	3.56e-12	-0.492713	0.879	0.988	7.89e-08		COL16A1
IER2	2.06e-11	0.411091	0.229	0.177	4.57e-07		RPL39	0.0011192	0.584199	1	0.87	1		RPS25	0.000879	0.388788	0.965	0.932	1		CAPG	7.94e-10	0.590721	0.671	0.511	1.76e-05		MZB1	4e-17	0.290507	0.116	0.003	8.86e-13		SLC4A1	4.81e-09	-0.680745	0.755	0.852	0.000106568		ATP5F1	3.58e-12	-0.479674	0.896	0.951	7.93e-08		AHNAK2
PTH1R	0.00225959	0.40689	0.491	0.523	1		RPS2	0.0011192	0.807055	0.955	0.913	1		MATN3	0.000950318	-0.994806	0.035	0.203	1		HMGN2	8.21e-10	0.411554	0.767	0.61	1.82e-05		COX8A	4.7e-17	-0.393877	0.989	0.97	1.04e-12		S100A2	5.5e-09	0.859023	0.627	0.376	0.000121863		YWHAH	3.7e-12	0.647842	0.879	0.883	8.2e-08		NXN
TXNIP	1.21e-21	0.403752	0.216	0.142	2.68e-17		RPS14	0.00116615	0.699821	0.955	0.957	1		DCAF6	0.000988294	-0.515058	0.012	0.153	1		AKR7A3	8.93e-10	-0.534539	0.134	0.318	1.98e-05		NDUFB9	5.59e-17	-0.543502	0.918	0.92	1.24e-12		HLA-B	5.89e-09	0.582357	0.961	0.953	0.000130498		RPL17	3.95e-12	0.480371	1	0.994	8.75e-08		APOC1
PPP1CB	2.72e-17	0.403265	0.317	0.247	6.03e-13		RPL17	0.00124175	1.38135	0.818	0.609	1		CRYAB	0.000990857	-0.36238	0.419	0.627	1		S100A11	9.85e-10	0.521269	0.939	0.864	2.18e-05		FOS	6.45e-17	0.988829	0.727	0.496	1.43e-12		SRSF5	5.89e-09	0.687978	0.804	0.746	0.000130525		GPR160	4.21e-12	0.56296	0.838	0.73	9.34e-08		RASSF7
RBM3	8.4e-26	0.401609	0.271	0.184	1.86e-21		WT1	0.00128612	1.30099	0.864	0.696	1		C1R	0.00099384	0.809157	0.686	0.441	1		PAPPA2	1.07e-09	0.778159	0.262	0.106	2.37e-05		SMIM22	6.86e-17	0.417654	0.333	0.107	1.52e-12		HSP90AA1	7.3e-09	-0.537851	0.892	0.977	0.000161748		RPS13	4.56e-12	-0.358491	1	1	1.01e-07		NBL1
KLF6	2.43e-08	0.398722	0.238	0.2	0.000539128		ZC3H15	0.00129143	-1.3794	0.136	0.652	1		ISLR	0.00102594	0.967925	0.372	0.136	1		LGALS1	1.16e-09	0.822269	0.498	0.32	2.56e-05		S100A1	7.93e-17	-0.811508	0.225	0.502	1.76e-12		TMEM27	7.89e-09	-0.60819	0.088	0.407	0.000174853		S100A1	5.39e-12	-0.562222	0.364	0.693	1.2e-07		MYL9
STAU1	2.49e-11	0.397506	0.288	0.233	5.53e-07		RPS24	0.00130451	0.992785	0.955	0.826	1		HOPX	0.00103605	1.70972	0.477	0.237	1		ACTG1	1.2e-09	0.384241	0.927	0.844	2.66e-05		AC009014.3	1.05e-16	-0.536601	0.064	0.321	2.32e-12		MANF	7.91e-09	-0.520572	0.304	0.674	0.000175378		MT-CO3	5.69e-12	-0.421765	1	1	1.26e-07		COL12A1
GPT2	0.00782046	0.396216	0.132	0.118	1		RPL11	0.00131368	0.659067	1	0.913	1		NDUFA4	0.00106324	-0.531793	0.849	0.915	1		UGDH	1.21e-09	0.410684	0.313	0.139	2.67e-05		RNF145	1.06e-16	0.73656	0.558	0.318	2.36e-12		NAPSA	7.92e-09	-0.374492	0.01	0.277	0.000175577		MALAT1	6.45e-12	-0.644295	1	1	1.43e-07		KLK5
RPL37A	1.27e-144	0.392391	0.97	0.974	2.82e-140		RPL8	0.00131417	0.63758	1	0.957	1		ALKBH5	0.00106986	-0.841937	0.07	0.254	1		NME2	1.45e-09	0.294341	0.323	0.136	3.21e-05		NDUFB11	1.07e-16	-0.603969	0.828	0.877	2.37e-12		TRBC2	9.25e-09	0.25987	0.118	0.008	0.000204986		HBB	6.55e-12	0.261794	0.289	0.018	1.45e-07		BNC2
PABPC1	1.58e-11	0.391775	0.353	0.309	3.5e-07		MT-CYB	0.00131417	-0.812976	1	0.957	1		TINAGL1	0.00108583	-0.819262	0.512	0.678	1		SPINT2	1.62e-09	0.449375	0.812	0.747	3.59e-05		GSTM3	1.48e-16	-0.714936	0.655	0.787	3.28e-12		MDH1	9.57e-09	-0.651307	0.647	0.865	0.000212078		S100A14	7.06e-12	0.900901	0.665	0.448	1.57e-07		DMKN
HNRNPDL	1.25e-17	0.38969	0.272	0.2	2.76e-13		HERPUD1	0.00133158	-1.27881	0.318	0.783	1		DYNLT3	0.00117877	-0.973405	0.221	0.458	1		PCSK1N	1.8e-09	0.919247	0.783	0.74	4e-05		NDUFA6	1.6e-16	-0.598606	0.816	0.859	3.54e-12		EEF2	9.78e-09	0.512917	0.971	0.935	0.000216727		GUK1	7.17e-12	0.446823	0.994	0.994	1.59e-07		NNMT
ATP6V1B2	0.00123875	0.389185	0.297	0.282	1		CAMTA1	0.00135038	-1.21428	0.182	0.696	1		RPL37A	0.00124711	0.297289	0.965	0.983	1		LASP1	1.82e-09	0.403216	0.294	0.123	4.02e-05		CSRP2	1.61e-16	-0.800618	0.191	0.461	3.57e-12		NDUFAB1	9.79e-09	-0.532392	0.775	0.915	0.000216927		TPT1	7.67e-12	-0.270429	0.994	1	1.7e-07		CRIP2
HNRNPH1	6.46e-15	0.387575	0.241	0.177	1.43e-10		C1GALT1	0.00136903	-0.816376	0	0.391	1		LY6E	0.00131838	-1.08372	0.628	0.678	1		MAOA	2.01e-09	-0.431221	0.096	0.268	4.46e-05		CAMK2N1	1.62e-16	0.872803	0.749	0.629	3.6e-12		SPINT2	9.95e-09	0.563476	0.863	0.86	0.000220658		RPL29	1.33e-11	0.276869	1	0.994	2.96e-07		DDAH2
CTSB	8.22e-07	0.382579	0.471	0.465	0.0182169		TXNRD2	0.00136903	-1.0232	0	0.391	1		ERGIC2	0.00136553	-0.848514	0.174	0.407	1		DAPK1	2.02e-09	0.27098	0.166	0.041	4.48e-05		MT-CYB	1.63e-16	-0.418416	0.996	0.986	3.61e-12		FXYD6-FXYD2	1.16e-08	0.876341	0.51	0.306	0.000256758		RPL21	1.33e-11	-0.329657	1	1	2.96e-07		PROM1
RPS15A	8.95e-112	0.381412	0.963	0.972	1.98e-107		RPL23A	0.00142141	0.637652	1	0.913	1		ZNHIT1	0.00137347	-0.798388	0.349	0.61	1		AC004540.4	2.05e-09	0.353205	0.291	0.119	4.54e-05		KNG1	1.68e-16	-0.677035	0.772	0.877	3.73e-12		NDUFB3	1.16e-08	-0.498877	0.775	0.94	0.000256976		COX14	1.38e-11	-0.451999	0.954	0.982	3.05e-07		AP4M1
RPS9	3.35e-85	0.381144	0.924	0.925	7.42e-81		RPL3	0.00142193	0.673615	0.955	1	1		GPC3	0.00139896	0.874353	0.43	0.169	1		MYADM	2.13e-09	0.252963	0.157	0.035	4.71e-05		COX6B1	2.41e-16	-0.378671	0.993	0.949	5.33e-12		ARRDC3	1.3e-08	0.610618	0.392	0.163	0.000287565		UQCRQ	1.45e-11	-0.470617	1	1	3.22e-07		PLEKHA4
MAF	0.000306964	0.380231	0.393	0.391	1		ATP6AP2	0.00145207	-1.49283	0.136	0.696	1		COX17	0.00140096	-1.06879	0.36	0.576	1		ANP32E	2.63e-09	0.427067	0.396	0.206	5.82e-05		CCL21	2.67e-16	0.514472	0.116	0.005	5.92e-12		IL32	1.31e-08	-0.566334	0.412	0.741	0.000291184		TPSB2	1.77e-11	0.25701	0.272	0.012	3.92e-07		MFAP2
CCNI	6.53e-11	0.379315	0.456	0.451	1.45e-06		EEF1D	0.00149189	0.903993	0.909	0.739	1		ITGA8	0.00146941	-0.633055	0.047	0.22	1		COX4I1	3.22e-09	-0.286261	0.955	0.981	7.13e-05		ATP5C1	3.59e-16	-0.62565	0.704	0.803	7.96e-12		MT-CO2	1.35e-08	-0.342918	0.99	0.997	0.000299388		EMX1	2.45e-11	0.680262	0.902	0.785	5.42e-07		FOXS1
RPS19	2.64e-76	0.378472	0.947	0.958	5.84e-72		RPS18	0.00153724	0.649505	1	0.913	1		TMEM176A	0.00149699	1.38907	0.384	0.169	1		ISCU	3.27e-09	-0.380533	0.757	0.831	7.25e-05		ACTB	4.4e-16	0.452939	0.985	0.93	9.76e-12		PCBP2	1.4e-08	0.560376	0.833	0.811	0.00031054		DDAH2	2.81e-11	0.521125	0.827	0.718	6.23e-07		RPS3
RPL28	1.73e-98	0.377751	0.956	0.954	3.84e-94		PDIA3	0.00164421	-1.15334	0.455	0.826	1		EPSTI1	0.00151922	-0.630694	0.058	0.237	1		SYCE1L	3.44e-09	0.290942	0.224	0.074	7.63e-05		SHISA3	4.7e-16	0.476174	0.397	0.157	1.04e-11		ELP5	1.54e-08	0.698578	0.431	0.212	0.000342108		ARF6	3.41e-11	0.499347	0.879	0.859	7.55e-07		RPS8
FXYD4	4.11e-11	0.376183	0.121	0.08	9.11e-07		LEPROT	0.00166317	-0.889102	0.409	0.783	1		AP2S1	0.00158635	-0.906384	0.372	0.576	1		HSPD1	3.64e-09	-0.460678	0.444	0.621	8.06e-05		TIMP1	5.17e-16	0.729413	0.584	0.298	1.15e-11		EBP	1.67e-08	-0.550995	0.255	0.596	0.00037099		PCP4	3.82e-11	-0.416178	0.26	0.607	8.46e-07		PXDN
CAMK2N1	2.44e-06	0.376031	0.491	0.505	0.0541859		RNASET2	0.00171247	-0.845458	0.045	0.478	1		IGFBP3	0.00160227	1.44937	0.326	0.119	1		CHMP1A	3.84e-09	0.300478	0.214	0.069	8.52e-05		RRAS	7.06e-16	0.317313	0.326	0.107	1.56e-11		MINOS1	1.83e-08	-0.353908	0.961	0.974	0.000405309		FOS	3.82e-11	0.972032	0.971	0.988	8.47e-07		MYADM
MMP24-AS1	4.88e-06	0.375757	0.369	0.347	0.108192		PLS3	0.00175837	1.27781	0.727	0.435	1		AGTR1	0.00171568	-1.02351	0.151	0.356	1		GSTA1	4.36e-09	-0.701158	0.192	0.361	9.67e-05		PRDX2	7.51e-16	-0.607664	0.88	0.885	1.67e-11		SDHB	1.87e-08	-0.568237	0.49	0.801	0.000415629		USMG5	4.09e-11	-0.391034	1	1	9.07e-07		BEX4
NONO	1.13e-25	0.374991	0.264	0.175	2.51e-21		MYO1C	0.00189082	-1.24306	0.045	0.478	1		TUBB	0.00182348	0.992235	0.581	0.373	1		ARRDC3	4.73e-09	0.469776	0.486	0.294	0.000104901		IFITM10	8.2e-16	0.310424	0.345	0.115	1.82e-11		COX6C	1.92e-08	-0.374044	1	0.992	0.000425403		CRIP2	4.22e-11	0.604078	0.803	0.663	9.36e-07		KRT7
CLDN4	1.62e-50	0.372964	0.154	0.063	3.58e-46		NAT8	0.00190096	-1.1381	0.182	0.696	1		RPS5	0.00183811	0.478371	0.895	0.814	1		KRT7	5.1e-09	0.768738	0.326	0.165	0.000113096		HLA-DRB5	8.46e-16	0.312482	0.157	0.02	1.88e-11		ACTG1	2.17e-08	0.532139	0.98	0.959	0.000480763		CMPK1	4.68e-11	0.464184	0.827	0.712	1.04e-06		IER3
KL	0.000203356	0.372812	0.293	0.271	1		RPS3	0.00192619	1.08286	0.909	0.87	1		SAMD9	0.00184782	-0.45981	0.07	0.254	1		HOXB-AS1	5.46e-09	0.315066	0.198	0.061	0.000120983		FGL2	1.02e-15	0.793427	0.614	0.368	2.26e-11		HSPH1	2.2e-08	-0.439368	0.196	0.544	0.000487542		STK19	4.78e-11	-0.38163	0.231	0.595	1.06e-06		WBSCR22
ACSL1	0.103937	0.372169	0.289	0.293	1		KCNQ1OT1	0.0019432	-1.1616	0.091	0.565	1		C1QTNF4	0.00186719	0.470126	0.151	0	1		PTMA	9.25e-09	0.283611	0.978	0.97	0.000205092		MT-ND2	1.04e-15	-0.461083	1	0.98	2.3e-11		APOE	3.36e-08	-0.552244	0.941	0.966	0.00074379		KRT19	5.1e-11	1.29075	0.902	0.877	1.13e-06		TXN
SLC2A4RG	6.86e-09	0.371027	0.246	0.199	0.000152092		AQP1	0.00199738	-1.43369	0.136	0.565	1		CPE	0.00189345	0.394062	0.372	0.119	1		NOV	9.42e-09	0.256562	0.128	0.024	0.000208805		EMP3	1.06e-15	0.440868	0.367	0.135	2.36e-11		ALDH4A1	3.63e-08	-0.314107	0.069	0.37	0.0008046		MINOS1	5.53e-11	-0.38854	1	1	1.23e-06		CSRP1
TFDP1	1.8e-21	0.37088	0.143	0.081	3.98e-17		RBM3	0.00200375	1.47362	0.591	0.217	1		STK25	0.00193188	-0.544239	0.07	0.254	1		JUND	1.26e-08	0.491237	0.489	0.305	0.000278594		KHK	1.13e-15	-0.744256	0.285	0.523	2.5e-11		RPL31	3.68e-08	0.292725	1	0.997	0.000816221		HNRNPH1	5.56e-11	0.662377	0.919	0.81	1.23e-06		MYL6B
TPRG1L	3.35e-14	0.370767	0.151	0.099	7.44e-10		TIMP3	0.00206763	-0.900664	0.182	0.696	1		COL1A2	0.00193195	0.935698	0.651	0.424	1		NDUFB8	1.29e-08	-0.37066	0.773	0.846	0.000286111		EEF1A1	1.14e-15	0.33767	1	1	2.54e-11		HNRNPA1	3.76e-08	0.396047	0.971	0.977	0.00083265		MGST1	6.95e-11	-0.471175	0.376	0.736	1.54e-06		PEMT
APLP2	2.39e-06	0.370104	0.381	0.378	0.0529659		BST1	0.0020861	-1.026	0.045	0.478	1		MAP2K1	0.00199769	-0.663719	0.035	0.186	1		CCNI	1.38e-08	0.368801	0.77	0.675	0.000304961		GSTA1	1.46e-15	-0.797801	0.288	0.552	3.24e-11		HRSP12	3.76e-08	-0.510409	0.186	0.541	0.000834573		KIF12	1.12e-10	0.483959	0.717	0.472	2.47e-06		RPL7A
GPAT3	1.75e-16	0.368945	0.163	0.105	3.88e-12		ANXA1	0.00211072	-1.56354	0.409	0.783	1		CALM1	0.0020487	-1.12192	0.616	0.797	1		SEPP1	1.38e-08	0.350132	0.792	0.69	0.000305907		TMSB10	1.6e-15	0.776636	0.989	0.93	3.55e-11		USMG5	4.17e-08	-0.412145	0.99	0.982	0.000925067		NDUFA6	1.24e-10	-0.44364	0.971	1	2.75e-06		SYTL2
CD9	1.21e-13	0.367422	0.177	0.122	2.67e-09		SOST	0.00218477	1.72418	0.5	0.087	1		RPL30	0.00208378	0.465982	0.942	0.864	1		YWHAZ	1.39e-08	0.46029	0.62	0.468	0.000309016		RPL36	1.72e-15	0.27299	0.996	0.98	3.8e-11		CCL3L3	4.27e-08	0.316797	0.176	0.031	0.00094561		CST3	1.32e-10	0.424557	1	0.994	2.93e-06		HMGB2
FBXO21	4.66e-15	0.367258	0.226	0.162	1.03e-10		LAMP1	0.00220647	-1.33398	0.227	0.739	1		RPL37	0.00217298	0.397441	0.942	0.898	1		ATP5G1	1.73e-08	-0.415597	0.895	0.894	0.000382898		CARD16	1.79e-15	0.261475	0.195	0.035	3.97e-11		EIF1	5.34e-08	-0.323486	0.98	0.99	0.00118413		ISCU	1.43e-10	-0.437191	0.971	0.994	3.16e-06		PHLDA3
MZT2B	2.92e-08	0.366748	0.506	0.525	0.000647357		C19orf53	0.00221894	1.13364	0.864	0.696	1		KCNQ1OT1	0.00217728	0.703589	0.209	0.034	1		CTD-2247C11.5	2.13e-08	0.55729	0.144	0.035	0.00047161		AKR7A3	1.8e-15	-0.608887	0.109	0.357	3.99e-11		TRMT112	5.77e-08	0.517391	0.902	0.86	0.00127809		RARRES2	1.97e-10	-0.686598	0.601	0.853	4.36e-06		CCL2
XPNPEP2	3.48e-09	0.362861	0.139	0.101	7.73e-05		MRPL13	0.00229971	-0.947834	0.045	0.478	1		THAP3	0.00221959	-0.326262	0.035	0.186	1		RNF144B	2.19e-08	0.377893	0.243	0.095	0.000485099		NDUFB7	2.13e-15	-0.464253	0.91	0.903	4.73e-11		CYCS	6.14e-08	-0.506625	0.931	0.951	0.00136102		SRSF5	2.08e-10	0.457719	0.954	0.914	4.6e-06		OXR1
FXYD2	2.15e-60	0.362833	0.993	0.986	4.76e-56		SSR4	0.00248632	-1.0796	0.636	0.913	1		SLC25A4	0.00224056	-1.15713	0.093	0.271	1		SDSL	2.21e-08	-0.427665	0.137	0.31	0.000489879		ACSL4	2.41e-15	0.601425	0.745	0.569	5.34e-11		SOD1	6.3e-08	-0.45145	0.902	0.948	0.00139581		MRPL41	2.21e-10	-0.615766	0.977	0.994	4.89e-06		MMP7
ESRRA	8.96e-05	0.362126	0.21	0.182	1		HSPA8	0.00253343	-1.26969	0.545	0.783	1		GFRA1	0.00228099	0.726333	0.302	0.085	1		CDC42	2.23e-08	0.48579	0.696	0.591	0.000493868		IQGAP1	2.86e-15	0.498742	0.581	0.34	6.34e-11		NUPR2	6.46e-08	-0.636725	0.676	0.889	0.00143228		AOC1	2.64e-10	0.768518	0.63	0.436	5.86e-06		SPOCK2
GK	1.14e-08	0.362125	0.263	0.22	0.000253228		SPARC	0.00256534	-1.18664	0.455	0.739	1		EEF1A1	0.00229785	0.336524	0.977	0.983	1		ITPR2	2.42e-08	-0.512144	0.125	0.286	0.000536324		RPS21	3.19e-15	0.40687	0.978	0.918	7.07e-11		HIBCH	6.61e-08	-0.345679	0.157	0.482	0.00146532		SUMO2	3.07e-10	0.356217	1	0.994	6.81e-06		COX8A
RPS3	6.17e-45	0.361868	0.844	0.872	1.37e-40		CDC42SE1	0.00260622	1.60953	0.409	0.043	1		MRPL16	0.00233222	-0.630226	0.081	0.271	1		RPL7	3.18e-08	-0.286203	0.984	0.991	0.000705327		PPP1CB	3.35e-15	0.586183	0.749	0.507	7.43e-11		TSPAN1	7.29e-08	-0.368193	0.304	0.676	0.00161513		RPS27A	3.55e-10	-0.281447	1	1	7.87e-06		ATP5L
FTL	1.09e-94	0.359979	1	0.999	2.42e-90		FTH1	0.00262527	0.654558	1	0.957	1		RPL28	0.00234068	0.403925	0.965	0.881	1		SLC44A2	3.42e-08	0.372585	0.415	0.242	0.000757988		S100A13	3.88e-15	0.591037	0.794	0.687	8.59e-11		TYROBP	8.18e-08	0.492046	0.167	0.028	0.00181239		APOE	3.76e-10	-0.603729	0.994	1	8.34e-06		CAV2
YWHAZ	5.86e-09	0.359393	0.284	0.243	0.000129939		RPLP2	0.00271623	0.560286	0.955	0.87	1		CFL1	0.00234992	-0.654782	0.698	0.847	1		UQCRFS1	3.6e-08	-0.405323	0.728	0.807	0.000798862		CDC42	4.78e-15	0.547828	0.783	0.59	1.06e-10		ECI2	9.37e-08	-0.417057	0.304	0.663	0.00207747		LINC00116	3.95e-10	-0.441027	0.705	0.963	8.76e-06		SERTAD4-AS1
POLR2E	2.93e-05	0.358628	0.282	0.25	0.650136		COX6A1	0.00271623	-0.806173	0.864	0.957	1		PSMB2	0.00241042	-0.836347	0.221	0.458	1		HSPA8	4.05e-08	-0.454009	0.668	0.786	0.000898867		SLPI	4.85e-15	1.42552	0.382	0.153	1.08e-10		GOT1	9.42e-08	-0.546353	0.392	0.72	0.00208721		UQCRFS1	5.52e-10	-0.385122	0.942	0.994	1.22e-05		RP11-553L6.5
EPB41L4A-AS1	3.98e-32	0.357469	0.175	0.092	8.82e-28		TBXAS1	0.00278817	1.33317	0.455	0.087	1		MEST	0.00259503	-0.587514	0.035	0.186	1		SOD1	4.16e-08	-0.325982	0.882	0.905	0.000922315		PAPPA2	5.17e-15	0.80516	0.659	0.418	1.15e-10		MPC1	9.63e-08	-0.553534	0.794	0.93	0.00213531		RPL38	5.89e-10	0.258875	1	1	1.31e-05		RGS5
RPL32	1.73e-119	0.357386	0.979	0.983	3.84e-115		RPS26	0.00281013	0.811524	0.955	0.826	1		ANGPTL3	0.00267034	-0.282532	0	0.102	1		CCL2	4.35e-08	0.26846	0.236	0.087	0.000964735		FOSB	5.84e-15	0.569605	0.498	0.257	1.29e-10		CORO1A	9.97e-08	0.25221	0.137	0.018	0.00221088		KHK	6.22e-10	-0.472684	0.462	0.73	1.38e-05		RP11-430H10.1
METRN	2.04e-30	0.353341	0.155	0.08	4.53e-26		RPL18A	0.00282828	0.65895	1	0.957	1		NPR1	0.00267034	-0.440796	0	0.102	1		COX5B	4.64e-08	-0.253144	0.987	0.976	0.00102755		MINOS1	7.11e-15	-0.497563	0.925	0.917	1.58e-10		GLYAT	1.04e-07	-0.399686	0.118	0.425	0.00229458		RPL4	6.46e-10	0.304691	1	1	1.43e-05		ABHD14A
EIF4B	1.17e-09	0.353118	0.35	0.312	2.6e-05		NME7	0.00287569	-0.882445	0	0.348	1		ADAM15	0.00267034	-1.23048	0	0.102	1		CTD-3252C9.4	4.72e-08	0.31252	0.179	0.056	0.00104567		FTL	7.35e-15	-0.400621	1	0.992	1.63e-10		CFL1	1.04e-07	0.441016	0.951	0.948	0.0023116		LTB	6.51e-10	0.384082	0.306	0.049	1.44e-05		VCAM1
PABPN1	4.33e-18	0.352109	0.228	0.158	9.59e-14		UBE2E2	0.00287569	-0.94521	0	0.348	1		FGF1	0.00267034	-0.852523	0	0.102	1		AC093326.1	4.77e-08	-0.274812	0.019	0.132	0.00105641		KIF12	7.8e-15	0.532649	0.607	0.339	1.73e-10		MAOA	1.08e-07	-0.407323	0.137	0.451	0.00240077		LGALS1	7.34e-10	0.726809	0.803	0.644	1.63e-05		AKT3
ARF6	3.16e-12	0.348714	0.248	0.191	7e-08		CD200	0.00287569	-1.24526	0	0.348	1		POLR2L	0.00269635	-0.739938	0.767	0.847	1		PDZK1	4.98e-08	-0.458083	0.131	0.286	0.00110393		TAGLN2	8.72e-15	0.600102	0.524	0.309	1.93e-10		CYC1	1.11e-07	-0.52243	0.794	0.925	0.00245982		TMEM176A	7.76e-10	0.725107	0.867	0.822	1.72e-05		CRB2
SPTBN1	1.76e-16	0.344714	0.216	0.151	3.91e-12		SPATA18	0.00287569	-0.94055	0	0.348	1		STK17B	0.0026994	-1.15989	0.105	0.288	1		PCBD1	6.4e-08	-0.454901	0.626	0.742	0.00141891		NDUFC2	9.86e-15	-0.540504	0.813	0.862	2.19e-10		TRAC	1.17e-07	0.475839	0.225	0.062	0.00258331		CD164	8.6e-10	0.428716	0.965	0.951	1.91e-05		CLDN1
BHLHE40	2.54e-27	0.340079	0.164	0.089	5.62e-23		PDHA1	0.00287569	-0.724323	0	0.348	1		IFIT1	0.0028476	-0.515372	0.151	0.356	1		NDUFV2	7.21e-08	-0.371216	0.665	0.784	0.0015973		ATP5D	1.51e-14	-0.456057	0.948	0.906	3.35e-10		TMSB10	1.42e-07	0.623445	0.98	0.964	0.00315207		TEX41	8.93e-10	-0.369616	0.318	0.681	1.98e-05		EDIL3
MAPK1	2.89e-17	0.339661	0.187	0.122	6.4e-13		COMMD4	0.00287569	-0.572155	0	0.348	1		DGCR6L	0.00287437	0.736557	0.384	0.169	1		KIF12	7.24e-08	0.449436	0.425	0.253	0.00160442		ELMSAN1	2.01e-14	0.261135	0.322	0.109	4.46e-10		AC093326.1	1.45e-07	-0.32925	0.029	0.285	0.00322422		SYNGR2	9.44e-10	0.508245	0.769	0.644	2.09e-05		C8orf82
CTNNB1	3.6e-21	0.338463	0.215	0.139	7.97e-17		DPM1	0.00287569	-0.635912	0	0.348	1		PHF3	0.00290472	0.595391	0.14	0	1		BRI3	7.38e-08	0.418021	0.585	0.42	0.0016359		CISD1	2.22e-14	-0.637455	0.712	0.808	4.92e-10		DEFB1	1.47e-07	-0.885602	0.922	0.974	0.00326852		ANXA2	1.21e-09	0.750774	0.786	0.632	2.69e-05		PRRC2C
CALML3	0.00067062	0.338189	0.151	0.198	1		BMP7	0.00287569	-0.96421	0	0.348	1		LSM1	0.00292781	-0.725065	0.14	0.339	1		KRT19	7.74e-08	0.849783	0.719	0.554	0.00171558		AMD1	2.26e-14	0.507966	0.655	0.425	5.01e-10		CITED4	1.53e-07	0.598174	0.451	0.249	0.00339477		S100A11	1.25e-09	0.49963	1	1	2.77e-05		RPL27A
KIF12	4.11e-29	0.338152	0.181	0.1	9.12e-25		ZNRF3	0.00287569	-0.732265	0	0.348	1		SNRPE	0.00310892	-0.93403	0.326	0.542	1		CASC4	8.39e-08	0.325533	0.361	0.199	0.00185961		SNHG25	2.46e-14	0.485887	0.708	0.442	5.45e-10		ATP5B	1.75e-07	-0.535169	0.892	0.951	0.00386861		MRPL34	1.31e-09	-0.399185	0.902	0.975	2.9e-05		SLC25A5
FMO1	1.54e-05	0.337144	0.245	0.213	0.34052		EMC7	0.00304651	-0.885613	0.318	0.826	1		UTRN	0.00316969	-0.751423	0.07	0.237	1		RPSA	8.42e-08	0.353729	0.911	0.859	0.00186683		SERPINA5	2.92e-14	-1.01593	0.607	0.744	6.48e-10		PCBD1	1.78e-07	-0.469208	0.775	0.909	0.00394721		NDUFB2	1.49e-09	-0.544859	1	1	3.3e-05		NAT8
TUBB	1.21e-20	0.336378	0.242	0.165	2.67e-16		DNAJB9	0.0030941	-1.29697	0.364	0.696	1		C1QBP	0.00319359	-0.598068	0.209	0.424	1		CST3	8.75e-08	0.426505	0.911	0.885	0.0019402		UQCR11	3.69e-14	-0.375456	0.981	0.968	8.17e-10		SLC13A3	2.17e-07	-0.310161	0.029	0.282	0.00480909		FABP3	1.52e-09	-0.392731	0.306	0.644	3.37e-05		NLRP1
ZFAND5	1.55e-10	0.335487	0.239	0.186	3.44e-06		GCHFR	0.00317458	-1.23561	0.045	0.435	1		JUNB	0.00319506	1.75617	0.512	0.288	1		MORF4L1	8.82e-08	0.32833	0.866	0.784	0.00195411		KLRB1	3.69e-14	0.346293	0.112	0.008	8.18e-10		TMED2	2.49e-07	0.585226	0.814	0.736	0.00551904		CITED2	1.52e-09	0.60077	0.809	0.718	3.38e-05		LINC00665
UBXN6	3.7e-06	0.3331	0.22	0.183	0.0819294		S100A16	0.00321535	1.46431	0.682	0.391	1		OAZ2	0.00321267	-0.75998	0.186	0.39	1		CARD16	9.43e-08	0.267696	0.109	0.019	0.00209125		ATP5B	3.75e-14	-0.517889	0.876	0.888	8.31e-10		CRIP1	2.52e-07	0.509208	0.186	0.041	0.0055887		SLC44A2	1.62e-09	0.475345	0.682	0.521	3.58e-05		GATC
SOX9	1.18e-20	0.333015	0.188	0.119	2.6e-16		LAMP2	0.00323478	-0.897478	0.136	0.609	1		WBP5	0.0032481	-0.707547	0.535	0.695	1		EGR1	1.08e-07	0.627961	0.361	0.197	0.00239552		EEF2	4.03e-14	0.416299	0.891	0.806	8.94e-10		HMGCS2	2.75e-07	0.257275	0.157	0.028	0.00608756		NDUFB8	1.69e-09	-0.403892	0.994	0.994	3.75e-05		GLTSCR2
ABCD3	9.91e-09	0.332468	0.185	0.141	0.000219771		KHK	0.00332049	-0.552686	0.091	0.565	1		TSHZ2	0.00325911	0.565843	0.291	0.085	1		ETNK1	1.09e-07	0.352285	0.409	0.242	0.0024139		SFTA2	4.39e-14	0.504811	0.221	0.057	9.74e-10		DCXR	3.46e-07	-0.420879	0.824	0.917	0.00767032		YWHAZ	1.79e-09	0.458024	0.96	0.933	3.97e-05		TNFAIP1
TAF10	1.98e-12	0.331802	0.145	0.097	4.38e-08		EZR	0.00332049	-0.671259	0.091	0.565	1		MIOX	0.00332048	-0.962243	0.14	0.339	1		ANXA1	1.14e-07	0.38203	0.16	0.048	0.00251782		HSPA5	5.63e-14	-0.60451	0.622	0.755	1.25e-09		NEAT1	3.68e-07	-0.677807	0.843	0.917	0.00816154		PDIA3	1.89e-09	-0.376802	0.723	0.951	4.18e-05		COL8A1
PAQR7	1.45e-14	0.32722	0.129	0.08	3.22e-10		YWHAE	0.00338599	1.10804	0.773	0.652	1		ANK3	0.00336254	-0.848457	0.023	0.153	1		ATP5I	1.24e-07	0.292056	0.971	0.952	0.00275856		PVALB	5.7e-14	-0.791928	0.232	0.504	1.26e-09		UGP2	4.1e-07	-0.344944	0.265	0.63	0.00909077		PCBD1	2.02e-09	-0.356317	0.954	1	4.48e-05		EBP
CTDNEP1	2.44e-13	0.326612	0.157	0.105	5.42e-09		NAP1L1	0.00348174	1.14897	0.727	0.478	1		MMADHC	0.00342083	-0.508848	0.174	0.39	1		WDR13	1.42e-07	0.39866	0.355	0.193	0.00313974		EFHC1	5.77e-14	0.298576	0.378	0.151	1.28e-09		GHITM	4.32e-07	-0.424017	0.814	0.922	0.00956769		MEAF6	2.12e-09	0.417683	0.861	0.779	4.71e-05		NUPR1
DYNLL2	1.94e-05	0.325971	0.191	0.159	0.430213		RPL10A	0.00352197	0.580277	0.955	0.913	1		ZNF593	0.00343621	-0.894056	0.093	0.271	1		GATA3-AS1	1.46e-07	0.460255	0.419	0.242	0.00323232		SSFA2	5.79e-14	0.505191	0.682	0.445	1.28e-09		RPS10	4.34e-07	-0.29147	0.99	0.992	0.00961682		CLCNKA	2.42e-09	0.596195	0.838	0.761	5.35e-05		SCRN1
ACADSB	0.581381	0.325623	0.244	0.258	1		PAFAH1B2	0.00366376	1.47152	0.591	0.304	1		HSPA8	0.00361902	-0.781614	0.453	0.678	1		PRR15L	1.66e-07	0.4131	0.243	0.108	0.00367897		ETV1	6.45e-14	0.286458	0.315	0.109	1.43e-09		UTP20	4.96e-07	-0.38974	0.049	0.298	0.0110001		RPL18	2.72e-09	0.274824	1	1	6.02e-05		SPRYD3
EZR	0.000718905	0.325368	0.381	0.377	1		RPL13A	0.00379174	0.475714	0.955	1	1		PLTP	0.00364128	1.05444	0.43	0.22	1		RPL36A	1.78e-07	0.368788	0.911	0.861	0.00395047		MAOA	6.46e-14	-0.631813	0.232	0.467	1.43e-09		NBEAL1	5.09e-07	0.563679	0.784	0.718	0.0112793		CLDN3	2.83e-09	0.771622	0.728	0.632	6.27e-05		THY1
IFITM2	7.2e-12	0.325098	0.187	0.135	1.6e-07		LSM1	0.00383083	-0.819553	0.091	0.522	1		RPL21	0.00368593	0.299015	0.988	1	1		ACSL4	1.83e-07	0.623786	0.556	0.433	0.00404857		LINC01089	6.64e-14	0.357164	0.33	0.12	1.47e-09		NIT2	5.45e-07	-0.352565	0.167	0.464	0.0120798		PAM16	3.21e-09	0.331136	0.405	0.135	7.12e-05		CXXC5
RPL4	1.46e-18	0.323274	0.699	0.748	3.25e-14		GPR108	0.00383083	-1.07368	0.091	0.522	1		NAT8	0.00372606	-0.727741	0.116	0.305	1		CCND1	1.85e-07	0.436771	0.326	0.177	0.00410787		JUND	8.52e-14	0.464231	0.625	0.39	1.89e-09		RPL38	5.68e-07	0.255137	1	0.99	0.0125924		COL1A2	3.26e-09	0.480435	0.312	0.067	7.22e-05		HBB
HSD11B2	7.27e-10	0.323017	0.13	0.09	1.61e-05		S100A1	0.00385123	-1.07474	0.045	0.435	1		PPP1CA	0.00379428	-1.05776	0.174	0.356	1		TMED2	2.02e-07	0.422487	0.652	0.513	0.00448511		YPEL3	8.77e-14	0.400551	0.483	0.248	1.94e-09		HSP90B1	7.33e-07	-0.504405	0.549	0.847	0.0162593		HCFC1R1	3.28e-09	0.501641	0.838	0.791	7.27e-05		TP53
ATOX1	2.04e-17	0.32298	0.818	0.843	4.51e-13		MEA1	0.00385123	-0.847825	0.045	0.435	1		C17orf62	0.00382921	0.717518	0.221	0.051	1		SLC25A4	2.09e-07	-0.497397	0.473	0.606	0.00464314		MPC2	9e-14	-0.530235	0.858	0.879	2e-09		IQGAP2	7.37e-07	-0.299559	0.186	0.492	0.0163267		SUCLG1	3.47e-09	-0.452796	0.902	0.982	7.7e-05		TAGLN3
SNHG8	3.14e-09	0.322395	0.488	0.467	6.96e-05		IGLC3	0.00398383	1.19152	0.318	0	1		SNHG9	0.00383849	0.932273	0.384	0.169	1		PCP4	2.41e-07	-0.263579	0.15	0.327	0.00533904		MIF	9.06e-14	0.402884	0.989	0.923	2.01e-09		ACO1	7.48e-07	-0.279103	0.049	0.295	0.016584		PABPC1	4.03e-09	0.430366	0.908	0.902	8.93e-05		KCNT2
PBLD	0.000204453	0.322274	0.416	0.407	1		FAU	0.00407398	0.624444	1	0.913	1		DHRS3	0.00384356	0.971042	0.349	0.136	1		ATN1	2.56e-07	0.274893	0.201	0.076	0.00566941		MT-ND6	9.12e-14	-0.617084	0.581	0.744	2.02e-09		MRPL32	7.78e-07	-0.401213	0.324	0.663	0.0172369		CISD1	4.17e-09	-0.418305	0.85	0.969	9.25e-05		TMEM80
ECHDC3	0.655048	0.322187	0.268	0.278	1		TSPO	0.00408116	-1.07227	0.227	0.696	1		RPL36A	0.00390445	0.595234	0.814	0.746	1		PLP2	2.73e-07	0.444111	0.364	0.206	0.00604058		ARF6	9.37e-14	0.514887	0.689	0.49	2.08e-09		SRSF6	8.09e-07	0.674403	0.51	0.339	0.0179394		CD151	4.72e-09	0.447884	0.879	0.791	0.000104619		NDN
NTN4	1.58e-26	0.320817	0.175	0.1	3.5e-22		DAD1	0.00410196	-1.09129	0.545	0.826	1		EXOC5	0.00409015	-0.381309	0.023	0.153	1		CLDN3	2.74e-07	0.477474	0.447	0.292	0.00607024		ST6GAL1	1.1e-13	0.263308	0.292	0.095	2.43e-09		B2M	8.14e-07	0.295794	1	0.995	0.0180517		FKBP8	4.81e-09	0.468935	0.861	0.859	0.000106624		SMIM6
LASP1	6.59e-13	0.320658	0.2	0.143	1.46e-08		CALR	0.00410196	-1.08734	0.545	0.826	1		SPARCL1	0.00410591	0.55524	0.349	0.136	1		UBB	2.86e-07	-0.278684	0.936	0.95	0.00634564		RPL3	1.14e-13	0.306871	0.981	0.98	2.54e-09		RPS25	8.28e-07	0.275533	1	0.997	0.0183459		MYL6B	4.91e-09	0.457993	0.827	0.755	0.000108841		TSC22D1
HADH	0.339776	0.319931	0.385	0.407	1		SORT1	0.00418204	-0.834577	0.091	0.522	1		AGTRAP	0.00410745	-0.512267	0.093	0.271	1		FOSB	2.88e-07	0.616292	0.387	0.225	0.00637635		CCL2	1.29e-13	0.437106	0.348	0.132	2.86e-09		FABP3	8.47e-07	-0.475734	0.206	0.503	0.0187774		IGFBP5	5.17e-09	-1.07328	0.838	0.877	0.000114498		AXL
PGPEP1	6.71e-06	0.319611	0.199	0.165	0.14882		PON2	0.00419903	-1.05446	0.273	0.739	1		HDLBP	0.00418162	0.718721	0.349	0.153	1		DAZAP2	2.9e-07	0.421385	0.741	0.639	0.00643103		TBL1XR1	1.41e-13	0.387496	0.517	0.266	3.12e-09		LGMN	8.53e-07	-0.403765	0.284	0.601	0.0189003		HNRNPK	5.51e-09	0.355267	0.965	0.969	0.000122063		P3H3
VAT1	2.82e-22	0.319177	0.168	0.098	6.25e-18		AKR7A3	0.00423652	-0.954718	0.045	0.435	1		ENG	0.00424682	-0.896975	0.558	0.678	1		REG1A	3e-07	-0.307151	0.032	0.143	0.00665735		NDUFAB1	1.51e-13	-0.619305	0.727	0.772	3.34e-09		MIOX	9.21e-07	-0.402745	0.294	0.65	0.0204206		SEC22B	5.58e-09	0.41813	0.717	0.528	0.000123698		RPUSD2
MAL	2.09e-21	0.318026	0.139	0.078	4.63e-17		ECI2	0.00423652	-0.897024	0.045	0.435	1		G0S2	0.0043422	0.768556	0.465	0.22	1		ARPP19	3.05e-07	0.463254	0.569	0.424	0.00675994		RPL4	1.58e-13	0.357771	0.921	0.899	3.5e-09		DNAJC1	9.28e-07	-0.370417	0.118	0.389	0.02057		IFI6	6.21e-09	-0.878954	0.711	0.429	0.000137562		BAIAP2-AS1
EEF1A1	5.22e-90	0.317577	0.989	0.99	1.16e-85		HSPA1A	0.00423652	-0.831236	0.045	0.435	1		FGF7	0.00440408	0.896777	0.302	0.102	1		GUK1	3.07e-07	0.373797	0.812	0.738	0.00681339		PEBP1	1.62e-13	-0.388247	0.978	0.962	3.6e-09		SLC4A9	9.57e-07	0.799121	0.569	0.383	0.0212153		HSP90AB1	6.56e-09	-0.378441	0.994	1	0.000145452		CXCL6
BTG2	9.7e-35	0.316774	0.13	0.058	2.15e-30		NEU1	0.00423652	-0.88823	0.045	0.435	1		RAP1B	0.00442019	-0.951971	0.209	0.407	1		GAPDH	3.11e-07	-0.323131	0.933	0.959	0.00690005		UQCR10	1.71e-13	-0.3952	0.951	0.932	3.78e-09		PCP4	9.68e-07	-0.501302	0.186	0.5	0.0214518		CCNG2	6.72e-09	0.406764	0.746	0.607	0.000149017		MSC
UQCRHL	1.41e-35	0.316608	0.129	0.056	3.14e-31		NUCB2	0.00423652	-1.14713	0.045	0.435	1		SSPN	0.00449045	0.873095	0.372	0.169	1		SFPQ	3.2e-07	0.426361	0.578	0.418	0.00709614		PTMA	2.18e-13	0.462348	0.985	0.985	4.83e-09		PEPD	1.02e-06	-0.386809	0.225	0.544	0.0225045		STMN1	7.02e-09	0.574515	0.775	0.712	0.000155652		DNAJC4
C16orf72	3.12e-13	0.316393	0.162	0.109	6.92e-09		FLRT3	0.00423652	-0.911975	0.045	0.435	1		CNRIP1	0.00450513	0.321919	0.128	0	1		RPL4	3.41e-07	0.290045	0.898	0.864	0.00755236		SNHG9	2.45e-13	0.604702	0.674	0.46	5.43e-09		UQCR10	1.13e-06	-0.288073	1	0.982	0.0249952		SLC8A1	7.09e-09	-0.634948	0.52	0.791	0.000157181		CST3
DDX17	2.22e-07	0.313654	0.298	0.264	0.00492837		SNRNP70	0.00423652	-0.912652	0.045	0.435	1		RPL27A	0.00451423	0.375544	0.953	0.915	1		PGAM2	3.5e-07	-0.313973	0.058	0.186	0.00775946		CASC4	2.51e-13	0.385379	0.528	0.281	5.55e-09		KLK1	1.14e-06	-0.620608	0.029	0.251	0.0252247		RNF144B	7.53e-09	0.452285	0.52	0.27	0.000166999		FSCN1
KLF10	2.48e-21	0.31352	0.175	0.107	5.49e-17		DUSP1	0.00426929	1.31052	0.773	0.522	1		FBLN1	0.00454533	0.696317	0.477	0.237	1		ALDOB	3.53e-07	-0.474048	0.281	0.444	0.0078165		NNMT	2.63e-13	0.422801	0.285	0.095	5.84e-09		CCL3	1.21e-06	0.404225	0.196	0.052	0.0268895		HNRNPA0	7.78e-09	0.446676	0.902	0.847	0.000172477		R3HCC1
CDH2	1.1e-23	0.313097	0.184	0.109	2.45e-19		DBI	0.00427175	-1.09589	0.5	0.826	1		ITGA11	0.00458046	-0.521419	0.058	0.22	1		TEX41	3.56e-07	-0.458523	0.176	0.344	0.00790023		TMEM159	3.03e-13	0.264062	0.281	0.092	6.72e-09		NDUFS1	1.22e-06	-0.390169	0.225	0.541	0.0270819		ATP5B	8.8e-09	-0.396327	0.977	0.982	0.000195086		ID2
NFKBIZ	6.34e-57	0.312814	0.129	0.043	1.41e-52		RPL7A	0.00430577	0.741145	0.955	0.739	1		CTSB	0.00463912	-0.790062	0.267	0.475	1		HSP90AB1	3.93e-07	-0.380617	0.805	0.864	0.00871468		PPP1R15A	3.55e-13	0.280125	0.337	0.133	7.87e-09		NDUFS7	1.23e-06	-0.360583	0.912	0.925	0.0271848		SNRPN	8.8e-09	0.386782	0.977	0.982	0.000195086		TPSAB1
ZNF358	2.88e-18	0.310926	0.124	0.07	6.39e-14		RPL21	0.00437647	0.515893	1	1	1		ARMCX3	0.00470051	0.518742	0.395	0.169	1		DOK4	4.15e-07	0.310377	0.163	0.054	0.00920769		CITED2	3.97e-13	0.5878	0.618	0.404	8.81e-09		TMEM120A	1.23e-06	-0.318499	0.069	0.308	0.0272202		ZFP36	1e-08	0.981336	0.896	0.883	0.000222217		RPL15
LINC00657	1.75e-07	0.308965	0.266	0.226	0.00387772		MYL9	0.00437776	-0.753724	0.955	1	1		PGF	0.00473731	-1.0889	0.07	0.22	1		TSPAN12	4.18e-07	0.375243	0.502	0.372	0.00927483		GNB2L1	4.57e-13	0.353032	0.974	0.932	1.01e-08		MTFP1	1.41e-06	-0.310125	0.137	0.422	0.0313273		EMP1	1.05e-08	0.35354	0.399	0.129	0.00023335		SYNJ2BP
CCL3L3	4.69e-52	0.30872	0.106	0.033	1.04e-47		ID3	0.00449123	1.8772	0.636	0.348	1		SAR1A	0.00493345	-0.83938	0.256	0.458	1		PHLDA2	4.27e-07	0.25864	0.169	0.056	0.00946233		DEGS2	4.91e-13	0.288401	0.262	0.082	1.09e-08		RAB40B	1.46e-06	0.627803	0.549	0.389	0.0324115		DMKN	1.11e-08	0.402242	0.936	0.914	0.00024598		FAM114A1
CRIM1	1.87e-33	0.308561	0.164	0.082	4.14e-29		VAMP2	0.00458519	1.01244	0.864	0.783	1		TM4SF1	0.00515433	-0.558517	0.43	0.661	1		ZNF667-AS1	4.33e-07	0.321122	0.399	0.24	0.00960782		MMP7	6.16e-13	0.791491	0.382	0.171	1.37e-08		GSTA2	1.5e-06	-0.346921	0	0.194	0.0332456		CALM2	1.13e-08	0.340013	1	1	0.000250978		RPL13
PTBP1	3.06e-13	0.307932	0.175	0.12	6.78e-09		SGCB	0.00460743	-1.30787	0.182	0.609	1		FAM13C	0.00518708	0.656659	0.221	0.051	1		DCXR	4.45e-07	-0.468309	0.639	0.727	0.0098639		PQLC3	7.3e-13	0.324481	0.33	0.129	1.62e-08		EMC3	1.5e-06	-0.291164	0.255	0.588	0.0332959		PERP	1.17e-08	0.465339	0.867	0.853	0.00025863		MGP
RPLP0	8.08e-26	0.307643	0.801	0.839	1.79e-21		SERPINI1	0.00465645	-0.853763	0.045	0.435	1		RPL9	0.00527921	0.343232	0.942	0.932	1		CYB5A	4.95e-07	-0.478881	0.872	0.911	0.0109715		NDUFA13	9.01e-13	-0.357727	0.963	0.921	2e-08		RPS3	1.53e-06	0.253931	1	0.995	0.0338686		TAX1BP1	1.37e-08	-0.37347	0.815	0.951	0.00030426		ABCC3
AKR1C1	2.3e-07	0.307588	0.183	0.144	0.00509538		PPIC	0.00465645	-0.960498	0.045	0.435	1		MSRB2	0.00538029	0.706443	0.326	0.136	1		HSP90B1	5.18e-07	-0.363282	0.623	0.749	0.011489		MT-CO3	1.06e-12	-0.269487	1	0.998	2.35e-08		NNT-AS1	1.74e-06	-0.307337	0.235	0.549	0.0386617		BACE2	1.47e-08	-0.500142	0.532	0.804	0.000326957		RPL18A
DMKN	1.82e-57	0.307579	0.121	0.039	4.03e-53		NT5E	0.00465645	-0.691911	0.045	0.435	1		EMCN	0.00546116	-0.716558	0.465	0.661	1		CCDC115	5.37e-07	0.3689	0.425	0.258	0.0119002		CD151	1.27e-12	0.614484	0.644	0.454	2.82e-08		NDUFB8	1.75e-06	-0.365746	0.882	0.956	0.0388523		MAOA	1.48e-08	-0.288975	0.295	0.632	0.000329122		COL6A2
PPDPF	1.07e-33	0.307295	0.845	0.865	2.38e-29		KIAA0040	0.0048897	-0.724086	0.136	0.609	1		SEZ6L2	0.0055099	-0.66656	0.047	0.186	1		GPBP1L1	5.4e-07	0.277616	0.393	0.225	0.0119657		CCL5	1.35e-12	0.275408	0.139	0.021	2.99e-08		ACMSD	1.78e-06	-0.275815	0.02	0.225	0.0394116		MT1G	1.49e-08	-0.312784	0.994	0.988	0.000330818		CALD1
PPP2CB	3.52e-07	0.306242	0.249	0.207	0.007812		CD9	0.00491292	-1.08787	0.409	0.826	1		RPS20	0.00556002	0.395707	0.919	0.78	1		OLR1	6.01e-07	0.738853	0.256	0.126	0.0133331		TMED2	1.52e-12	0.48845	0.779	0.622	3.37e-08		TMEM70	1.78e-06	-0.352341	0.157	0.435	0.0395136		TRAM1	1.51e-08	0.412124	0.931	0.877	0.000334802		GID8
C17orf89	0.0884344	0.306098	0.477	0.509	1		CHI3L1	0.00493738	-1.08418	0.5	0.826	1		NOSTRIN	0.00557408	-0.384943	0.012	0.119	1		NBEAL1	6.11e-07	0.372692	0.556	0.416	0.01354		FXYD6-FXYD2	1.61e-12	0.582706	0.524	0.306	3.57e-08		SERPINA5	1.79e-06	-0.408697	0.118	0.383	0.0397733		H3F3A	1.54e-08	0.302051	1	1	0.000341831		SNHG7
FGD5-AS1	2.59e-21	0.305708	0.165	0.097	5.74e-17		ADIRF	0.00493738	1.86157	0.727	0.609	1		PIP5K1C	0.00557408	-0.31619	0.012	0.119	1		RHOA	6.9e-07	0.499511	0.681	0.604	0.015297		SRSF2	1.93e-12	0.395638	0.727	0.504	4.28e-08		OGDH	1.84e-06	-0.330969	0.157	0.446	0.0408839		CTTN	1.89e-08	0.498728	0.798	0.73	0.000419527		FHL1
CCL3	3.06e-27	0.303832	0.118	0.055	6.78e-23		TPM1	0.00499074	-0.861508	0.182	0.609	1		UBB	0.00557691	-0.524464	0.849	0.915	1		RPS19	7.67e-07	0.252979	0.987	0.985	0.0169967		LGALS1	1.99e-12	0.557029	0.528	0.301	4.4e-08		COX8A	1.96e-06	-0.28722	1	0.99	0.0435502		PLP2	2.04e-08	0.55461	0.682	0.564	0.000451285		RPL4
TUBA1C	3.44e-11	0.303748	0.168	0.119	7.62e-07		FO538757.2	0.00501638	1.04154	0.636	0.261	1		CAST	0.00558783	0.88988	0.337	0.153	1		COX5A	8.24e-07	-0.266823	0.818	0.848	0.0182612		CD164	1.99e-12	0.457245	0.775	0.595	4.41e-08		ALDOB	2.12e-06	-0.50592	0.373	0.697	0.0469521		ARRDC3	2.08e-08	0.415896	0.699	0.534	0.000461814		SDC2
DDC	0.287085	0.303616	0.397	0.43	1		PSMA2	0.00501638	-1.09047	0.227	0.652	1		TMEM47	0.00560052	-0.547074	0.14	0.322	1		AIF1L	8.24e-07	0.423366	0.786	0.734	0.0182683		VIM	2.32e-12	0.694142	0.367	0.157	5.13e-08		LAMTOR5	2.14e-06	-0.424863	0.892	0.969	0.047397		PQLC3	2.15e-08	0.478879	0.855	0.804	0.000475967		DSTYK
ACADM	0.333643	0.300618	0.427	0.456	1		RPL36	0.00503895	0.727545	0.955	0.913	1		MYL12B	0.0056667	-0.621571	0.791	0.78	1		IQGAP2	8.62e-07	-0.374227	0.093	0.229	0.0191082		SPP1	2.53e-12	-0.87403	0.959	0.971	5.6e-08		BBOX1	2.15e-06	-0.332584	0.157	0.453	0.0477011		B2M	2.22e-08	0.275883	1	1	0.000492199		MYLK
TCEA2	7.21e-18	0.30029	0.158	0.097	1.6e-13		RPL13	0.00504472	0.404294	1	0.957	1		INHBA	0.00569432	0.672391	0.186	0.034	1		ID3	1.08e-06	0.553143	0.259	0.126	0.0238887		MEST	2.6e-12	0.812416	0.536	0.333	5.75e-08		BHMT	2.33e-06	-0.331425	0.118	0.394	0.051725		CAMK2N1	2.28e-08	0.431434	1	0.994	0.000505108		BTF3
DPYSL2	2.31e-15	0.299438	0.173	0.114	5.12e-11		RPL28	0.00504472	0.43557	1	0.957	1		IAH1	0.00574356	-0.75543	0.198	0.39	1		DNAJA1	1.12e-06	-0.362361	0.377	0.541	0.0248349		SLC44A2	3.62e-12	0.359176	0.457	0.228	8.04e-08		RNASEK	2.37e-06	0.67428	0.441	0.259	0.0524936		BCL7C	2.28e-08	0.4469	0.838	0.847	0.000505873		CTHRC1
OGDH	0.0555129	0.299284	0.176	0.163	1		ATP6V0E2	0.00511372	-0.461429	0.045	0.435	1		LPL	0.00575073	-0.406412	0.012	0.119	1		MT-ND6	1.18e-06	-0.440844	0.562	0.693	0.0261492		LINC00657	3.63e-12	0.524856	0.745	0.561	8.05e-08		MRPL24	2.37e-06	-0.372331	0.294	0.598	0.0525482		CLNK	2.32e-08	-0.424636	0.561	0.84	0.000514937		ITGAV
CA11	1.77e-06	0.299185	0.11	0.081	0.0393129		LINC00998	0.00522789	-1.05895	0.227	0.739	1		AKR1C1	0.00577348	-0.395379	0.047	0.186	1		CISD1	1.32e-06	-0.387435	0.636	0.71	0.0293684		C14orf2	3.83e-12	-0.359523	0.951	0.941	8.49e-08		DECR1	2.62e-06	-0.45507	0.441	0.767	0.0580887		FBXW5	2.33e-08	0.332862	0.653	0.503	0.000516069		CDKN1A
IMPA2	0.12894	0.299153	0.342	0.354	1		PPDPF	0.00535822	0.787653	1	0.739	1		ACAA2	0.00579409	-0.648996	0.058	0.203	1		SYNGR2	1.37e-06	0.366177	0.431	0.286	0.0302672		AC005082.12	3.85e-12	0.337378	0.318	0.126	8.53e-08		MT2A	2.65e-06	0.820971	0.902	0.865	0.058833		CCNI	2.45e-08	0.32947	0.994	0.988	0.000542327		UACA
ATP5I	3.89e-28	0.299085	0.926	0.937	8.63e-24		GLMP	0.00541789	-0.793575	0.091	0.522	1		STAT1	0.00580298	-0.533043	0.163	0.356	1		AMD1	1.37e-06	0.396656	0.514	0.374	0.030298		SCIN	3.98e-12	0.408056	0.494	0.26	8.82e-08		PDZK1	2.7e-06	-0.36603	0.137	0.415	0.0599281		COL18A1	2.57e-08	0.447822	0.879	0.822	0.000570442		EFNA5
SLC25A10	0.0153521	0.299065	0.15	0.136	1		APLP1	0.00541789	-0.769559	0.091	0.522	1		EDNRB	0.00585076	0.978572	0.314	0.136	1		EGF	1.39e-06	-0.289226	0.131	0.284	0.0308721		ARRDC1	4.23e-12	0.381816	0.292	0.107	9.38e-08		LGALS2	2.75e-06	-0.539725	0.294	0.596	0.0609393		MGST2	3.32e-08	-0.413784	0.601	0.865	0.000735679		RNF121
HABP4	1.09e-20	0.299029	0.13	0.072	2.42e-16		NQO1	0.00553497	-1.32734	0.364	0.783	1		PSMB1	0.00586387	-0.949929	0.488	0.661	1		FCGRT	1.53e-06	0.352444	0.652	0.513	0.0339385		CCL3L3	5.05e-12	0.32984	0.258	0.083	1.12e-07		AURKAIP1	2.78e-06	-0.383663	0.784	0.925	0.0616725		GRN	3.74e-08	0.492163	0.821	0.81	0.000828816		CTBP2
MACROD1	0.849279	0.298893	0.268	0.292	1		SEZ6L2	0.00556661	-1.18457	0.136	0.565	1		RPS24	0.00592869	0.386263	0.919	0.915	1		GLYAT	1.63e-06	-0.350777	0.093	0.221	0.0361682		SRSF5	5.21e-12	0.426803	0.794	0.617	1.15e-07		SOD2	2.88e-06	-0.548883	0.431	0.738	0.0638454		RTN3	4.08e-08	0.409896	0.838	0.816	0.00090513		BEX2
SPIN1	1.7e-20	0.298437	0.18	0.111	3.77e-16		TAF7	0.00565519	-1.03212	0.182	0.652	1		ANGPTL4	0.00593241	-0.609848	0.012	0.119	1		LRRK2	1.68e-06	0.397007	0.204	0.089	0.0372223		ATP5G1	5.43e-12	-0.494806	0.918	0.908	1.2e-07		AUH	3.14e-06	-0.376958	0.245	0.541	0.0697024		ARF5	4.1e-08	0.400627	0.879	0.871	0.000909765		BHLHE41
G3BP1	7.67e-14	0.298392	0.204	0.144	1.7e-09		OSTC	0.00567181	-1.05148	0.273	0.739	1		FIS1	0.00593687	-0.594133	0.547	0.695	1		ARID3A	1.78e-06	0.264158	0.192	0.078	0.0395581		PROM1	5.49e-12	0.344798	0.288	0.11	1.22e-07		LTF	3.22e-06	-0.35611	0.029	0.238	0.0713287		YWHAE	4.15e-08	0.331083	1	0.994	0.000920045		RPL31
TIMP1	5.39e-18	0.298374	0.175	0.111	1.2e-13		SNHG8	0.00584504	1.53358	0.545	0.261	1		ILK	0.00594607	-0.677507	0.314	0.542	1		PABPN1	1.81e-06	0.41283	0.492	0.333	0.0402331		CBX6	5.58e-12	0.569553	0.506	0.297	1.24e-07		MPV17L2	3.37e-06	-0.26963	0.02	0.223	0.074633		RPLP0	4.2e-08	0.322367	0.994	0.994	0.00093181		TRIM22
NFIA	7.93e-08	0.297801	0.243	0.199	0.00175779		CRYZ	0.00589683	-0.928373	0	0.304	1		RPL35A	0.00597899	0.306337	0.988	0.949	1		SPP1	1.86e-06	-0.449448	0.859	0.892	0.0413047		RPS3	5.81e-12	0.295361	0.981	0.973	1.29e-07		CLCNKA	3.43e-06	0.764153	0.667	0.583	0.0759274		SSB	4.54e-08	-0.318529	0.642	0.914	0.00100724		CCS
RP11-195F19.5	1.49e-20	0.297213	0.125	0.068	3.3e-16		EPRS	0.00589683	-0.590343	0	0.304	1		MEF2C	0.00609209	-0.742567	0.221	0.424	1		COX14	1.94e-06	-0.385407	0.636	0.755	0.0429064		HLA-DPB1	6.9e-12	0.602833	0.363	0.157	1.53e-07		ITM2C	3.59e-06	0.452851	0.49	0.308	0.0796531		CRABP1	4.62e-08	-0.366333	0.069	0.307	0.00102354		GFRA1
KRT7	5.35e-30	0.296209	0.104	0.044	1.19e-25		TP53I3	0.00589683	-0.586159	0	0.304	1		CMPK2	0.00611925	-0.46733	0.012	0.119	1		CRIP2	1.94e-06	0.35526	0.534	0.396	0.0430781		MANF	7.28e-12	-0.597437	0.461	0.646	1.61e-07		HCST	3.86e-06	0.261182	0.157	0.036	0.0856649		FKBP1A	4.93e-08	0.411757	0.948	0.89	0.00109348		EIF3L
PCBP1	0.00105869	0.295765	0.501	0.539	1		FKBP7	0.00589683	-0.996762	0	0.304	1		TBC1D7	0.00611925	-0.352342	0.012	0.119	1		TNFRSF11B	1.98e-06	0.300086	0.188	0.076	0.0437977		SEPW1	8.31e-12	0.375969	0.846	0.77	1.84e-07		C14orf2	4.19e-06	-0.302173	0.98	0.987	0.0929791		GIPC1	5.51e-08	0.413796	0.694	0.528	0.00122228		LGALS1
EXOSC6	3.97e-18	0.295473	0.117	0.065	8.8e-14		HGD	0.00589683	-0.602002	0	0.304	1		ZNF814	0.00611925	-0.427113	0.012	0.119	1		CLCNKA	2.01e-06	0.535639	0.518	0.381	0.0445735		PLEKHH2	8.58e-12	0.291321	0.337	0.138	1.9e-07		OXCT1	4.49e-06	0.730633	0.706	0.567	0.099588		C19orf33	6.09e-08	0.57818	0.376	0.147	0.00134939		C1orf186
MAL2	3.66e-39	0.295191	0.113	0.044	8.12e-35		AMOTL2	0.00589683	-0.832733	0	0.304	1		RPL22	0.00615432	0.34943	0.919	0.814	1		PET100	2.04e-06	0.357091	0.812	0.723	0.0451632		SOD1	9.25e-12	-0.402052	0.929	0.912	2.05e-07		JAK1	4.52e-06	-0.351799	0.235	0.513	0.100251		CACYBP	6.57e-08	-0.313138	0.555	0.859	0.00145582		HSPB2
RPSA	2.56e-16	0.293603	0.733	0.778	5.67e-12		CDS1	0.00589683	-0.65379	0	0.304	1		RPS6	0.00616452	0.303784	0.988	0.932	1		C11orf31	2.05e-06	0.363407	0.773	0.695	0.0453822		MRPL41	1.04e-11	-0.562672	0.824	0.858	2.3e-07		DDX5	4.57e-06	0.478825	0.873	0.852	0.101218		NDUFV2	6.57e-08	-0.318451	0.942	0.982	0.0014572		INO80E
AQP1	0.0737603	0.293393	0.396	0.429	1		ACOT13	0.00589683	-0.437382	0	0.304	1		TRIM69	0.00619021	-0.368534	0.047	0.186	1		PAFAH1B2	2.11e-06	0.393676	0.361	0.214	0.0467108		CD47	1.06e-11	0.486305	0.693	0.49	2.35e-07		ABHD2	4.71e-06	-0.389194	0.294	0.601	0.104362		COA6	6.83e-08	-0.376463	0.451	0.748	0.00151506		RRM2
PPP2R4	7.99e-10	0.29312	0.152	0.107	1.77e-05		HSD17B8	0.00589683	-0.86628	0	0.304	1		RNF5	0.0061907	-0.396053	0.128	0.322	1		CD164	2.15e-06	0.296867	0.744	0.652	0.047662		SKIL	1.17e-11	0.407596	0.404	0.194	2.6e-07		COX6B1	4.87e-06	-0.262477	0.99	0.99	0.107951		COX7B	6.94e-08	-0.335442	1	1	0.00153819		OGFRL1
RPLP1	3.77e-110	0.292562	0.993	0.995	8.36e-106		OSTM1	0.00589683	-1.10742	0	0.304	1		ANGPT1	0.00623335	-0.50771	0.105	0.288	1		UBAC2	2.17e-06	0.382658	0.297	0.158	0.0481434		SDC4	1.23e-11	0.520576	0.809	0.644	2.73e-07		REEP5	4.93e-06	-0.421182	0.598	0.852	0.109189		BOLA3	7.74e-08	-0.464174	0.844	0.945	0.00171648		LTBP4
SLC25A1	0.000949871	0.292468	0.232	0.207	1		SND1	0.00589683	-0.793106	0	0.304	1		AFAP1L2	0.00633503	-0.53119	0.047	0.186	1		CSRP2	2.21e-06	-0.265297	0.089	0.219	0.0490746		PAM	1.33e-11	0.43664	0.577	0.369	2.94e-07		TIMM9	5e-06	-0.373115	0.127	0.381	0.110821		MT-CO1	7.91e-08	-0.354415	1	1	0.00175367		PDGFC
SFT2D2	3.33e-14	0.291804	0.148	0.096	7.38e-10		MAOA	0.00589683	-0.892126	0	0.304	1		OLFML3	0.00636101	0.665767	0.453	0.237	1		SLC38A2	2.23e-06	0.366378	0.371	0.225	0.0493725		RPSA	1.38e-11	0.350872	0.959	0.911	3.06e-07		CSRP2	5.38e-06	-0.270603	0.039	0.254	0.119264		KLF2	8.8e-08	0.71315	0.497	0.27	0.00194979		GOLGB1
GRN	7.66e-12	0.291347	0.242	0.184	1.7e-07		MCTS1	0.00589683	-0.933599	0	0.304	1		GGT5	0.00642821	0.828478	0.57	0.356	1		PDHA1	2.35e-06	-0.374851	0.431	0.591	0.051992		MAZ	1.43e-11	0.297048	0.363	0.154	3.17e-07		SLC3A1	5.8e-06	-0.358818	0.186	0.474	0.128584		TRMT112	8.84e-08	0.36029	0.977	0.957	0.00196039		AC090498.1
AGPAT3	0.00115364	0.29096	0.161	0.138	1		CA2	0.00589683	-0.991459	0	0.304	1		NREP	0.00649994	0.69851	0.151	0.017	1		ATP5F1	2.4e-06	-0.383943	0.613	0.688	0.0532457		CYCS	1.82e-11	-0.544517	0.828	0.862	4.04e-07		UQCRC2	5.89e-06	-0.439138	0.627	0.865	0.130462		CKB	9.04e-08	-0.569009	0.977	0.994	0.00200437		BICC1
ITGAV	1.9e-33	0.290413	0.147	0.07	4.22e-29		SMARCA2	0.00589683	-0.850869	0	0.304	1		ITGB5	0.00660786	-0.86649	0.058	0.203	1		SERINC2	2.54e-06	0.381689	0.537	0.4	0.0561987		PKD2	1.84e-11	0.307791	0.427	0.209	4.08e-07		LINC00116	6.04e-06	-0.396451	0.431	0.751	0.133789		ADH1C	9.27e-08	0.662861	0.486	0.276	0.00205389		ITIH5
ACOX1	0.00283627	0.288998	0.214	0.193	1		NTMT1	0.00589683	-1.0503	0	0.304	1		LTB	0.00696966	0.682933	0.116	0	1		SH3GLB2	2.75e-06	0.261527	0.249	0.121	0.0610538		GRN	1.87e-11	0.54905	0.599	0.404	4.15e-07		MCFD2	6.76e-06	-0.279624	0.176	0.456	0.149909		COX5B	9.47e-08	-0.310558	1	1	0.00209986		TMEM223
RPS17	2.67e-57	0.288679	0.962	0.964	5.93e-53		MAN1B1	0.00589683	-0.549236	0	0.304	1		OMD	0.00696966	0.481474	0.116	0	1		NHLRC4	2.97e-06	0.341989	0.236	0.11	0.0658418		CKB	2e-11	-0.571102	0.835	0.852	4.43e-07		MORF4L1	6.95e-06	0.496449	0.882	0.873	0.153954		DEFB1	1.04e-07	-0.55772	1	0.994	0.00230401		SULT1C4
RPL35	9.08e-66	0.287866	0.953	0.963	2.01e-61		PNPLA2	0.00589683	-0.902648	0	0.304	1		GGA2	0.00696966	0.282908	0.116	0	1		EFEMP2	3.04e-06	0.260454	0.173	0.065	0.0672988		ZFYVE21	2.19e-11	0.316724	0.472	0.242	4.85e-07		CD9	6.98e-06	0.414323	0.98	0.966	0.154801		RBBP4	1.09e-07	0.418633	0.786	0.736	0.00242064		PPP1R3C
IVNS1ABP	7.48e-12	0.28786	0.193	0.137	1.66e-07		BBOX1	0.00589683	-0.505302	0	0.304	1		PDGFRB	0.00696978	-0.648654	0.453	0.661	1		TCEA2	3.15e-06	0.348852	0.281	0.149	0.0699319		CYC1	2.32e-11	-0.553137	0.757	0.796	5.14e-07		KRTCAP2	7.03e-06	0.46379	0.814	0.808	0.155871		JUNB	1.11e-07	0.89283	0.925	0.963	0.00245934		ZFP36L1
NSMF	1.03e-14	0.287338	0.132	0.081	2.29e-10		ACADS	0.00589683	-0.411722	0	0.304	1		MYL6	0.00711729	-0.56769	0.93	0.898	1		YAP1	3.25e-06	0.268273	0.361	0.212	0.0720291		RPS9	2.7e-11	0.265313	0.993	0.982	5.98e-07		SULT1C2	7.33e-06	-0.433122	0.245	0.534	0.162398		NUCB2	1.18e-07	-0.356372	0.48	0.761	0.00261753		CLU
PPP1R15A	7.29e-55	0.285408	0.126	0.043	1.62e-50		HSPA2	0.00589683	-0.903028	0	0.304	1		EEF2	0.00726136	0.562862	0.779	0.678	1		CYCS	3.35e-06	-0.340986	0.792	0.829	0.0742721		TMEM9B	2.71e-11	0.422318	0.622	0.407	6.01e-07		COX14	8.72e-06	-0.399359	0.706	0.907	0.193263		RNASE1	1.19e-07	0.360879	0.382	0.141	0.00264355		NAPRT
FAM195B	8.27e-12	0.285386	0.244	0.186	1.83e-07		ACOT2	0.00589683	-0.542896	0	0.304	1		DCXR	0.00726265	-0.842034	0.256	0.475	1		ECI2	3.56e-06	-0.39844	0.307	0.461	0.078875		TIMP3	2.73e-11	0.452286	0.554	0.324	6.06e-07		PAM16	8.88e-06	0.343488	0.206	0.067	0.196812		NME2	1.21e-07	0.31992	0.601	0.387	0.00269155		ZNF608
STARD7	3.14e-07	0.285169	0.204	0.162	0.00695405		ARSA	0.00589683	-0.815683	0	0.304	1		C1GALT1C1	0.00726775	-0.442848	0.116	0.305	1		CKMT2	3.68e-06	-0.291494	0.086	0.212	0.0815713		CCNI	2.81e-11	0.440465	0.861	0.755	6.23e-07		YEATS4	9.44e-06	-0.273581	0.078	0.301	0.209201		HLA-E	1.22e-07	0.443774	0.902	0.871	0.00270584		LYPD1
MT-ND4L	5.77e-05	0.284961	0.675	0.727	1		BACH1	0.00589683	-0.549341	0	0.304	1		LAMP2	0.00730587	-0.554653	0.186	0.373	1		MAL2	3.85e-06	0.437914	0.562	0.424	0.085278		CCL4L2	3.42e-11	0.276461	0.255	0.088	7.58e-07		VDAC2	1.09e-05	-0.464501	0.725	0.894	0.241178		MT-ND6	1.25e-07	-0.423244	0.653	0.902	0.00276649		RPL8
C1orf115	9.42e-16	0.284765	0.139	0.085	2.09e-11		STMN1	0.00594627	0.837864	0.864	0.609	1		RILPL2	0.00752297	-0.679347	0.058	0.203	1		ARHGDIB	3.87e-06	0.317024	0.233	0.11	0.0858757		TXNDC17	3.45e-11	-0.51583	0.678	0.778	7.64e-07		CCDC34	1.12e-05	-0.33995	0.196	0.459	0.248698		EIF1	1.34e-07	-0.257157	1	1	0.00296492		SUPT4H1
LONP1	2.1e-05	0.28451	0.114	0.088	0.465277		RPS3A	0.00599043	0.763732	0.955	0.87	1		C19orf43	0.00779365	-0.852758	0.453	0.627	1		GHITM	3.93e-06	-0.358498	0.661	0.753	0.0871642		COX6A1	3.67e-11	-0.399138	0.97	0.939	8.13e-07		MRPL15	1.16e-05	-0.325324	0.343	0.624	0.25683		IER2	1.36e-07	0.966399	0.925	0.939	0.00300605		RP11-395G23.3
SQSTM1	0.00382868	0.284245	0.351	0.346	1		SLC25A4	0.00607203	-1.19851	0.273	0.696	1		CD248	0.00785167	-0.764546	0.116	0.288	1		FAT1	4.09e-06	0.389633	0.355	0.216	0.090718		NDUFA1	3.73e-11	-0.329273	0.978	0.93	8.28e-07		DHRS7	1.21e-05	-0.435653	0.745	0.925	0.26737		NBEAL1	1.37e-07	0.392775	0.873	0.847	0.00303065		APBB2
SRSF6	3.04e-13	0.284201	0.188	0.13	6.74e-09		DEK	0.00618808	1.78586	0.455	0.13	1		ARPC2	0.00795536	-0.742011	0.442	0.61	1		PABPC1	4.09e-06	0.521385	0.518	0.394	0.0907732		ALDOB	3.85e-11	-0.627805	0.307	0.507	8.54e-07		ETFB	1.21e-05	-0.368529	0.676	0.873	0.267665		TOMM7	1.51e-07	-0.272718	1	1	0.00335056		B2M
CYFIP2	0.000734244	0.283761	0.159	0.136	1		LYRM5	0.00618808	-0.87201	0.091	0.478	1		LPCAT2	0.00799031	-0.571243	0.023	0.136	1		DPM2	4.13e-06	0.274598	0.342	0.201	0.0914516		ANXA3	4.37e-11	0.259225	0.266	0.095	9.69e-07		TMEM176B	1.21e-05	-0.443996	0.206	0.482	0.268213		BARX2	1.56e-07	0.330354	0.491	0.264	0.00346353		SPARC
CTBP1	2.77e-19	0.28333	0.154	0.092	6.13e-15		KLK7	0.00618808	-0.846798	0.091	0.478	1		RNF11	0.00814152	-0.998423	0.186	0.373	1		TPT1	4.36e-06	-0.281153	0.962	0.983	0.09657		GLTSCR2	4.45e-11	0.403849	0.753	0.644	9.86e-07		TXNDC17	1.28e-05	-0.414378	0.657	0.852	0.283212		UGDH	1.61e-07	0.435062	0.555	0.362	0.00356272		RPL32
NPR3	2.39e-12	0.283264	0.259	0.198	5.3e-08		MANF	0.00621657	-0.682104	0.227	0.696	1		CFD	0.00818234	1.51549	0.267	0.102	1		CD9	4.5e-06	0.336397	0.863	0.803	0.099851		BZW1	4.73e-11	0.292947	0.603	0.377	1.05e-06		CIB1	1.31e-05	-0.418385	0.794	0.896	0.29062		PRSS23	1.79e-07	-0.389542	0.48	0.81	0.0039789		DIXDC1
GADD45B	3.11e-05	0.283092	0.18	0.15	0.688916		RPS8	0.00643437	0.639243	0.955	0.957	1		MTHFD2	0.00823203	-0.525176	0.093	0.254	1		SNRPB	4.66e-06	0.317974	0.543	0.387	0.103284		RPL31	4.79e-11	0.280739	0.989	0.955	1.06e-06		ST13	1.34e-05	0.34451	0.912	0.92	0.29684		ERP27	1.83e-07	-0.384147	0.428	0.755	0.00406284		DCBLD2
HNRNPD	1.71e-12	0.283071	0.193	0.137	3.78e-08		CYB5A	0.00644712	-0.884401	0.727	0.87	1		ABI3BP	0.00824324	0.593948	0.198	0.051	1		UQCRHL	4.8e-06	0.269144	0.236	0.115	0.106458		ACTG1	5.31e-11	0.262031	0.903	0.831	1.18e-06		PLGRKT	1.34e-05	-0.289473	0.216	0.5	0.298116		TAX1BP3	2e-07	0.370215	0.717	0.54	0.00442288		SYNC
SRSF2	7.13e-10	0.28156	0.217	0.166	1.58e-05		UQCRC1	0.00659582	-1.31454	0.182	0.652	1		ARHGAP5	0.00836588	-0.857743	0.151	0.322	1		H1FX	4.94e-06	0.318188	0.265	0.139	0.109615		WSB1	5.67e-11	0.425486	0.813	0.652	1.26e-06		UBE2L6	1.38e-05	-0.280789	0.186	0.446	0.306485		CYC1	2.06e-07	-0.346534	0.96	0.988	0.00456513		FOXC1
CHP1	0.000401639	0.281342	0.269	0.242	1		MRPS18A	0.00674302	-0.858714	0.091	0.478	1		ARHGDIB	0.00837557	-0.924688	0.43	0.576	1		ATF4	5.06e-06	0.434061	0.367	0.227	0.112074		RPL5	6.08e-11	0.312575	0.97	0.918	1.35e-06		OCIAD2	1.42e-05	-0.352939	0.382	0.707	0.314432		MMP24-AS1	2.11e-07	0.418246	0.965	0.957	0.0046742		CDC42EP3
SLC43A2	8.28e-05	0.280551	0.127	0.101	1		B4GAT1	0.00682902	-0.931755	0.182	0.609	1		CD58	0.00843472	-0.4268	0.023	0.136	1		PPP1R15A	5.68e-06	0.331012	0.227	0.108	0.125845		AC093326.1	6.32e-11	-0.391693	0.004	0.151	1.4e-06		FO538757.2	1.42e-05	0.384186	0.206	0.07	0.314976		TWSG1	2.2e-07	0.432146	0.711	0.62	0.00487397		ELN
STUB1	0.235121	0.280002	0.309	0.316	1		MPHOSPH8	0.00682902	1.35333	0.545	0.261	1		DYNLL1	0.00854589	-0.434058	0.814	0.831	1		CCNG2	5.71e-06	0.353286	0.367	0.227	0.126506		CLU	6.6e-11	1.35266	0.727	0.599	1.46e-06		PAFAH1B2	1.48e-05	0.671124	0.51	0.37	0.327744		KTN1	2.32e-07	-0.333514	0.948	0.994	0.00513399		NTM
HMOX1	0.280922	0.279624	0.201	0.2	1		CTNNBIP1	0.00696033	-0.872403	0.045	0.391	1		RPL17	0.00862411	0.517045	0.849	0.729	1		PRSS23	6.33e-06	-0.60451	0.304	0.444	0.140355		CHP1	6.7e-11	0.518136	0.712	0.54	1.48e-06		QPRT	1.51e-05	-0.301423	0.157	0.404	0.335669		TXNDC17	2.34e-07	-0.372694	0.873	0.982	0.00518406		CRIM1
NPLOC4	2.81e-07	0.279199	0.111	0.079	0.00622176		RBP5	0.00727636	-0.643058	0.136	0.609	1		IER3IP1	0.00863245	-0.951113	0.314	0.508	1		C12orf75	6.34e-06	0.360438	0.649	0.541	0.140444		ASRGL1	7.45e-11	-0.59583	0.251	0.443	1.65e-06		C11orf54	1.59e-05	-0.428113	0.294	0.604	0.352265		FAM174B	2.49e-07	0.289957	0.295	0.086	0.00551381		MAP1LC3A
MAT2B	3.8e-05	0.277441	0.222	0.189	0.843371		CPQ	0.00733434	-1.02346	0.182	0.696	1		RTN2	0.0086651	-0.549677	0.023	0.136	1		EIF3K	6.42e-06	-0.277109	0.859	0.855	0.142417		MT3	7.95e-11	-0.423125	0.019	0.18	1.76e-06		PMVK	1.75e-05	-0.428623	0.49	0.785	0.387076		PAX2	2.51e-07	0.49766	0.769	0.706	0.00555611		IL4I1
PINK1	2.63e-06	0.277076	0.142	0.11	0.0582618		ITIH5	0.0073423	-0.815798	0.091	0.478	1		DDX60	0.00873303	-0.376422	0.058	0.203	1		PRMT2	6.58e-06	0.327635	0.419	0.268	0.14576		ACPP	8.99e-11	0.524249	0.479	0.28	1.99e-06		HSF1	1.79e-05	-0.371751	0.284	0.583	0.39703		PPA1	2.58e-07	-0.342174	0.647	0.89	0.00570868		EIF3I
TKFC	0.0280627	0.276304	0.126	0.114	1		TJP1	0.00739445	0.806907	0.864	0.739	1		PSME2	0.00876624	-0.389296	0.395	0.61	1		GLRX5	6.9e-06	0.461075	0.518	0.418	0.153008		HNRNPDL	9.61e-11	0.381136	0.738	0.572	2.13e-06		RBM3	1.8e-05	0.638518	0.637	0.591	0.399329		EMP3	2.58e-07	0.338458	0.439	0.215	0.00571805		MFGE8
PPP2R1A	0.00143039	0.276295	0.235	0.212	1		GADD45A	0.00748957	1.3799	0.773	0.609	1		TPM2	0.00878957	-0.774978	0.767	0.797	1		CDA	7.23e-06	0.404525	0.208	0.095	0.160281		PAFAH1B2	9.89e-11	0.327643	0.464	0.239	2.19e-06		MGST1	1.91e-05	-0.397012	0.167	0.427	0.422406		HNRNPDL	2.88e-07	0.394172	0.89	0.92	0.0063927		PDPR
SPINT2	0.585872	0.275622	0.304	0.331	1		CTSL	0.00756941	-1.27685	0.318	0.652	1		DAP3	0.00883262	-0.649317	0.07	0.22	1		MGST2	7.39e-06	-0.355021	0.297	0.45	0.163716		SDSL	1.03e-10	-0.491845	0.213	0.407	2.27e-06		CDA	1.91e-05	0.471676	0.706	0.596	0.42276		FAM195B	2.92e-07	0.347603	0.624	0.436	0.00646589		GMDS
HNRNPU	4.53e-06	0.275328	0.261	0.225	0.100412		ALDOB	0.00757639	0.468453	0.091	0.522	1		TMEM50A	0.00899318	-0.621655	0.395	0.576	1		LINC00657	7.4e-06	0.447467	0.575	0.472	0.164017		KCNJ1	1.07e-10	-0.494772	0.76	0.823	2.38e-06		CTTN	1.99e-05	0.641031	0.539	0.422	0.441549		WSB1	3.14e-07	0.395261	0.954	0.957	0.00696031		RPS12
PRR34-AS1	0.114721	0.273921	0.264	0.259	1		RERG	0.00759552	-1.07653	0.273	0.739	1		ETFB	0.00900243	-0.835417	0.291	0.475	1		SDF2L1	7.41e-06	-0.381445	0.272	0.418	0.164337		MT-CO1	1.13e-10	-0.257922	1	0.995	2.5e-06		PART1	2e-05	0.644622	0.647	0.56	0.443322		APLP2	3.25e-07	0.403132	0.988	0.975	0.00719998		C5orf28
CCDC85B	2.36e-25	0.273658	0.125	0.062	5.22e-21		RPS9	0.00762405	0.611568	0.955	0.913	1		HN1	0.00903811	-0.499184	0.081	0.237	1		MEAF6	7.51e-06	0.280662	0.514	0.372	0.166557		AHNAK	1.29e-10	0.401548	0.513	0.318	2.85e-06		FKBP2	2.01e-05	-0.308437	0.922	0.956	0.445339		TMEM176B	3.32e-07	0.569576	0.838	0.828	0.00735084		UQCRB
HNRNPF	8.25e-06	0.273595	0.288	0.252	0.182977		DNAJB11	0.00764095	-0.955287	0.045	0.391	1		MPG	0.00908692	-0.292565	0.198	0.39	1		IFI27	7.68e-06	0.266082	0.288	0.152	0.170349		SDF2L1	1.45e-10	-0.608215	0.491	0.631	3.22e-06		HNRNPA1L2	2.05e-05	0.479374	0.324	0.168	0.454329		GAPDH	3.35e-07	-0.30513	1	0.994	0.00741769		FTL
RNF187	1.14e-08	0.273491	0.194	0.147	0.000252436		MED19	0.00764095	-0.871639	0.045	0.391	1		INMT	0.00909098	-0.98882	0.186	0.356	1		SRSF6	8.05e-06	0.341929	0.428	0.286	0.178478		ARPC1B	1.62e-10	0.362767	0.479	0.275	3.58e-06		MRPS12	2.16e-05	-0.432799	0.588	0.785	0.478685		BSND	3.65e-07	-0.265537	0.335	0.644	0.00809696		FKBP7
DDX3X	8.32e-13	0.272538	0.224	0.164	1.84e-08		POLR2K	0.00776353	-0.726603	0.227	0.696	1		DCTD	0.00930976	-0.265574	0.047	0.186	1		MTHFD2L	8.07e-06	0.32579	0.387	0.232	0.17883		SMARCA2	1.66e-10	0.383158	0.502	0.295	3.68e-06		UGT2B7	2.17e-05	-0.424341	0.049	0.241	0.480233		SOX4	3.93e-07	0.612016	0.884	0.853	0.00870064		SMDT1
RPS24	4.91e-43	0.271985	0.919	0.939	1.09e-38		CRB2	0.00781233	-1.12783	0.455	0.826	1		AKR1B1	0.00950923	0.503665	0.256	0.085	1		YWHAH	8.21e-06	0.53978	0.492	0.381	0.181965		GPNMB	1.71e-10	0.586323	0.453	0.263	3.79e-06		DNASE1	2.22e-05	-0.358632	0.176	0.42	0.491853		C7orf73	4.03e-07	0.328166	0.902	0.933	0.00892251		PRRC2B
SOD3	1.45e-12	0.270959	0.185	0.13	3.21e-08		FOLR1	0.00798893	-1.06674	0.091	0.478	1		EIF1AY	0.00952116	-0.468784	0.105	0.271	1		MST1	8.41e-06	0.34508	0.249	0.128	0.186472		TAPBP	1.79e-10	0.395583	0.513	0.309	3.96e-06		HSPA5	2.34e-05	-0.36277	0.5	0.788	0.517901		APOO	4.22e-07	-0.256996	0.405	0.699	0.00934572		SMARCA4
FBXL5	0.0140116	0.270568	0.316	0.305	1		ATP6V0E1	0.00801849	-0.98146	0.545	0.826	1		TAGLN	0.00952987	-0.337544	0.802	0.915	1		FGD5-AS1	8.59e-06	0.375032	0.431	0.299	0.19036		AES	1.83e-10	0.407098	0.723	0.558	4.07e-06		GGCT	2.38e-05	-0.259635	0.225	0.505	0.527436		DHX29	4.3e-07	-0.298282	0.422	0.712	0.00953952		MRC2
EHD1	0.116693	0.270555	0.119	0.111	1		RPL37	0.00804641	0.776242	0.864	0.826	1		UBE2B	0.00963556	-0.866614	0.291	0.475	1		SPTBN1	9.22e-06	0.392841	0.546	0.439	0.204351		GLUL	1.86e-10	0.338565	0.577	0.371	4.12e-06		SRSF2	2.39e-05	0.470413	0.657	0.593	0.529822		CLDN4	4.37e-07	0.55883	0.913	0.877	0.00967646		ESYT2
ATF4	4.85e-12	0.268524	0.224	0.166	1.08e-07		RPL9	0.00815529	0.54361	0.955	0.913	1		SLA	0.00964389	-0.368666	0.023	0.136	1		CMPK1	9.49e-06	0.358152	0.438	0.299	0.210371		RIN2	1.91e-10	0.338151	0.378	0.18	4.22e-06		TMEM176A	2.41e-05	-0.391301	0.206	0.469	0.533296		TSC22D3	4.46e-07	0.387534	0.532	0.35	0.00987872		RHOBTB3
GLUL	8.05e-33	0.268065	0.15	0.073	1.78e-28		CANX	0.00815989	-0.956784	0.273	0.739	1		IRF7	0.00972548	-0.3537	0.093	0.254	1		POLR2J2	9.61e-06	0.285002	0.15	0.056	0.212922		ELP5	2.14e-10	0.367511	0.39	0.188	4.73e-06		CLPP	2.45e-05	-0.324996	0.235	0.5	0.543824		IL18	4.49e-07	-0.332111	0.538	0.822	0.00994847		HMGN2
CITED4	3.31e-58	0.267562	0.114	0.035	7.33e-54		RPS12	0.0081616	0.44566	1	0.913	1		ATP1B3	0.00983194	-0.542173	0.174	0.356	1		RNF168	9.72e-06	0.255188	0.144	0.052	0.215354		CCND1	2.26e-10	0.385717	0.453	0.253	5e-06		HSPA8	2.53e-05	-0.351768	0.843	0.935	0.561207		GID8	4.89e-07	0.359547	0.653	0.497	0.0108362		PSMA3-AS1
CAPNS1	0.000600652	0.267305	0.266	0.241	1		ALG2	0.00838063	-0.562493	0.045	0.391	1		ERP44	0.0100126	-0.386388	0.186	0.39	1		MEST	9.82e-06	0.3804	0.24	0.123	0.217597		PCBD1	2.34e-10	-0.470489	0.663	0.782	5.18e-06		SLC16A9	2.54e-05	-0.380703	0.049	0.236	0.563237		RPSA	5.3e-07	0.259506	1	0.994	0.0117455		N4BP2L2
EPB41L3	0.00155019	0.266044	0.15	0.13	1		RCN1	0.00838063	-0.598937	0.045	0.391	1		LINC01197	0.0101141	0.674473	0.174	0.034	1		AGRN	9.82e-06	0.398966	0.486	0.357	0.217642		CLDN4	2.77e-10	0.512026	0.558	0.357	6.13e-06		HNRNPA0	2.61e-05	0.596598	0.637	0.604	0.578135		GSTM3	6.09e-07	-0.478766	0.873	0.969	0.0134977		B3GNT9
TSPYL1	0.00169296	0.265196	0.335	0.319	1		TPD52L2	0.00838063	-0.74089	0.045	0.391	1		UBA52	0.010134	0.366259	0.93	0.847	1		NDUFB11	9.98e-06	-0.283448	0.786	0.842	0.221239		ADAM10	2.88e-10	0.290514	0.434	0.228	6.38e-06		GRHPR	2.66e-05	-0.392058	0.402	0.71	0.58869		HRSP12	6.17e-07	-0.323616	0.486	0.73	0.0136848		FGF2
PBX1	1.95e-06	0.265009	0.191	0.152	0.0432125		JCHAIN	0.00848247	0.968177	0.273	0	1		HBA2	0.0101553	0.352665	0.14	0.017	1		HCFC1R1	1.02e-05	0.376144	0.575	0.446	0.225165		ZFP36L1	3e-10	0.519346	0.734	0.607	6.65e-06		SYNGR1	2.7e-05	-0.275564	0.049	0.241	0.5986		DNAJC1	6.24e-07	-0.294723	0.41	0.706	0.013837		RPL35A
OAT	0.00252267	0.264468	0.18	0.159	1		C6orf47	0.00848247	1.03835	0.273	0	1		KIAA1217	0.0102261	0.549118	0.198	0.051	1		MANF	1.09e-05	-0.413127	0.304	0.435	0.242204		ATP5F1	3.07e-10	-0.505239	0.697	0.755	6.8e-06		MRPL34	2.7e-05	-0.374434	0.667	0.868	0.598676		PABPN1	6.74e-07	0.381515	0.832	0.791	0.0149458		KCNJ16
ADD3	5.61e-05	0.264075	0.298	0.268	1		EIF4B	0.00866067	1.1761	0.5	0.174	1		AK1	0.0102307	-1.06346	0.163	0.322	1		PSAP	1.12e-05	0.265906	0.891	0.855	0.248678		STK19	3.28e-10	-0.552142	0.161	0.349	7.28e-06		FXYD5	2.81e-05	0.276269	0.127	0.028	0.622188		EDF1	7.15e-07	0.300211	0.994	0.994	0.0158449		EIF2S3
EIF4G2	0.0121561	0.263884	0.428	0.444	1		EIF3M	0.00867369	0.68629	0.818	0.652	1		IER2	0.0102388	1.33708	0.337	0.169	1		EEF2	1.14e-05	0.314829	0.786	0.725	0.25348		HSP90AA1	3.33e-10	-0.498455	0.88	0.908	7.39e-06		NDUFC2	2.84e-05	-0.291345	0.902	0.951	0.62859		COMMD6	7.21e-07	-0.305136	1	1	0.015983		CDK1
VEGFB	0.0206623	0.263138	0.134	0.119	1		HIST1H4C	0.00871887	1.44261	0.636	0.435	1		MAOA	0.0103205	-0.558659	0.035	0.153	1		SLC2A4RG	1.16e-05	0.323594	0.342	0.203	0.2572		SERTAD4-AS1	3.56e-10	0.313819	0.427	0.227	7.9e-06		COX7A1	3.03e-05	-0.396358	0.627	0.878	0.671624		ZFP36L1	7.25e-07	0.507193	0.931	0.914	0.0160737		RNF11
SDCBP	1.98e-06	0.26275	0.28	0.242	0.0438724		AP2S1	0.00897248	-0.655769	0.136	0.565	1		PIP5K1B	0.0105737	-0.361773	0.035	0.153	1		COL18A1	1.2e-05	0.271098	0.696	0.569	0.266417		TRIOBP	3.6e-10	0.336689	0.345	0.16	7.98e-06		SLC25A3	3.13e-05	-0.389631	0.922	0.959	0.694476		FXYD2	7.55e-07	0.588655	1	1	0.0167387		VPS33A
TP53INP1	6.05e-33	0.262338	0.104	0.043	1.34e-28		PSMA5	0.00918372	-0.667657	0.045	0.391	1		CKS1B	0.0105944	0.714526	0.256	0.102	1		PARD6B	1.21e-05	0.344996	0.428	0.294	0.267444		S100A11	3.66e-10	0.517022	0.921	0.894	8.11e-06		FTL	3.4e-05	-0.266336	1	0.997	0.752682		HLA-C	8.28e-07	0.335642	0.994	1	0.0183548		BCAM
RPS12	3.85e-63	0.262199	0.973	0.983	8.54e-59		SAR1B	0.00918372	-0.826981	0.045	0.391	1		RPS27L	0.010618	-0.590681	0.698	0.712	1		HOXB8	1.24e-05	0.319461	0.348	0.214	0.274306		SRP14	4.04e-10	-0.295461	0.978	0.953	8.96e-06		TMEM52B	3.4e-05	-0.346823	0.373	0.668	0.754302		UCHL3	8.52e-07	-0.262745	0.445	0.724	0.0188926		TMEM159
USP22	0.000302172	0.26183	0.166	0.139	1		CCT2	0.00918372	-0.50181	0.045	0.391	1		REM1	0.0106416	0.671317	0.14	0.017	1		ARRDC1	1.24e-05	0.257813	0.195	0.087	0.275842		SYNGR2	4.15e-10	0.436582	0.551	0.348	9.2e-06		BTG3	3.47e-05	-0.305744	0.196	0.461	0.769361		CXCL14	8.66e-07	-0.342925	0.647	0.816	0.0191959		CALM1
RPL31	1.71e-46	0.261693	0.949	0.955	3.8e-42		CNDP2	0.00918372	-0.4884	0.045	0.391	1		RAPH1	0.0107201	-0.534558	0.116	0.288	1		ADAR	1.25e-05	0.34729	0.358	0.227	0.277218		PTRF	4.46e-10	0.275135	0.296	0.124	9.89e-06		CAMTA1	3.55e-05	-0.410724	0.637	0.839	0.786013		TMEM230	8.72e-07	0.290988	0.977	0.963	0.0193225		GYPC
CDHR5	0.0781786	0.260991	0.15	0.139	1		FAM50A	0.00925449	1.14254	0.545	0.261	1		PTPRK	0.0107619	0.299389	0.105	0	1		KCNJ15	1.27e-05	-0.459645	0.182	0.318	0.28196		ATP5J2	4.53e-10	-0.380838	0.936	0.912	1e-05		NUCB2	3.59e-05	-0.322151	0.373	0.661	0.79602		SOX9	9.81e-07	0.447843	0.63	0.442	0.0217559		RPS27A
RP11-798K3.2	0.374413	0.26064	0.162	0.163	1		RPS15A	0.00931818	0.729701	0.909	0.957	1		APTX	0.0107619	0.515782	0.105	0	1		NUCB2	1.3e-05	-0.291112	0.176	0.305	0.28814		CRABP1	4.53e-10	-0.336308	0.037	0.203	1e-05		LIPH	3.72e-05	0.432694	0.265	0.117	0.824638		ACAT1	9.85e-07	-0.337794	0.896	0.945	0.0218452		GRIP1
ITGB8	2.74e-17	0.260255	0.191	0.127	6.07e-13		PPP1CB	0.00935143	1.686	0.636	0.435	1		KAZALD1	0.0107619	0.367013	0.105	0	1		CHP1	1.32e-05	0.607606	0.45	0.323	0.292437		PRDX5	4.6e-10	-0.310179	0.944	0.923	1.02e-05		CPNE3	3.77e-05	-0.311848	0.265	0.523	0.835924		UQCR10	1.1e-06	-0.285264	1	1	0.0244321		LZTR1
DGCR6L	0.000511667	0.258781	0.28	0.253	1		MORN2	0.00943714	-0.667975	0.091	0.478	1		PARP2	0.0107619	0.335584	0.105	0	1		PRKAR1A	1.34e-05	0.351257	0.684	0.582	0.297205		RHOB	4.75e-10	0.463167	0.573	0.375	1.05e-05		RGS16	3.91e-05	-0.272024	0.039	0.215	0.86765		NT5C	1.17e-06	0.410162	0.694	0.583	0.025828		GAPDH
GAMT	0.115951	0.257826	0.403	0.418	1		PRMT2	0.00943714	-0.777758	0.091	0.478	1		APCDD1	0.0107619	0.262701	0.105	0	1		CTNNB1	1.35e-05	0.428434	0.435	0.294	0.299089		NDUFB8	4.85e-10	-0.426502	0.876	0.867	1.08e-05		MRPS33	4.07e-05	-0.346381	0.529	0.839	0.901648		CDC42	1.18e-06	0.520845	0.948	0.945	0.0261812		TIMP1
PDK2	0.706294	0.257282	0.185	0.189	1		FAM89A	0.00969359	-1.00486	0.136	0.565	1		ZNF503	0.0107684	0.848886	0.302	0.136	1		GATM	1.5e-05	0.47221	0.489	0.344	0.333214		PCSK1N	4.92e-10	1.21615	0.873	0.844	1.09e-05		PCCA	4.2e-05	-0.389525	0.196	0.453	0.931945		NDUFA7	1.29e-06	0.331425	0.919	0.908	0.028495		ID4
CAV2	3.69e-75	0.254879	0.109	0.026	8.18e-71		RPS11	0.00982658	0.648317	0.864	0.826	1		SIAE	0.0108142	-0.552328	0.047	0.169	1		BHMT	1.59e-05	-0.36112	0.125	0.251	0.351726		G0S2	4.97e-10	-0.741182	0.277	0.47	1.1e-05		UQCRC1	4.35e-05	-0.346162	0.657	0.839	0.965181		MDH1	1.37e-06	-0.374173	0.746	0.902	0.0302593		HNRNPLL
HNRNPA1L2	8.01e-48	0.253203	0.129	0.048	1.78e-43		MRPL57	0.00990092	1.09615	0.682	0.565	1		RNASE4	0.0108359	0.602558	0.198	0.051	1		SCIN	1.6e-05	0.399046	0.492	0.364	0.35366		CCNG2	5.63e-10	0.265891	0.498	0.29	1.25e-05		AKR1C3	4.38e-05	-0.297165	0.029	0.199	0.970111		TBL1XR1	1.41e-06	0.430021	0.757	0.712	0.0311559		RNF144B
CBX6	9.97e-12	0.253139	0.188	0.135	2.21e-07		CPNE3	0.0100548	-0.421261	0.045	0.391	1		SH3BGRL	0.0109443	-0.544425	0.43	0.593	1		FOLR3	1.76e-05	0.333564	0.489	0.335	0.389869		PLD3	6.52e-10	0.387227	0.468	0.263	1.44e-05		TKT	4.42e-05	-0.307957	0.225	0.472	0.98029		CYCS	1.45e-06	-0.341835	0.983	1	0.0322404		PTTG1IP
SET	6.61e-05	0.252236	0.299	0.277	1		NIPSNAP3A	0.0100548	-0.410832	0.045	0.391	1		MARCKS	0.011007	0.976039	0.523	0.39	1		GLIS2	1.91e-05	0.298775	0.233	0.119	0.422762		GAPDH	6.88e-10	-0.360872	0.985	0.929	1.53e-05		EMC2	4.44e-05	-0.281286	0.147	0.378	0.98468		TBCA	1.47e-06	-0.269236	0.971	0.994	0.0325118		C14orf2
IRF1	1.59e-32	0.251757	0.118	0.052	3.53e-28		PHB2	0.0100548	-0.424797	0.045	0.391	1		RNASEH2B	0.0111485	0.519074	0.14	0.017	1		ZDHHC4	1.95e-05	0.349345	0.294	0.171	0.43131		C9orf3	7.94e-10	0.318728	0.483	0.277	1.76e-05		TXN	4.83e-05	-0.296608	0.922	0.94	1		HLA-B	1.48e-06	0.256902	1	1	0.0328819		EIF3H
PFN2	6.08e-05	0.251527	0.272	0.239	1		PTTG1IP	0.0101394	-0.899594	0.136	0.522	1		CCL2	0.0111585	0.557185	0.477	0.237	1		MT3	1.97e-05	-0.283131	0.054	0.154	0.435819		GUK1	8.17e-10	0.297716	0.873	0.799	1.81e-05		ATP6V1E1	4.89e-05	-0.309266	0.696	0.909	1		C6orf62	1.49e-06	0.342315	0.815	0.767	0.0330858		PJA2
DDB1	1.2e-10	0.250847	0.158	0.11	2.66e-06		PCP4	0.0102456	-0.823702	0.091	0.478	1		UQCR11	0.0111909	-0.510762	0.779	0.847	1		PTH1R	2.04e-05	0.466497	0.521	0.398	0.451939		UBB	8.95e-10	-0.385692	0.966	0.932	1.98e-05		TMEM219	4.95e-05	0.391464	0.814	0.811	1		TMEM219	1.54e-06	0.324006	0.936	0.963	0.0340529		PARD6B
GLTSCR2	0.0213942	0.250245	0.393	0.413	1		RPL37A	0.0102701	0.74771	0.955	0.87	1		SSB	0.0112323	-0.856294	0.302	0.492	1		GRN	2.06e-05	0.267286	0.62	0.489	0.456388		ARPP19	1.05e-09	0.408029	0.67	0.489	2.32e-05		RPL4	5.13e-05	0.317457	0.971	0.974	1		AIF1L	1.55e-06	0.508905	0.965	0.951	0.0343645		MRFAP1
EEF1D	3.79e-16	0.250007	0.771	0.814	8.39e-12		RPL6	0.0102701	0.756573	0.955	0.87	1		ABRACL	0.0113087	-0.644201	0.07	0.203	1		C4orf48	2.08e-05	0.372831	0.681	0.587	0.461369		C5orf38	1.2e-09	0.433396	0.558	0.346	2.66e-05		ATP6V0A4	5.74e-05	-0.287013	0.618	0.86	1		HMGB1	1.6e-06	0.299151	0.994	0.982	0.0355715		CCDC126
MRPL35	7.27e-29	-0.250044	0.091	0.187	1.61e-24		EIF1AY	0.0103186	-1.02476	0.182	0.652	1		ACP1	0.0118156	-0.582987	0.163	0.339	1		GTF2H5	2.09e-05	-0.329582	0.527	0.636	0.46439		MMP24-AS1	1.3e-09	0.454092	0.764	0.649	2.87e-05		THY1	5.86e-05	-0.308755	0.059	0.244	1		SAT2	1.62e-06	-0.312452	0.763	0.92	0.0360009		RPS28
NDUFC1	1.17e-38	-0.251406	0.698	0.813	2.6e-34		BLVRB	0.0104178	-0.90214	0.318	0.826	1		FRZB	0.0118262	-0.651436	0.605	0.729	1		WSB1	2.1e-05	0.383939	0.732	0.649	0.466446		TNFSF10	1.43e-09	0.350273	0.419	0.221	3.17e-05		PPP1CB	6.08e-05	0.557322	0.706	0.637	1		DCXR	1.63e-06	-0.330004	0.977	0.975	0.0361697		HAVCR2
NACA	2.82e-38	-0.251557	0.78	0.877	6.25e-34		TMEM245	0.0104659	-0.599948	0.136	0.565	1		PCNXL4	0.0119248	-0.325876	0.035	0.153	1		SH3BGRL3	2.14e-05	0.357162	0.665	0.58	0.475077		ITGB8	1.44e-09	0.292694	0.506	0.304	3.2e-05		ISOC2	6.69e-05	-0.28735	0.265	0.552	1		CCL4	1.67e-06	0.260585	0.318	0.104	0.0369244		PSMC5
SNRPF	7.17e-27	-0.251846	0.295	0.424	1.59e-22		H2AFJ	0.0106071	-0.988592	0.364	0.739	1		TLE1	0.0119491	0.593809	0.14	0.017	1		MDH1	2.17e-05	-0.275338	0.543	0.645	0.481042		IER2	1.48e-09	0.542282	0.581	0.422	3.28e-05		C9orf84	6.71e-05	-0.273467	0.118	0.345	1		POLR2I	1.67e-06	0.360434	0.983	0.963	0.036987		ANXA2
CLIC1	4.25e-26	-0.251938	0.334	0.483	9.41e-22		ACP1	0.0107345	-1.09229	0.182	0.609	1		PTGES	0.0119491	0.428592	0.14	0.017	1		LINC00982	2.29e-05	0.398412	0.505	0.392	0.507923		PHPT1	1.54e-09	-0.434522	0.858	0.865	3.41e-05		GLUL	6.74e-05	0.519362	0.569	0.487	1		PSMA7	1.71e-06	-0.297905	0.971	0.975	0.0379305		EIF2AK2
HNRNPC	8.11e-28	-0.252061	0.323	0.463	1.8e-23		CSDE1	0.0107407	1.21119	0.636	0.435	1		MGST3	0.0119927	-0.604546	0.593	0.729	1		TAX1BP1	2.3e-05	-0.35336	0.454	0.6	0.510048		NME2	1.55e-09	0.283281	0.378	0.183	3.43e-05		S100A4	6.94e-05	0.779033	0.373	0.225	1		SOD1	1.71e-06	-0.271401	0.983	1	0.0379387		ISYNA1
MRPL36	1.82e-35	-0.252167	0.198	0.332	4.03e-31		CDC42EP3	0.0107648	0.860862	0.864	0.652	1		TPT1-AS1	0.0120945	-0.39053	0.047	0.169	1		IER2	2.34e-05	0.816567	0.479	0.351	0.518098		IGFBP5	1.61e-09	0.535674	0.341	0.162	3.57e-05		HLA-A	7.41e-05	-0.254523	0.931	0.951	1		MT1H	1.73e-06	-0.45566	0.896	0.761	0.0382802		FAM200B
RBPMS	2.12e-25	-0.252372	0.209	0.32	4.69e-21		TUSC3	0.0108111	-0.894064	0.273	0.739	1		RPL18	0.0122426	0.384966	0.872	0.915	1		CTTN	2.64e-05	0.379148	0.438	0.303	0.584275		DDT	1.62e-09	-0.488032	0.813	0.859	3.59e-05		ECHS1	7.45e-05	-0.3674	0.765	0.891	1		PHYH	1.76e-06	-0.298798	0.618	0.853	0.0390014		S100A16
NDUFA1	6.37e-42	-0.252794	0.77	0.858	1.41e-37		MT1F	0.0109599	-0.772129	0.136	0.522	1		VCAN	0.0122791	0.804697	0.314	0.136	1		LENG8	2.69e-05	0.33714	0.262	0.147	0.595446		BRI3	1.84e-09	0.399305	0.715	0.581	4.08e-05		SH3YL1	7.46e-05	-0.361406	0.373	0.645	1		LAPTM4A	1.76e-06	0.348715	0.983	0.988	0.0390133		PVRL2
RP11-12G12.7	2.81e-23	-0.253253	0.055	0.127	6.22e-19		C14orf37	0.0111913	-0.736757	0.318	0.696	1		PCGF1	0.0123095	-0.401933	0.012	0.102	1		PTMS	2.7e-05	0.385119	0.674	0.61	0.597639		RBP5	1.89e-09	-0.523687	0.416	0.582	4.19e-05		CCL4L2	7.81e-05	0.250598	0.127	0.031	1		SDCBP	1.79e-06	0.344534	0.838	0.828	0.0397082		PFN2
DECR1	6.86e-37	-0.253824	0.271	0.421	1.52e-32		EFEMP2	0.0112925	-0.573058	0.136	0.565	1		RPL39L	0.0123095	-0.306386	0.012	0.102	1		MECOM	2.78e-05	0.389552	0.581	0.474	0.616903		ITM2A	1.94e-09	0.401575	0.483	0.284	4.3e-05		MGMT	7.81e-05	0.354651	0.676	0.593	1		GCSH	1.85e-06	-0.316189	0.827	0.933	0.0409439		COL4A5
PSMA2	5.44e-32	-0.254531	0.303	0.45	1.21e-27		MPP5	0.011354	1.13383	0.636	0.478	1		FCF1	0.0123095	-0.264307	0.012	0.102	1		TMEM27	2.83e-05	-0.303413	0.096	0.208	0.626946		NDUFB5	1.96e-09	-0.519014	0.704	0.764	4.35e-05		TIMM10	7.84e-05	-0.302293	0.412	0.712	1		NDUFC2	1.86e-06	-0.277769	1	1	0.0412546		SLC4A2
PFDN2	1.33e-36	-0.255385	0.259	0.407	2.94e-32		SCOC	0.0115834	-1.35301	0.273	0.739	1		ZZEF1	0.0123095	-0.39278	0.012	0.102	1		DDAH1	2.85e-05	0.316424	0.559	0.429	0.631665		TRAM1	2.04e-09	0.321208	0.727	0.554	4.52e-05		MALAT1	7.86e-05	-0.321333	1	0.992	1		TRAC	1.86e-06	0.335673	0.364	0.16	0.0412909		MIER1
RPS10	1.96e-41	-0.255674	0.801	0.883	4.35e-37		DCN	0.0116965	-0.744744	0.864	0.957	1		WHSC1L1	0.0124004	0.572589	0.244	0.085	1		EI24	2.98e-05	0.261463	0.505	0.37	0.660701		PNRC1	2.09e-09	0.336759	0.708	0.543	4.64e-05		SCD	7.91e-05	-0.363944	0.049	0.218	1		REEP5	1.94e-06	-0.35994	0.844	0.969	0.0430563		COL18A1
LDHA	7.18e-28	-0.255912	0.26	0.385	1.59e-23		RP11-14N7.2	0.0118373	-0.689229	0	0.261	1		MRPL19	0.0124938	-0.552358	0.07	0.203	1		FKBP2	2.99e-05	-0.321925	0.837	0.853	0.661878		DDX5	2.18e-09	0.287811	0.843	0.737	4.82e-05		COPZ1	8.99e-05	-0.263388	0.333	0.622	1		ATP5A1	2.02e-06	-0.268177	0.96	0.975	0.0448293		PTMS
NDUFS7	9.61e-36	-0.255956	0.492	0.656	2.13e-31		C2orf71	0.0118373	-0.390757	0	0.261	1		TMEM115	0.0125067	-0.400919	0.035	0.153	1		TOB1	3.11e-05	0.306091	0.415	0.288	0.68838		HNRNPH1	2.22e-09	0.491629	0.704	0.517	4.91e-05		RPS27L	9.02e-05	-0.379326	0.873	0.951	1		PHLDA2	2.07e-06	0.437086	0.416	0.215	0.045839		FAM110B
SSB	3.02e-23	-0.257031	0.157	0.249	6.68e-19		REG1A	0.0118373	-0.347491	0	0.261	1		GATA3-AS1	0.0126916	-0.43087	0.012	0.102	1		APP	3.29e-05	0.29165	0.805	0.801	0.730331		MMP14	2.29e-09	0.2686	0.277	0.116	5.08e-05		RBP4	0.000107075	-0.286397	0.01	0.15	1		MRPL32	2.11e-06	-0.268231	0.532	0.828	0.0467118		ELF2
TMEM141	2.25e-35	-0.257365	0.374	0.531	5e-31		GCA	0.0118373	-0.384067	0	0.261	1		RPSA	0.0127512	0.442568	0.837	0.695	1		LTBP3	3.39e-05	0.309729	0.335	0.203	0.751265		KLHL13	2.31e-09	0.387461	0.476	0.272	5.13e-05		METTL5	0.000108306	-0.254212	0.245	0.505	1		NCL	2.16e-06	0.373137	0.861	0.914	0.0479236		NR2F2
DNAJC19	5.46e-36	-0.257403	0.25	0.395	1.21e-31		COL7A1	0.0118373	-0.739578	0	0.261	1		CYBRD1	0.0128142	0.738582	0.407	0.237	1		PLGRKT	3.5e-05	-0.316106	0.227	0.359	0.775314		MPC1	2.53e-09	-0.477865	0.839	0.844	5.6e-05		HACD3	0.000108809	-0.31525	0.451	0.733	1		CALR	2.18e-06	-0.311193	0.919	0.994	0.0482867		CTTN
EBP	1.78e-34	-0.257939	0.128	0.247	3.95e-30		CYB561D2	0.0118373	-0.552829	0	0.261	1		KARS	0.0128282	-0.468465	0.116	0.271	1		PAX2	3.52e-05	0.295099	0.39	0.26	0.781294		POLR2J3	3.05e-09	0.370373	0.584	0.39	6.75e-05		MAP3K13	0.00011008	-0.337217	0.304	0.619	1		SMIM14	2.2e-06	0.40759	0.78	0.699	0.0488156		LSM3
LACTB2	1.17e-29	-0.258742	0.263	0.393	2.59e-25		AASDH	0.0118373	-0.509221	0	0.261	1		TMEM59	0.0129399	-0.617432	0.698	0.78	1		FXYD6-FXYD2	3.57e-05	0.387399	0.278	0.16	0.791522		IDS	3.17e-09	0.343881	0.461	0.281	7.03e-05		CCDC58	0.000110335	-0.272287	0.108	0.311	1		CCDC115	2.31e-06	0.407517	0.694	0.595	0.0511034		ENKD1
FAM96A	5.98e-26	-0.259317	0.233	0.35	1.33e-21		CBR4	0.0118373	-0.391513	0	0.261	1		SLC7A7	0.0130841	-0.255988	0.012	0.102	1		NDUFC2	3.57e-05	-0.316026	0.783	0.816	0.791873		PKP4	3.25e-09	0.387624	0.704	0.522	7.21e-05		CLTC	0.000115751	-0.275975	0.314	0.578	1		NME3	2.31e-06	0.309842	0.844	0.804	0.0512596		DAP
COLEC11	5.79e-44	-0.260339	0.078	0.209	1.28e-39		SDHA	0.0118373	-0.385255	0	0.261	1		LAPTM4A	0.0133044	-0.543918	0.872	0.814	1		APOE	3.59e-05	-0.428921	0.725	0.745	0.79635		ABLIM1	3.6e-09	0.514347	0.689	0.542	7.97e-05		ECE1	0.000116555	-0.2756	0.049	0.218	1		NUPR2	2.39e-06	-0.405955	0.913	0.982	0.0530082		KPNA2
FLOT1	2.1e-23	-0.260574	0.171	0.269	4.66e-19		ADAMTS19	0.0118373	-0.886772	0	0.261	1		TMEM14C	0.0134164	-0.703158	0.395	0.559	1		CHPF	3.72e-05	0.272625	0.262	0.145	0.824003		SLC16A5	3.6e-09	0.297715	0.423	0.219	7.98e-05		TXNIP	0.000127116	0.464308	0.902	0.886	1		RNF187	2.44e-06	0.375629	0.682	0.571	0.0540179		TYMS
COPZ1	2.13e-32	-0.260705	0.186	0.311	4.73e-28		FAF2	0.0118373	-0.502973	0	0.261	1		GCFC2	0.0134873	-0.293179	0.012	0.102	1		ATF3	3.88e-05	0.614129	0.252	0.139	0.859422		CHCHD2	3.8e-09	-0.318861	0.959	0.935	8.43e-05		SDC4	0.000127986	0.536591	0.676	0.63	1		VDAC2	2.47e-06	-0.286572	0.89	0.963	0.0547803		SLC25A37
HIST1H2AC	1.25e-18	-0.260811	0.136	0.214	2.76e-14		RGS14	0.0118373	-0.437036	0	0.261	1		PHACTR4	0.0136503	-0.544107	0.093	0.237	1		LSM3	3.91e-05	-0.271154	0.55	0.671	0.866857		PABPN1	3.87e-09	0.374683	0.599	0.41	8.59e-05		MRPS25	0.000130807	-0.297812	0.451	0.71	1		ARL6IP4	2.5e-06	0.317462	0.965	0.975	0.0553289		RPS6KA2
ORMDL2	1.87e-28	-0.26083	0.097	0.191	4.14e-24		HLA-DMA	0.0118373	-0.47555	0	0.261	1		EGR1	0.0137037	1.26051	0.314	0.153	1		SAT2	3.93e-05	-0.326492	0.46	0.591	0.871544		CITED4	4.16e-09	0.253257	0.199	0.068	9.22e-05		CMC1	0.00013443	-0.380503	0.422	0.699	1		PTS	2.53e-06	-0.268327	0.676	0.865	0.0561843		BRD3
TINAG	1.49e-23	-0.261252	0.189	0.291	3.29e-19		PLEKHG1	0.0118373	-0.389888	0	0.261	1		ABCC9	0.0137231	0.50164	0.244	0.085	1		FKBP1A	3.94e-05	0.306011	0.668	0.554	0.873765		PERP	4.3e-09	0.443103	0.61	0.467	9.52e-05		RAB3B	0.00013555	-0.280166	0.127	0.326	1		PSAP	2.71e-06	0.293885	0.994	1	0.0601076		LAMB2
DCXR	8.96e-42	-0.261784	0.701	0.844	1.99e-37		LRCH4	0.0118373	-0.402823	0	0.261	1		XRCC1	0.0139015	-0.386859	0.012	0.102	1		IGFBP2	4.21e-05	0.391789	0.361	0.227	0.932528		COX6C	4.9e-09	-0.296037	0.985	0.949	0.000108601		HMGN2	0.000135604	0.395805	0.784	0.803	1		DHRS7	2.78e-06	-0.30116	0.936	0.975	0.061718		SKIL
NME5	6.37e-28	-0.261796	0.082	0.174	1.41e-23		SLC6A8	0.0118373	-0.413467	0	0.261	1		RPS11	0.0139457	0.425147	0.884	0.763	1		NGRN	4.21e-05	0.26841	0.185	0.087	0.933779		PSAP	5.02e-09	0.301299	0.918	0.87	0.000111229		SUMO2	0.000144922	0.410254	0.912	0.899	1		NAPRT	2.81e-06	0.357744	0.526	0.38	0.0622725		CD55
TMEM37	2.03e-35	-0.261904	0.209	0.346	4.51e-31		PLPP5	0.0118373	-0.952257	0	0.261	1		LTBP4	0.0140606	0.506834	0.442	0.254	1		PSMB9	4.25e-05	0.361201	0.22	0.113	0.942302		SDHB	5.18e-09	-0.532823	0.419	0.561	0.000114887		GPR160	0.000146638	0.536495	0.569	0.482	1		NFKBIZ	2.86e-06	0.611028	0.694	0.595	0.0632993		FBXO9
RBKS	3.31e-41	-0.262224	0.058	0.169	7.34e-37		NANS	0.0118373	-0.685428	0	0.261	1		UBE2D2	0.0143034	-0.34256	0.209	0.407	1		MAPRE1	4.29e-05	0.270441	0.393	0.264	0.951163		SLC9A3R2	5.41e-09	0.317757	0.281	0.12	0.000119974		FOXP1	0.000150435	0.57285	0.676	0.689	1		WDR83OS	2.87e-06	0.317593	0.983	0.994	0.0636711		LPCAT3
GHITM	1.56e-33	-0.262617	0.44	0.605	3.46e-29		DOLK	0.0118373	-0.747278	0	0.261	1		FST	0.0144101	0.726996	0.186	0.051	1		RP11-352M15.2	4.34e-05	0.265267	0.236	0.123	0.962942		EBLN3	5.49e-09	0.261483	0.446	0.239	0.000121689		THRSP	0.000153143	-0.308964	0.108	0.295	1		AKR1C1	2.92e-06	0.415704	0.399	0.227	0.0646321		RAB34
DDX24	1.9e-25	-0.263404	0.184	0.289	4.22e-21		NELL1	0.0118373	-0.714312	0	0.261	1		ACTR1A	0.0146195	-0.537536	0.07	0.203	1		YWHAE	4.5e-05	0.26649	0.799	0.768	0.998317		ATF3	6.2e-09	0.389847	0.277	0.123	0.000137542		DAPL1	0.00015426	-0.274267	0.049	0.21	1		ACSL3	2.93e-06	-0.266942	0.474	0.761	0.0649824		COL3A1
BLVRB	1.04e-42	-0.264007	0.369	0.55	2.32e-38		HRASLS2	0.0118373	-0.492661	0	0.261	1		SLFN5	0.0146652	-0.639613	0.093	0.237	1		PPP1R14B	4.6e-05	0.296011	0.428	0.29	1		TESC	6.26e-09	0.336648	0.442	0.245	0.000138844		UBAC1	0.000155909	-0.256163	0.196	0.438	1		BORCS7	3.08e-06	0.339547	0.844	0.822	0.0683232		HLA-B
HMGN5	5.52e-26	-0.264224	0.09	0.18	1.22e-21		ZNHIT2	0.0118373	-0.317632	0	0.261	1		TMCO3	0.0147646	-0.464516	0.058	0.186	1		FBXW5	4.72e-05	0.311751	0.275	0.16	1		AGR2	6.42e-09	0.458186	0.393	0.195	0.000142403		COA6	0.000158248	-0.279121	0.294	0.565	1		PRR15L	3.17e-06	0.407875	0.416	0.252	0.0703217		TGFB1I1
PEPD	7.42e-41	-0.264409	0.491	0.666	1.64e-36		IDI1	0.0118373	-0.316319	0	0.261	1		ZFYVE21	0.0149133	-0.724633	0.221	0.39	1		SLC16A9	4.73e-05	-0.268188	0.067	0.165	1		CLCNKA	6.59e-09	0.585572	0.562	0.392	0.000146133		TAX1BP1	0.000159421	-0.266745	0.578	0.834	1		RHBDD2	3.34e-06	0.312417	0.659	0.54	0.074059		TCEAL8
ACAT1	2.05e-37	-0.265076	0.538	0.702	4.55e-33		HIF1A	0.0118373	-0.887428	0	0.261	1		RPL11	0.0150557	0.268433	0.953	0.966	1		MPC2	4.73e-05	-0.302442	0.735	0.814	1		TSPAN12	6.63e-09	0.462341	0.757	0.578	0.00014693		NME2	0.000159561	0.348641	0.324	0.179	1		LINC00982	3.44e-06	0.464042	0.751	0.718	0.0762172		PTOV1
IAH1	1.99e-24	-0.265865	0.136	0.228	4.4e-20		CHGA	0.0118373	-0.632695	0	0.261	1		JUN	0.015124	1.97895	0.349	0.186	1		BCL7C	4.77e-05	0.320804	0.473	0.346	1		BROX	6.93e-09	0.310943	0.472	0.277	0.000153589		SAT2	0.000161757	-0.418052	0.5	0.733	1		C4orf48	3.47e-06	0.381619	0.896	0.92	0.0770286		IFITM2
LSM1	2.7e-26	-0.266502	0.135	0.231	5.97e-22		SERPINA5	0.0118373	-0.683041	0	0.261	1		DECR1	0.0151705	-0.548092	0.105	0.254	1		HOXD1	4.91e-05	0.29107	0.192	0.093	1		PXMP2	7.02e-09	-0.505743	0.318	0.487	0.000155517		UBB	0.000163908	-0.265561	0.99	0.987	1		TOMM22	3.6e-06	0.370892	0.838	0.834	0.0798288		KIAA0101
ATP6V1D	1.13e-31	-0.266752	0.268	0.401	2.51e-27		SNRPA1	0.0118373	-0.718243	0	0.261	1		LARP7	0.0153398	-0.715493	0.128	0.271	1		MT1H	5.08e-05	-0.264899	0.639	0.494	1		JUN	7.3e-09	0.638386	0.61	0.46	0.00016181		BOLA3	0.00017046	-0.377352	0.657	0.845	1		PRDX1	4.12e-06	0.361243	0.971	0.982	0.0914124		ARID5B
GAPDH	1.81e-56	-0.267279	0.912	0.942	4e-52		NAE1	0.0118373	-0.840209	0	0.261	1		PXDN	0.01538	-0.540821	0.058	0.186	1		SCP2	5.11e-05	0.259671	0.741	0.677	1		SMIM24	7.45e-09	-0.72022	0.566	0.658	0.000165145		NAP1L1	0.000177624	0.476977	0.755	0.736	1		BRK1	4.13e-06	0.30928	0.96	0.982	0.0916467		HOXA7
CDC26	6.89e-28	-0.26739	0.176	0.287	1.53e-23		MBTPS1	0.0118373	-0.536713	0	0.261	1		DRAM1	0.0153938	-0.373466	0.047	0.169	1		MGST1	5.12e-05	-0.58971	0.252	0.374	1		FOXP1	7.48e-09	0.283106	0.457	0.262	0.000165912		CALM3	0.000182595	-0.342991	0.598	0.826	1		SDC4	4.25e-06	0.385792	0.908	0.908	0.0941266		FAM133B
USH1C	2.69e-30	-0.268065	0.165	0.277	5.96e-26		SLC38A10	0.0118373	-0.780387	0	0.261	1		ANAPC16	0.0155916	-0.565261	0.43	0.627	1		EXOSC6	5.16e-05	0.262826	0.22	0.113	1		FKBP2	7.49e-09	-0.366931	0.899	0.894	0.000166049		ACO2	0.000190753	-0.331235	0.48	0.733	1		TMED10	4.52e-06	0.303916	0.908	0.945	0.100285		SEZ6L2
SIGIRR	3.05e-37	-0.268108	0.287	0.445	6.76e-33		SLC16A3	0.0118373	-0.502257	0	0.261	1		SORBS2	0.015592	-0.869442	0.128	0.271	1		PXMP2	5.37e-05	-0.319204	0.23	0.359	1		SUMF2	7.73e-09	0.329956	0.532	0.337	0.000171298		DUSP15	0.000193777	-0.337705	0.52	0.744	1		MT-ND3	4.8e-06	-0.405041	1	1	0.106298		TRIP6
METTL5	1.93e-28	-0.26817	0.094	0.187	4.28e-24		RAB31	0.0118373	-0.381311	0	0.261	1		TXNDC17	0.015639	-0.975229	0.267	0.441	1		UBE2W	5.71e-05	0.265537	0.304	0.182	1		CTDNEP1	8.97e-09	0.253354	0.408	0.215	0.000198883		DMKN	0.000208224	0.416464	0.755	0.72	1		G0S2	4.86e-06	-0.5823	0.572	0.804	0.107816		GLT8D1
MRPL21	1.44e-38	-0.268615	0.24	0.388	3.2e-34		RIOK3	0.0118373	-0.562301	0	0.261	1		HMOX2	0.0156413	-0.437719	0.174	0.356	1		TAPBP	6.45e-05	0.429896	0.38	0.262	1		TACSTD2	9.24e-09	1.02475	0.61	0.452	0.000204849		PQLC3	0.000215657	0.640205	0.51	0.425	1		AHNAK	4.93e-06	0.315818	0.786	0.767	0.109385		CDK10
NDUFAF3	1.04e-44	-0.268622	0.405	0.586	2.3e-40		MZF1	0.0118373	-1.09563	0	0.261	1		JCHAIN	0.0158096	3.11129	0.128	0.017	1		GLUL	6.47e-05	0.297672	0.463	0.327	1		CHPF	9.28e-09	0.347144	0.404	0.216	0.000205707		CMBL	0.000219589	-0.252014	0.137	0.342	1		MPC2	5.28e-06	-0.308353	0.977	0.994	0.11705		SERTAD4
MDH2	2.25e-36	-0.269074	0.273	0.423	4.99e-32		LMF2	0.0118373	-0.620922	0	0.261	1		TNC	0.0159688	-0.5855	0.105	0.254	1		PDIA6	6.74e-05	-0.38027	0.521	0.623	1		NTHL1	9.53e-09	0.289259	0.236	0.092	0.00021131		TMEM61	0.00022142	-0.331231	0.49	0.728	1		PIGR	5.51e-06	0.565707	0.855	0.779	0.122088		NPDC1
NAA20	3.91e-24	-0.269776	0.16	0.257	8.67e-20		STARD3NL	0.0118388	-1.04344	0.136	0.522	1		APOL6	0.0159688	-0.616904	0.105	0.254	1		GDI1	6.74e-05	0.350804	0.224	0.123	1		LDHA	9.87e-09	0.519586	0.715	0.619	0.000218748		PFN1	0.00022507	0.317365	0.951	0.951	1		PRDX2	5.63e-06	-0.311243	0.983	0.982	0.124788		RPAIN
THNSL2	6.89e-28	-0.270071	0.068	0.154	1.53e-23		MRPL32	0.0119753	-0.659649	0.182	0.609	1		C19orf25	0.016018	0.419122	0.163	0.034	1		TMED3	6.78e-05	0.318061	0.348	0.225	1		PSME2	9.91e-09	-0.51355	0.652	0.737	0.000219721		AK1	0.000225965	-0.265973	0.461	0.731	1		RP11-527L4.2	5.8e-06	0.315688	0.324	0.129	0.128679		ITGB1
BCAT2	1e-30	-0.270333	0.059	0.147	2.22e-26		TAGLN	0.0120495	1.77657	0.455	0.13	1		JUND	0.0161033	0.823702	0.314	0.153	1		RNASE1	6.91e-05	0.304637	0.169	0.078	1		REG1A	1.02e-08	-0.340495	0.034	0.172	0.000226936		CLEC3B	0.000232603	0.769495	0.422	0.316	1		SNX17	5.85e-06	0.322421	0.653	0.595	0.129696		RPL11
PTER	3.7e-07	-0.270695	0.12	0.16	0.00820636		VIMP	0.0120989	-0.990425	0.455	0.783	1		FLRT2	0.0161787	0.455807	0.128	0.017	1		POLR2E	6.95e-05	0.261625	0.492	0.351	1		PCK1	1.04e-08	-0.571079	0.393	0.575	0.000229464		ISCA2	0.000232824	-0.259507	0.333	0.635	1		GATM	5.88e-06	0.412059	0.798	0.687	0.130266		CBLB
COMMD8	5.47e-31	-0.270699	0.158	0.273	1.21e-26		YBX3	0.0122676	1.47582	0.455	0.174	1		MRPL46	0.0163456	-0.634728	0.058	0.186	1		CDK16	6.99e-05	0.33662	0.268	0.158	1		IGFBP7	1.04e-08	-0.29404	0.993	0.965	0.000231087		TMEM261	0.000232942	-0.355622	0.627	0.855	1		ATP6V0D2	5.91e-06	-0.353207	0.879	0.969	0.130968		MRPL2
MGST1	4.85e-32	-0.271124	0.535	0.708	1.08e-27		TXNL1	0.012336	-0.684237	0.045	0.348	1		SAT1	0.0164468	-0.711752	0.465	0.593	1		IQGAP1	7.02e-05	0.280655	0.463	0.331	1		CLDN3	1.04e-08	0.52208	0.577	0.421	0.000231557		ZC3H15	0.000240957	-0.300318	0.412	0.694	1		BRWD1	5.93e-06	0.295594	0.572	0.417	0.131534		AMOTL1
RAC1	4.21e-34	-0.27133	0.43	0.608	9.34e-30		JUN	0.0128047	1.97527	0.545	0.304	1		BDP1	0.0164475	0.423771	0.186	0.051	1		RARRES3	7.04e-05	-0.352628	0.313	0.433	1		ODF2L	1.05e-08	0.287196	0.416	0.225	0.000232186		FAM162A	0.000242284	-0.363818	0.706	0.891	1		OSTF1	5.96e-06	0.368348	0.526	0.399	0.132222		CTC-444N24.11
G0S2	3.04e-28	-0.27143	0.169	0.283	6.75e-24		UQCRQ	0.0128047	-0.975469	0.818	0.913	1		EMP3	0.0166469	-0.520909	0.477	0.661	1		SOCS3	7.08e-05	0.725791	0.262	0.156	1		EWSR1	1.11e-08	0.338908	0.476	0.277	0.000246384		EZR	0.000242967	0.674878	0.647	0.668	1		HMGN1	6.53e-06	0.257175	0.983	0.988	0.144805		ETFB
ISCA2	1.11e-32	-0.271865	0.143	0.258	2.47e-28		RPLP1	0.0129056	0.561473	1	0.913	1		RPL35	0.0167221	0.272058	0.988	0.932	1		SNRPB2	7.21e-05	-0.383875	0.447	0.567	1		FAM195A	1.15e-08	-0.464592	0.528	0.652	0.000255087		HSP90AB1	0.000250294	-0.288056	0.863	0.943	1		STUB1	7.05e-06	0.366385	0.884	0.853	0.156357		KDELR3
MRPL50	3.1e-27	-0.272327	0.136	0.239	6.87e-23		RPL10	0.0129085	0.467087	1	1	1		PGK1	0.0171162	-0.659222	0.314	0.508	1		SLC25A5	7.36e-05	-0.364466	0.764	0.79	1		CYSTM1	1.16e-08	-0.314685	0.955	0.929	0.000257485		PHB	0.000252902	-0.298818	0.647	0.852	1		IFI27	7.27e-06	0.532317	0.503	0.307	0.161162		PLA2G16
DCTN3	4.44e-34	-0.272661	0.242	0.378	9.85e-30		RPL35	0.0129085	0.524996	0.955	1	1		NEGR1	0.017195	0.75196	0.209	0.068	1		F8A1	7.58e-05	0.321111	0.243	0.139	1		ARRDC3	1.25e-08	0.469493	0.592	0.399	0.000276856		CGNL1	0.000255372	-0.270386	0.275	0.523	1		SYCE1L	7.43e-06	0.299453	0.595	0.429	0.164799		LINC00657
WDR18	4.12e-35	-0.272804	0.172	0.306	9.13e-31		ITGB1	0.0129248	-0.775114	0.5	0.783	1		C16orf89	0.017332	0.518625	0.128	0.017	1		EPN1	7.71e-05	0.285984	0.339	0.219	1		PDCD4	1.25e-08	0.28752	0.371	0.186	0.000277806		ATP6V1F	0.000256035	-0.270668	0.971	0.969	1		RASSF7	7.53e-06	0.362788	0.665	0.601	0.167022		MGAT1
MGST3	1.41e-41	-0.273275	0.494	0.675	3.13e-37		NGFRAP1	0.0130718	-0.842234	0.773	0.87	1		ITM2B	0.0173369	-0.370609	0.907	0.915	1		PLAU	7.74e-05	0.295577	0.192	0.095	1		HPD	1.28e-08	-0.51058	0.251	0.431	0.000284726		MAL	0.00025852	-0.298315	0.873	0.94	1		LINC00657	7.54e-06	0.324546	0.908	0.914	0.167066		GNB2L1
MRPS25	1.07e-38	-0.273687	0.188	0.329	2.36e-34		P4HTM	0.0132377	-0.958934	0.273	0.652	1		NDUFB6	0.0174717	-0.677447	0.256	0.458	1		BECN1	7.94e-05	0.276955	0.278	0.169	1		PABPC1	1.47e-08	0.378582	0.618	0.487	0.000326106		GSTM3	0.000259362	-0.313269	0.167	0.396	1		GOLGB1	8.1e-06	-0.251297	0.405	0.712	0.179481		CMPK2
TXNL1	8.17e-24	-0.274157	0.14	0.231	1.81e-19		GTF2A2	0.0133021	-0.96825	0.318	0.652	1		WDR33	0.0175171	0.598954	0.233	0.085	1		SNCG	8.02e-05	0.569198	0.147	0.063	1		CD9	1.47e-08	0.424185	0.895	0.843	0.000326783		PCSK1N	0.00026525	-0.370248	0.461	0.733	1		AMD1	8.12e-06	0.303206	0.838	0.822	0.180022		ILF3-AS1
MRPS33	1.62e-37	-0.274329	0.308	0.465	3.58e-33		ARHGAP29	0.013429	0.839606	0.682	0.435	1		MICAL2	0.0176779	-0.367899	0.023	0.119	1		JUNB	8.11e-05	0.755812	0.482	0.366	1		DAZAP2	1.5e-08	0.331218	0.76	0.638	0.00033288		NDUFA8	0.000270669	-0.359463	0.686	0.845	1		ABCD4	8.15e-06	0.282897	0.376	0.19	0.180678		HMMR
TMEM126B	2.94e-19	-0.274796	0.16	0.245	6.51e-15		ZFAND2A	0.0135156	-1.30786	0.045	0.348	1		PPP4R1	0.0176779	-0.298064	0.023	0.119	1		TYMP	8.31e-05	0.258885	0.358	0.225	1		BBOX1	1.78e-08	0.684575	0.67	0.59	0.000395672		C1orf122	0.000272131	-0.325169	0.441	0.697	1		ZFP36L2	8.29e-06	0.409699	0.855	0.834	0.183688		SLC38A10
STOML2	4.07e-41	-0.275073	0.247	0.402	9.02e-37		DDIT4L	0.0135211	1.04011	0.318	0.043	1		CLIP3	0.0177321	0.329646	0.128	0.017	1		RASSF7	8.42e-05	0.333638	0.45	0.316	1		2022-03-06	1.96e-08	0.35068	0.625	0.445	0.000434237		PIGP	0.000273575	-0.29205	0.373	0.64	1		MRPS25	8.39e-06	-0.281343	0.647	0.84	0.185913		ADAM10
VDAC1	1.12e-37	-0.275588	0.389	0.561	2.47e-33		BASP1	0.0135211	1.18282	0.318	0.043	1		HINT1	0.0179123	-0.583227	0.651	0.78	1		ATP5C1	8.66e-05	-0.300487	0.709	0.764	1		NDUFS7	1.97e-08	-0.337035	0.798	0.806	0.000436816		ENSA	0.000276128	0.559143	0.569	0.526	1		GOT1	8.95e-06	-0.270455	0.474	0.791	0.198449		HM13
BNIP3L	1.11e-33	-0.276084	0.229	0.364	2.46e-29		EBF1	0.0135211	0.925193	0.318	0.043	1		SNX4	0.0179766	-0.331876	0.105	0.254	1		PTBP3	8.85e-05	0.288953	0.409	0.281	1		DYNLL1	2.03e-08	-0.339264	0.918	0.921	0.000450811		CDC42	0.000288846	0.409693	0.745	0.744	1		CTXN1	9.33e-06	0.250214	0.249	0.08	0.206918		HERC5
MIEN1	8.01e-34	-0.276215	0.271	0.409	1.77e-29		EXOSC6	0.0135211	1.03171	0.318	0.043	1		ANKRD12	0.0180288	-0.919629	0.14	0.288	1		SNX3	9.02e-05	0.270386	0.757	0.708	1		RPS10	2.08e-08	-0.282631	0.948	0.947	0.000462029		HNRNPH1	0.000296089	0.781604	0.578	0.508	1		IP6K2	9.88e-06	0.377583	0.688	0.607	0.219064		HSPG2
SLIRP	2.49e-42	-0.2763	0.643	0.781	5.53e-38		CBX7	0.0135211	1.06601	0.318	0.043	1		OAZ1	0.0180505	-0.506386	0.733	0.78	1		C1QBP	9.06e-05	-0.284164	0.444	0.561	1		LIPH	2.14e-08	0.282369	0.288	0.133	0.000474832		LAPTM4A	0.000300797	0.318989	0.892	0.92	1		UQCR11	1e-05	-0.292892	1	1	0.222642		NUSAP1
GOT1	9.39e-34	-0.276973	0.156	0.282	2.08e-29		TMED2	0.0136173	1.07475	0.636	0.522	1		NUPR1	0.0181461	0.577309	0.581	0.441	1		GLS	9.35e-05	0.358333	0.665	0.576	1		RP11-63A11.1	2.25e-08	0.335522	0.311	0.151	0.000499112		CCNI	0.000308084	0.372114	0.814	0.909	1		PYURF	1.02e-05	0.313387	0.936	0.945	0.225069		ANXA11
CEBPZ	2.37e-16	-0.277928	0.102	0.166	5.24e-12		LSM7	0.0137441	1.32441	0.545	0.304	1		RPS27A	0.0182491	0.277381	0.988	0.966	1		CHCHD2	9.43e-05	-0.267401	0.895	0.907	1		RNF187	2.33e-08	0.258749	0.468	0.274	0.000515554		CHP1	0.000315986	0.6466	0.627	0.591	1		TVP23B	1.04e-05	0.282168	0.393	0.215	0.230601		DNM1
DHRS4L2	3.5e-43	-0.27916	0.464	0.664	7.75e-39		TSPAN4	0.0137997	-1.02711	0.182	0.565	1		ARHGAP15	0.0184438	0.961876	0.267	0.119	1		NDUFAB1	9.89e-05	-0.312699	0.684	0.734	1		RSRP1	2.46e-08	0.345601	0.547	0.359	0.000544563		MARCKS	0.000321733	0.612955	0.569	0.549	1		PLD3	1.05e-05	0.332278	0.676	0.583	0.233532		C16orf45
SPCS3	4.08e-23	-0.279302	0.135	0.224	9.05e-19		PLCE1	0.0137997	-0.781887	0.182	0.565	1		RICTOR	0.018896	0.745953	0.198	0.068	1		XAB2	9.95e-05	0.275982	0.243	0.136	1		RPS5	2.63e-08	0.27545	0.978	0.946	0.000583605		GLTSCR2	0.000321785	0.368993	0.863	0.842	1		HOXB8	1.06e-05	0.381045	0.647	0.583	0.235093		PAG1
PSMB2	2.32e-36	-0.279365	0.209	0.345	5.13e-32		ARL6IP4	0.0140757	1.27251	0.773	0.609	1		TRIM28	0.0189027	0.777345	0.221	0.085	1		TIMP1	0.000100597	0.371787	0.284	0.165	1		ATP6V0B	2.72e-08	-0.354959	0.884	0.893	0.000603676		CAPS	0.000333398	0.773552	0.49	0.394	1		EEF1G	1.06e-05	0.389226	0.595	0.466	0.235365		UBE2C
MRPL51	1.36e-41	-0.279625	0.396	0.571	3.03e-37		SEMA5A	0.0140801	-0.252028	0.318	0.739	1		NDUFB4	0.0190689	-0.688674	0.558	0.661	1		CXXC5	0.000104384	0.290715	0.537	0.446	1		SLC39A13	2.74e-08	0.288526	0.345	0.169	0.000606429		KIF12	0.000334966	0.485174	0.363	0.238	1		NPDC1	1.2e-05	0.286976	0.341	0.153	0.26604		PIN4
TRAPPC4	2.13e-32	-0.281248	0.151	0.268	4.71e-28		ATOX1	0.0141775	-0.844296	0.591	0.87	1		SPINT2	0.0192497	0.685542	0.326	0.153	1		CAPNS1	0.000109099	0.26944	0.505	0.394	1		NDUFS6	2.77e-08	-0.367943	0.88	0.855	0.000613277		SLBP	0.00034554	-0.307933	0.304	0.552	1		TMEM9B	1.2e-05	0.331205	0.873	0.828	0.266958		RPL34
NUDT5	1.81e-36	-0.281501	0.13	0.25	4.01e-32		SLC9A3R2	0.0145418	1.06528	0.636	0.522	1		MATN2	0.0193017	0.587867	0.256	0.102	1		HLA-E	0.000111097	0.2884	0.54	0.409	1		TRMT112	2.77e-08	0.330834	0.839	0.749	0.000614552		NBL1	0.000345957	0.260856	0.186	0.075	1		RAB25	1.26e-05	0.309149	0.792	0.755	0.278714		ARHGAP35
POLR2K	1.45e-38	-0.281509	0.336	0.495	3.22e-34		RPL30	0.0146388	0.563105	0.955	0.913	1		ABHD10	0.0194146	0.415542	0.128	0.017	1		CTNND1	0.000111925	0.32448	0.441	0.325	1		MIOX	2.93e-08	-0.507551	0.371	0.534	0.000649109		UMOD	0.000359307	-0.332577	0.235	0.474	1		SEPW1	1.27e-05	0.294661	0.971	0.982	0.280907		PDLIM3
UMOD	1.76e-35	-0.281816	0.107	0.221	3.91e-31		RPS23	0.0146486	0.655412	1	0.913	1		SLPI	0.0194146	0.422641	0.128	0.017	1		MTA1	0.000113167	0.250159	0.182	0.089	1		SESTD1	3.12e-08	0.278418	0.375	0.201	0.00069069		TUBB	0.000368055	0.461747	0.657	0.585	1		SAT1	1.31e-05	0.260046	0.994	0.994	0.290484		PPIA
GLRX2	1.34e-35	-0.282402	0.058	0.156	2.98e-31		DNAJB4	0.0147938	-0.572477	0.045	0.348	1		RANBP1	0.019451	-0.534862	0.326	0.525	1		HNRNPH1	0.000115315	0.418385	0.575	0.474	1		GHITM	3.61e-08	-0.470118	0.727	0.767	0.000799521		STARD10	0.000379097	-0.271236	0.412	0.655	1		MANF	1.34e-05	-0.295087	0.572	0.834	0.296546		SLC9A3R2
PLGRKT	3.33e-26	-0.282408	0.092	0.178	7.38e-22		NPR1	0.0147938	-1.14646	0.045	0.348	1		HSP90AA1	0.0195049	-0.645969	0.593	0.695	1		CTBP1	0.000119628	0.261681	0.278	0.169	1		NDUFB4	4.23e-08	-0.327444	0.918	0.887	0.000938434		ZFP36	0.000390726	0.858267	0.52	0.417	1		DUSP9	1.35e-05	-0.318223	0.191	0.411	0.298583		USMG5
UQCR10	1.08e-47	-0.282483	0.798	0.873	2.4e-43		COA5	0.0147938	-0.92624	0.045	0.348	1		TSC22D1	0.0196058	-1.1441	0.419	0.559	1		SEPW1	0.000120388	0.326614	0.728	0.71	1		CA11	4.29e-08	0.258891	0.333	0.165	0.000951755		SNX24	0.000392882	-0.258374	0.127	0.306	1		ANXA1	1.35e-05	0.309798	0.266	0.092	0.299106		REST
ARID5B	1.75e-16	-0.282778	0.218	0.302	3.88e-12		AP1S1	0.0147938	-0.533199	0.045	0.348	1		STIM2	0.0196062	-0.409801	0.023	0.119	1		SET	0.000123178	0.324475	0.601	0.548	1		PAPSS2	4.45e-08	0.32058	0.457	0.274	0.000985826		LITAF	0.000395234	0.308081	0.863	0.904	1		SCP2	1.44e-05	0.289789	0.988	0.982	0.319348		FAM98A
AGXT	8.81e-30	-0.283229	0.121	0.236	1.95e-25		DHRS3	0.0148352	-0.594022	0.182	0.565	1		CFH	0.0198243	1.05908	0.5	0.373	1		RBP5	0.000124682	-0.331738	0.307	0.429	1		PTMS	4.48e-08	0.387067	0.67	0.548	0.000992181		YWHAE	0.000396185	0.357968	0.912	0.935	1		FAT1	1.47e-05	0.39605	0.595	0.491	0.326748		H2AFX
PPCS	5.9e-30	-0.283838	0.232	0.357	1.31e-25		PDZD11	0.0148548	-0.924339	0.091	0.435	1		SFRP4	0.0198565	0.576241	0.128	0.017	1		EMX1	0.000124861	0.341508	0.642	0.545	1		RAMP3	4.87e-08	0.253147	0.169	0.056	0.00108026		HLA-F	0.000433536	0.490476	0.412	0.293	1		COX17	1.53e-05	-0.298007	0.977	1	0.339524		SPECC1
ATP6V1F	1.79e-40	-0.284055	0.603	0.735	3.97e-36		MRPL36	0.0148621	-0.586994	0.136	0.522	1		GLTSCR2	0.0201374	0.555662	0.674	0.525	1		GPR160	0.000126335	0.309672	0.377	0.266	1		SOCS3	4.97e-08	0.569644	0.341	0.188	0.00110114		MRPL36	0.00044178	-0.265533	0.324	0.596	1		MARCKSL1	1.58e-05	0.46262	0.775	0.706	0.350983		MEST
TAF9	7.51e-23	-0.284368	0.097	0.178	1.66e-18		ARL6IP1	0.0151469	0.904633	0.727	0.478	1		DGUOK	0.0201957	-0.758715	0.244	0.424	1		SSB	0.000133612	-0.277208	0.345	0.472	1		CAST	4.98e-08	0.273998	0.592	0.398	0.00110367		LINC00623	0.000458006	0.30185	0.147	0.052	1		PET100	1.65e-05	0.331279	0.971	0.957	0.366291		CAMK1D
SLC51B	4.38e-37	-0.28543	0.088	0.203	9.7e-33		PVRL2	0.0151469	-0.876322	0.455	0.739	1		GUCY1A2	0.0202428	0.345542	0.267	0.102	1		MRPL13	0.000136893	-0.355586	0.371	0.494	1		CXADR	4.99e-08	0.256927	0.476	0.289	0.00110547		ANXA4	0.000491071	0.387852	0.843	0.847	1		WTAP	1.65e-05	0.382031	0.694	0.607	0.36686		TUBA1B
CRYZ	3.2e-28	-0.285844	0.31	0.448	7.09e-24		ATP5I	0.0151915	0.631896	0.864	0.739	1		FAM107B	0.0203066	-1.34052	0.116	0.254	1		FAM195A	0.00013768	-0.374734	0.473	0.584	1		RBBP4	4.99e-08	0.283392	0.596	0.398	0.00110662		CALM1	0.000502393	-0.348406	0.637	0.858	1		NUCKS1	1.68e-05	0.29164	0.925	0.969	0.372467		EGR1
CFB	1.27e-26	-0.286116	0.034	0.104	2.82e-22		GSTA1	0.0152076	-0.539717	0.136	0.565	1		NDUFB2	0.0203654	-0.524733	0.756	0.831	1		DHRS4L2	0.000138112	-0.269962	0.259	0.383	1		EGF	5.01e-08	-0.370521	0.199	0.396	0.00111003		NT5C	0.000509616	0.563432	0.373	0.256	1		SLC26A4	1.68e-05	-0.421933	0.116	0.301	0.37313		SPNS1
SERPINF2	1.9e-41	-0.28616	0.115	0.244	4.22e-37		UFC1	0.0155212	-1.2104	0.409	0.739	1		F2R	0.0203999	-0.870556	0.233	0.373	1		HSD17B14	0.000138905	-0.252947	0.077	0.167	1		HOXB6	5.04e-08	0.366679	0.562	0.404	0.00111682		MT1X	0.000522493	0.47406	0.892	0.863	1		EIF3L	1.69e-05	0.302434	0.902	0.933	0.374717		FLNA
GPX1	5.75e-40	-0.286536	0.69	0.82	1.28e-35		EPN1	0.0156085	1.27067	0.364	0.087	1		STX8	0.020473	-0.580869	0.128	0.271	1		HEBP1	0.000139042	-0.355906	0.348	0.47	1		TGFBR2	5.32e-08	0.270094	0.419	0.248	0.00117861		NDUFB11	0.000553078	-0.264245	0.892	0.948	1		TXNIP	1.73e-05	0.326951	0.971	1	0.383561		CDKN3
CTSL	7.01e-28	-0.286674	0.164	0.27	1.55e-23		AP2M1	0.015616	0.516713	0.773	0.565	1		POMP	0.0205218	-0.474665	0.512	0.644	1		BEX4	0.000139109	0.327773	0.556	0.457	1		MORF4L1	5.62e-08	0.288836	0.88	0.8	0.00124491		LSM3	0.000564389	-0.344091	0.637	0.85	1		PRAP1	1.84e-05	-0.262753	0.526	0.755	0.406841		TMEM30A
NDUFS8	9.15e-43	-0.2867	0.559	0.724	2.03e-38		COL4A4	0.0160962	-0.77197	0.091	0.435	1		GFER	0.0206179	-0.688866	0.058	0.169	1		PRAP1	0.000140043	-0.296692	0.259	0.387	1		PRR13	5.63e-08	-0.388115	0.843	0.876	0.00124778		PRDX1	0.000597762	0.272379	0.941	0.92	1		KMT2E-AS1	1.91e-05	0.294521	0.451	0.264	0.424164		ADIRF
MRPL19	4.75e-29	-0.28711	0.111	0.212	1.05e-24		KIF5B	0.0160962	-0.741059	0.091	0.435	1		CYSLTR1	0.0206375	-0.319954	0.023	0.119	1		HIF1A	0.000142456	-0.329481	0.466	0.593	1		TXN	5.76e-08	-0.421412	0.828	0.841	0.0012759		FOS	0.000615796	0.684623	0.784	0.736	1		SPARCL1	1.94e-05	-0.670674	0.208	0.417	0.4299		MUM1
APOA1BP	1e-30	-0.287288	0.208	0.329	2.22e-26		PGD	0.0161774	-0.849941	0.045	0.348	1		RHOC	0.0206382	-0.538485	0.419	0.593	1		TSPYL1	0.000144942	0.298229	0.604	0.519	1		GRAMD1C	5.76e-08	0.256094	0.333	0.165	0.0012773		PPP1CA	0.000617432	0.360031	0.706	0.72	1		PPP1R15A	1.96e-05	0.571485	0.671	0.669	0.434974		KAAG1
PARK7	2.56e-38	-0.28732	0.467	0.634	5.67e-34		TSEN15	0.0161774	-1.28179	0.045	0.348	1		MIR99AHG	0.0208006	0.371191	0.209	0.068	1		ZFP36L1	0.000146574	0.409388	0.604	0.53	1		MKRN1	5.77e-08	0.324019	0.513	0.333	0.00127902		PDHA1	0.000677305	-0.325445	0.49	0.738	1		TIMP1	2.02e-05	0.483052	0.52	0.387	0.44885		PTTG1
HLA-DRA	5.88e-42	-0.288272	0.342	0.52	1.3e-37		ZDHHC4	0.0161774	-0.530746	0.045	0.348	1		CARMN	0.021097	-0.403263	0.081	0.22	1		C11orf54	0.000148583	-0.418639	0.275	0.39	1		TMEM33	5.97e-08	0.286172	0.506	0.309	0.00132416		TMED4	0.000688664	0.475619	0.588	0.523	1		EXOSC6	2.04e-05	0.315454	0.497	0.35	0.452888		TTC3
HINT1	1.53e-54	-0.288737	0.839	0.919	3.4e-50		C11orf73	0.0161774	-0.672975	0.045	0.348	1		H1F0	0.0211889	-0.338215	0.128	0.288	1		SMARCA2	0.000149626	0.25924	0.367	0.253	1		SNRPB	6.07e-08	0.388245	0.569	0.378	0.00134571		RNF145	0.000718002	0.452292	0.382	0.246	1		TMEM160	2.05e-05	0.333339	0.879	0.859	0.453648		PLOD2
CD59	7.06e-33	-0.288898	0.333	0.491	1.56e-28		SPPL2A	0.0161774	-0.59865	0.045	0.348	1		IMP3	0.0212293	-0.308783	0.186	0.356	1		ITGB8	0.000151453	0.281069	0.272	0.158	1		LCN12	6.53e-08	0.25331	0.33	0.166	0.0014482		ARHGDIA	0.000726705	0.561593	0.51	0.461	1		FCGRT	2.09e-05	0.323814	0.867	0.877	0.462366		NSA2
MALSU1	3.56e-34	-0.289362	0.117	0.228	7.88e-30		UMOD	0.0161774	-1.13388	0.045	0.348	1		RPS17	0.0214245	0.254114	0.942	0.932	1		ZFP36L2	0.000160339	0.30044	0.466	0.348	1		LINC00665	6.57e-08	0.251327	0.341	0.169	0.00145673		APLP2	0.000737381	0.348514	0.794	0.803	1		GADD45GIP1	2.22e-05	0.301422	0.931	0.908	0.491024		CTD-3252C9.4
DNAJC12	5.69e-39	-0.289493	0.118	0.244	1.26e-34		SMAD2	0.0161774	-0.696952	0.045	0.348	1		ZNF322	0.0214664	0.574352	0.151	0.034	1		EIF3L	0.000162812	0.272689	0.543	0.446	1		RARRES3	6.83e-08	-0.562427	0.393	0.522	0.00151449		ENY2	0.000758619	-0.330378	0.588	0.834	1		RHBG	2.25e-05	0.3634	0.78	0.748	0.498174		NMRK1
GABARAPL1	6.79e-36	-0.290928	0.19	0.325	1.5e-31		HM13	0.0161774	-0.569501	0.045	0.348	1		RGS2	0.0215246	-0.985536	0.163	0.305	1		ZNF385D	0.000168315	-0.28259	0.086	0.182	1		H3F3A	7.34e-08	0.255912	0.955	0.915	0.00162642		CRIP2	0.000777233	0.351043	0.245	0.13	1		PPP1CB	2.28e-05	0.471095	0.896	0.89	0.505135		PTPRS
EMC7	1.3e-20	-0.291204	0.128	0.207	2.89e-16		MDH1	0.0162451	-0.684866	0.273	0.652	1		FAM213A	0.0216659	-0.681425	0.116	0.254	1		DIO2	0.00017229	-0.290975	0.029	0.1	1		LASP1	7.38e-08	0.272918	0.371	0.203	0.00163573		GABARAPL1	0.000778077	-0.269627	0.441	0.723	1		SNHG19	2.28e-05	0.376955	0.728	0.638	0.505587		CENPM
GSTA1	1.97e-50	-0.292074	0.622	0.796	4.36e-46		PFDN4	0.0168009	-0.619088	0.227	0.696	1		PCSK1N	0.0217091	0.339653	0.419	0.22	1		LGALS2	0.000174416	-0.325206	0.246	0.361	1		ARF3	7.42e-08	0.306548	0.577	0.38	0.00164384		ANAPC13	0.00079241	0.31065	0.676	0.697	1		GTF2H5	2.28e-05	-0.304076	0.815	0.933	0.506064		F2R
DNAJB11	5.41e-21	-0.292354	0.08	0.15	1.2e-16		TFPI	0.0171134	-0.906008	0.182	0.565	1		HCLS1	0.0217349	0.701721	0.198	0.068	1		2022-03-06	0.000175817	0.273461	0.454	0.329	1		EIF3K	7.75e-08	-0.330515	0.903	0.859	0.00171801		PPA1	0.000799615	-0.29101	0.412	0.681	1		PART1	2.33e-05	0.420622	0.699	0.626	0.516692		TMEM9B
EIF3K	5.59e-39	-0.293054	0.56	0.716	1.24e-34		NIT2	0.0172379	-0.907222	0.136	0.522	1		GPX3	0.0220047	-0.836887	0.791	0.831	1		RHCG	0.000180518	-0.482063	0.409	0.528	1		TINAGL1	8.02e-08	0.297431	0.375	0.203	0.00177715		PET100	0.000802695	0.270147	0.853	0.881	1		SKIL	2.35e-05	0.329785	0.445	0.264	0.520232		PTPRF
IFI35	5.61e-28	-0.293335	0.093	0.186	1.24e-23		ATP6V0D1	0.0172379	-0.707727	0.136	0.522	1		RPS2	0.0220857	0.350904	0.942	0.864	1		LINC00116	0.000181918	-0.347263	0.415	0.524	1		GSTA2	8.05e-08	-0.328432	0.086	0.245	0.0017854		CDK2AP2	0.000823714	-0.303059	0.451	0.684	1		KRTCAP2	2.38e-05	0.272309	0.948	0.951	0.528563		TK1
MT-ND2	2.47e-48	-0.294775	0.956	0.972	5.48e-44		PBXIP1	0.0174279	-0.723485	0.091	0.435	1		TSFM	0.0221298	-0.42614	0.035	0.136	1		ABHD11	0.000185277	0.291826	0.256	0.149	1		AGRN	8.26e-08	0.291614	0.547	0.363	0.00183197		SRSF9	0.000871337	0.325441	0.696	0.681	1		RAB34	2.41e-05	0.266781	0.757	0.718	0.534765		FAT1
ATP5A1	1.09e-37	-0.295254	0.455	0.624	2.43e-33		ISCA2	0.0174279	-0.56191	0.091	0.435	1		BICC1	0.0221417	0.647319	0.244	0.102	1		PTPRS	0.000186887	0.284708	0.24	0.134	1		NME3	8.55e-08	0.321407	0.629	0.445	0.0018962		PTH1R	0.000920551	-0.262902	0.127	0.308	1		SUMO3	2.48e-05	0.321927	0.792	0.798	0.549968		SLC12A2
CEBPZOS	6.87e-26	-0.295982	0.096	0.183	1.52e-21		TRIB2	0.0175803	1.59174	0.5	0.217	1		ANXA4	0.0223396	-0.581911	0.174	0.322	1		TSPO	0.000187663	0.31826	0.655	0.593	1		DMKN	8.59e-08	0.26136	0.659	0.511	0.00190493		KRT19	0.000926581	0.354758	0.294	0.171	1		CTD-3252C9.4	2.59e-05	0.509891	0.52	0.38	0.574042		EMP3
UBR4	1.05e-22	-0.296205	0.185	0.281	2.33e-18		CD63	0.0176187	-0.589593	0.909	0.913	1		EIF4B	0.0224845	0.540598	0.419	0.271	1		MRPS12	0.000199461	-0.255379	0.473	0.597	1		TTC14	8.86e-08	0.298136	0.517	0.322	0.00196366		LYPLA1	0.000933376	-0.290047	0.49	0.718	1		CD9	2.76e-05	0.397399	1	1	0.61281		BMP4
PRDX6	8.11e-41	-0.296494	0.445	0.623	1.8e-36		GAPDH	0.0176411	-0.499195	0.864	1	1		SVIL	0.0225975	0.615671	0.291	0.136	1		CD151	0.000200717	0.305368	0.581	0.47	1		RAPGEF3	9e-08	0.27388	0.318	0.156	0.00199566		ACSM2B	0.00094588	-0.325156	0.098	0.254	1		ITGA6	2.77e-05	-0.253512	0.653	0.877	0.613552		ANXA5
PRDX2	4.88e-42	-0.296797	0.563	0.719	1.08e-37		PDPN	0.0176734	-0.488778	0.045	0.348	1		NAV2	0.022604	0.429418	0.174	0.051	1		SLC3A1	0.000201025	-0.32898	0.236	0.357	1		SET	9.2e-08	0.273222	0.757	0.608	0.00203984		NGFRAP1	0.000970385	0.338699	0.863	0.86	1		CCL3	2.85e-05	0.271307	0.382	0.19	0.630709		RTKN
LYG1	1.34e-14	-0.296876	0.078	0.133	2.97e-10		PPIE	0.0176734	-0.432919	0.045	0.348	1		LGALS9	0.0226453	-0.28744	0.035	0.136	1		GOLIM4	0.000206585	0.361914	0.358	0.242	1		NDUFA8	9.28e-08	-0.422338	0.596	0.685	0.00205701		PDLIM7	0.000979597	0.320193	0.176	0.078	1		SUMO1	3.07e-05	0.266956	0.977	0.982	0.681447		CYBRD1
GCSH	8.4e-43	-0.297316	0.458	0.632	1.86e-38		ALG14	0.0176734	-0.485572	0.045	0.348	1		AP3D1	0.0226453	-0.531734	0.035	0.136	1		ZFP36	0.000208179	0.840791	0.371	0.258	1		C5orf15	9.52e-08	0.26686	0.416	0.23	0.00210968		2022-09-15	0.000980722	0.385364	0.716	0.754	1		HSPB1	3.14e-05	0.394298	0.994	1	0.695064		DAXX
ACO2	4.15e-43	-0.297368	0.273	0.44	9.21e-39		DEGS1	0.0176734	-0.839925	0.045	0.348	1		EFNB1	0.0227197	-0.490814	0.047	0.153	1		TM9SF3	0.000209779	0.259909	0.495	0.381	1		C11orf31	1.02e-07	0.283245	0.824	0.713	0.00226135		CD164	0.000982761	0.365292	0.735	0.759	1		CHMP1A	3.19e-05	0.281485	0.422	0.258	0.706703		CCDC74A
TIMM10	8.79e-43	-0.297524	0.282	0.444	1.95e-38		CTDSPL	0.0176734	-0.571474	0.045	0.348	1		UBE2F	0.0230775	-0.614024	0.105	0.237	1		SERPINA1	0.000214646	-0.377606	0.134	0.24	1		POLR1D	1.03e-07	0.269817	0.498	0.307	0.00227489		AKR7A2	0.00108603	-0.253628	0.373	0.627	1		FAM162A	3.21e-05	-0.278959	0.838	0.945	0.710733		FBXO22
PDHA1	2.1e-38	-0.298559	0.185	0.321	4.65e-34		ZMAT2	0.0176734	-0.608341	0.045	0.348	1		ARHGEF12	0.0230775	-0.625365	0.105	0.237	1		SERPINA5	0.000218906	-0.35763	0.569	0.673	1		CTTN	1.03e-07	0.361238	0.543	0.363	0.00229213		MUC20	0.00111474	0.571031	0.549	0.472	1		MRPS5	3.26e-05	-0.258676	0.624	0.847	0.722269		GNB1
SEC61B	3.44e-44	-0.299442	0.484	0.664	7.62e-40		PPP6C	0.0176734	-0.764657	0.045	0.348	1		ARL6IP4	0.0231466	0.60275	0.605	0.458	1		DYNLT3	0.000232125	0.256391	0.339	0.227	1		COX7A1	1.04e-07	-0.460649	0.603	0.72	0.00230912		MRPL40	0.00114979	-0.259721	0.402	0.655	1		ATP6V1F	3.36e-05	-0.266263	1	1	0.744578		CCND1
ATP6V0B	1.74e-39	-0.299817	0.332	0.5	3.86e-35		TMEM109	0.0176734	-0.495269	0.045	0.348	1		PSMB5	0.0234574	-0.71217	0.337	0.492	1		MRPL23	0.000234046	0.282438	0.591	0.483	1		COBLL1	1.1e-07	0.300117	0.704	0.566	0.00243961		SRSF3	0.00116559	0.342947	0.765	0.79	1		LGALS2	3.4e-05	-0.307277	0.416	0.607	0.754655		PRSS23
SBDS	5.06e-33	-0.299981	0.189	0.315	1.12e-28		SDSL	0.0176734	-0.46683	0.045	0.348	1		HRSP12	0.0237053	-0.344427	0.047	0.153	1		C12orf49	0.000238746	0.262167	0.313	0.201	1		NDUFB10	1.1e-07	-0.376819	0.79	0.84	0.00244044		NUPR1	0.00119993	-0.300601	0.069	0.212	1		RALY	3.48e-05	0.303611	0.734	0.699	0.771081		IGFBP6
LINC00853	4.12e-48	-0.300528	0.031	0.144	9.14e-44		RP11-532F12.5	0.0176734	-0.55349	0.045	0.348	1		HOXD11	0.0237218	0.516566	0.151	0.034	1		PPIB	0.000241204	-0.353764	0.617	0.703	1		NOS1	1.12e-07	0.319823	0.292	0.145	0.00248328		PPIC	0.00123786	-0.307117	0.51	0.731	1		SNHG25	3.49e-05	0.317857	0.624	0.528	0.77348		FAM84B
CNIH4	1.67e-20	-0.302574	0.137	0.217	3.69e-16		TIMM50	0.0176734	-0.520549	0.045	0.348	1		RPS13	0.0238226	0.305524	0.965	0.949	1		ACTN4	0.000241585	0.325221	0.476	0.361	1		CTSD	1.12e-07	0.346337	0.951	0.9	0.00249248		BLVRB	0.00128415	-0.350429	0.549	0.775	1		NREP	3.76e-05	0.330415	0.491	0.344	0.833431		NUF2
ADM	8.88e-22	-0.303305	0.069	0.141	1.97e-17		INSIG1	0.0177017	0.882957	0.227	0	1		PDHB	0.0239997	-0.481577	0.209	0.39	1		C5orf15	0.000245541	0.31946	0.479	0.355	1		CWF19L2	1.15e-07	0.254784	0.393	0.212	0.00254081		MORN2	0.00129557	-0.263329	0.333	0.583	1		SERPINA5	3.77e-05	-0.480046	0.578	0.779	0.836785		CEP170
LINC00493	6.96e-41	-0.30391	0.415	0.585	1.54e-36		IFITM1	0.0177017	1.14054	0.227	0	1		TIMP3	0.0240476	-0.530509	0.721	0.831	1		CLDN4	0.000253784	0.305596	0.524	0.411	1		MAT2B	1.2e-07	0.374848	0.596	0.421	0.0026602		OAZ2	0.00133205	0.425883	0.569	0.505	1		MYL6	3.78e-05	0.270512	1	1	0.837342		AFAP1L2
IGFLR1	5.67e-46	-0.304842	0.012	0.106	1.26e-41		C10orf10	0.0177017	1.26349	0.227	0	1		FAM234A	0.0242118	-0.527994	0.047	0.153	1		HLA-DRB1	0.000255428	0.407836	0.55	0.431	1		DGUOK	1.23e-07	0.359921	0.524	0.352	0.00272109		CSTB	0.00133483	-0.265427	0.775	0.917	1		MAL2	3.94e-05	0.431684	0.855	0.871	0.874051		PRC1
UQCRC2	7.99e-31	-0.305456	0.218	0.344	1.77e-26		GDF11	0.0177017	0.714296	0.227	0	1		SEC63	0.0242798	-0.301171	0.174	0.356	1		IDS	0.000263618	0.312495	0.323	0.219	1		SNHG18	1.27e-07	0.293823	0.404	0.234	0.00280983		REXO2	0.0013429	-0.269342	0.314	0.554	1		SOCS3	3.98e-05	1.0229	0.763	0.798	0.883102		CTDSPL
COPE	7.4e-46	-0.307356	0.354	0.535	1.64e-41		MTA1	0.0177017	0.937705	0.227	0	1		HSPB1	0.0243233	-0.388545	0.849	0.915	1		BIRC2	0.000273844	0.268201	0.39	0.273	1		LENG8	1.31e-07	0.389064	0.382	0.222	0.00291108		BDH2	0.00146235	-0.260099	0.343	0.583	1		BEX2	4.03e-05	0.292481	0.89	0.871	0.893885		PDLIM7
TMEM59	6.16e-36	-0.307503	0.367	0.532	1.36e-31		CSNK1D	0.0177017	0.859287	0.227	0	1		SYNGR2	0.024325	0.587527	0.174	0.051	1		PLD3	0.000289914	0.312085	0.374	0.258	1		YWHAZ	1.38e-07	0.292314	0.757	0.632	0.0030647		ROMO1	0.00149992	0.306479	0.912	0.933	1		RAB11B	4.19e-05	0.295038	0.786	0.73	0.929108		SEPT11
ATP1B1	5.6e-23	-0.307638	0.579	0.73	1.24e-18		GSK3A	0.0177017	0.812637	0.227	0	1		MRPL51	0.0245628	-0.526524	0.349	0.542	1		TBL1XR1	0.000290253	0.331191	0.377	0.268	1		RPS27L	1.39e-07	-0.402933	0.865	0.858	0.00308719		MAGED2	0.00159889	0.541437	0.618	0.606	1		TM7SF2	4.53e-05	0.331887	0.642	0.521	1		CAND1
RP11-108M9.4	1.12e-39	-0.307925	0.153	0.289	2.47e-35		VRK3	0.0177017	0.962888	0.227	0	1		PSMB8	0.0245671	-0.701511	0.233	0.407	1		WNK1	0.000300749	-0.458497	0.757	0.853	1		MRPS15	1.4e-07	-0.41411	0.472	0.585	0.00309888		ARL6IP4	0.00161615	0.294143	0.784	0.829	1		SRSF1	4.72e-05	0.270467	0.717	0.638	1		HLA-A
MRPL18	2.09e-42	-0.3085	0.165	0.304	4.62e-38		WDR13	0.0177288	1.1404	0.5	0.261	1		LBH	0.0245844	0.781253	0.395	0.237	1		CCT8	0.000307596	-0.307021	0.284	0.407	1		ELF3	1.42e-07	0.628812	0.487	0.354	0.0031507		PSMB9	0.00171053	0.427311	0.402	0.306	1		BST2	4.8e-05	0.284102	0.561	0.368	1		MAP1B
SF3B6	9.31e-44	-0.309099	0.329	0.501	2.06e-39		NECAB1	0.0177288	1.31331	0.5	0.261	1		KRT8	0.0247264	-0.543794	0.093	0.22	1		BORCS7	0.000314828	0.36368	0.438	0.338	1		PFN2	1.5e-07	0.31546	0.727	0.575	0.00333142		SRP9	0.00181579	0.31588	0.853	0.873	1		RBP5	4.82e-05	-0.342807	0.497	0.693	1		RERG
RARRES1	1.14e-40	-0.309493	0.015	0.1	2.53e-36		ARHGEF12	0.0183046	0.983636	0.636	0.435	1		CTD-3252C9.4	0.0247726	0.724901	0.174	0.051	1		NDUFA12	0.000315886	-0.271025	0.597	0.686	1		IRF2BPL	1.52e-07	0.321868	0.449	0.277	0.00336461		PSMA3	0.00184323	-0.252735	0.333	0.56	1		RALBP1	4.83e-05	0.32286	0.942	0.969	1		RFWD2
TPT1	1.7e-103	-0.309847	0.969	0.99	3.77e-99		PRKAR1A	0.0183516	0.672499	0.727	0.478	1		SUCNR1	0.0248132	-0.630823	0.035	0.136	1		UMOD	0.000320728	-0.635525	0.249	0.366	1		CHL1	1.62e-07	0.250457	0.464	0.281	0.00358472		TIMP3	0.00185545	-0.273352	0.265	0.479	1		RRAS	5.12e-05	0.296878	0.416	0.245	1		DEFB1
ATP5J2	1.48e-46	-0.311032	0.735	0.834	3.29e-42		FAM3C	0.0185461	-0.515516	0.136	0.522	1		PHKB	0.0248253	-0.44355	0.07	0.186	1		SDC4	0.000321875	0.453846	0.639	0.587	1		SPRY1	1.64e-07	0.334689	0.577	0.386	0.00364641		SMIM6	0.00187799	0.490506	0.794	0.821	1		TAGLN2	5.19e-05	0.350692	0.838	0.791	1		MT-ND4
CST3	4.03e-42	-0.311525	0.594	0.785	8.94e-38		TLN1	0.0185461	-0.757699	0.136	0.522	1		REXO2	0.0248621	-0.399621	0.221	0.39	1		CACYBP	0.000323078	-0.299352	0.256	0.37	1		NCL	1.65e-07	0.271477	0.723	0.605	0.00366705		PLSCR1	0.00195539	0.407686	0.363	0.254	1		REXO2	5.37e-05	-0.271734	0.636	0.89	1		GLG1
HAGH	2.08e-42	-0.311686	0.307	0.476	4.62e-38		PCOLCE2	0.0185529	-0.804966	0.818	0.87	1		VPS72	0.0250964	0.289864	0.116	0.017	1		PPP1R1A	0.000329344	-0.282534	0.15	0.255	1		TYRP1	1.75e-07	-0.418666	0.116	0.283	0.00388129		WFDC2	0.001959	-0.609232	0.853	0.922	1		BAD	5.56e-05	0.285532	0.798	0.755	1		ARHGAP29
RNF181	1.65e-40	-0.311751	0.465	0.631	3.65e-36		BCAS2	0.0188552	-0.439609	0.091	0.435	1		ADAMTS9-AS2	0.0250964	0.414922	0.116	0.017	1		LIN7C	0.000349185	0.305692	0.233	0.139	1		HLA-DRB1	1.88e-07	0.469814	0.551	0.381	0.00416993		NDUFS3	0.00211435	-0.373918	0.627	0.767	1		ACSL1	5.6e-05	-0.271664	0.52	0.724	1		SLC5A3
HSPA8	1.3e-39	-0.312145	0.483	0.654	2.87e-35		HAX1	0.0188552	-1.01359	0.091	0.435	1		HACD2	0.0250964	0.298993	0.116	0.017	1		VOPP1	0.000352279	0.268461	0.291	0.186	1		MAP4	1.93e-07	0.251227	0.461	0.271	0.00427214		PPP1R15A	0.00212957	0.483427	0.343	0.238	1		TGOLN2	5.68e-05	0.28935	0.925	0.92	1		RAB3D
MLEC	9.2e-34	-0.313763	0.202	0.327	2.04e-29		SWI5	0.0188552	-0.400245	0.091	0.435	1		ARF4	0.0251233	-0.486798	0.337	0.508	1		CBX6	0.000354269	0.28742	0.371	0.258	1		EMC10	1.95e-07	0.289845	0.633	0.463	0.00431358		SOCS3	0.00224411	0.595927	0.363	0.254	1		MAP3K1	6.01e-05	0.3256	0.549	0.399	1		CSDE1
GRPEL1	1.64e-47	-0.315276	0.128	0.276	3.64e-43		SMPD1	0.0188552	-0.571141	0.091	0.435	1		ZNF326	0.0251715	-0.722452	0.058	0.169	1		NPC2	0.000371709	-0.302604	0.776	0.827	1		TSPYL1	1.97e-07	0.37842	0.712	0.552	0.00436479		PABPC1	0.00237811	0.448254	0.598	0.619	1		TUBB4B	6.54e-05	0.323852	0.746	0.718	1		ANKLE2
CISD2	2.29e-34	-0.315376	0.238	0.374	5.07e-30		RIC3	0.0188552	-0.573966	0.091	0.435	1		GTF2B	0.0252532	-0.370366	0.047	0.153	1		ARL6IP1	0.000390036	0.33288	0.725	0.665	1		IL32	2.01e-07	-0.391545	0.438	0.605	0.00445949		ATP6AP2	0.00238472	0.311407	0.951	0.969	1		APP	6.63e-05	0.286068	0.96	0.975	1		MAP7D3
SPCS2	1.39e-33	-0.315439	0.272	0.415	3.07e-29		CAPZA1	0.0188841	0.936911	0.5	0.217	1		SLC44A2	0.0252924	-0.750499	0.07	0.186	1		TFRC	0.000393364	-0.288706	0.144	0.242	1		TMEM207	2.03e-07	-0.470908	0.079	0.227	0.00448994		SMIM20	0.00255928	-0.265577	0.314	0.539	1		RSL24D1	6.67e-05	0.274594	0.855	0.816	1		NTHL1
RP11-397G17.1	2.1e-48	-0.315502	0.116	0.274	4.66e-44		NDFIP1	0.0189709	-0.766314	0.182	0.609	1		SLC25A6	0.0254182	0.383797	0.779	0.627	1		C7orf50	0.000395576	0.334705	0.585	0.489	1		TPM1	2.15e-07	0.414146	0.633	0.489	0.00477436		SLC44A2	0.00260215	0.278287	0.255	0.145	1		BIK	6.76e-05	0.270223	0.301	0.135	1		DCAF8
ZC3H15	1.76e-34	-0.315612	0.235	0.369	3.89e-30		MAGT1	0.0189709	-0.663189	0.182	0.609	1		FMOD	0.0256713	0.442657	0.116	0.017	1		RNPC3	0.000407482	-0.354521	0.252	0.366	1		NAPRT	2.24e-07	0.2515	0.352	0.182	0.00495464		SNRPN	0.00263284	0.332066	0.775	0.816	1		VPS28	6.84e-05	0.301058	0.844	0.865	1		RBMS3
BTF3	6.3e-40	-0.316583	0.524	0.712	1.4e-35		RPL23	0.0190172	0.835702	0.864	0.783	1		EMILIN1	0.0257154	0.491498	0.43	0.254	1		SUCLG2	0.000427669	0.259664	0.543	0.439	1		TSPO	2.29e-07	0.383158	0.79	0.7	0.00508553		ATP6V1B1	0.00266859	-0.281695	0.912	0.946	1		MKKS	6.85e-05	-0.252774	0.879	0.951	1		MX1
ATP5B	1.28e-43	-0.316665	0.505	0.669	2.84e-39		CHCHD10	0.0192093	-0.863199	0.364	0.739	1		MBOAT7	0.0257672	-0.37954	0.07	0.186	1		PARK7	0.000440945	-0.282	0.77	0.82	1		BICC1	2.52e-07	0.311863	0.558	0.401	0.00558672		YIPF4	0.00268305	0.324285	0.539	0.466	1		MORF4L1	6.92e-05	0.274003	0.994	0.988	1		SULF1
HN1	6.5e-40	-0.317936	0.158	0.291	1.44e-35		TMED5	0.0192893	-0.460292	0.045	0.348	1		HLA-A	0.0258727	-0.476414	0.826	0.864	1		MCL1	0.000441561	0.291149	0.345	0.238	1		KCNC4	2.53e-07	0.256446	0.307	0.151	0.00561732		G0S2	0.00269668	-0.563547	0.441	0.611	1		ITPR2	6.92e-05	-0.270522	0.543	0.791	1		TOP2A
RWDD1	2.89e-40	-0.318744	0.332	0.494	6.4e-36		CRELD1	0.0192893	-0.662031	0.045	0.348	1		USMG5	0.0259465	-0.427034	0.651	0.746	1		DPP7	0.000477507	0.307552	0.38	0.266	1		COL18A1	2.56e-07	0.340928	0.719	0.551	0.00567529		PPCS	0.00279638	-0.294902	0.441	0.692	1		PHB2	7.1e-05	0.298041	0.763	0.699	1		CCDC28A
PA2G4	2.99e-28	-0.319289	0.195	0.307	6.63e-24		HMGB2	0.0192893	-0.430963	0.045	0.348	1		RPLP0	0.0260151	0.387637	0.802	0.712	1		BTG1	0.000479501	0.258125	0.604	0.496	1		C6orf62	2.74e-07	0.321535	0.603	0.415	0.00606308		C5orf15	0.00285045	0.336332	0.392	0.29	1		MECOM	7.1e-05	0.382464	0.838	0.871	1		ACTG1
ACOT13	5.15e-50	-0.319732	0.315	0.507	1.14e-45		MRPL15	0.0192893	-0.376645	0.045	0.348	1		TWF2	0.0262296	-0.522834	0.116	0.254	1		SDHC	0.000488087	-0.310867	0.607	0.673	1		MAT2A	2.9e-07	0.306722	0.438	0.266	0.00643668		MDH2	0.00289193	-0.321761	0.775	0.865	1		NDUFAB1	7.16e-05	-0.283375	0.913	0.982	1		MIB2
MAP1LC3B	3.31e-29	-0.32071	0.205	0.319	7.35e-25		ATG101	0.0192893	-0.342753	0.045	0.348	1		ADGRF5	0.0262342	-0.44512	0.128	0.271	1		SNRNP40	0.000492994	0.281531	0.24	0.145	1		SF1	2.94e-07	0.293141	0.588	0.413	0.00650978		LINC00969	0.002922	0.498037	0.775	0.746	1		MT1X	7.18e-05	0.371688	0.983	0.969	1		TECR
SNRPG	3.36e-45	-0.324065	0.513	0.686	7.44e-41		PLEKHJ1	0.0192893	-0.411632	0.045	0.348	1		TIMP1	0.0262378	0.441466	0.895	0.746	1		RHOB	0.000493404	0.397006	0.444	0.338	1		SLC39A1	3.07e-07	0.310449	0.449	0.263	0.00680361		MYL6B	0.00299523	0.480326	0.461	0.391	1		ZCCHC10	7.22e-05	0.326372	0.538	0.429	1		CSNK1G3
UFC1	1.55e-37	-0.324083	0.265	0.41	3.44e-33		CHPF	0.0193708	-1.05495	0.136	0.478	1		CXCL6	0.0262575	0.372885	0.116	0.017	1		POLR2J3	0.000511815	0.259001	0.425	0.31	1		PFN1	3.12e-07	0.262906	0.951	0.893	0.00691333		SARAF	0.00306742	0.394473	0.716	0.772	1		UBXN6	7.24e-05	0.327025	0.595	0.54	1		DCDC2
UQCRH	1.93e-52	-0.325108	0.718	0.834	4.27e-48		SSR3	0.0195202	-0.82341	0.364	0.696	1		FAIM2	0.0262575	0.360595	0.116	0.017	1		DNAJC1	0.000512038	-0.302468	0.182	0.284	1		ECI2	3.31e-07	-0.453322	0.423	0.54	0.00734261		INSIG2	0.00313563	0.279267	0.363	0.256	1		ABO	7.44e-05	0.317873	0.491	0.356	1		MCM4
NDUFS3	2.54e-52	-0.325778	0.255	0.433	5.64e-48		SRSF5	0.0198843	0.661096	0.818	0.565	1		ATG4B	0.026333	-0.330694	0.047	0.153	1		NFKBIZ	0.000513854	0.275124	0.227	0.132	1		TSC22D3	3.37e-07	0.293385	0.404	0.227	0.00747971		CNN3	0.00316624	0.267959	0.843	0.824	1		FXYD6-FXYD2	7.63e-05	0.405051	0.532	0.423	1		CLEC2B
DNAJA1	2.34e-37	-0.327349	0.189	0.325	5.19e-33		TMEM30A	0.0199404	-0.34099	0.136	0.522	1		CDKN2AIPNL	0.026333	-0.38254	0.047	0.153	1		THNSL2	0.000538851	-0.263109	0.07	0.149	1		CTNNB1	3.63e-07	0.346056	0.532	0.363	0.00803903		PRKAR1A	0.00322587	0.343111	0.706	0.705	1		HLA-DRB1	7.91e-05	0.397539	0.821	0.761	1		CRYZL1
MTIF3	2.93e-40	-0.327388	0.338	0.503	6.5e-36		CISD1	0.0199404	-0.377749	0.136	0.522	1		MYL9	0.0263417	-0.596288	0.86	0.932	1		MRPL27	0.000542622	-0.309184	0.508	0.617	1		FOLR3	3.74e-07	-0.453454	0.464	0.61	0.00829273		JUNB	0.0032745	0.653657	0.667	0.663	1		FBXO7	7.94e-05	0.306647	0.688	0.656	1		RPL18
MGST2	2.92e-43	-0.328831	0.228	0.382	6.46e-39		KLF2	0.020107	1.11367	0.364	0.087	1		PPP3CA	0.0266875	0.666079	0.198	0.068	1		CYC1	0.000570958	-0.354876	0.687	0.734	1		BTG1	3.75e-07	0.300711	0.727	0.605	0.00830619		H2AFJ	0.00329299	-0.312835	0.569	0.793	1		FAM127B	8.02e-05	0.261765	0.728	0.712	1		FXYD3
C7orf55	4.71e-49	-0.329434	0.278	0.452	1.04e-44		ATP2A2	0.0203837	-0.44675	0.091	0.435	1		CAV2	0.0267399	-0.437741	0.07	0.186	1		HNRNPK	0.000615391	0.27119	0.767	0.723	1		TFCP2L1	3.82e-07	0.346015	0.678	0.545	0.00846299		GNAQ	0.00333706	0.32207	0.451	0.378	1		ARRDC1	8.19e-05	0.263663	0.468	0.325	1		LINC01436
SOD2	9.86e-32	-0.330788	0.375	0.548	2.18e-27		ERGIC3	0.0203837	-0.510563	0.091	0.435	1		MDFI	0.0268553	0.5397	0.116	0.017	1		TXNDC17	0.000617073	-0.347462	0.575	0.643	1		SAR1A	3.92e-07	0.31323	0.573	0.387	0.00868374		MRPS36	0.00339944	-0.253884	0.667	0.855	1		SUMF2	8.24e-05	0.275635	0.555	0.442	1		CCNB1
HSPB11	1.56e-33	-0.330887	0.127	0.237	3.45e-29		ITFG1	0.0208524	-1.03184	0.136	0.478	1		FIBIN	0.0268553	0.321878	0.116	0.017	1		MAT2B	0.000618108	0.261669	0.387	0.281	1		LGALS3	4e-07	0.421649	0.629	0.48	0.00886284		SERPINA1	0.00340727	-0.264646	0.225	0.409	1		CMTM6	8.33e-05	0.286331	0.769	0.785	1		PALLD
CTSA	8.25e-38	-0.333783	0.234	0.375	1.83e-33		RPL18	0.0211019	0.481475	0.909	0.87	1		SORL1	0.0268553	0.317796	0.116	0.017	1		BHLHE40	0.000670131	0.32181	0.329	0.225	1		TDGF1	4.07e-07	-0.331015	0.049	0.174	0.00903072		PDIA6	0.00346039	-0.281459	0.49	0.736	1		TMED9	8.33e-05	0.328107	0.78	0.773	1		TINAGL1
COX4I1	3.62e-82	-0.33467	0.862	0.916	8.03e-78		ACAT1	0.0212763	-0.958744	0.091	0.391	1		LIPE-AS1	0.0268553	0.36151	0.116	0.017	1		TUBA1B	0.000675935	0.285364	0.617	0.532	1		CST3	4.18e-07	0.462931	0.966	0.938	0.00927508		PNISR	0.00354889	0.381844	0.637	0.676	1		PEX2	8.34e-05	0.309073	0.653	0.601	1		HMGB1
TNFSF10	2.76e-18	-0.335932	0.206	0.297	6.13e-14		LMBRD1	0.0214254	-0.497959	0.136	0.522	1		PSMD5-AS1	0.0268878	-0.256524	0.047	0.153	1		GPNMB	0.00070436	0.300105	0.313	0.214	1		ATP1A1	4.33e-07	-0.258528	0.963	0.93	0.00960858		UCP2	0.003565	0.34833	0.284	0.187	1		CTSF	8.47e-05	0.335714	0.543	0.442	1		HYAL2
CLDN10	7.08e-39	-0.335933	0.213	0.358	1.57e-34		SEMA3B-AS1	0.0217434	-0.77386	0.182	0.609	1		PPIC	0.0270651	-0.500713	0.244	0.424	1		ACAT1	0.000715124	-0.328521	0.569	0.639	1		LMNA	4.38e-07	0.355349	0.592	0.422	0.00970855		SNRNP40	0.00367115	0.42863	0.324	0.228	1		H1FX	8.76e-05	0.357745	0.555	0.454	1		NR4A1
OTUD6B-AS1	2.02e-36	-0.336537	0.165	0.294	4.48e-32		NUPR1	0.0217962	-0.790256	0.364	0.739	1		C6orf203	0.0271585	-0.26335	0.035	0.136	1		MINOS1	0.000722956	-0.252235	0.879	0.883	1		C12orf75	4.52e-07	0.358775	0.625	0.499	0.0100138		DYNLT3	0.00371799	0.507085	0.539	0.518	1		NDUFA8	9.08e-05	-0.286051	0.861	0.969	1		FAM50B
NDUFA5	6.66e-50	-0.338337	0.426	0.617	1.48e-45		HLA-C	0.0219632	-1.00688	0.773	0.826	1		DNAJA1	0.0272089	-0.582592	0.302	0.458	1		NDUFS2	0.00072373	-0.319357	0.463	0.556	1		IRX1	4.84e-07	0.364268	0.442	0.28	0.0107194		ARF6	0.00391301	0.396812	0.539	0.521	1		CLDN7	9.29e-05	0.437041	0.902	0.926	1		SNX17
AZGP1	2.22e-42	-0.339807	0.238	0.403	4.92e-38		TMX2	0.0220192	-0.293283	0.091	0.435	1		CBX6	0.0274481	0.857289	0.407	0.254	1		EMX2	0.000724439	0.310239	0.693	0.58	1		TPI1	4.97e-07	-0.306177	0.91	0.884	0.0110064		RP11-138A9.2	0.0042148	0.267859	0.176	0.085	1		TUBA1B	9.47e-05	0.366754	0.832	0.834	1		ATP5H
MRPL32	6.4e-36	-0.340439	0.144	0.264	1.42e-31		CNN3	0.0221644	-0.718325	0.318	0.739	1		SMURF2	0.0274648	0.286395	0.116	0.017	1		BRK1	0.000756025	0.259851	0.767	0.706	1		SDCBP	5.05e-07	0.300214	0.652	0.505	0.0111974		SOX4	0.00441568	0.484461	0.51	0.459	1		ANXA4	9.48e-05	0.273311	0.942	0.963	1		COL4A2
BBOX1	3.26e-42	-0.340592	0.524	0.715	7.22e-38		RHOB	0.0222033	1.27862	0.455	0.217	1		FAM46A	0.0279346	0.544507	0.221	0.085	1		CLCN5	0.000761075	-0.304767	0.22	0.316	1		OCLN	5.52e-07	0.310724	0.513	0.336	0.0122452		GADD45B	0.00452813	0.689682	0.539	0.492	1		PPP1CA	9.5e-05	0.261604	0.896	0.902	1		FAM127B
COX6C	3.28e-56	-0.341572	0.793	0.865	7.26e-52		PABPC1	0.0222033	1.30649	0.455	0.217	1		MRPS25	0.0280682	0.58957	0.198	0.068	1		SLC8A1	0.000762637	-0.345156	0.224	0.34	1		VGLL4	5.55e-07	0.262332	0.401	0.242	0.0123022		DNAJC8	0.00456219	0.438572	0.569	0.567	1		CETN2	9.8e-05	0.336727	0.78	0.804	1		AKAP9
NKAIN4	2.34e-38	-0.34317	0.115	0.237	5.19e-34		MINOS1	0.022207	-0.75853	0.591	0.826	1		TPI1	0.0281289	-0.478651	0.581	0.746	1		HIPK2	0.000839504	0.289643	0.447	0.342	1		PDLIM4	5.68e-07	0.378286	0.367	0.222	0.0125992		EIF3G	0.00457262	0.384839	0.608	0.609	1		LMAN2	9.83e-05	0.253869	0.861	0.804	1		ATF7IP
ASRGL1	8.04e-28	-0.343606	0.14	0.241	1.78e-23		DNAJC19	0.0225806	-0.841443	0.318	0.652	1		SNHG8	0.0283992	0.539011	0.419	0.254	1		MIOX	0.00084005	-0.300177	0.329	0.448	1		PRKAA1	6.46e-07	0.259848	0.404	0.245	0.0143233		RP11-532F12.5	0.00472868	-0.275869	0.598	0.803	1		GLTP	9.96e-05	0.325707	0.873	0.84	1		THYN1
TPRKB	9e-39	-0.344711	0.117	0.238	1.99e-34		GADD45B	0.0228564	1.22895	0.682	0.565	1		DKK3	0.0285011	0.901761	0.395	0.254	1		RYBP	0.000843089	0.28612	0.31	0.214	1		MT1G	6.89e-07	0.654815	0.959	0.908	0.0152739		PSCA	0.00487591	0.263149	0.147	0.303	1		MPC1	9.99e-05	-0.269857	0.977	0.982	1		EPB41L4A-AS1
TBCA	9.11e-53	-0.345092	0.557	0.737	2.02e-48		ANKRD37	0.0230298	-1.50064	0.091	0.391	1		FAM89A	0.0285612	-0.632538	0.081	0.203	1		GLOD4	0.000884245	0.370429	0.396	0.297	1		PTGES3	7.79e-07	0.269696	0.783	0.678	0.0172734		UBE2D3	0.00496204	0.348236	0.804	0.842	1		EMX2	0.000101658	0.406777	0.96	0.945	1		RASSF10
TMEM126A	4.7e-37	-0.345096	0.147	0.275	1.04e-32		GATM	0.0231997	1.07404	0.636	0.478	1		S100A11	0.0287892	-0.72273	0.721	0.729	1		PPA1	0.000889582	-0.271452	0.335	0.435	1		MAN2A1	7.83e-07	0.257544	0.393	0.225	0.0173543		SPX	0.00509877	0.488099	0.451	0.399	1		PRMT2	0.00010227	0.353045	0.694	0.663	1		GOLGA2
CAMTA1	2.11e-46	-0.345608	0.478	0.664	4.67e-42		EEF2	0.0231997	1.25515	0.636	0.478	1		GJA4	0.0288554	-0.73228	0.058	0.169	1		ATP1B3	0.000920663	0.366786	0.572	0.511	1		NDUFS3	8.26e-07	-0.443701	0.569	0.66	0.0183127		MLEC	0.00524868	-0.257193	0.402	0.635	1		SLC38A2	0.000102994	0.267606	0.711	0.644	1		LINC00324
DAB2	8.09e-41	-0.347564	0.577	0.751	1.79e-36		TEX264	0.0232532	-1.03261	0.136	0.478	1		PCK1	0.0288554	-0.802883	0.058	0.169	1		G0S2	0.00097957	-0.368374	0.204	0.297	1		PAPSS1	8.56e-07	0.253796	0.296	0.148	0.0189819		PCIF1	0.00528822	0.251748	0.186	0.096	1		SLC2A4RG	0.000103007	0.289585	0.636	0.528	1		CTNNB1
NDUFB8	1.15e-51	-0.348123	0.534	0.7	2.56e-47		TNFRSF14	0.023343	-0.295731	0	0.217	1		ARMC8	0.0292943	0.488359	0.14	0.034	1		WTAP	0.000992601	0.259592	0.377	0.268	1		JUNB	9.53e-07	0.765161	0.528	0.398	0.0211288		TAF8	0.00548347	0.356622	0.186	0.101	1		C5orf15	0.00010528	0.320484	0.74	0.65	1		ZNF514
COA4	3.3e-51	-0.348439	0.243	0.419	7.31e-47		SPSB1	0.023343	-0.919144	0	0.217	1		CLEC14A	0.0292943	0.464751	0.14	0.034	1		ATF6B	0.0010256	0.272482	0.259	0.167	1		EI24	1.03e-06	0.264381	0.64	0.47	0.02291		TMEM141	0.00567036	-0.289794	0.765	0.863	1		GADD45B	0.000109283	0.761953	0.827	0.871	1		FXYD6
SKP1	5.1e-52	-0.348661	0.585	0.763	1.13e-47		KIF1B	0.023343	-0.786286	0	0.217	1		CPXM1	0.0292943	0.469331	0.14	0.034	1		SYPL1	0.00113524	0.29508	0.588	0.491	1		IFI30	1.09e-06	0.29692	0.195	0.082	0.0242137		FAM76A	0.00574641	0.327055	0.176	0.091	1		HACD3	0.000111078	-0.275046	0.861	0.951	1		ZNHIT6
ARG2	5.67e-49	-0.350706	0.077	0.214	1.26e-44		FUCA1	0.023343	-0.443297	0	0.217	1		TVP23B	0.0293114	-0.679393	0.07	0.186	1		PRDX1	0.00115322	0.293183	0.856	0.814	1		SOSTDC1	1.13e-06	0.473703	0.442	0.287	0.024986		YWHAH	0.00654441	0.369681	0.618	0.645	1		SRSF7	0.000111936	0.290862	0.815	0.816	1		CEP68
PSMA5	1.06e-39	-0.350849	0.155	0.286	2.35e-35		TXLNA	0.023343	-0.373227	0	0.217	1		PHF10	0.0293653	0.297103	0.116	0.017	1		UBC	0.00118096	0.267648	0.78	0.738	1		CLIC1	1.13e-06	0.290319	0.846	0.818	0.025069		C6orf48	0.00661642	0.255309	0.794	0.842	1		TADA3	0.000115384	0.296972	0.671	0.595	1		SHOC2
ETNK2	1.69e-62	-0.351733	0.132	0.315	3.76e-58		KIAA0319L	0.023343	-0.765165	0	0.217	1		NQO1	0.0294178	-0.522661	0.058	0.169	1		TM7SF2	0.00118258	0.262585	0.291	0.19	1		PRKD1	1.32e-06	0.257356	0.311	0.166	0.0291866		ERH	0.00674045	0.314884	0.814	0.883	1		C11orf31	0.000115762	0.271329	0.988	0.988	1		JUNB
TALDO1	1.54e-44	-0.352218	0.245	0.403	3.41e-40		FAM151A	0.023343	-0.278361	0	0.217	1		TMPO	0.0304801	0.404848	0.14	0.034	1		DDX17	0.00119382	0.273075	0.716	0.682	1		NDUFV2	1.66e-06	-0.349274	0.753	0.766	0.0368985		ANXA2	0.0068146	0.399193	0.304	0.199	1		SPP1	0.000116559	-1.03544	0.965	1	1		SEC62
MRPL34	6.66e-55	-0.352502	0.33	0.517	1.48e-50		SHC1	0.023343	-0.397577	0	0.217	1		EIF3D	0.0304801	0.876238	0.384	0.237	1		RPP21	0.00119824	0.253036	0.217	0.13	1		SFRP1	1.67e-06	-0.417012	0.659	0.77	0.0370647		HLA-E	0.00684577	0.342142	0.676	0.658	1		TYMP	0.000116891	0.308947	0.613	0.497	1		QTRT1
TMEM14A	3.92e-36	-0.352768	0.228	0.363	8.7e-32		ETNK2	0.023343	-0.763701	0	0.217	1		RPL24	0.0305386	0.316399	0.895	0.864	1		CHMP3	0.00121598	0.274544	0.46	0.364	1		RNASE1	1.71e-06	0.276161	0.262	0.13	0.0378904		MARCKSL1	0.00702115	0.461168	0.598	0.58	1		PMF1	0.000121828	0.302286	0.682	0.613	1		CA11
LINC00116	2.02e-58	-0.353801	0.235	0.427	4.49e-54		MAPRE3	0.023343	-1.18945	0	0.217	1		MT1F	0.0306286	1.0064	0.419	0.288	1		PFKFB3	0.00122383	0.257391	0.16	0.087	1		ATP5A1	1.88e-06	-0.285082	0.846	0.844	0.0416776		PDLIM1	0.00729187	0.322312	0.225	0.14	1		TPM4	0.0001266	0.321611	0.676	0.577	1		MPC2
MRPS15	1.73e-53	-0.354428	0.255	0.437	3.84e-49		NRBP1	0.023343	-0.529657	0	0.217	1		TLN1	0.030631	-0.996662	0.256	0.407	1		NUPR1	0.00124648	0.436401	0.157	0.084	1		ZDHHC4	2.1e-06	0.259991	0.397	0.231	0.0466322		HMGN1	0.00739548	0.291529	0.833	0.917	1		CBWD1	0.000130134	0.26769	0.699	0.638	1		STARD4-AS1
MRPL47	9.23e-40	-0.35486	0.158	0.292	2.05e-35		DYNC2LI1	0.023343	-0.519185	0	0.217	1		UQCRQ	0.0307788	-0.339953	0.663	0.814	1		HDLBP	0.00129546	0.268871	0.403	0.307	1		ACAT1	2.19e-06	-0.410862	0.644	0.699	0.0484741		MZT2B	0.00754922	0.38271	0.706	0.72	1		MYLIP	0.000131495	0.317816	0.607	0.564	1		WISP3
BDH2	4.36e-59	-0.355421	0.398	0.602	9.67e-55		SPTBN1	0.023343	-0.420683	0	0.217	1		NDUFA1	0.0311151	-0.384492	0.674	0.78	1		CAPN1	0.00132578	0.270111	0.278	0.188	1		B4GALT1	2.21e-06	0.355887	0.431	0.272	0.0489983		CALB1	0.00763024	-0.514337	0.147	0.298	1		SLC16A4	0.000131588	0.298685	0.532	0.423	1		GDA
SUSD3	7.02e-48	-0.355787	0.038	0.15	1.56e-43		PEX13	0.023343	-0.418747	0	0.217	1		HNRNPA1L2	0.0311571	0.755301	0.209	0.085	1		APH1A	0.00134925	0.277954	0.403	0.299	1		MRPS12	2.21e-06	-0.435908	0.517	0.602	0.0490809		MT1F	0.00799449	0.372769	0.549	0.482	1		ALDH2	0.000135822	0.358164	0.705	0.699	1		RAD51AP1
PSMA4	5.46e-45	-0.3564	0.232	0.39	1.21e-40		PRADC1	0.023343	-0.734448	0	0.217	1		RPL14	0.0312388	0.252099	0.93	0.881	1		MRPS33	0.00136364	-0.288634	0.514	0.591	1		SOX4	2.34e-06	0.460698	0.524	0.378	0.0517804		MAPRE3	0.00831983	0.374604	0.382	0.308	1		KLF10	0.000137222	0.387694	0.728	0.663	1		SLC7A7
TRIM6	3.69e-51	-0.357172	0.06	0.193	8.17e-47		MCM6	0.023343	-0.613733	0	0.217	1		ARFRP1	0.0312726	0.421099	0.174	0.051	1		BTG2	0.00136858	0.404498	0.39	0.294	1		CTSF	2.34e-06	0.296036	0.457	0.298	0.0519201		GSTP1	0.00845288	0.280619	0.971	0.953	1		C15orf48	0.000144066	0.542975	0.225	0.086	1		LSM14A
REEP5	1.63e-33	-0.358052	0.163	0.279	3.61e-29		B3GNT7	0.023343	-0.339675	0	0.217	1		UBA2	0.0314042	-0.632883	0.151	0.288	1		PFN2	0.00136949	0.258295	0.668	0.626	1		GLRX	2.38e-06	-0.453783	0.775	0.779	0.0527438		IGFBP5	0.00849838	-0.419094	0.706	0.842	1		EPS8L2	0.000144815	0.330032	0.497	0.368	1		MECP2
THOC7	1.64e-39	-0.358235	0.197	0.335	3.63e-35		EXOG	0.023343	-0.407211	0	0.217	1		ACTR10	0.0314835	-0.509311	0.233	0.39	1		KCNJ1	0.00137485	-0.351029	0.668	0.723	1		NDUFS8	2.44e-06	-0.357852	0.843	0.826	0.0539785		ATP1B1	0.0087933	-0.334294	0.971	0.956	1		PAFAH1B2	0.000145826	0.317123	0.723	0.699	1		COX5A
BHMT2	1.15e-39	-0.358562	0.199	0.341	2.55e-35		USP19	0.023343	-0.475771	0	0.217	1		RNF38	0.0317068	0.374746	0.14	0.034	1		PLXNB2	0.00140036	0.263952	0.361	0.253	1		GPC3	2.47e-06	-0.470483	0.262	0.411	0.0546838		2022-03-06	0.00880575	0.343441	0.471	0.427	1		CLEC3B	0.000145837	0.465856	0.514	0.405	1		TRIP10
EAF2	1.97e-43	-0.359228	0.094	0.222	4.37e-39		SHISA3	0.023343	-1.02771	0	0.217	1		AMN1	0.0317629	-0.444079	0.058	0.169	1		PTGER3	0.0014909	-0.28209	0.39	0.506	1		JUP	2.51e-06	0.25913	0.464	0.307	0.0557147		DRAP1	0.00926973	0.297349	0.618	0.635	1		KCNC4	0.000146098	0.253814	0.607	0.479	1		RPS15A
PSMB3	1.99e-53	-0.359619	0.375	0.567	4.42e-49		SLAIN2	0.023343	-0.292823	0	0.217	1		NDUFB5	0.0318015	-0.562466	0.267	0.424	1		ST6GAL1	0.001492	-0.331887	0.169	0.255	1		TSPAN1	2.55e-06	0.463117	0.543	0.43	0.0565855		CTD-3252C9.4	0.00932382	0.356344	0.216	0.13	1		EI24	0.000146229	0.267879	0.867	0.871	1		PGLS
C4orf3	5.23e-52	-0.361015	0.564	0.741	1.16e-47		RAP1GDS1	0.023343	-0.337601	0	0.217	1		ANAPC13	0.03183	-0.605071	0.186	0.339	1		LYPLA2	0.00150758	0.268095	0.281	0.188	1		PIGT	2.57e-06	0.253614	0.408	0.245	0.0568705		CAMK2N1	0.00934562	0.25789	0.853	0.873	1		APH1A	0.000148138	0.271894	0.751	0.73	1		DEPDC1
AK6	1.11e-36	-0.361244	0.124	0.243	2.47e-32		METAP1	0.023343	-1.05359	0	0.217	1		PHTF2	0.0322382	-0.519354	0.081	0.203	1		HOXB6	0.00154687	0.273363	0.431	0.34	1		ZBTB44	2.63e-06	0.33959	0.532	0.368	0.058359		NREP	0.00979791	0.255799	0.186	0.104	1		RABAC1	0.000155215	0.338479	0.925	0.933	1		MTA1
SDSL	9.57e-45	-0.362241	0.106	0.239	2.12e-40		AGGF1	0.023343	-0.927441	0	0.217	1		IGFBP6	0.0322599	0.375873	0.488	0.322	1		TMEM123	0.0016095	0.262918	0.53	0.435	1		EPS8L2	2.77e-06	0.306943	0.412	0.256	0.0612924		SEPP1	0.0102707	0.461459	0.833	0.909	1		TGIF1	0.000159925	0.379085	0.532	0.429	1		ARF5
DPY30	7.33e-47	-0.363319	0.256	0.421	1.62e-42		COMMD10	0.023343	-0.375169	0	0.217	1		PPP2R2A	0.0323195	-0.410227	0.093	0.22	1		OCIAD1	0.00162002	-0.315576	0.534	0.606	1		BDH2	2.81e-06	-0.366295	0.427	0.557	0.062229		PPP3CA	0.0104239	0.375356	0.314	0.231	1		PSME2	0.000166512	-0.264903	0.792	0.914	1		RAB7A
OCIAD2	7.93e-52	-0.364823	0.614	0.792	1.76e-47		HSD17B4	0.023343	-0.487517	0	0.217	1		RASSF4	0.0323509	-0.369363	0.047	0.153	1		EPCAM	0.00162119	-0.340363	0.764	0.831	1		CXCL1	3.24e-06	0.263243	0.105	0.03	0.0718093		SYCE1L	0.0110047	0.403502	0.333	0.246	1		MAT2B	0.000169725	0.275265	0.746	0.669	1		FAM58A
SAP18	1.19e-54	-0.367071	0.512	0.686	2.64e-50		YIPF5	0.023343	-0.446172	0	0.217	1		CCDC90B	0.0327958	-0.461108	0.14	0.288	1		RBBP4	0.0016218	0.263562	0.412	0.323	1		ADH5	3.43e-06	0.261154	0.547	0.366	0.0759255		LDHA	0.0112682	0.262591	0.775	0.881	1		CDC37	0.000171426	0.314156	0.659	0.607	1		RPL37
PDIA6	2.27e-36	-0.367396	0.204	0.333	5.03e-32		PHYKPL	0.023343	-0.734641	0	0.217	1		TCF25	0.032802	0.422039	0.5	0.339	1		IGFBP3	0.00163124	0.496593	0.383	0.294	1		DHRS4L2	3.54e-06	-0.38775	0.322	0.449	0.0784148		METAP2	0.0115906	0.391237	0.529	0.554	1		DDX3X	0.000173483	0.28746	0.786	0.773	1		FTX
ENY2	2.08e-53	-0.367422	0.394	0.586	4.61e-49		SLC35A1	0.023343	-0.676248	0	0.217	1		PRDX3	0.0329251	-0.427017	0.221	0.39	1		NUCKS1	0.00170393	0.260751	0.7	0.675	1		HMGB1	3.63e-06	0.268763	0.888	0.852	0.0805445		TSPAN6	0.0116265	0.345836	0.343	0.267	1		ZDHHC4	0.000179	0.290721	0.705	0.644	1		PHF2
KHK	8.42e-60	-0.370369	0.624	0.784	1.87e-55		NDUFAF4	0.023343	-0.347858	0	0.217	1		SNRPG	0.0329913	-0.583141	0.407	0.559	1		PSMA4	0.00171762	-0.316277	0.495	0.578	1		PNISR	3.99e-06	0.271499	0.712	0.573	0.0885531		COX16	0.0120824	0.385898	0.431	0.365	1		SRSF3	0.000183175	0.290186	0.931	0.963	1		LRRC32
VDAC2	5.56e-45	-0.370662	0.248	0.405	1.23e-40		FAM26D	0.023343	-0.407026	0	0.217	1		NMI	0.0329943	-0.568406	0.058	0.169	1		PIK3C2G	0.00175482	-0.265604	0.169	0.262	1		BOLA3	4.02e-06	-0.434283	0.596	0.678	0.0890041		RHOA	0.0124555	0.383483	0.686	0.767	1		CLIC1	0.000187348	0.361805	0.936	0.963	1		RCN1
ZCRB1	1.35e-41	-0.371753	0.184	0.325	2.99e-37		STX11	0.023343	-0.481379	0	0.217	1		UBL5	0.0330523	-0.478591	0.663	0.814	1		ECHS1	0.00191961	-0.252829	0.665	0.703	1		PRMT2	4.07e-06	0.284995	0.487	0.328	0.0901836		TTC19	0.0128201	0.366958	0.422	0.365	1		LUM	0.000194846	0.384517	0.11	0.012	1		CCNB2
ARL1	8.9e-30	-0.371954	0.113	0.212	1.97e-25		EIF2AK1	0.023343	-0.334798	0	0.217	1		IFI6	0.0333884	-1.18918	0.686	0.661	1		MRPL15	0.00195267	-0.307968	0.262	0.351	1		LINC00844	4.11e-06	-0.282111	0.045	0.153	0.0910881		SIAH1	0.0130142	0.268083	0.255	0.171	1		TMED4	0.000198736	0.265652	0.873	0.859	1		BEX5
HIBCH	1.76e-34	-0.372627	0.184	0.315	3.9e-30		NUPR2	0.023343	-0.678886	0	0.217	1		HERC2	0.0339341	-0.420372	0.081	0.203	1		RIN2	0.00197418	0.325644	0.304	0.214	1		EGR1	4.18e-06	0.455867	0.408	0.263	0.0925765		MMP24-AS1	0.0131846	0.338664	0.647	0.689	1		SPINK1	0.000199464	-0.313257	0.474	0.718	1		BRF2
HIST1H2BD	1.78e-51	-0.373343	0.089	0.231	3.95e-47		KRIT1	0.023343	-0.273917	0	0.217	1		EIF3E	0.0342958	0.492856	0.686	0.61	1		THTPA	0.00199125	0.266544	0.169	0.095	1		LAPTM4B	4.31e-06	0.274489	0.569	0.418	0.0955902		AC013463.2	0.0133207	0.281859	0.167	0.091	1		RAB10	0.000200494	0.252107	0.803	0.81	1		LINC00472
CBR1	2.34e-55	-0.373822	0.282	0.47	5.19e-51		GRIPAP1	0.023343	-0.634237	0	0.217	1		GLS	0.034975	-0.939239	0.151	0.271	1		CAPZA1	0.00200022	0.259674	0.348	0.251	1		TAX1BP1	4.88e-06	-0.373723	0.577	0.655	0.10825		ELOF1	0.0135299	0.319556	0.431	0.37	1		RNASEK	0.000201352	0.264722	0.555	0.46	1		DTD1
CKB	6.84e-50	-0.374418	0.196	0.359	1.52e-45		GSPT2	0.023343	-0.824267	0	0.217	1		UBE2J2	0.0350976	0.426494	0.163	0.051	1		STUB1	0.00202143	0.315553	0.502	0.433	1		ARL2BP	5.12e-06	0.280926	0.431	0.28	0.113401		FKBP1A	0.0147828	0.332912	0.657	0.702	1		VPS25	0.000214018	0.297688	0.682	0.62	1		KCTD1
COX17	1.71e-59	-0.374639	0.529	0.709	3.78e-55		CALB1	0.023343	-0.606415	0	0.217	1		GCHFR	0.0353066	-0.781633	0.093	0.203	1		TIMM10	0.00203032	-0.267187	0.431	0.519	1		SKAP2	5.33e-06	0.265677	0.513	0.359	0.118216		CYB5A	0.014812	-0.283607	0.804	0.92	1		MRPL33	0.00021477	0.25369	0.994	0.994	1		POU5F1
NOL7	1.55e-37	-0.375551	0.138	0.259	3.43e-33		SPAG1	0.023343	-1.05409	0	0.217	1		RPL6	0.0354719	0.303911	0.872	0.881	1		VDAC2	0.00204404	-0.29809	0.604	0.662	1		MDH1	5.37e-06	-0.47829	0.61	0.667	0.119016		RIN2	0.0151957	0.327032	0.333	0.244	1		ID4	0.000216548	0.335682	0.491	0.368	1		RANBP10
NDUFAF4	4.95e-51	-0.376265	0.085	0.222	1.1e-46		OXR1	0.023343	-0.370023	0	0.217	1		TMSB10	0.0356079	-0.262221	0.942	0.898	1		CYS1	0.00208038	0.273417	0.569	0.517	1		KAZN	5.89e-06	0.267221	0.307	0.175	0.130458		EIF1B	0.0154464	0.2741	0.686	0.741	1		SH3GLB2	0.000217104	0.31649	0.532	0.429	1		ANGPTL4
CWC15	1.22e-46	-0.376386	0.171	0.318	2.71e-42		ECM2	0.023343	-0.397107	0	0.217	1		ZC3H15	0.0356634	-0.637518	0.151	0.288	1		FLOT1	0.00210837	0.264825	0.406	0.307	1		GPRC5C	6.07e-06	0.3416	0.536	0.384	0.134558		SYPL1	0.0159118	0.283145	0.735	0.801	1		2022-03-06	0.000218982	0.25811	0.786	0.773	1		TIMP3
TMEM167A	2.51e-46	-0.376938	0.243	0.401	5.56e-42		FBXW2	0.023343	-0.370876	0	0.217	1		VEZF1	0.0357265	0.674243	0.163	0.051	1		C7orf73	0.00211922	0.285184	0.588	0.519	1		SAT1	6.15e-06	0.292443	0.876	0.84	0.13628		EID1	0.0159958	0.287553	0.735	0.816	1		SELT	0.000220008	0.273919	0.925	0.902	1		MGAT4C
CAPG	3.48e-44	-0.378136	0.164	0.307	7.72e-40		RABGAP1	0.023343	-0.585382	0	0.217	1		ANXA1	0.0360526	-0.900992	0.372	0.492	1		CORO1B	0.00217816	0.292115	0.265	0.173	1		DECR1	6.26e-06	-0.518881	0.483	0.56	0.138708		LGALS3	0.0162342	-0.253999	0.99	0.966	1		TBC1D9	0.000223927	0.295432	0.671	0.595	1		PMEPA1
ABRACL	5.81e-46	-0.37815	0.299	0.47	1.29e-41		TOR1A	0.023343	-0.50026	0	0.217	1		KIF5B	0.0361884	-0.644558	0.244	0.39	1		OMA1	0.0022424	-0.256979	0.077	0.147	1		ARF5	6.28e-06	0.318103	0.648	0.526	0.139158		CXADR	0.016321	0.412849	0.353	0.285	1		IGFBP6	0.000224806	0.550568	0.353	0.209	1		AHNAK
MYL12A	2.46e-46	-0.379175	0.356	0.544	5.45e-42		ARRDC1	0.023343	-0.38514	0	0.217	1		TYROBP	0.0362238	-0.464503	0.093	0.22	1		OTUB1	0.00233633	0.271928	0.351	0.258	1		RP11-834C11.4	6.43e-06	0.306573	0.554	0.407	0.142577		STIM2	0.0163668	0.308926	0.196	0.119	1		SF1	0.000225235	0.298534	0.798	0.791	1		SNRPN
ATP5F1	2.36e-53	-0.379307	0.34	0.525	5.22e-49		CCDC186	0.023343	-0.465518	0	0.217	1		CP	0.036365	0.609277	0.163	0.051	1		TXNIP	0.00235259	0.284853	0.754	0.738	1		C9orf24	6.69e-06	-0.287328	0.094	0.218	0.148321		SFPQ	0.0165877	0.331334	0.529	0.541	1		ELF3	0.000228718	0.613891	0.855	0.908	1		METAP2
CCDC58	8.46e-51	-0.379543	0.104	0.25	1.88e-46		LPCAT3	0.023343	-0.4409	0	0.217	1		IFT43	0.0364068	-0.705477	0.105	0.22	1		PKM	0.00236902	0.253918	0.879	0.807	1		HCFC1R1	6.73e-06	0.3066	0.655	0.536	0.149115		RNH1	0.0168649	0.261805	0.647	0.676	1		ARPC4	0.00023052	0.330915	0.636	0.62	1		PANK3
GTF3C6	2.07e-51	-0.379689	0.24	0.408	4.6e-47		C12orf56	0.023343	-0.421237	0	0.217	1		ID3	0.0364152	-1.03181	0.616	0.661	1		HOXB9	0.00255684	0.261379	0.275	0.186	1		TUBB	6.74e-06	0.334354	0.599	0.452	0.149496		BROX	0.0172187	0.375343	0.343	0.282	1		MGST3	0.000231523	0.29589	0.994	0.982	1		ALDOB
PGK1	2.38e-56	-0.37993	0.347	0.539	5.27e-52		STX2	0.023343	-0.31822	0	0.217	1		VIM	0.0366917	0.389854	0.895	0.831	1		MESP1	0.00261225	0.315762	0.141	0.076	1		SPSB3	7.03e-06	0.280133	0.412	0.254	0.15579		S100A13	0.0175324	0.382336	0.745	0.777	1		HLA-DPB1	0.000233104	0.344304	0.532	0.417	1		C1QB
SDHD	3.86e-47	-0.380413	0.265	0.436	8.56e-43		UCHL3	0.023343	-0.312885	0	0.217	1		SPARC	0.0367752	-0.281923	0.558	0.712	1		C6orf62	0.00263081	0.262966	0.45	0.357	1		NDUFA12	7.13e-06	-0.390907	0.712	0.732	0.158001		HNRNPDL	0.0175495	0.358685	0.569	0.598	1		NPTN	0.000236352	0.303928	0.786	0.779	1		IDS
NFU1	6.81e-43	-0.381296	0.116	0.243	1.51e-38		UGGT2	0.023343	-0.854418	0	0.217	1		WSB1	0.0368463	0.38572	0.5	0.322	1		FAM49B	0.0026858	0.260398	0.313	0.223	1		MAL2	7.57e-06	0.268899	0.569	0.43	0.167874		DBNL	0.0177076	0.355245	0.324	0.251	1		DDAH1	0.00023841	0.254932	0.769	0.742	1		TFF3
GLYAT	4.53e-57	-0.381603	0.47	0.666	1e-52		ANG	0.023343	-0.367609	0	0.217	1		COX4I2	0.0372333	-0.33768	0.047	0.153	1		SMIM22	0.00270578	0.374569	0.332	0.238	1		RBMX	7.71e-06	0.278653	0.603	0.452	0.170882		FUS	0.0181955	0.326725	0.52	0.51	1		CAPZA1	0.000245394	0.32577	0.711	0.736	1		SREK1
CMC2	2.27e-49	-0.38295	0.153	0.305	5.03e-45		SUPT16H	0.023343	-1.04714	0	0.217	1		ADAL	0.0375118	-0.387312	0.023	0.102	1		GCSH	0.00291069	-0.316322	0.422	0.522	1		RNF181	8.2e-06	-0.358599	0.629	0.691	0.181862		EMP3	0.018384	0.320901	0.255	0.176	1		BAG1	0.000252065	0.302871	0.913	0.939	1		GGH
RHOC	1.95e-53	-0.38306	0.427	0.628	4.32e-49		TNFAIP2	0.023343	-0.365952	0	0.217	1		C11orf54	0.0375206	-0.508179	0.116	0.237	1		MTPN	0.00294129	0.271655	0.396	0.312	1		NDUFC1	8.26e-06	-0.27368	0.929	0.926	0.183061		EFHD1	0.0183994	0.378301	0.657	0.718	1		OPN3	0.00025427	0.29712	0.434	0.307	1		EEF1G
GNG5	9.9e-57	-0.384231	0.455	0.655	2.19e-52		GOLGA8B	0.023343	-0.369312	0	0.217	1		IFI16	0.0378099	-0.512175	0.279	0.441	1		RAB7A	0.00299477	0.268851	0.47	0.37	1		GLYAT	8.34e-06	-0.360197	0.15	0.277	0.184867		PACRG	0.0188689	0.428545	0.52	0.516	1		HOXB6	0.000255157	0.348805	0.694	0.718	1		IFI44L
ID2	1.82e-41	-0.386358	0.238	0.387	4.04e-37		COPS2	0.023343	-0.318699	0	0.217	1		PEBP1	0.0379145	-0.422204	0.651	0.763	1		DMKN	0.00308464	0.282474	0.597	0.517	1		GOT1	8.58e-06	-0.297342	0.401	0.52	0.190257		ARHGEF35	0.0189543	0.250693	0.225	0.148	1		ABHD11	0.000261744	0.314397	0.572	0.503	1		SLTM
VAMP8	9.77e-63	-0.386586	0.553	0.739	2.17e-58		PKD1	0.023343	-0.259977	0	0.217	1		ALG8	0.0379629	0.291705	0.105	0.017	1		HNRNPDL	0.00312371	0.299664	0.617	0.574	1		DNPH1	8.62e-06	-0.364112	0.723	0.761	0.19114		ST14	0.0189848	0.390648	0.422	0.415	1		RP11-834C11.4	0.000262658	0.386843	0.439	0.319	1		SSBP4
PTS	1.45e-48	-0.387138	0.145	0.292	3.21e-44		HIRIP3	0.023343	-0.359667	0	0.217	1		LANCL1	0.0384544	-0.761249	0.023	0.102	1		HNRNPU	0.00314418	0.274935	0.591	0.498	1		PMF1	8.7e-06	0.271504	0.494	0.331	0.192759		TBL1XR1	0.0190605	0.408817	0.353	0.295	1		FAM171A1	0.000264874	0.299038	0.659	0.583	1		WDR83OS
GTF2H5	3.82e-57	-0.389212	0.292	0.489	8.46e-53		NOL3	0.023343	-0.34084	0	0.217	1		NISCH	0.0384544	-0.342655	0.023	0.102	1		TMED7	0.00315633	0.250068	0.399	0.303	1		LSM3	8.77e-06	-0.367726	0.682	0.734	0.194336		NME3	0.0192265	0.37664	0.559	0.57	1		LENG8	0.000268042	0.279459	0.601	0.503	1		VIMP
TXN	1.24e-84	-0.389571	0.815	0.914	2.75e-80		PLA2G15	0.023343	-0.766759	0	0.217	1		TMEM199	0.0384544	-0.281885	0.023	0.102	1		NOL7	0.00336176	-0.275717	0.281	0.372	1		EIF4B	8.91e-06	0.250281	0.659	0.52	0.197446		TCEA1	0.0192902	0.340288	0.559	0.57	1		GTF2A2	0.000296545	-0.272316	0.821	0.939	1		TPSB2
COX6A2	1.3e-47	-0.389864	0.015	0.114	2.89e-43		MIR22HG	0.023343	-0.566894	0	0.217	1		ZNF281	0.0388197	0.277855	0.105	0.017	1		MRPS18C	0.00338952	-0.302794	0.396	0.491	1		RBM25	9.22e-06	0.261013	0.517	0.357	0.204317		POLR2I	0.0198873	0.390887	0.735	0.775	1		SHKBP1	0.000298412	0.265582	0.353	0.221	1		AC245100.1
MPLKIP	1.54e-54	-0.389934	0.204	0.375	3.41e-50		TMEM88	0.023343	-0.391862	0	0.217	1		MORN4	0.0388197	0.320468	0.105	0.017	1		EIF4G3	0.00340859	-0.27536	0.083	0.149	1		SRSF6	9.32e-06	0.295892	0.509	0.356	0.206608		PLEKHB1	0.0202564	0.272466	0.235	0.158	1		UBE2E3	0.000299893	0.304861	0.74	0.767	1		LAPTM4A
MRPS23	2.23e-50	-0.390315	0.143	0.292	4.94e-46		SUZ12	0.023343	-0.470695	0	0.217	1		ASCC2	0.0388197	0.544382	0.105	0.017	1		CSDE1	0.00346691	0.260537	0.565	0.5	1		TMED7	1.02e-05	0.256325	0.566	0.404	0.2261		C7orf73	0.0202921	0.393023	0.578	0.624	1		ELMSAN1	0.000301732	0.335316	0.468	0.331	1		ZC3H11A
ECI2	3.84e-62	-0.39295	0.226	0.431	8.52e-58		COASY	0.023343	-0.279142	0	0.217	1		AHR	0.0390172	0.281219	0.163	0.051	1		FXYD2	0.00348388	0.499226	0.962	0.961	1		COX14	1.07e-05	-0.400786	0.775	0.8	0.236166		SVIP	0.0217716	0.280964	0.755	0.775	1		C11orf80	0.000315766	0.296288	0.457	0.331	1		ANP32B
NUDT8	1.9e-54	-0.39299	0.151	0.316	4.21e-50		GAA	0.023343	-0.470672	0	0.217	1		RABAC1	0.0390371	-0.514838	0.605	0.712	1		LRRC16A	0.0035	0.257213	0.31	0.223	1		LAMTOR2	1.13e-05	-0.336255	0.622	0.7	0.249619		TTC14	0.0226095	0.269249	0.275	0.192	1		NMRK1	0.000315862	0.275371	0.52	0.417	1		LNPEP
MRPS18C	9.15e-47	-0.39384	0.2	0.354	2.03e-42		NDUFAF5	0.023343	-0.411573	0	0.217	1		SHISA3	0.039237	0.252894	0.14	0.034	1		BDH2	0.00366515	-0.296527	0.393	0.481	1		BHMT	1.15e-05	-0.350089	0.146	0.272	0.253964		MANBAL	0.0228951	0.296253	0.422	0.376	1		H1F0	0.000316919	0.315605	0.653	0.601	1		TMUB2
CYSTM1	1.7e-65	-0.393891	0.607	0.775	3.77e-61		YJEFN3	0.023343	-0.548229	0	0.217	1		FAM96A	0.0393875	-0.376185	0.105	0.22	1		NME4	0.00373429	0.265838	0.396	0.307	1		SEC14L1	1.28e-05	-0.530311	0.416	0.513	0.283916		PEX16	0.0231956	0.315801	0.265	0.189	1		UBE2N	0.000319296	0.312863	0.873	0.871	1		CXCL1
HMGN3	4.36e-56	-0.395568	0.562	0.76	9.66e-52		HPN	0.023343	-0.34314	0	0.217	1		KRT17	0.0394171	-0.618165	0.023	0.102	1		RABAC1	0.0038928	0.344636	0.639	0.602	1		NDUFAF4	1.29e-05	-0.300235	0.251	0.39	0.285811		FBXO21	0.0234785	0.403696	0.422	0.373	1		MDK	0.000320386	0.321261	0.393	0.252	1		TAZ
CHURC1	2.14e-47	-0.396829	0.226	0.385	4.74e-43		ATP5SL	0.023343	-0.321777	0	0.217	1		ZNF275	0.0396929	0.38192	0.105	0.017	1		BCL2L1	0.00399426	0.274824	0.383	0.292	1		MRPL34	1.36e-05	-0.364594	0.558	0.648	0.301422		WSB1	0.023603	0.313977	0.588	0.565	1		LASP1	0.000321958	0.265272	0.561	0.442	1		HSPB1
LSM3	8.28e-58	-0.397243	0.452	0.652	1.83e-53		CLDND2	0.023343	-0.49039	0	0.217	1		PACS1	0.0396929	0.269356	0.105	0.017	1		UXT	0.00461096	-0.265582	0.518	0.591	1		PET100	1.39e-05	0.254516	0.787	0.702	0.307638		C1orf43	0.0236534	0.285715	0.598	0.658	1		FO538757.2	0.000322055	0.25784	0.387	0.258	1		ORAI2
VPS29	1.21e-53	-0.399593	0.264	0.441	2.67e-49		TRAPPC2P1	0.023343	-0.386624	0	0.217	1		L3HYPDH	0.0396929	0.255274	0.105	0.017	1		DAG1	0.00480383	0.25769	0.294	0.208	1		GTF2H5	1.42e-05	-0.38214	0.61	0.711	0.315412		IER2	0.0238767	0.456384	0.618	0.604	1		PYCARD	0.000325758	0.270691	0.462	0.331	1		RPL30
YIF1A	6.91e-45	-0.399825	0.178	0.321	1.53e-40		CECR5	0.023343	-0.420011	0	0.217	1		SNX18	0.03986	0.400538	0.233	0.102	1		FOSL2	0.00481826	0.264637	0.313	0.229	1		CXXC5	1.42e-05	0.299973	0.678	0.566	0.315876		MIR4458HG	0.0242636	0.33239	0.686	0.658	1		PAN3	0.000327359	0.259874	0.382	0.252	1		RGS4
LAP3	3.43e-59	-0.401528	0.178	0.357	7.6e-55		IFT27	0.023343	-0.326386	0	0.217	1		EPAS1	0.0398987	-0.336128	0.465	0.627	1		TMEM219	0.00482532	0.250991	0.633	0.589	1		ZFP36	1.43e-05	0.616314	0.416	0.289	0.316065		CYHR1	0.0256492	0.431433	0.382	0.337	1		CSDE1	0.000330554	0.297435	0.902	0.939	1		TMEM102
DDT	1.46e-72	-0.402529	0.712	0.836	3.24e-68		GGA1	0.023343	-0.427993	0	0.217	1		ALG5	0.0399135	-0.622211	0.209	0.356	1		ASAP2	0.00485511	0.25127	0.438	0.353	1		ITFG1	1.61e-05	0.270292	0.528	0.371	0.357577		PERP	0.0256605	0.270305	0.51	0.477	1		MARCKS	0.000334389	0.287621	0.815	0.834	1		OAS1
NDUFB11	1.17e-60	-0.40312	0.508	0.692	2.59e-56		NUP50-AS1	0.023343	-0.409237	0	0.217	1		HCFC1R1	0.0400682	-0.536377	0.43	0.576	1		FAM84B	0.00491246	0.270254	0.396	0.318	1		RP11-12G12.7	1.7e-05	-0.307362	0.236	0.369	0.377155		CGGBP1	0.0259066	0.289295	0.461	0.415	1		LINC01503	0.000342715	-0.285638	0.37	0.607	1		PABPN1
UGP2	2.97e-50	-0.40419	0.214	0.379	6.57e-46		IL10RB	0.023343	-0.347111	0	0.217	1		STX3	0.0404001	-0.309482	0.023	0.102	1		ID1	0.00493467	0.386777	0.374	0.275	1		PRAP1	1.72e-05	-0.514966	0.326	0.427	0.382205		LENG8	0.0263948	0.261599	0.216	0.142	1		GOLIM4	0.000368343	0.337318	0.671	0.632	1		RPL14
DAD1	3.79e-56	-0.404624	0.342	0.544	8.4e-52		IDH2	0.0234912	-1.35325	0.045	0.304	1		ZNF493	0.0404001	-0.254941	0.023	0.102	1		SMIM24	0.00546121	-0.295623	0.518	0.595	1		PDHA1	1.73e-05	-0.340602	0.483	0.585	0.383216		STXBP2	0.0266587	0.334251	0.343	0.282	1		TSPAN8	0.000369516	-0.506329	0.202	0.362	1		HOTAIRM1
HIGD2A	2.97e-57	-0.404629	0.413	0.606	6.58e-53		ZFP36L1	0.0237147	1.39389	0.545	0.304	1		C8orf59	0.0404145	-0.509011	0.209	0.356	1		QPRT	0.00574727	-0.251337	0.233	0.325	1		FXYD2	1.82e-05	0.29297	1	0.982	0.403288		SMIM22	0.0271481	0.267593	0.461	0.394	1		WBP5	0.000373071	0.290407	0.931	0.92	1		KIF14
RPS27L	6.24e-95	-0.405	0.798	0.889	1.38e-90		STK19	0.0237676	-0.343888	0.091	0.435	1		CTNNBIP1	0.0405827	0.325274	0.105	0.017	1		NCL	0.00587695	0.29517	0.585	0.539	1		DUSP1	1.85e-05	0.318355	0.513	0.378	0.411056		UHMK1	0.027537	0.350995	0.578	0.624	1		CAPZA2	0.000376128	0.294243	0.96	0.933	1		ELL2
CFI	4.1e-33	-0.406246	0.15	0.261	9.09e-29		POLD4	0.0237676	-0.364625	0.091	0.435	1		HOXB6	0.0405827	0.285434	0.105	0.017	1		AKAP9	0.00612575	-0.261075	0.482	0.565	1		HLA-DRA	1.94e-05	0.479228	0.644	0.504	0.430253		ARF4	0.0275581	0.366436	0.578	0.632	1		KLHDC3	0.000385471	0.281738	0.52	0.454	1		C1orf198
GABARAPL2	7e-55	-0.406426	0.363	0.552	1.55e-50		RPL22L1	0.0238332	1.18402	0.455	0.217	1		CKB	0.0407846	0.549407	0.302	0.169	1		ROMO1	0.00613846	0.25084	0.847	0.801	1		SLC13A3	1.96e-05	-0.269581	0.067	0.171	0.433713		FAM107B	0.0279028	0.426477	0.569	0.635	1		TBCB	0.000395644	0.26188	0.85	0.859	1		RP11-490M8.1
AC009014.3	6.12e-67	-0.407988	0.214	0.417	1.36e-62		ACTG1	0.0238509	-0.553143	0.909	0.957	1		COTL1	0.0409141	-0.47643	0.093	0.203	1		IRF1	0.00616221	0.402592	0.179	0.11	1		ETFB	2.1e-05	-0.425468	0.712	0.716	0.466408		SDC2	0.0289669	0.28563	0.775	0.798	1		PAPSS1	0.000408687	0.253598	0.514	0.405	1		ATG14
NDUFB10	2.87e-62	-0.408145	0.514	0.701	6.35e-58		NDUFV2	0.023888	-1.12225	0.318	0.696	1		MAPKAPK2	0.0414039	-0.291627	0.023	0.102	1		PAQR7	0.00623457	0.337636	0.182	0.115	1		ID2	2.16e-05	-0.41459	0.532	0.605	0.478756		TTC1	0.0295935	0.271898	0.588	0.609	1		COX7A1	0.000410841	-0.460294	0.827	0.902	1		POC1A
SLC25A4	2.52e-55	-0.408924	0.158	0.319	5.58e-51		NDUFB5	0.0245071	-0.906345	0.227	0.609	1		CHN1	0.0414039	-0.746221	0.023	0.102	1		NFIB	0.00642839	0.261589	0.31	0.223	1		NPTN	2.16e-05	0.270534	0.502	0.354	0.479093		FAM24B	0.0300883	0.305376	0.784	0.772	1		YPEL3	0.000422297	0.29008	0.584	0.534	1		ZFYVE21
AIMP1	6.62e-37	-0.410693	0.122	0.239	1.47e-32		EMC3	0.0246863	-0.565579	0.136	0.522	1		HTT	0.0414039	-0.50687	0.023	0.102	1		SLC4A4	0.00646891	-0.269429	0.144	0.219	1		LAMTOR5	2.42e-05	-0.250063	0.895	0.879	0.536248		TSR1	0.030858	0.296196	0.137	0.075	1		CITED4	0.000429211	0.359913	0.636	0.571	1		RASSF8-AS1
ADI1	1.62e-65	-0.411994	0.596	0.776	3.58e-61		PCNP	0.0247763	1.00758	0.545	0.348	1		NFKB2	0.0414893	0.314246	0.105	0.017	1		KLF6	0.00688	0.370237	0.412	0.318	1		NDUFS2	2.56e-05	-0.315606	0.509	0.596	0.568374		A1BG	0.0318236	0.27188	0.147	0.085	1		TRAPPC6A	0.000432657	0.285484	0.769	0.742	1		NDRG2
EIF1AY	1.1e-54	-0.412208	0.147	0.31	2.44e-50		DDOST	0.0249074	-0.954277	0.091	0.391	1		NKIRAS2	0.0414893	0.290104	0.105	0.017	1		ALDH1A1	0.00698036	-0.275722	0.332	0.439	1		CAPNS1	2.59e-05	0.250476	0.584	0.475	0.574711		AKAP8L	0.0322092	0.347464	0.206	0.142	1		TCEA2	0.000444382	0.271239	0.642	0.613	1		CTNNAL1
ISCU	3.39e-60	-0.412331	0.53	0.714	7.52e-56		EXPH5	0.024981	-0.984022	0.182	0.522	1		UPF2	0.041687	0.527105	0.256	0.119	1		CCDC106	0.00787087	0.273679	0.22	0.149	1		IFITM3	2.63e-05	-0.735388	0.85	0.912	0.582922		RBM4	0.0323196	0.297872	0.225	0.155	1		POLR2J3	0.000447261	0.28318	0.711	0.706	1		HRH1
S100A13	8.21e-60	-0.413472	0.376	0.589	1.82e-55		RPL5	0.0250484	0.683526	0.864	0.826	1		HNRNPA3	0.0417339	0.587388	0.535	0.373	1		DNAJC15	0.00811685	-0.281935	0.396	0.461	1		TPM3	2.67e-05	0.25766	0.498	0.369	0.592932		RAP2B	0.0323667	0.30929	0.206	0.132	1		CHMP1B	0.00045021	0.305775	0.653	0.595	1		KIF1C
SLC25A5	1.46e-61	-0.41577	0.599	0.77	3.23e-57		IFI6	0.0251148	1.79857	0.591	0.478	1		ARPC1A	0.0422045	-0.42851	0.256	0.441	1		IER3IP1	0.00828537	0.296904	0.559	0.489	1		MRPL15	2.68e-05	-0.360156	0.273	0.395	0.594581		MGEA5	0.033142	0.344065	0.402	0.355	1		MRPS33	0.000462672	-0.271837	0.775	0.908	1		ZNF134
NDUFB2	9.76e-92	-0.416791	0.842	0.897	2.16e-87		MIF	0.0252985	0.842203	1	0.87	1		CIRBP	0.0423363	0.46675	0.756	0.695	1		NNT-AS1	0.00832676	-0.345226	0.192	0.255	1		COL4A4	2.74e-05	0.253804	0.393	0.254	0.607902		TADA3	0.0338301	0.289431	0.324	0.259	1		TPD52	0.000465767	0.306891	0.757	0.761	1		MAFF
TAX1BP1	2.36e-44	-0.416934	0.238	0.389	5.22e-40		WASH1	0.0253224	0.890197	0.545	0.304	1		ZNF680	0.0424131	0.485302	0.105	0.017	1		MT1F	0.00848979	-0.306532	0.703	0.639	1		EFEMP1	2.76e-05	0.250534	0.449	0.293	0.612684		TPGS1	0.0340855	0.347677	0.363	0.334	1		PSMB9	0.000473414	0.309425	0.514	0.423	1		SLC13A1
GTF2A2	7.71e-47	-0.417469	0.16	0.303	1.71e-42		CTSA	0.0254382	-0.756483	0.364	0.652	1		PJA1	0.0424131	0.260212	0.105	0.017	1		RGS3	0.00859028	-0.304192	0.179	0.255	1		TMEM50B	2.82e-05	0.262286	0.625	0.495	0.624032		TM2D1	0.0351381	0.277424	0.618	0.658	1		LSM7	0.000491734	0.265271	0.902	0.926	1		FADD
ESD	4.66e-48	-0.417848	0.313	0.487	1.03e-43		NDUFB3	0.025674	-0.82526	0.364	0.783	1		NUDT14	0.0424131	0.348967	0.105	0.017	1		DGCR6L	0.00885573	0.255376	0.438	0.366	1		MOCS2	2.87e-05	-0.339155	0.674	0.743	0.636387		SUCLG2	0.0358154	0.285781	0.559	0.601	1		IQGAP1	0.000504703	0.250953	0.786	0.816	1		SULF2
COMMD1	2.65e-53	-0.41984	0.135	0.29	5.88e-49		ANXA5	0.025674	0.89127	0.636	0.522	1		DDX5	0.0425363	-0.466783	0.581	0.678	1		NDUFA7	0.00897785	0.288374	0.655	0.597	1		C1GALT1C1	2.87e-05	0.253761	0.258	0.144	0.636562		RACGAP1	0.0365383	0.264424	0.196	0.127	1		C9orf142	0.000508921	0.288217	0.665	0.644	1		BLOC1S1
CHCHD2	5.98e-74	-0.419907	0.605	0.783	1.33e-69		RPL27	0.0258981	0.476113	0.955	0.783	1		MT-ND4L	0.0428774	-0.487847	0.5	0.644	1		NUDT4	0.00930165	0.267402	0.677	0.636	1		RBCK1	2.9e-05	0.282732	0.416	0.268	0.642168		VIM	0.0371411	0.360802	0.167	0.101	1		LAMP1	0.000542044	0.283373	0.867	0.877	1		RPS14
HSD17B10	1.78e-66	-0.421315	0.309	0.515	3.94e-62		PIGK	0.0259053	-0.508117	0.136	0.478	1		COX7B	0.0433008	-0.407654	0.488	0.593	1		SNHG7	0.00954774	0.293053	0.377	0.299	1		TXNIP	2.94e-05	0.288177	0.82	0.775	0.652146		CAPZA2	0.0371852	0.314816	0.725	0.834	1		MESP1	0.00054987	0.27184	0.318	0.184	1		OAS2
TMEM205	2.92e-51	-0.422817	0.237	0.407	6.46e-47		ID1	0.0259053	1.2758	0.455	0.174	1		KRT19	0.0433025	0.364214	0.163	0.051	1		MAD2L2	0.00977541	-0.261654	0.198	0.266	1		KLF6	2.97e-05	0.302928	0.502	0.363	0.657942		CELF1	0.0372459	0.302727	0.373	0.321	1		SMARCE1	0.000552619	0.293515	0.601	0.534	1		HSD17B10
MTCH2	3.34e-58	-0.423372	0.309	0.502	7.41e-54		RABAC1	0.0262417	-0.82857	0.727	0.87	1		FOXK1	0.0433542	0.474744	0.105	0.017	1		AHNAK	0.00994325	0.32232	0.364	0.305	1		MYO1C	3.09e-05	0.270929	0.348	0.21	0.684557		C4orf48	0.0378064	0.378997	0.422	0.376	1		CORO1B	0.000558996	0.264194	0.561	0.479	1		CALM3
HSPB1	1.37e-73	-0.42416	0.744	0.87	3.03e-69		C17orf89	0.0265216	-0.641537	0.227	0.696	1		NDUFS4	0.0433893	0.618916	0.395	0.271	1		IMPA2	0.0101733	0.256584	0.428	0.37	1		PSMB3	3.4e-05	-0.324017	0.655	0.708	0.752687		ANKRD22	0.0390259	0.28285	0.265	0.194	1		TNFSF12	0.000562753	0.266377	0.387	0.264	1		NSMF
AP1M2	2.32e-66	-0.424364	0.281	0.497	5.14e-62		RANBP1	0.0265616	-0.595093	0.182	0.609	1		ADAM12	0.0434749	-0.303253	0.023	0.102	1		ELF3	0.0114242	0.439706	0.406	0.338	1		ABCB1	3.41e-05	0.302399	0.225	0.118	0.756564		SLC16A11	0.039279	0.267852	0.206	0.14	1		UQCRHL	0.000589617	0.272367	0.387	0.27	1		ADGRG6
C20orf24	1.97e-49	-0.42483	0.18	0.331	4.37e-45		FKBP2	0.0265644	-0.782849	0.591	0.826	1		NRGN	0.0436017	-0.510259	0.081	0.203	1		ADM	0.0114586	-0.255476	0.147	0.216	1		PHGDH	3.55e-05	-0.305884	0.21	0.345	0.787417		KLF10	0.0394462	0.37735	0.333	0.272	1		CHPT1	0.000603139	0.282995	0.734	0.712	1		NT5C
THY1	1.75e-47	-0.425188	0.187	0.348	3.88e-43		DEFB1	0.0267135	-2.82633	0.318	0.739	1		PTP4A1	0.0436552	-0.275499	0.047	0.136	1		IFI6	0.0119758	-1.46125	0.435	0.301	1		TMEM52B	3.61e-05	-0.862673	0.434	0.522	0.800155		GLUD1	0.0398063	0.335575	0.569	0.635	1		RP11-670E13.6	0.000603607	0.270873	0.283	0.147	1		CDKN1C
PSMA3	3.44e-58	-0.425465	0.145	0.311	7.62e-54		SLC48A1	0.0267486	-0.869798	0.182	0.522	1		C11orf58	0.0437494	-0.435984	0.453	0.61	1		PEPD	0.0128382	-0.328411	0.265	0.323	1		SEMA6D	3.8e-05	-0.38824	0.232	0.362	0.843428		TLE1	0.0401364	0.342466	0.235	0.166	1		EIF3G	0.000637684	0.255432	0.815	0.816	1		ZWINT
C14orf166	1.06e-42	-0.425785	0.214	0.359	2.36e-38		FKBP3	0.0267486	-0.871565	0.182	0.522	1		WTAP	0.0437497	-0.265088	0.198	0.356	1		ZC3H15	0.0138079	-0.256601	0.38	0.455	1		PRKAR1A	3.83e-05	0.279387	0.764	0.626	0.848878		TULP4	0.0421215	0.282538	0.206	0.14	1		BABAM1	0.000660255	0.280221	0.618	0.534	1		JAG1
FKBP3	2.01e-45	-0.426715	0.155	0.294	4.47e-41		CARHSP1	0.0267677	0.917358	0.5	0.261	1		RNF13	0.0441073	-0.40741	0.128	0.254	1		GOLGB1	0.0139513	-0.302124	0.227	0.286	1		PFDN1	3.85e-05	0.263934	0.517	0.369	0.852545		STARD7	0.0438799	0.398673	0.471	0.479	1		FOLR3	0.000660624	0.352479	0.647	0.601	1		NMT2
SUCLG1	3.38e-91	-0.427711	0.857	0.931	7.5e-87		DSTN	0.0268215	-0.568897	0.955	0.913	1		SMARCA5	0.0441073	-0.555402	0.128	0.254	1		SLPI	0.014245	0.634068	0.208	0.145	1		REXO2	3.97e-05	-0.344395	0.584	0.655	0.879805		EIF2S3	0.0447931	0.295737	0.373	0.324	1		RNF38	0.00066571	0.305135	0.532	0.497	1		ELK3
SPATS2L	1.16e-53	-0.428047	0.367	0.558	2.58e-49		PTGDS	0.0268416	-1.02602	1	0.957	1		PFDN6	0.0441073	-0.459794	0.128	0.254	1		TPD52L1	0.0151747	-0.253273	0.342	0.424	1		ABHD17A	4.26e-05	0.252023	0.247	0.132	0.945045		TSPAN7	0.0449917	0.263328	0.598	0.611	1		TUBA1A	0.000690221	0.377301	0.503	0.423	1		CXADR
CNPY2	2.1e-51	-0.429837	0.213	0.377	4.66e-47		TCTEX1D2	0.0269162	-0.796994	0.091	0.391	1		TRPM7	0.0445428	-0.340795	0.023	0.102	1		NR4A1	0.0156714	0.320464	0.173	0.115	1		TUFM	4.28e-05	-0.320704	0.704	0.75	0.948442		PCNP	0.045241	0.269314	0.578	0.593	1		DHRS1	0.000691168	0.26062	0.434	0.331	1		MED19
ITM2B	2.08e-89	-0.432783	0.772	0.896	4.6e-85		POMP	0.0273979	-0.843373	0.5	0.739	1		CCT3	0.0445831	-0.609155	0.186	0.339	1		SNHG19	0.015916	0.292536	0.502	0.418	1		PRDX3	4.43e-05	-0.283373	0.801	0.826	0.981339		RAB7A	0.0459964	0.308921	0.578	0.622	1		TUBB	0.000694372	0.26343	0.89	0.896	1		IFT20
FOLR1	3.78e-61	-0.436736	0.162	0.34	8.38e-57		ATP6AP1	0.0276752	-0.734763	0.182	0.565	1		CCT7	0.0447095	-0.583314	0.233	0.373	1		PRPS1	0.0162684	0.254229	0.147	0.091	1		CALR	4.61e-05	-0.318809	0.835	0.831	1		TMPRSS3	0.0477331	0.25465	0.108	0.057	1		YPEL5	0.000725714	0.286821	0.821	0.822	1		GPAA1
FAM195A	1.72e-66	-0.43678	0.386	0.593	3.82e-62		SEPP1	0.0278197	0.582216	0.909	0.696	1		CDC42EP3	0.0447442	0.507949	0.233	0.102	1		CCDC91	0.0170838	-0.254806	0.109	0.165	1		MUC15	5.41e-05	-0.369347	0.333	0.452	1		UAP1	0.0482939	0.347858	0.451	0.44	1		JUND	0.000726882	0.355273	0.913	0.902	1		SCIN
CKS2	2.66e-67	-0.436934	0.168	0.363	5.89e-63		NLRP1	0.027839	1.00758	0.364	0.087	1		JAK1	0.0452117	-0.65521	0.186	0.322	1		NFE2L2	0.0173308	0.357669	0.751	0.764	1		TRA2A	5.86e-05	0.251237	0.449	0.304	1		FAM195B	0.0486213	0.352534	0.343	0.298	1		IDS	0.000744451	0.273276	0.717	0.663	1		GLOD4
SLC3A1	2.14e-39	-0.438535	0.239	0.386	4.74e-35		ITGAV	0.0278909	-0.842463	0.364	0.739	1		CYBA	0.0455643	-0.580443	0.581	0.712	1		MYL6B	0.0173733	0.304386	0.495	0.439	1		DEPTOR	6.2e-05	0.257422	0.566	0.419	1		RANBP1	0.0489594	0.267851	0.618	0.707	1		SNRPB	0.000744549	0.283088	0.757	0.816	1		PRMT9
ATP6V1E1	3.45e-68	-0.4389	0.281	0.496	7.65e-64		RPE	0.0280048	-1.05495	0.045	0.304	1		ARL2BP	0.0456076	-0.408941	0.081	0.186	1		CXCL2	0.0223335	0.568705	0.153	0.097	1		DNAJB2	8.21e-05	0.259007	0.352	0.227	1		ANP32A	0.049834	0.2919	0.686	0.699	1		C18orf32	0.00078274	0.252793	0.85	0.791	1		PDLIM1
GSTP1	1.37e-54	-0.439375	0.515	0.705	3.04e-50		TWISTNB	0.0280048	-0.922559	0.045	0.304	1		PYM1	0.0456235	-0.695156	0.058	0.153	1		SRSF9	0.0229937	0.269015	0.572	0.532	1		AGPAT2	8.26e-05	0.254714	0.562	0.443	1		HINT2	0.0508826	0.250539	0.716	0.772	1		ADI1	0.000828337	0.285995	0.965	0.963	1		TNNI1
AGT	6.8e-46	-0.439733	0.085	0.213	1.51e-41		SPG21	0.0280048	-0.649613	0.045	0.304	1		PSMB7	0.0458925	-0.411508	0.233	0.39	1		JUN	0.0237818	0.383796	0.47	0.39	1		HLA-E	8.36e-05	0.268132	0.569	0.458	1		PGD	0.0517978	0.291231	0.343	0.293	1		HES1	0.000828341	0.454887	0.798	0.779	1		SPATC1L
TMEM147	3.47e-57	-0.43981	0.259	0.447	7.7e-53		PPP1R14A	0.0280048	-1.15887	0.045	0.304	1		ATP5A1	0.0463342	-0.47453	0.43	0.559	1		AQP2	0.0243574	-0.74569	0.275	0.325	1		ADI1	8.54e-05	-0.344843	0.772	0.802	1		ZSCAN16-AS1	0.052851	0.274044	0.588	0.583	1		FOSL2	0.000833772	0.283528	0.705	0.699	1		ODC1
PXMP2	7.44e-73	-0.445078	0.295	0.514	1.65e-68		UFSP2	0.0283608	1.11626	0.5	0.304	1		KDM2A	0.0463583	-0.542921	0.047	0.136	1		ANAPC5	0.0287985	0.252598	0.275	0.216	1		ATP6V1B1	8.83e-05	-0.458849	0.614	0.658	1		HLA-DPB1	0.0531122	0.568435	0.314	0.251	1		AUP1	0.000841166	0.266304	0.671	0.638	1		PKD2
ATP5G1	2.44e-72	-0.446718	0.604	0.766	5.4e-68		H3F3A	0.0284231	0.476069	0.909	0.957	1		RBM47	0.0463732	-0.509512	0.081	0.186	1		MT1M	0.0299527	-0.375215	0.217	0.147	1		ALDH1L1	9.06e-05	-0.280895	0.281	0.408	1		YPEL3	0.0545999	0.325114	0.265	0.207	1		VOPP1	0.000902349	0.274688	0.491	0.423	1		CD59
NIT2	1.7e-63	-0.447822	0.263	0.46	3.77e-59		CHURC1	0.0286232	-0.697571	0.182	0.522	1		HTATIP2	0.0465152	-0.497243	0.093	0.203	1		STC1	0.0366057	-0.447725	0.169	0.225	1		LGALS2	9.58e-05	-0.449351	0.363	0.461	1		CHST2	0.0549342	0.2802	0.196	0.137	1		RAB11FIP1	0.000904746	0.25929	0.607	0.552	1		SNHG8
IER3IP1	8.17e-52	-0.448755	0.322	0.507	1.81e-47		LSM3	0.0287889	-0.605187	0.273	0.739	1		MSC	0.0466132	0.273073	0.128	0.034	1		TMEM176A	0.0394853	0.306428	0.591	0.565	1		HGD	0.000105021	-0.306243	0.247	0.354	1		YPEL5	0.0551023	0.349606	0.5	0.528	1		IGFBP7	0.000935093	0.304043	1	1	1		IRF2BP2
ARL3	1.54e-67	-0.450344	0.18	0.371	3.41e-63		FAM96A	0.0290634	-0.52408	0.091	0.391	1		HES4	0.0466855	-0.654146	0.14	0.271	1		PRKDC	0.0460163	-0.272383	0.204	0.258	1		SEC11C	0.0001052	-0.334905	0.543	0.632	1		EPC1	0.0563154	0.29252	0.284	0.223	1		CYBA	0.000937853	0.319796	0.942	0.945	1		NDUFB2
NDUFS4	2.31e-61	-0.451026	0.271	0.462	5.13e-57		VPS25	0.0290634	-0.681264	0.091	0.391	1		NPY1R	0.0468902	0.396199	0.407	0.237	1		MAGED2	0.0460461	0.277491	0.505	0.455	1		SFPQ	0.00010767	0.298482	0.648	0.526	1		FRYL	0.056842	0.27021	0.176	0.117	1		LSM14A	0.000944294	0.271114	0.688	0.681	1		BIRC5
ATP5L	1.39e-115	-0.451835	0.83	0.901	3.08e-111		TMED4	0.0290779	-0.570829	0.227	0.652	1		UQCR10	0.0473702	-0.371478	0.535	0.712	1		IFITM3	0.0509195	-0.439304	0.853	0.87	1		ARL3	0.000110641	-0.347461	0.457	0.555	1		C6orf62	0.0569993	0.270785	0.382	0.36	1		ZNF580	0.000954275	0.272002	0.63	0.564	1		A4GALT
CALR	8.82e-57	-0.45206	0.272	0.459	1.95e-52		EPS15	0.0294376	1.20337	0.273	0.043	1		CRISPLD2	0.0475154	0.466278	0.128	0.034	1		DAB2	0.0547058	-0.259525	0.236	0.301	1		THAP4	0.000114347	-0.272804	0.352	0.464	1		TRAM1	0.0592541	0.252757	0.608	0.687	1		HNRNPF	0.000971284	0.251537	0.838	0.896	1		TUBB6
MCTS1	6.49e-56	-0.452604	0.12	0.276	1.44e-51		TBL1XR1	0.0294376	1.56134	0.273	0.043	1		CCNI	0.0475991	0.445646	0.593	0.492	1		ADH1C	0.0620766	0.284942	0.169	0.126	1		GSTP1	0.000117563	-0.259913	0.94	0.929	1		PTGFR	0.0597885	0.299684	0.167	0.106	1		RPP21	0.00102917	0.254356	0.439	0.337	1		MAL
TCEB1	5.54e-65	-0.453994	0.286	0.481	1.23e-60		GPM6B	0.0294376	1.44975	0.273	0.043	1		WAPL	0.0477777	-0.42017	0.07	0.169	1		NTN4	0.101022	0.299547	0.351	0.314	1		TMEM27	0.000123971	-0.304205	0.18	0.286	1		IFI27L2	0.062729	0.350445	0.569	0.57	1		STC1	0.00103509	-0.633673	0.318	0.485	1		S100A11
NDUFS5	7.86e-93	-0.454899	0.74	0.842	1.74e-88		NR4A1	0.0294376	0.918265	0.273	0.043	1		KRT18	0.0477777	-0.608525	0.07	0.169	1		IFITM1	0.130754	-0.522826	0.227	0.165	1		TMEM37	0.000127623	-0.281862	0.472	0.575	1		RICTOR	0.063995	0.388776	0.284	0.238	1		SPAG7	0.00106664	0.261699	0.815	0.865	1		CCDC80
SDC1	7.39e-66	-0.454989	0.21	0.406	1.64e-61		THBS1	0.0294376	1.0634	0.273	0.043	1		DIABLO	0.0478801	-0.2587	0.023	0.102	1		DUSP1	0.132938	0.276511	0.361	0.314	1		UCHL1	0.000132865	-0.280178	0.599	0.678	1		KRT7	0.065465	0.460588	0.304	0.225	1		PGRMC1	0.00107112	0.292149	0.821	0.834	1		UBE2T
COX5B	4.35e-120	-0.459567	0.848	0.906	9.63e-116		KANK2	0.0294376	1.08486	0.273	0.043	1		TBX3	0.0479369	-0.621636	0.081	0.186	1		IFI44L	0.172118	-0.360899	0.089	0.115	1		MRPS25	0.000135309	-0.294334	0.397	0.489	1		BEX4	0.0658425	0.2543	0.461	0.453	1		BCAP31	0.00108198	0.264796	0.867	0.896	1		KIF2C
ACMSD	3.16e-76	-0.46106	0.193	0.405	7e-72		YIF1A	0.0297598	-0.560827	0.227	0.609	1		FN1	0.0480865	-0.53047	0.256	0.407	1		KLK1	0.173673	-0.956513	0.115	0.145	1		MGLL	0.000137301	0.281504	0.734	0.654	1		SSR1	0.0659391	0.331734	0.441	0.435	1		LTBP3	0.00110568	0.273193	0.549	0.472	1		BUB1
UQCRFS1	6.31e-73	-0.461455	0.454	0.657	1.4e-68		SUB1	0.0298636	-0.671421	0.591	0.826	1		MRPL30	0.0483283	-0.559194	0.035	0.119	1		ISG15	0.174782	-0.828914	0.153	0.175	1		NDUFB6	0.000146475	-0.296395	0.727	0.746	1		PABPN1	0.0668778	0.29897	0.402	0.376	1		HIPK3	0.0011142	0.261171	0.601	0.546	1		FAM207A
COA6	5.95e-65	-0.462108	0.131	0.307	1.32e-60		MT-CO3	0.0301281	-0.633956	1	1	1		COL21A1	0.0483283	-0.330722	0.035	0.119	1		GADD45B	0.187773	0.265588	0.367	0.325	1		SUMO3	0.000148829	0.266312	0.517	0.396	1		WRB	0.0670336	0.338292	0.431	0.42	1		AAMP	0.00112615	0.257907	0.549	0.46	1		SRSF5
MT-ATP6	3.6e-97	-0.46252	0.978	0.982	7.97e-93		SBSPON	0.0302639	1.7051	0.5	0.304	1		HERPUD2	0.0484324	0.440399	0.128	0.034	1		MMP7	0.213393	-0.949591	0.319	0.251	1		VKORC1	0.000162301	0.276044	0.644	0.536	1		APOC1	0.0673743	0.464428	0.676	0.684	1		TMEM125	0.00116786	0.267255	0.41	0.307	1		UQCRC2
HLA-DRB1	3.16e-67	-0.463019	0.289	0.492	7.01e-63		VKORC1	0.0302959	-0.834666	0.636	0.826	1		TP53I13	0.0484324	0.422198	0.128	0.034	1		SPINK1	0.387194	-0.368753	0.105	0.087	1		C7orf55	0.000174067	-0.2629	0.659	0.707	1		AC007246.3	0.0678392	0.327879	0.412	0.376	1		MST1	0.00123429	0.259298	0.353	0.245	1		SARS
POMP	2.91e-75	-0.463047	0.501	0.711	6.45e-71		RDX	0.0305206	-0.675737	0.545	0.783	1		SEC61G	0.0485173	-0.401763	0.686	0.78	1		CLU	0.463062	0.263899	0.821	0.82	1		PDIA6	0.000179976	-0.350309	0.678	0.728	1		LGALS1	0.0683717	0.386758	0.431	0.422	1		MAX	0.00123471	0.282121	0.595	0.552	1		TPRA1
FAM162A	2.3e-69	-0.463072	0.301	0.51	5.1e-65		FKBP9	0.0305294	-0.414345	0.045	0.304	1		INAFM1	0.0488396	0.357438	0.337	0.186	1		LTF	0.479598	0.630979	0.157	0.184	1		C11orf54	0.000186392	-0.357116	0.427	0.513	1		JUND	0.0690862	0.271543	0.412	0.381	1		ZFYVE21	0.00126885	0.26219	0.728	0.724	1		HNRNPA1L2
CD63	7.24e-71	-0.466206	0.432	0.686	1.6e-66		BCAP31	0.0307166	-0.766472	0.227	0.609	1		TXNIP	0.0489364	0.327384	0.686	0.593	1		HMGCS2	0.629671	0.254907	0.179	0.173	1		HRSP12	0.000192014	-0.324211	0.378	0.469	1		SKAP1	0.0691131	0.300671	0.343	0.293	1		DDX5	0.00131993	0.256571	0.971	0.988	1		AKIP1
TSPAN1	6.5e-62	-0.467239	0.293	0.506	1.44e-57		TMED9	0.030841	-0.782162	0.5	0.739	1		RQCD1	0.0491321	-0.267728	0.058	0.153	1		WFDC2	0.749452	-0.256048	0.907	0.883	1		CFI	0.000200786	-0.27845	0.404	0.508	1		TNRC6B	0.0709043	0.295665	0.48	0.513	1		SCAMP3	0.00134876	0.279886	0.48	0.405	1		MARCKSL1
MRPL13	7.66e-72	-0.468254	0.168	0.366	1.7e-67		MRPL28	0.0312488	-1.13644	0.227	0.565	1		PEX10	0.0493641	0.265807	0.128	0.034	1		LY6E	0.809958	-0.346761	0.252	0.253	1		UQCRC1	0.000207157	-0.347632	0.599	0.649	1		CRIM1	0.0709472	0.324601	0.392	0.358	1		ATF4	0.00141915	0.276112	0.694	0.675	1		EZH2
AK2	4.56e-79	-0.469815	0.297	0.527	1.01e-74		RTN3	0.0313564	-0.714789	0.091	0.391	1		HSBP1L1	0.0493641	0.274685	0.128	0.034	1		AQP3	0.860272	-0.434622	0.355	0.305	1		AK1	0.000211771	-0.348986	0.479	0.581	1		MRPL23	0.0710295	0.257557	0.608	0.642	1		RNF145	0.00142759	0.296366	0.636	0.589	1		LDOC1
CACYBP	8.14e-54	-0.470661	0.14	0.295	1.81e-49		AHSA1	0.0313564	-0.75343	0.091	0.391	1		ADNP	0.0493641	0.3806	0.128	0.034	1									KIF22	0.000215295	0.253353	0.375	0.254	1		FAM63A	0.0714039	0.403539	0.353	0.316	1		GPNMB	0.00146819	0.371159	0.462	0.356	1		ZYX
HRSP12	5.18e-73	-0.478612	0.514	0.732	1.15e-68		CYB5D2	0.0313564	-0.523306	0.091	0.391	1		TMEM246	0.0493786	-0.335117	0.035	0.119	1									AURKAIP1	0.000222418	-0.263011	0.816	0.818	1		ELAVL1	0.0718685	0.297279	0.402	0.365	1		PLXNB1	0.00155165	0.265021	0.566	0.485	1		ZBTB20
HGD	6.32e-92	-0.478718	0.183	0.428	1.4e-87		VDAC3	0.0315754	-0.876012	0.182	0.565	1		CUTC	0.0493786	-0.29505	0.035	0.119	1									MGST1	0.00025478	-0.347833	0.506	0.575	1		MAP4K3	0.0720788	0.26643	0.284	0.233	1		ABT1	0.00156529	0.252927	0.376	0.282	1		PRICKLE1
NDUFA8	5.63e-71	-0.481407	0.232	0.436	1.25e-66		C12orf57	0.031774	0.998857	0.636	0.565	1		TTR	0.0493786	-0.399257	0.035	0.119	1									HSD11B2	0.000257215	-0.566562	0.558	0.589	1		ZNF562	0.0730407	0.30955	0.167	0.114	1		RHOB	0.00156987	0.498519	0.884	0.877	1		NEDD8
BNIP3	4.27e-73	-0.483473	0.386	0.604	9.47e-69		RPS7	0.0317844	0.463285	1	0.783	1		EEF1E1	0.0496001	-0.471581	0.105	0.22	1									STARD7	0.000257516	0.290365	0.506	0.374	1		TSR3	0.0738779	0.253267	0.314	0.262	1		MOB3B	0.00159341	0.287139	0.549	0.497	1		WNT2B
BOLA3	6.79e-73	-0.483572	0.269	0.484	1.51e-68		MT-ND5	0.0318699	-0.877791	0.682	0.87	1		MGEA5	0.0500036	0.770012	0.244	0.119	1									ATP6V1F	0.000258785	-0.320578	0.846	0.843	1		PNRC1	0.0749044	0.287506	0.578	0.588	1		CYS1	0.00162008	0.2889	0.815	0.877	1		SLC35F5
SEC11C	7.41e-62	-0.486168	0.14	0.305	1.64e-57		ERGIC2	0.0319839	-0.564487	0.136	0.478	1		ALKBH7	0.0502031	-0.369392	0.279	0.441	1									GTF2A2	0.000277346	-0.336422	0.502	0.56	1		SCOC	0.0753298	0.279253	0.667	0.728	1		NHLRC4	0.00162621	0.27129	0.428	0.319	1		ENAH
CYB5A	2.67e-121	-0.488496	0.837	0.906	5.93e-117		CCPG1	0.0319839	-0.706114	0.136	0.478	1		CES1	0.0503108	0.432721	0.128	0.034	1									FCGRT	0.000289317	0.285286	0.663	0.575	1		EIF4A1	0.0760778	0.296582	0.49	0.482	1		UMOD	0.0016282	-0.609163	0.399	0.638	1		VASN
GSTK1	3.25e-75	-0.489607	0.342	0.562	7.2e-71		ATP5B	0.0320474	-0.828918	0.364	0.696	1		DESI2	0.0503308	0.499934	0.151	0.051	1									TBCA	0.000296731	-0.27285	0.801	0.843	1		TIMP1	0.0784662	0.333614	0.225	0.168	1		MRPS14	0.00168344	0.264828	0.694	0.706	1		TMEM98
NDUFB5	1.71e-64	-0.490354	0.342	0.542	3.78e-60		YBX1	0.0323442	0.791724	0.727	0.609	1		PAPD5	0.0503653	-0.509807	0.081	0.186	1									HSPA9	0.00031078	-0.350243	0.509	0.567	1		YWHAZ	0.0805162	0.25824	0.539	0.58	1		GATA3-AS1	0.0017334	0.34156	0.566	0.515	1		TMEM179B
LAMTOR5	1.5e-119	-0.492562	0.746	0.876	3.32e-115		NACA	0.0327572	0.610766	0.955	0.87	1		ETS2	0.0503653	-0.364937	0.081	0.186	1									NDUFS4	0.000340323	-0.360495	0.64	0.684	1		FNBP1	0.0810675	0.271251	0.176	0.124	1		CTNNB1	0.00173533	0.301222	0.636	0.607	1		RABAC1
CCL15	4.16e-68	-0.494499	0.084	0.249	9.23e-64		FABP3	0.033247	-0.396617	0.045	0.304	1		CREBL2	0.0504501	0.518628	0.174	0.068	1									GRPEL1	0.000341975	-0.296552	0.213	0.316	1		UPF3A	0.0830527	0.40374	0.412	0.404	1		ATP1B3	0.0017893	0.300988	0.763	0.804	1		MPDU1
SSBP1	7.54e-75	-0.494585	0.246	0.455	1.67e-70		QSOX1	0.033247	-0.694134	0.045	0.304	1		PRKDC	0.0504684	0.271309	0.256	0.119	1									ACOT13	0.000342231	-0.312803	0.27	0.36	1		SET	0.0832412	0.256191	0.637	0.699	1		FAM84A	0.00184961	0.268013	0.422	0.301	1		EIF5B
PCSK1N	1.01e-78	-0.497173	0.623	0.784	2.24e-74		MAL	0.033247	-0.64246	0.045	0.304	1		HES1	0.050507	-0.451927	0.267	0.407	1									LINC00116	0.00036637	-0.30783	0.521	0.605	1		RP5-1024C24.1	0.0844275	0.256134	0.147	0.098	1		BLCAP	0.00185528	0.280193	0.659	0.607	1		POLR2J3
SLC5A12	1.3e-55	-0.502336	0.181	0.351	2.88e-51		ORC4	0.033247	-0.386723	0.045	0.304	1		RAN	0.0507825	-0.491479	0.419	0.576	1									HLA-DPA1	0.000402696	0.299489	0.288	0.18	1		PPP2R4	0.0845973	0.344379	0.265	0.223	1		AGPAT2	0.00185726	0.281833	0.757	0.736	1		FABP3
RTN4	1.58e-68	-0.504975	0.424	0.64	3.51e-64		TANC1	0.033247	-0.346772	0.045	0.304	1		LOXL1	0.0509947	0.439623	0.326	0.186	1									HSPD1	0.000420665	-0.336804	0.64	0.675	1		TOPORS-AS1	0.0873435	0.363372	0.441	0.453	1		HOXA10	0.00188382	0.309399	0.486	0.417	1		BCAR1
ALB	7.04e-26	-0.509138	0.111	0.213	1.56e-21		BTD	0.033247	-0.690358	0.045	0.304	1		TMOD3	0.0511165	0.412179	0.198	0.085	1									MRPL13	0.000426523	-0.359556	0.457	0.533	1		REPIN1	0.091908	0.301825	0.225	0.174	1		CNN3	0.00191078	0.269721	0.96	0.982	1		PAK1
CMC1	1.23e-64	-0.509983	0.128	0.298	2.73e-60		PDCD6IP	0.033247	-0.489286	0.045	0.304	1		ORC4	0.0511762	-0.294457	0.047	0.136	1									CLDN7	0.000442489	0.309929	0.599	0.505	1		SOX9	0.0929838	0.260915	0.137	0.088	1		SELM	0.00194751	0.26588	0.983	0.969	1		S100A1
DUSP23	2.81e-73	-0.510547	0.391	0.611	6.22e-69		LAP3	0.033247	-0.377877	0.045	0.304	1		ICE1	0.0511762	-0.35423	0.047	0.136	1									EIF4E	0.000452042	0.265319	0.625	0.502	1		FKBP8	0.095157	0.304932	0.529	0.573	1		MAT2A	0.00201754	0.274387	0.653	0.669	1		IFIT1
PPA2	8.9e-66	-0.51104	0.196	0.381	1.97e-61		CCT6A	0.033247	-0.488401	0.045	0.304	1		BHMT	0.0511762	-0.372277	0.047	0.136	1									C1QBP	0.000456132	-0.270566	0.543	0.622	1		HNRNPF	0.0951621	0.318976	0.608	0.681	1		SERPING1	0.00202906	-0.25037	0.601	0.798	1		LAP3
SDHB	5.05e-81	-0.513506	0.233	0.457	1.12e-76		PLOD3	0.033247	-0.625402	0.045	0.304	1		ASPA	0.0511762	-0.334464	0.047	0.136	1									NUDT22	0.000557587	-0.310865	0.326	0.407	1		PLEKHA6	0.0952161	0.251088	0.127	0.08	1		ECHDC2	0.00214648	0.268143	0.74	0.718	1		BIRC3
ARPC3	3.4e-77	-0.513899	0.348	0.57	7.53e-73		RPP25L	0.033247	-0.450109	0.045	0.304	1		DCBLD2	0.0512068	0.453785	0.151	0.051	1									C1orf54	0.000573099	-0.258669	0.322	0.425	1		TBX2-AS1	0.0969258	0.28212	0.225	0.176	1		ITGB1BP1	0.00224548	0.251562	0.642	0.638	1		NACA
PPIB	7.66e-66	-0.516524	0.253	0.454	1.7e-61		FBP1	0.033247	-0.767123	0.045	0.304	1		OGN	0.0512727	0.458201	0.128	0.034	1									NTRK2	0.000588793	-0.352368	0.423	0.522	1		TOMM5	0.097883	0.383777	0.431	0.469	1		GNB2	0.00225147	0.262502	0.821	0.871	1		DSP
SDHC	1.12e-82	-0.517165	0.371	0.602	2.49e-78		SLC31A2	0.033247	-0.586244	0.045	0.304	1		CLDND1	0.0513851	0.368131	0.244	0.119	1									ECHS1	0.000643631	-0.296756	0.742	0.726	1		TMEM9B	0.101879	0.292536	0.578	0.661	1		FGL2	0.00226948	0.347749	0.613	0.472	1		KIF12
PDCD5	5.05e-63	-0.518267	0.191	0.367	1.12e-58		SVIL	0.033247	-0.662705	0.045	0.304	1		MTFMT	0.0515367	-0.336873	0.035	0.119	1									UBE2G2	0.00067302	0.252974	0.337	0.222	1		FAM127B	0.106956	0.332345	0.343	0.321	1		LUC7L3	0.00235303	0.270262	0.803	0.785	1		MAVS
SPCS1	4.43e-80	-0.520483	0.376	0.61	9.82e-76		VEZT	0.033247	-0.340739	0.045	0.304	1		RRNAD1	0.0521884	-0.350302	0.047	0.136	1									FAM162A	0.000704756	-0.358864	0.712	0.711	1		EXOSC6	0.107043	0.276489	0.216	0.168	1		CLU	0.00241225	0.31871	0.948	0.975	1		VPS29
APOE	2.45e-137	-0.521792	0.893	0.944	5.43e-133		GMPR2	0.033247	-0.476215	0.045	0.304	1		ADRA2A	0.05225	0.297807	0.128	0.034	1									AIFM1	0.000713064	-0.261958	0.213	0.306	1		ABHD12	0.11044	0.343836	0.373	0.373	1		KLK1	0.00241922	-0.644463	0.329	0.479	1		C4orf48
COX6A1	4.4e-99	-0.522058	0.668	0.828	9.75e-95		RMDN3	0.033247	-0.690481	0.045	0.304	1		NR2F2-AS1	0.0524307	0.403127	0.302	0.169	1									RRAGD	0.000733734	-0.252939	0.461	0.546	1		PCMTD2	0.111593	0.261919	0.265	0.218	1		POLR2E	0.00244045	0.252538	0.763	0.755	1		SLC16A9
NDUFV2	6.93e-90	-0.522699	0.406	0.636	1.54e-85		CDH16	0.033247	-0.380938	0.045	0.304	1		DCTN5	0.052645	-0.34476	0.035	0.119	1									ACO2	0.000736866	-0.279564	0.446	0.528	1		SEC22B	0.113216	0.285777	0.382	0.376	1		IRF1	0.00259576	0.645671	0.636	0.644	1		C21orf62
MRPL41	9.59e-91	-0.525539	0.537	0.734	2.12e-86		MYO1D	0.033247	-0.394619	0.045	0.304	1		CDC27	0.052645	-0.258301	0.035	0.119	1									C6orf203	0.000753409	-0.280495	0.232	0.318	1		TMEM33	0.113579	0.285312	0.51	0.528	1		HSD11B2	0.00275712	0.278431	1	0.994	1		ARL4C
NDUFB9	1.61e-83	-0.52933	0.503	0.709	3.57e-79		C18orf32	0.033247	-0.373559	0.045	0.304	1		GNA13	0.052645	-0.265935	0.035	0.119	1									KRT18	0.000764299	0.269253	0.678	0.619	1		RPS6KB2	0.115299	0.263044	0.206	0.163	1		ZSWIM7	0.00281652	0.301083	0.688	0.693	1		RPL10A
EIF1	4.7e-138	-0.531724	0.792	0.903	1.04e-133		TMEM259	0.033247	-0.392877	0.045	0.304	1		NDRG2	0.0527415	0.448462	0.349	0.203	1									DNER	0.000789824	-0.314569	0.243	0.345	1		TACSTD2	0.116869	0.322477	0.353	0.295	1		CAPN1	0.00305377	0.28908	0.532	0.472	1		PGD
PLA2G16	2.18e-85	-0.535732	0.424	0.641	4.83e-81		DDA1	0.033247	-0.850918	0.045	0.304	1		KLHDC10	0.0528644	-0.46727	0.058	0.153	1									SLC3A1	0.000827917	-0.30004	0.315	0.421	1		HSPBP1	0.117096	0.253596	0.255	0.21	1		ATP1A1	0.00312825	-0.325126	0.96	0.994	1		ELF3
NEAT1	0.748094	-0.538701	0.31	0.316	1		ISOC2	0.033247	-0.549027	0.045	0.304	1		CUBN	0.0532174	-0.754891	0.047	0.136	1									UQCRC2	0.000864163	-0.338772	0.596	0.635	1		PTAR1	0.117299	0.261555	0.206	0.158	1		GLS	0.00314834	0.300311	0.919	0.914	1		PPP1R11
ATP6V0E1	2.54e-89	-0.546323	0.489	0.706	5.63e-85		ZDHHC12	0.0333617	-0.732196	0.136	0.435	1		MINPP1	0.0532174	-0.422375	0.047	0.136	1									MRPL12	0.000868573	-0.325521	0.491	0.546	1		RNF169	0.117568	0.290839	0.157	0.111	1		PAM	0.0032337	0.265949	0.624	0.571	1		EAF2
SRP14	1.32e-130	-0.547097	0.693	0.865	2.93e-126		NR2F2	0.0333617	1.38453	0.409	0.174	1		LYSMD2	0.0532174	-0.709645	0.047	0.136	1									SNX10	0.000942385	-0.361047	0.401	0.474	1		PRMT2	0.119404	0.283882	0.392	0.378	1		AC004540.4	0.00324448	0.282778	0.474	0.38	1		MAP2K2
HSP90AA1	1.51e-79	-0.552541	0.483	0.7	3.35e-75		TUBB6	0.0333617	-1.10817	0.136	0.435	1		CALM2	0.0532426	-0.505096	0.895	0.898	1									GGCT	0.000999397	-0.283601	0.24	0.324	1		DAZAP2	0.120124	0.277947	0.657	0.754	1		ZDHHC2	0.00324737	0.251767	0.59	0.54	1		ARHGAP11A
NDUFA6	4.15e-87	-0.552823	0.426	0.643	9.2e-83		DCTN3	0.0335916	1.06012	0.636	0.522	1		ELN	0.0532427	0.321812	0.128	0.034	1									VAV3	0.00104897	0.258823	0.581	0.463	1		ARL4D	0.120899	0.364913	0.647	0.71	1		MYADM	0.00353274	0.253813	0.37	0.258	1		FCGR2A
C11orf54	4.42e-100	-0.557213	0.54	0.778	9.8e-96		SAMD11	0.0338029	0.898815	0.364	0.13	1		XAF1	0.0535063	-0.289179	0.116	0.237	1									CTSH	0.00112035	-0.296097	0.513	0.558	1		SDCBP	0.122144	0.389157	0.451	0.49	1		CHL1	0.00355516	0.283973	0.543	0.491	1		FCGR3A
CYC1	4.71e-81	-0.559829	0.325	0.547	1.04e-76		LINC00152	0.0338029	-0.492033	0.091	0.391	1		HSPA1B	0.0539118	-0.270166	0.07	0.169	1									ALDH6A1	0.00122149	-0.271261	0.416	0.504	1		PARD6B	0.12226	0.329134	0.382	0.36	1		UBAC2	0.00380418	0.264281	0.491	0.429	1		MAN2C1
PSME2	4.93e-84	-0.560322	0.282	0.508	1.09e-79		REEP3	0.0338029	0.944571	0.364	0.13	1		GLIPR2	0.0539118	0.455274	0.151	0.051	1									CMC1	0.00126137	-0.329313	0.446	0.499	1		MT1E	0.124083	0.298307	0.657	0.751	1		AGRN	0.00389505	0.325582	0.613	0.546	1		KLHL9
HIST1H1C	1.13e-78	-0.566266	0.135	0.336	2.5e-74		PSAP	0.0342171	-0.951777	0.773	0.87	1		AES	0.0542059	-0.661665	0.291	0.407	1									SNRPD1	0.00145971	-0.305555	0.513	0.572	1		TNFRSF12A	0.125023	0.44396	0.275	0.238	1		CYB5A	0.00401822	-0.279094	1	0.994	1		AKT1S1
HMOX2	5e-94	-0.568626	0.136	0.36	1.11e-89		UBE2L3	0.034265	-0.444171	0.136	0.478	1		TCTEX1D2	0.0542632	-0.453582	0.047	0.136	1									HSF1	0.00147244	-0.293576	0.322	0.396	1		WIPF1	0.128715	0.250231	0.147	0.104	1		ARL4C	0.00412313	0.318156	0.422	0.294	1		SCAF11
ILF2	7.38e-71	-0.570426	0.14	0.324	1.64e-66		BRK1	0.0344719	0.721927	0.818	0.609	1		MCUR1	0.0542632	-0.257712	0.047	0.136	1									SLC4A4	0.0019505	-0.264367	0.169	0.251	1		GNAS	0.12938	0.298554	0.696	0.78	1		IRF2BP2	0.00422165	0.27701	0.763	0.767	1		ATRAID
CYCS	3.1e-87	-0.571262	0.382	0.614	6.88e-83		MYL3	0.034652	1.02352	0.318	0.087	1		HDDC3	0.0542632	-0.376369	0.047	0.136	1									GCSH	0.00199944	-0.29179	0.581	0.614	1		SEPT2	0.12966	0.279664	0.412	0.415	1		THBS1	0.00424004	0.312696	0.486	0.405	1		HCFC1R1
DSTN	2.11e-93	-0.5726	0.54	0.754	4.67e-89		WWTR1	0.034652	1.38099	0.318	0.087	1		FAAP20	0.0546461	0.643835	0.349	0.237	1									MORN2	0.00217599	-0.282431	0.498	0.536	1		SEMA3C	0.133086	0.348228	0.294	0.269	1		SLPI	0.00424242	0.519506	0.341	0.215	1		CETN2
CYBA	1.09e-79	-0.572724	0.43	0.674	2.42e-75		NR2F1	0.034652	0.971081	0.318	0.087	1		H2AFV	0.0546811	-0.719445	0.186	0.305	1									SSR3	0.00237669	-0.256599	0.569	0.616	1		PSAP	0.1339	0.270028	0.833	0.912	1		HMGCS2	0.00445548	0.420638	0.486	0.411	1		A1BG
SELK	8.62e-85	-0.572833	0.371	0.591	1.91e-80		GOPC	0.034652	1.00772	0.318	0.087	1		HOXD8	0.0548396	0.523396	0.151	0.051	1									MRPL27	0.0025168	-0.286776	0.596	0.638	1		RAB5B	0.134227	0.314978	0.294	0.272	1		BTG2	0.00452694	0.582636	0.879	0.859	1		TRAF4
MT-CYB	1.85e-126	-0.572887	0.966	0.969	4.11e-122		CEBPB	0.034652	0.930299	0.318	0.087	1		OGT	0.0548396	0.36077	0.151	0.051	1									NDRG2	0.00258934	-0.281704	0.427	0.507	1		ADRM1	0.135786	0.283151	0.422	0.438	1		PFKFB3	0.00460616	0.34706	0.52	0.405	1		SVIL
UBB	2.64e-137	-0.577425	0.786	0.877	5.86e-133		DBP	0.034652	1.02663	0.318	0.087	1		DUSP23	0.0550586	-0.752146	0.174	0.305	1									DYNLT1	0.00269327	-0.347972	0.67	0.767	1		ARHGAP24	0.13723	0.276641	0.431	0.427	1		CDK16	0.00478644	0.25699	0.538	0.485	1		PACSIN3
TXNDC17	2.73e-98	-0.577546	0.487	0.709	6.05e-94		CYB5B	0.0348501	1.17283	0.545	0.304	1		PARK7	0.055096	-0.476952	0.535	0.644	1									DPYS	0.00289001	-0.267345	0.116	0.186	1		NONO	0.137957	0.311272	0.343	0.316	1		CDH1	0.00484566	0.261802	0.809	0.847	1		MAGED1
NDUFB6	4.54e-90	-0.579421	0.314	0.551	1.01e-85		PAK1	0.0348818	0.935503	0.591	0.391	1		PTEN	0.0553599	0.632159	0.442	0.322	1									FAM200B	0.00315859	-0.297421	0.607	0.631	1		DHX38	0.141629	0.270945	0.108	0.07	1		OCLN	0.00493382	0.260274	0.532	0.485	1		MT-CO1
PPA1	6.77e-83	-0.580109	0.253	0.476	1.5e-78		ATP5F1	0.0350654	-0.891673	0.273	0.609	1		OSBPL9	0.055532	-0.391173	0.081	0.186	1									UQCC2	0.00324403	-0.273786	0.577	0.605	1		STK25	0.142621	0.270605	0.265	0.231	1		IFITM1	0.00497906	-0.330897	0.341	0.19	1		RPL23
NDUFA12	2.69e-81	-0.581051	0.268	0.482	5.96e-77		RPL24	0.0355822	0.48729	0.909	0.87	1		CUEDC2	0.0557421	0.327468	0.302	0.169	1									TCEAL4	0.00338632	0.280589	0.742	0.641	1		CCNG2	0.142622	0.305171	0.275	0.251	1		ZBTB44	0.00533159	0.255644	0.676	0.681	1		KANK1
PRR13	7.16e-101	-0.581627	0.525	0.739	1.59e-96		MT-ATP6	0.0357038	-0.680679	0.955	1	1		RPE	0.0557806	-0.547753	0.07	0.169	1									APOC1	0.0039877	-0.295038	0.09	0.153	1		CEBPD	0.143567	0.292291	0.5	0.5	1		MT2A	0.00545325	0.269782	1	0.988	1		C6orf48
MORN2	4.31e-91	-0.585173	0.209	0.441	9.56e-87		PCK1	0.0357875	-0.591515	0.136	0.435	1		HINT2	0.0558175	-0.508187	0.198	0.339	1									VDAC2	0.00401742	-0.280973	0.682	0.697	1		EPN1	0.147378	0.285986	0.382	0.383	1		SERPINA1	0.00647223	0.527662	0.341	0.558	1		SKA2
HSP90B1	1.24e-63	-0.594346	0.262	0.454	2.75e-59		ORMDL2	0.0359378	-0.573136	0.182	0.565	1		KIAA1033	0.0558561	-0.439765	0.116	0.237	1									PPP1R1A	0.00419891	-0.300581	0.625	0.637	1		CITED2	0.149722	0.310908	0.353	0.334	1		FRAS1	0.00665563	0.259982	0.457	0.38	1		PHYHIPL
COX14	6.82e-114	-0.59435	0.551	0.75	1.51e-109		XBP1	0.0360899	-0.612486	0.318	0.739	1		SARAF	0.0559412	-0.48769	0.349	0.492	1									MYL9	0.00502925	0.302099	0.292	0.204	1		C1GALT1C1	0.150024	0.318549	0.265	0.225	1		ADAM10	0.006749	0.253585	0.613	0.601	1		APP
HERPUD1	9.18e-77	-0.594792	0.263	0.471	2.04e-72		SLC50A1	0.036169	-0.318413	0.045	0.304	1		VPS16	0.0560902	-0.29007	0.035	0.119	1									NAAA	0.00506156	-0.250006	0.292	0.356	1		PBX1	0.153896	0.264469	0.265	0.231	1		PTGR1	0.00675125	0.390172	0.902	0.939	1		MIF
USMG5	2.76e-169	-0.5965	0.782	0.918	6.12e-165		SLC30A1	0.036169	-0.276044	0.045	0.304	1		TIMM21	0.056316	0.412166	0.128	0.034	1									DHX29	0.00512018	-0.292074	0.307	0.368	1		C9orf142	0.154449	0.331591	0.402	0.409	1		MUC20	0.00713063	0.266626	0.601	0.607	1		BORCS7
C3	6.77e-66	-0.598832	0.066	0.218	1.5e-61		MPV17	0.036169	-0.268846	0.045	0.304	1		SDPR	0.0564064	-0.474271	0.047	0.136	1									MRPL21	0.00517266	-0.255163	0.509	0.549	1		UBA6	0.157453	0.339383	0.186	0.148	1		MIR4458HG	0.00728594	0.289253	0.821	0.847	1		VAMP2
MALAT1	1.23e-06	-0.601271	0.715	0.751	0.0271899		BHMT	0.036169	-0.340483	0.045	0.304	1		ATF7	0.0564064	-0.408866	0.047	0.136	1									UXT	0.0054195	-0.294403	0.659	0.679	1		BRD3	0.157828	0.279524	0.235	0.202	1		NBL1	0.00753048	0.25083	0.376	0.288	1		SBF2
REXO2	5.71e-84	-0.603424	0.269	0.49	1.26e-79		AC009014.3	0.036169	-0.274894	0.045	0.304	1		DIXDC1	0.0564347	-0.374718	0.081	0.186	1									MRPS6	0.00550557	-0.267321	0.816	0.796	1		S100A16	0.16399	0.269513	0.265	0.228	1		PRPS2	0.00838925	0.291101	0.653	0.656	1		GATAD2B
MINOS1	4.33e-113	-0.604949	0.542	0.762	9.6e-109		ACAT2	0.036169	-0.298145	0.045	0.304	1		HIGD1A	0.0564945	-0.462652	0.209	0.339	1									IFIT1	0.00576529	-0.455696	0.157	0.221	1		SUPT16H	0.164967	0.265055	0.284	0.259	1		ADH5	0.00863994	0.250698	0.659	0.687	1		MKI67
BHMT	1.04e-87	-0.607649	0.438	0.674	2.3e-83		CCDC90B	0.036169	-0.253387	0.045	0.304	1		SPCS3	0.0566288	-0.490416	0.186	0.322	1									PDZK1	0.00588018	-0.259836	0.24	0.31	1		ATAD1	0.165358	0.39336	0.343	0.345	1		KRT7	0.0109196	0.267049	0.694	0.552	1		DOCK11
UQCRB	3.3e-162	-0.608453	0.759	0.921	7.31e-158		NIPA2	0.036169	-0.410332	0.045	0.304	1		DDX18	0.0566598	-0.397616	0.256	0.407	1									IMMP1L	0.00588267	-0.263418	0.446	0.501	1		STRN3	0.168203	0.304596	0.186	0.15	1		GATA3	0.0134111	0.307327	0.786	0.847	1		HAAO
PCBD1	3.67e-111	-0.611215	0.478	0.712	8.13e-107		CTSH	0.036169	-0.412693	0.045	0.304	1		JTB	0.0567169	-0.325559	0.36	0.542	1									RP11-977G19.11	0.00598423	-0.263406	0.225	0.289	1		C7orf50	0.170501	0.270764	0.529	0.591	1		CTSH	0.01371	0.285431	0.832	0.877	1		BHMT
PSME1	1.08e-95	-0.613601	0.392	0.633	2.38e-91		TIMM21	0.036169	-0.389636	0.045	0.304	1		CD4	0.0568307	-0.458883	0.058	0.153	1									S100A2	0.00603621	-0.349873	0.91	0.855	1		ZRANB2	0.171083	0.279896	0.363	0.358	1		CXCL2	0.0141449	0.595464	0.543	0.46	1		PLK2
COX7A2	7.28e-175	-0.614338	0.775	0.887	1.61e-170		PRODH2	0.036169	-0.406507	0.045	0.304	1		MAGED1	0.0572734	0.493665	0.174	0.068	1									GRHPR	0.00605039	-0.29782	0.464	0.511	1		IL6ST	0.173323	0.2879	0.392	0.378	1		ATP1B1	0.014208	-0.257787	1	1	1		LRP5
GLRX	8.57e-109	-0.61511	0.455	0.694	1.9e-104		MPST	0.036169	-0.323692	0.045	0.304	1		HOOK3	0.0572734	0.465701	0.174	0.068	1									RHOBTB3	0.00618552	-0.263201	0.494	0.546	1		WBP5	0.189298	0.319014	0.51	0.573	1		PTH1R	0.0166953	0.449025	0.618	0.675	1		RPS27L
MT-ND5	3.34e-123	-0.6222	0.741	0.873	7.4e-119		RMND5A	0.0363863	0.646707	0.182	0	1		EFEMP2	0.0573454	-0.447328	0.302	0.458	1									COA4	0.00660239	-0.319529	0.408	0.455	1		ZMPSTE24	0.190848	0.302218	0.549	0.573	1		LGMN	0.0175882	0.283355	0.618	0.644	1		CUEDC2
FKBP2	6.72e-108	-0.630934	0.513	0.723	1.49e-103		MRPL30	0.0363863	0.661828	0.182	0	1		FAM122A	0.0575041	-0.40972	0.047	0.136	1									AP1S1	0.00687616	-0.259937	0.581	0.608	1		EPM2AIP1	0.191291	0.262688	0.216	0.181	1		KNG1	0.0188043	-0.363037	0.538	0.644	1		CAMK2D
CLU	2.54e-114	-0.631508	0.275	0.547	5.63e-110		HOXD-AS2	0.0363863	0.913683	0.182	0	1		CSTF2T	0.0575041	-0.589228	0.047	0.136	1									MRPS33	0.00688484	-0.262036	0.588	0.605	1		WDR6	0.192176	0.261006	0.206	0.168	1		WNK1	0.0277837	-0.279308	0.942	0.975	1		PLAT
ATP5C1	1.11e-102	-0.648826	0.364	0.617	2.47e-98		FBXW11	0.0363863	0.604328	0.182	0	1		COQ5	0.0575041	-0.301208	0.047	0.136	1									HSD17B10	0.00792199	-0.255147	0.554	0.604	1		JMJD6	0.199729	0.279485	0.196	0.168	1		CBX6	0.0291429	0.280296	0.63	0.681	1		HSPA8
SNRPB2	2.95e-98	-0.667692	0.257	0.493	6.53e-94		GNGT1	0.0363863	0.802539	0.182	0	1		MED7	0.05786	-0.410481	0.058	0.153	1									PCCA	0.00802873	-0.336524	0.311	0.372	1		STMN1	0.202895	0.303631	0.382	0.394	1		TSPYL1	0.0304437	0.289863	0.769	0.847	1		RPS19
NDUFB3	6.6e-126	-0.674191	0.433	0.687	1.46e-121		TMEM209	0.0363863	0.629544	0.182	0	1		FXR1	0.058029	0.791836	0.244	0.136	1									FKBP3	0.00887993	-0.31343	0.449	0.483	1		RABL3	0.202993	0.264329	0.157	0.122	1		ID3	0.031336	0.331872	0.775	0.785	1		UBE2E2
LY6E	1.4e-86	-0.680641	0.234	0.459	3.11e-82		TMEM67	0.0363863	1.19136	0.182	0	1		RNASEK	0.0582767	-0.284077	0.081	0.186	1									UGP2	0.0090315	-0.255505	0.494	0.552	1		PIN4	0.206342	0.294525	0.52	0.585	1		EGR1	0.034842	0.435028	0.867	0.908	1		GPRC5C
MRPS36	9.16e-114	-0.684827	0.357	0.62	2.03e-109		CREBZF	0.0363863	0.477514	0.182	0	1		CLU	0.0587805	0.468883	0.244	0.119	1									DNAJB11	0.00961425	-0.263099	0.296	0.356	1		ID1	0.207257	0.262381	0.314	0.275	1		ID1	0.0403863	0.378765	0.665	0.669	1		TUBA1C
TMEM176B	7.55e-112	-0.684935	0.393	0.664	1.67e-107		TPT1-AS1	0.0363863	0.612949	0.182	0	1		TBC1D20	0.0589048	-0.311164	0.058	0.153	1									C21orf62	0.0101306	-0.261216	0.165	0.227	1		CD47	0.214738	0.253966	0.382	0.407	1		JUN	0.046189	0.453653	0.925	0.963	1		PAX8
SMIM24	1.15e-151	-0.688342	0.658	0.838	2.54e-147		PCK2	0.0363863	0.788127	0.182	0	1		LEPROT	0.058909	-0.420192	0.349	0.492	1									APOA1BP	0.010152	-0.282726	0.551	0.575	1		TCEAL4	0.214762	0.262004	0.608	0.702	1		HLA-DRA	0.0477567	0.275167	0.809	0.859	1		AP2M1
B2M	3.44e-163	-0.690853	0.812	0.902	7.62e-159		PLEKHG3	0.0363863	0.537859	0.182	0	1		FBXO7	0.0590479	-0.587984	0.14	0.254	1									SDHAF3	0.0106353	-0.308901	0.382	0.433	1		FBXW11	0.214795	0.257106	0.245	0.223	1		RIN2	0.0589711	0.305714	0.572	0.571	1		DYNC1LI2
PSMA7	1.09e-114	-0.690859	0.404	0.656	2.41e-110		IGHG2	0.0363863	0.93593	0.182	0	1		RPS10	0.0594489	0.32428	0.86	0.831	1									SDHA	0.0106676	-0.276116	0.416	0.469	1		HNRNPM	0.222474	0.333296	0.451	0.518	1		SFRP1	0.0651422	-0.359519	0.179	0.258	1		LATS2
LDHB	1.16e-162	-0.696184	0.72	0.869	2.56e-158		GABPB1-AS1	0.0363863	0.817858	0.182	0	1		CD302	0.0595232	0.345106	0.453	0.288	1									PLA2G16	0.0107426	-0.293576	0.315	0.381	1		MZT1	0.222691	0.286494	0.294	0.28	1		AQP2	0.0704791	-0.800458	0.486	0.528	1		ZNF33A
DNAJC15	3.06e-108	-0.703135	0.246	0.491	6.79e-104		RARA	0.0363863	0.625059	0.182	0	1		OCIAD2	0.0596525	-0.604856	0.163	0.288	1									SNRPE	0.0115764	-0.274274	0.704	0.72	1		CCDC115	0.22407	0.269477	0.333	0.324	1		MCL1	0.0729175	0.267142	0.815	0.847	1		ZNF580
CDK2AP2	3.97e-117	-0.706289	0.298	0.561	8.8e-113		TMEM100	0.0363863	0.547531	0.182	0	1		COPZ2	0.0596646	-0.544005	0.093	0.203	1									CLDN10	0.0123322	-0.421172	0.76	0.705	1		UBE2E3	0.22422	0.285486	0.392	0.417	1		NCOA7	0.0753808	0.269017	0.676	0.736	1		NFE2L2
SOD1	1.08e-191	-0.707874	0.743	0.884	2.4e-187		RALGAPB	0.0363863	0.752164	0.182	0	1		TIMM50	0.0596803	-0.273272	0.07	0.169	1									BST2	0.0123978	-0.650216	0.461	0.49	1		BRD2	0.224717	0.284935	0.412	0.425	1		CEBPD	0.0762316	0.333622	0.821	0.859	1		NAT14
RGN	1.29e-103	-0.711988	0.093	0.316	2.86e-99		GNG7	0.0363863	0.570114	0.182	0	1		SERPING1	0.0597221	0.498359	0.767	0.644	1									MRPL36	0.0127845	-0.257572	0.577	0.592	1		JUN	0.225021	0.277281	0.667	0.684	1		SCNN1G	0.0764089	0.334647	0.607	0.595	1		UBE2M
NDUFAB1	7.15e-128	-0.712085	0.371	0.639	1.59e-123		SNAPC2	0.0363863	0.697376	0.182	0	1		PPP1R2	0.0603804	-0.430526	0.221	0.356	1									PPIB	0.0129832	-0.252945	0.764	0.779	1		OSBPL9	0.22831	0.427138	0.353	0.363	1		TMEM52B	0.0975285	-0.271078	0.931	0.89	1		RNF6
AKR7A3	5.18e-133	-0.715984	0.307	0.606	1.15e-128		TNPO2	0.0363863	0.693367	0.182	0	1		TPRKB	0.0605797	-0.53371	0.093	0.203	1									SF3B6	0.0149623	-0.290495	0.689	0.71	1		MPPED2	0.229328	0.292424	0.333	0.321	1		WFDC2	0.199784	-0.283167	0.988	0.988	1		DXO
RBP4	1.55e-40	-0.716039	0.037	0.138	3.43e-36		IGLC7	0.0363863	0.576634	0.182	0	1		FDPS	0.0606992	-0.441959	0.198	0.339	1									MRPL16	0.0164832	-0.260111	0.345	0.399	1		RCHY1	0.230525	0.330341	0.255	0.233	1		CAV2	0.262917	0.254298	0.636	0.736	1		PDGFA
HSPE1	3.03e-190	-0.722744	0.695	0.874	6.73e-186		RRP7A	0.0363863	0.721216	0.182	0	1		ELL2	0.0610415	-0.335707	0.058	0.153	1									TUBB2B	0.0166979	-0.258962	0.479	0.536	1		CAPG	0.231745	0.313619	0.735	0.837	1		DUSP1	0.288634	0.305094	0.821	0.902	1		GIMAP4
NAPSA	6.41e-104	-0.742638	0.131	0.361	1.42e-99		RNF187	0.0364108	1.1686	0.364	0.13	1		U2SURP	0.0610511	0.361047	0.198	0.085	1									TMEM176B	0.0167428	-0.250587	0.704	0.756	1		UTP11L	0.233845	0.380031	0.245	0.228	1		MT1F	0.387811	-0.38199	0.902	0.877	1		SPINT2
COX5A	2.19e-153	-0.744575	0.503	0.75	4.85e-149		FUCA2	0.0364108	-0.405668	0.091	0.391	1		COL8A1	0.061369	0.590457	0.186	0.085	1									METTL5	0.0169034	-0.260352	0.296	0.346	1		HSD17B8	0.236965	0.251478	0.471	0.487	1		SLC12A3	0.484893	-0.406367	0.497	0.534	1		EPHA2
NDUFA4	3.15e-260	-0.744666	0.831	0.929	6.98e-256		LTBP4	0.0364108	1.09872	0.364	0.13	1		TGM2	0.061449	-0.49196	0.116	0.22	1									PIK3R1	0.0177847	-0.318745	0.345	0.387	1		NFIC	0.240756	0.31111	0.441	0.492	1		MMP7	0.4921	-0.31326	0.538	0.479	1		CBX6
DYNLL1	5.91e-165	-0.750311	0.585	0.801	1.31e-160		MT-ND6	0.0364108	-0.581146	0.091	0.391	1		PGAM1	0.0616906	-0.492636	0.337	0.508	1									MT1H	0.0182395	0.462449	0.652	0.581	1		PMF1	0.242674	0.311899	0.471	0.51	1		B4GALT1	0.796037	0.254402	0.462	0.583	1		NSFL1C
CSTB	3.93e-125	-0.752508	0.333	0.607	8.7e-121		CXADR	0.0372822	1.20515	0.545	0.348	1		ISCU	0.0619	-0.682613	0.512	0.61	1									GATM	0.0187293	0.333923	0.547	0.466	1		ZFHX3	0.243915	0.297868	0.225	0.205	1		MT1M	0.917731	-0.262407	0.22	0.227	1		NCOA6
RNF186	1.91e-131	-0.757013	0.048	0.302	4.23e-127		RPS5	0.0373953	0.700332	0.909	0.783	1		IMMT	0.0619154	0.278209	0.174	0.068	1									MRPS7	0.0189522	-0.337887	0.472	0.522	1		RBBP4	0.253227	0.398157	0.382	0.386	1									ATF4
SH3YL1	7.27e-118	-0.757654	0.269	0.539	1.61e-113		OAZ1	0.0375275	-0.606284	0.818	0.913	1		UBE2W	0.0621106	-0.580481	0.081	0.186	1									TMEM141	0.019282	-0.266658	0.689	0.714	1		RAB1B	0.257053	0.250793	0.314	0.303	1									TPRKB
MPC1	5.77e-117	-0.763552	0.205	0.466	1.28e-112		IFITM3	0.0377418	-0.561285	1	0.913	1		B3GAT3	0.0625454	-0.333539	0.116	0.237	1									MT1X	0.0200942	0.394324	0.76	0.729	1		ZFAND6	0.259184	0.281248	0.539	0.648	1									PCBP2
NDUFC2	9.73e-132	-0.767669	0.348	0.623	2.16e-127		PPP1R11	0.0383621	-0.564264	0.136	0.435	1		PRNP	0.0625576	0.936005	0.349	0.237	1									TFAM	0.0211253	-0.266032	0.273	0.313	1		FAM192A	0.265239	0.278536	0.304	0.303	1									MED31
PDZK1	1.59e-135	-0.769799	0.466	0.711	3.53e-131		BST2	0.0384591	-1.17075	0.682	0.826	1		TMA7	0.0625859	0.327443	0.849	0.746	1									GABARAPL1	0.0219481	-0.258088	0.468	0.501	1		GOLPH3	0.267192	0.272951	0.343	0.334	1									BCLAF1
COX7B	2.27e-231	-0.771571	0.768	0.908	5.04e-227		SERPINB9	0.0384901	0.973612	0.273	0.043	1		NSMCE1	0.0631519	-0.405202	0.174	0.305	1									PTGR1	0.0228002	-0.252498	0.404	0.445	1		ARF1	0.268586	0.263826	0.549	0.648	1									CDK2AP1
ATP5G3	1.52e-208	-0.777534	0.748	0.871	3.37e-204		DECR1	0.0390123	-0.911234	0.227	0.565	1		PABPC1	0.0631599	0.288577	0.488	0.373	1									MT1F	0.0236808	0.286104	0.749	0.72	1		IMPA2	0.271121	0.266911	0.676	0.769	1									MPST
MDH1	4.82e-137	-0.778419	0.42	0.697	1.07e-132		MCFD2	0.0391883	-0.428416	0.091	0.391	1		SRP9	0.0638926	-0.555223	0.477	0.61	1									DAB2	0.0239906	-0.333628	0.371	0.418	1		RPA1	0.272158	0.257492	0.127	0.098	1									CAMSAP2
MPC2	1.09e-155	-0.778637	0.44	0.721	2.41e-151		MFSD10	0.0391883	-0.372088	0.091	0.391	1		RASGRP2	0.0639055	0.431058	0.221	0.102	1									PTTG1IP	0.0254222	-0.307156	0.596	0.631	1		MAP1LC3A	0.272883	0.337959	0.588	0.702	1									MALAT1
MYL12B	1.15e-154	-0.782088	0.485	0.748	2.55e-150		H1F0	0.0391883	1.09007	0.364	0.13	1		TMTC1	0.0639055	-0.474504	0.128	0.237	1									ZNF503	0.0259213	-0.394742	0.348	0.398	1		FAM133B	0.280945	0.250458	0.471	0.508	1									PTGDS
CXCL14	9.69e-230	-0.785549	0.765	0.912	2.15e-225		ETS2	0.0391883	-0.283966	0.091	0.391	1		PAIP1	0.0639341	-0.449226	0.174	0.305	1									PSMA5	0.0264534	-0.263735	0.397	0.428	1		MAPK6	0.283364	0.281156	0.186	0.158	1									RPA3
GRHPR	3.01e-131	-0.787768	0.358	0.621	6.67e-127		ZFP36L2	0.0392464	1.20007	0.455	0.174	1		XRN2	0.0639475	-0.40768	0.186	0.322	1									SVIL	0.0265576	-0.360844	0.39	0.413	1		NEDD4L	0.284692	0.269091	0.696	0.775	1									RPL22
MT-ND4	6.08e-266	-0.801539	0.969	0.99	1.35e-261		TM2D3	0.0392464	-0.599143	0.136	0.478	1		SH3BGRL3	0.0640168	-0.461316	0.442	0.559	1									KCNMA1	0.0270338	-0.424236	0.056	0.1	1		EIF2AK1	0.287041	0.299834	0.314	0.303	1									RIN2
PTGR1	3.36e-140	-0.802382	0.263	0.551	7.46e-136		TMEM205	0.039308	-0.848657	0.318	0.652	1		SMUG1	0.0641045	-0.594574	0.081	0.186	1									RPA3	0.0285795	-0.305642	0.483	0.502	1		HNMT	0.289287	0.328609	0.353	0.368	1									CEP55
CISD1	6.07e-151	-0.804013	0.371	0.661	1.35e-146		POLR2L	0.0395255	-0.563357	0.864	0.826	1		SLIRP	0.0642098	-0.513232	0.43	0.593	1									IFI44L	0.0332955	-0.827754	0.169	0.203	1		PFDN1	0.290087	0.307847	0.422	0.448	1									TMEM45A
NDUFB4	3e-162	-0.809929	0.539	0.762	6.65e-158		ATP5G1	0.0395649	-0.624942	0.273	0.652	1		HNRNPA1	0.0642592	0.318532	0.814	0.746	1									TIMM10	0.0345875	-0.265121	0.573	0.582	1		ACOT2	0.290672	0.264627	0.363	0.37	1									CCDC115
CHCHD10	1.08e-203	-0.815865	0.707	0.85	2.39e-199		UBE2G2	0.0397192	0.714943	0.409	0.13	1		RBM25	0.0644018	-0.501179	0.151	0.271	1									PCDH9	0.0405694	-0.297361	0.333	0.386	1		DDX3X	0.291023	0.307226	0.343	0.363	1									TCF4
ATP5O	1.45e-169	-0.819898	0.54	0.765	3.21e-165		MRPL51	0.0397786	0.618555	0.727	0.565	1		EIF3K	0.0646615	0.366268	0.651	0.492	1									CLDN14	0.044811	-0.26946	0.195	0.242	1		GATM	0.293717	0.436188	0.48	0.523	1									SLC29A1
SDF2L1	6.48e-125	-0.825809	0.165	0.423	1.44e-120		FTL	0.0398913	0.354002	1	1	1		CCL19	0.0648703	1.71998	0.151	0.051	1									ISG15	0.0450581	-1.03854	0.221	0.242	1		B4GALT1	0.296408	0.305157	0.245	0.228	1									FLNB
CALM1	5.78e-187	-0.829541	0.561	0.8	1.28e-182		RPS17	0.0409943	0.320415	0.955	0.957	1		LYST	0.0655076	-0.327814	0.058	0.153	1									MX1	0.0510355	-0.283729	0.142	0.182	1		TM2D3	0.301573	0.256913	0.363	0.386	1									NDUFA10
CD74	6.36e-156	-0.832638	0.495	0.749	1.41e-151		C8orf59	0.0409979	-0.797805	0.091	0.348	1		HOXA10	0.066317	0.497735	0.302	0.186	1									SELK	0.0528083	-0.253259	0.685	0.729	1		SERPINF2	0.303094	0.32594	0.284	0.277	1									MBNL2
ATP5H	1.84e-167	-0.849169	0.471	0.727	4.07e-163		RBP1	0.0410228	1.34075	0.455	0.217	1		YWHAB	0.0663215	-0.319084	0.43	0.559	1									PIGR	0.0549355	0.324164	0.625	0.599	1		SNX5	0.305904	0.294725	0.363	0.378	1									MYDGF
FABP3	1.59e-120	-0.856294	0.251	0.518	3.53e-116		RBPMS	0.0410925	1.04224	0.409	0.174	1		CAPN2	0.0665811	-0.548863	0.14	0.254	1									IGFBP2	0.0560442	0.272633	0.704	0.632	1		ABCD3	0.313637	0.307927	0.255	0.231	1									IFI27
WFDC2	5.72e-84	-0.861875	0.378	0.59	1.27e-79		PPP1CC	0.0410925	0.874331	0.409	0.174	1		VMA21	0.0666652	-0.265278	0.058	0.153	1									PPP2R3A	0.0765119	-0.277598	0.292	0.324	1		HNRNPU	0.329425	0.360201	0.451	0.508	1									PMP22
ANGPTL3	1.53e-129	-0.874588	0.136	0.418	3.4e-125		NDUFC2	0.041111	-0.783248	0.5	0.739	1		RCHY1	0.0669405	0.482245	0.116	0.034	1									RDX	0.0775672	-0.254195	0.502	0.517	1		ATF3	0.331812	0.357703	0.304	0.29	1									GMNN
HSPA5	8.45e-115	-0.878602	0.175	0.419	1.87e-110		SLC9A3R1	0.0415083	-0.631664	0.227	0.565	1		ARHGAP18	0.0671941	-0.34386	0.081	0.186	1									ARHGAP24	0.0784806	-0.274365	0.678	0.657	1		TBC1D4	0.341568	0.252764	0.373	0.389	1									MRPL21
ATP5J	2.61e-242	-0.894496	0.714	0.86	5.78e-238		SMCO3	0.0419595	-0.346346	0.136	0.478	1		RPL29	0.0672642	0.267825	0.93	0.881	1									IFITM2	0.0971585	-0.3733	0.734	0.758	1		LSM2	0.342278	0.28999	0.382	0.435	1									UNC45A
MCCD1	1.11e-157	-0.898631	0.249	0.582	2.45e-153		LDHA	0.0419906	-0.555123	0.273	0.652	1		CDC42BPA	0.0676581	-0.613015	0.174	0.288	1									PTH1R	0.123213	0.293835	0.749	0.743	1		FIBP	0.343243	0.256421	0.412	0.44	1									SMC2
LTF	3.74e-76	-0.90541	0.062	0.233	8.29e-72		MIR503HG	0.0419915	1.08326	0.273	0.043	1		RNF7	0.0679559	-0.495209	0.314	0.458	1									IFI6	0.136989	-1.83092	0.592	0.448	1		PRMT1	0.343702	0.265052	0.422	0.472	1									SLC3A1
PCK1	9.76e-178	-0.910462	0.528	0.796	2.16e-173		GRHPR	0.042411	-0.641378	0.182	0.522	1		CCS	0.067986	0.511681	0.209	0.102	1									PSMA3	0.138616	-0.254444	0.401	0.416	1		ATF7IP	0.358108	0.287332	0.176	0.158	1									TUBB4B
TMEM27	4.78e-149	-0.925699	0.314	0.608	1.06e-144		SRI	0.0429647	-0.670223	0.318	0.739	1		RENBP	0.0682051	0.575698	0.116	0.034	1									AK6	0.139766	-0.302876	0.419	0.413	1		LEPROT	0.358504	0.258174	0.451	0.549	1									CENPK
HRASLS2	2.22e-158	-0.926933	0.025	0.294	4.93e-154		SEPW1	0.0434802	-0.729074	0.5	0.739	1		HMGN2	0.0684363	0.468809	0.674	0.525	1									STAT1	0.144839	-0.295885	0.427	0.325	1		IFRD2	0.364318	0.25506	0.206	0.187	1									ZNF667-AS1
COX7A1	1.33e-142	-0.934943	0.139	0.423	2.96e-138		FRY	0.0439858	-0.682721	0.136	0.435	1		GARS	0.0694891	0.316675	0.116	0.034	1									SMS	0.155041	-0.285814	0.689	0.661	1		SHARPIN	0.365893	0.404825	0.353	0.365	1									MRPS6
MAOA	8.07e-181	-0.943054	0.288	0.636	1.79e-176		CYSTM1	0.0441342	-0.765817	0.682	0.826	1		MRPS15	0.069695	0.299878	0.244	0.119	1									CPM	0.166215	-0.290487	0.539	0.533	1		MAL2	0.36912	0.280845	0.333	0.352	1									SPOCK1
IL32	9.32e-203	-0.988772	0.586	0.832	2.07e-198		SGK1	0.0441828	-0.744665	0.091	0.348	1		ATP1B1	0.0697857	-0.704992	0.337	0.441	1									LINC01320	0.178293	-0.319343	0.434	0.466	1		NOVA1	0.370171	0.295999	0.294	0.308	1									PCDH9
MANF	3.55e-162	-1.0201	0.115	0.406	7.88e-158		RPL19	0.0444882	0.310633	1	0.957	1		PCDH9	0.0697872	-0.597237	0.116	0.22	1									KCNQ1OT1	0.189288	-0.296797	0.307	0.321	1		UBTF	0.376618	0.337208	0.235	0.22	1									STPG1
CTSH	3.51e-169	-1.02673	0.258	0.569	7.78e-165		PRR13	0.044541	-0.789607	0.273	0.652	1		SYNE2	0.0698316	-0.505515	0.174	0.322	1									IFITM1	0.209621	-0.856001	0.371	0.268	1		GPBP1L1	0.378578	0.282893	0.294	0.295	1									SDC4
IFITM3	2.59e-169	-1.04345	0.349	0.663	5.73e-165		MAGED2	0.0446609	-0.329212	0.273	0.609	1		FAM162A	0.0703684	0.671015	0.395	0.288	1									SLC5A3	0.231742	0.279619	0.599	0.573	1		TMEM248	0.37969	0.310184	0.265	0.256	1									RAB6A
IFI6	0.0383743	-1.06058	0.158	0.161	1		FOXC1	0.0448093	1.02926	0.636	0.565	1		ALDOB	0.0705994	-0.698771	0.14	0.271	1									C8orf4	0.411971	-0.40281	0.483	0.458	1		ZSWIM7	0.389248	0.275619	0.392	0.446	1									CHCHD5
CSRP2	8.57e-180	-1.07042	0.078	0.388	1.9e-175		HNRNPU	0.0451842	1.14491	0.455	0.261	1		FHL1	0.0707757	-0.414787	0.198	0.322	1									TMEM251	0.55739	-0.250593	0.382	0.372	1		SERGEF	0.39829	0.283591	0.167	0.142	1									DSG2
ISG15	8.86e-16	-1.09755	0.092	0.149	1.96e-11		ACTR10	0.0451842	-0.604242	0.182	0.522	1		NCOR2	0.070793	0.357467	0.116	0.034	1									ADAMTS1	0.75095	-0.271312	0.217	0.192	1		MUM1	0.420777	0.253148	0.216	0.21	1									GLIS3
SERPINA1	9.82e-128	-1.14092	0.275	0.547	2.18e-123		ALDH7A1	0.0452854	-0.319565	0.091	0.391	1		LTBP1	0.070849	0.425646	0.209	0.102	1									MT2A	0.76631	0.28193	0.955	0.946	1		NAPRT	0.431201	0.250811	0.265	0.264	1									C1QA
DBI	0	-1.16522	0.707	0.898	0		IER3	0.0452854	1.26237	0.364	0.13	1		GAPDH	0.0710487	-0.335513	0.814	0.864	1																FOLR1	0.43358	0.34349	0.333	0.347	1									TTC1
PDZK1IP1	0	-1.16937	0.868	0.967	0		LEPROTL1	0.0452854	-0.307303	0.091	0.391	1		GNAS	0.0710883	-0.748548	0.395	0.508	1																MOSPD3	0.435469	0.275297	0.176	0.158	1									PDLIM2
AC093326.1	3.39e-214	-1.26487	0.067	0.423	7.52e-210		SLC25A39	0.0452854	-0.259025	0.091	0.391	1		MRPL40	0.0713686	-0.350911	0.209	0.339	1																PFKL	0.440045	0.262945	0.363	0.402	1									CHD3
SPP1	0	-1.4688	0.66	0.896	0		RP4-737E23.2	0.0452854	0.259173	0.091	0.391	1		NTN4	0.0717611	-0.501533	0.116	0.22	1																TCEA2	0.444122	0.27008	0.235	0.228	1									MT1M
REG1A	7.59e-72	-1.4706	0.062	0.224	1.68e-67		MAD2L2	0.0454353	-0.309178	0	0.174	1		C20orf27	0.071771	0.349898	0.279	0.153	1																ATF4	0.445728	0.262957	0.373	0.386	1									COBLL1
PCP4	2.56e-213	-1.52913	0.177	0.528	5.68e-209		NBL1	0.0454353	-0.489376	0	0.174	1		LHFP	0.0723005	0.590097	0.535	0.407	1																LMO7-AS1	0.461256	0.291147	0.118	0.101	1									DLGAP5
S100A1	0	-1.56582	0.404	0.806	0		EIF4G3	0.0454353	-0.313938	0	0.174	1		A2M	0.0725157	-0.51835	0.721	0.729	1																SPG21	0.471765	0.257485	0.461	0.526	1									HMCES
RARRES3	0	-1.70522	0.29	0.712	0		CCDC28B	0.0454353	-0.265266	0	0.174	1		IMMP1L	0.0726152	0.496302	0.163	0.068	1																TPD52	0.481848	0.277353	0.471	0.536	1									TSPAN4
RARRES2	0	-1.70576	0.204	0.614	0		C1orf50	0.0454353	-0.466193	0	0.174	1		GLUL	0.0726399	0.375916	0.279	0.153	1																EGR1	0.501532	0.359076	0.49	0.539	1									VAMP5
STK19	0	-1.72673	0.122	0.592	0		PDE4B	0.0454353	-0.28368	0	0.174	1		CYGB	0.0728126	0.674524	0.267	0.153	1																PDE1A	0.521221	0.266808	0.431	0.497	1									ACVR1
NAT8	0	-1.84504	0.562	0.845	0		USP33	0.0454353	-0.940231	0	0.174	1		ENOSF1	0.0734609	0.276453	0.116	0.034	1																IFI6	0.532389	-0.725394	0.284	0.37	1									BAMBI
FABP1	2.8e-272	-2.22453	0.554	0.759	6.21e-268		HS2ST1	0.0454353	-0.666608	0	0.174	1		TFG	0.0735174	0.465269	0.279	0.153	1																ANAPC5	0.533967	0.277182	0.333	0.376	1									TCEAL4
CRYAB	0	-2.34951	0.65	0.878	0		NGF	0.0454353	-0.383727	0	0.174	1		ENY2	0.0736085	-0.473398	0.279	0.424	1																SRRM1	0.608885	0.291178	0.578	0.728	1									CENPU
							LINC00869	0.0454353	-0.314051	0	0.174	1		CHMP1B	0.0736746	-0.593107	0.105	0.203	1																COL18A1	0.61116	0.279514	0.363	0.422	1									RPL6
							RFWD2	0.0454353	-0.464861	0	0.174	1		PLA2G4C	0.0737413	0.443987	0.163	0.068	1																COL9A2	0.621119	0.319106	0.167	0.161	1									LRRFIP1
							RP11-545A16.1	0.0454353	-0.660393	0	0.174	1		FAM198B	0.0741514	0.446954	0.14	0.051	1																PLCXD2	0.634889	0.340511	0.422	0.497	1									PPP2R1A
							SUPT7L	0.0454353	-0.542257	0	0.174	1		SLC38A2	0.0744308	-0.436545	0.221	0.339	1																TSPAN8	0.645449	0.338786	0.157	0.145	1									TLN1
							TMEM127	0.0454353	-0.271882	0	0.174	1		MEG3	0.0748193	0.751509	0.209	0.102	1																IRF1	0.648835	0.277604	0.225	0.225	1									OGDHL
							RNF149	0.0454353	-0.314683	0	0.174	1		SLC35A4	0.0748254	0.256025	0.116	0.034	1																FBXO25	0.681882	0.292917	0.275	0.301	1									ATP5J
							NPHP1	0.0454353	-0.28602	0	0.174	1		ARRDC1	0.0748254	0.285983	0.116	0.034	1																DCTN2	0.683704	0.270194	0.353	0.407	1									BAX
							CCNT2	0.0454353	-0.386419	0	0.174	1		SIRT7	0.0748254	0.342659	0.116	0.034	1																RAP2C	0.702343	0.253354	0.275	0.288	1									UBA6
							TMEM237	0.0454353	-0.451862	0	0.174	1		CCDC130	0.0753935	0.358204	0.14	0.051	1																IFT43	0.706283	0.277378	0.333	0.378	1									CD24
							BMPR2	0.0454353	-0.470694	0	0.174	1		MT-ND5	0.0758483	-0.497112	0.663	0.712	1																RTN3	0.72234	0.271373	0.412	0.487	1									LGALS3BP
							C3orf14	0.0454353	-0.426783	0	0.174	1		MRPS18A	0.0760231	-0.494891	0.093	0.186	1																PRKCI	0.731348	0.293881	0.176	0.181	1									NHLRC2
							RUVBL1	0.0454353	-0.284955	0	0.174	1		ITIH5	0.0762105	0.508067	0.116	0.034	1																HAT1	0.759462	0.276829	0.235	0.262	1									PCNA
							COPG1	0.0454353	-0.25489	0	0.174	1		ZFP36L1	0.0763776	0.732166	0.523	0.441	1																DDRGK1	0.772043	0.266538	0.49	0.609	1									TP53INP1
							MAN2B2	0.0454353	-0.330504	0	0.174	1		CLIC1	0.0765306	-0.459748	0.581	0.644	1																2022-03-10	0.781064	0.275187	0.363	0.415	1									CTSF
							SRD5A3	0.0454353	-0.741382	0	0.174	1		NR2F2	0.0767108	0.493783	0.64	0.542	1																SDCBP2	0.791769	0.256819	0.196	0.236	1									PTAR1
							PLA2G12A	0.0454353	-0.277497	0	0.174	1		HAAO	0.0769391	-0.723234	0.151	0.271	1																RAB18	0.793262	0.254496	0.441	0.567	1									AP2S1
							SNX25	0.0454353	-0.291658	0	0.174	1		GPX1	0.0771034	-0.457045	0.5	0.61	1																PABPC4	0.818685	0.272795	0.245	0.275	1									CYP24A1
							TBC1D9B	0.0454353	-0.330848	0	0.174	1		PDGFRA	0.077221	0.71329	0.372	0.271	1																SPINK1	0.819368	0.364563	0.549	0.689	1									MMP14
							TRIM38	0.0454353	-0.675581	0	0.174	1		HIPK1	0.0776165	0.634926	0.116	0.034	1																ADTRP	0.853542	0.313456	0.314	0.355	1									CBWD2
							TNFRSF21	0.0454353	-0.282802	0	0.174	1		MLLT6	0.0776165	0.301398	0.116	0.034	1																HLA-DRA	0.937182	0.301354	0.5	0.598	1									FAM173B
							MUT	0.0454353	-0.30844	0	0.174	1		CFI	0.0778391	0.36861	0.233	0.119	1																CETN3	0.962601	0.256235	0.333	0.415	1									YBX3
							TRAM2	0.0454353	-0.497729	0	0.174	1		ZYX	0.0778391	-0.57086	0.14	0.254	1																														DAG1
							HACE1	0.0454353	-0.285286	0	0.174	1		M6PR	0.0779286	0.262055	0.14	0.051	1																														DSTN
							SLC16A10	0.0454353	-0.927875	0	0.174	1		SEPT7	0.0783649	-0.502321	0.709	0.814	1																														ALKBH7
							CNKSR3	0.0454353	-0.288423	0	0.174	1		CCT5	0.0784719	-0.400685	0.163	0.271	1																														NUDT3
							PDK4	0.0454353	-0.340142	0	0.174	1		AK2	0.0788434	-0.302414	0.14	0.254	1																														MRPL36
							KMT2C	0.0454353	-0.486268	0	0.174	1		VAMP5	0.0788452	-0.569354	0.279	0.407	1																														LAYN
							MAGIX	0.0454353	-0.254897	0	0.174	1		STON1	0.0790435	0.265516	0.116	0.034	1																														TUBB
							SNX12	0.0454353	-0.500309	0	0.174	1		P3H3	0.0790435	0.326956	0.116	0.034	1																														TMEM69
							ITM2A	0.0454353	-0.691728	0	0.174	1		SNX9	0.0792219	-0.539147	0.07	0.153	1																														CASC5
							ADAM9	0.0454353	-0.401479	0	0.174	1		STRA13	0.0794413	-0.3486	0.163	0.271	1																														RNF7
							GGH	0.0454353	-0.519625	0	0.174	1		LSM10	0.0798582	-0.300485	0.14	0.254	1																														MAZ
							STK3	0.0454353	-0.363449	0	0.174	1		MRPS11	0.0798693	-0.460237	0.151	0.271	1																														TMEM139
							PTK2	0.0454353	-0.256475	0	0.174	1		KDELR1	0.0800233	0.327679	0.407	0.271	1																														BST1
							TSTA3	0.0454353	-0.30523	0	0.174	1		POLR2J3	0.0800752	0.427889	0.326	0.203	1																														DAPL1
							PSAT1	0.0454353	-0.328749	0	0.174	1		ARNT	0.0805327	0.356249	0.14	0.051	1																														CAST
							CKS2	0.0454353	-0.641804	0	0.174	1		LPCAT3	0.0805327	0.311202	0.14	0.051	1																														TOMM22
							OMD	0.0454353	-0.468628	0	0.174	1		SSTR2	0.0808011	0.387648	0.163	0.068	1																														CD320
							TTF1	0.0454353	-0.63785	0	0.174	1		ID2	0.0809125	-0.402723	0.233	0.356	1																														ARMCX2
							GTF3C5	0.0454353	-0.386748	0	0.174	1		C14orf166	0.0811423	-0.348474	0.349	0.492	1																														UCHL1
							BET1L	0.0454353	-0.306303	0	0.174	1		TMED1	0.0814642	0.488434	0.221	0.119	1																														TNRC6B
							EXT2	0.0454353	-0.341926	0	0.174	1		SRRM2	0.0814805	0.627451	0.349	0.22	1																														RPS16
							ATG13	0.0454353	-0.270069	0	0.174	1		C1orf56	0.0819196	-0.34747	0.14	0.254	1																														SRGAP1
							ZDHHC5	0.0454353	-0.297443	0	0.174	1		C2orf74	0.0822059	-0.271548	0.058	0.136	1																														RBM39
							VPS37C	0.0454353	-0.35969	0	0.174	1		KNOP1	0.0822059	-0.565358	0.058	0.136	1																														ANGPTL3
							SLC22A6	0.0454353	-0.392319	0	0.174	1		VASP	0.0823272	-0.298375	0.116	0.22	1																														GOLPH3
							RAD9A	0.0454353	-0.431424	0	0.174	1		RAB11A	0.082797	-0.338324	0.244	0.373	1																														AP1S3
							PPP6R3	0.0454353	-0.445924	0	0.174	1		CREM	0.0829664	-0.538092	0.14	0.254	1																														RAB23
							FADD	0.0454353	-0.410025	0	0.174	1		BLOC1S2	0.0830849	-0.454137	0.093	0.186	1																														UBAP2L
							UBE4A	0.0454353	-0.313597	0	0.174	1		SLC12A1	0.083207	0.501516	0.14	0.051	1																														GPAT3
							PUS3	0.0454353	-0.260825	0	0.174	1		MECOM	0.083534	-0.551578	0.128	0.237	1																														C8orf33
							PLXDC2	0.0454353	-0.280501	0	0.174	1		KIAA1109	0.083534	-0.500633	0.128	0.237	1																														IBTK
							ACBD5	0.0454353	-0.516818	0	0.174	1		TMEM208	0.0836644	-0.371644	0.221	0.356	1																														EFNB1
							NCOA4	0.0454353	-0.39747	0	0.174	1		LINC00152	0.0837532	-0.682927	0.186	0.288	1																														TRIQK
							ASCC1	0.0454353	-0.598074	0	0.174	1		UGCG	0.0844185	0.353749	0.209	0.102	1																														CNN2
							HOGA1	0.0454353	-0.348005	0	0.174	1		ERLEC1	0.0845153	-0.314642	0.209	0.339	1																														IGFBP3
							SLC25A28	0.0454353	-0.253477	0	0.174	1		HDHD3	0.0845709	0.475909	0.14	0.051	1																														UROD
							CREBL2	0.0454353	-0.26491	0	0.174	1		EEA1	0.0845709	0.55541	0.14	0.051	1																														EMC10
							RP11-977G19.11	0.0454353	-0.459944	0	0.174	1		CDK2AP2	0.0846313	-0.477579	0.128	0.237	1																														NFIB
							CEP290	0.0454353	-0.356809	0	0.174	1		PLSCR1	0.0848359	-0.32948	0.267	0.407	1																														RFX1
							SCYL2	0.0454353	-0.62202	0	0.174	1		RHOBTB3	0.085157	0.448883	0.198	0.102	1																														CLSTN1
							NUP37	0.0454353	-0.631646	0	0.174	1		APOA1BP	0.0852761	0.548859	0.279	0.169	1																														ANPEP
							FICD	0.0454353	-0.33708	0	0.174	1		FDX1	0.0853564	-0.679041	0.151	0.254	1																														PSMA3
							WSB2	0.0454353	-0.481365	0	0.174	1		TPM4	0.0855941	-0.450154	0.57	0.627	1																														EIF4A2
							EIF2B1	0.0454353	-0.438143	0	0.174	1		REV3L	0.0861719	0.270006	0.233	0.119	1																														MOSPD3
							TDRD3	0.0454353	-0.684229	0	0.174	1		PSMD12	0.0864183	-0.529075	0.081	0.169	1																														C9orf16
							OSGEP	0.0454353	-0.256151	0	0.174	1		RIOK3	0.0868101	-0.413513	0.093	0.186	1																														SNU13
							RALGAPA1	0.0454353	-0.265521	0	0.174	1		TOMM22	0.0870084	0.400575	0.302	0.169	1																														RRAS
							PSEN1	0.0454353	-0.301837	0	0.174	1		FAM91A1	0.087095	0.301022	0.163	0.068	1																														COX7B
							LIN52	0.0454353	-0.290866	0	0.174	1		ARID4A	0.0873529	0.542152	0.14	0.051	1																														SERPING1
							FCF1	0.0454353	-0.279585	0	0.174	1		DNM3OS	0.0879278	0.30747	0.186	0.085	1																														STX17
							LYSMD2	0.0454353	-0.260499	0	0.174	1		RP11-553L6.5	0.0879813	0.453169	0.221	0.119	1																														EPSTI1
							DPP8	0.0454353	-0.293041	0	0.174	1		OARD1	0.0879813	0.448318	0.221	0.119	1																														COX17
							TBC1D2B	0.0454353	-0.279541	0	0.174	1		PFN1	0.0880144	-0.284946	0.779	0.864	1																														DNAJA2
							CRYM	0.0454353	-0.2618	0	0.174	1		TUG1	0.0880814	-0.486795	0.093	0.186	1																														STARD10
							CD2BP2	0.0454353	-0.292354	0	0.174	1		MRPS14	0.0881283	-0.543551	0.151	0.271	1																														COMMD7
							STX4	0.0454353	-0.260511	0	0.174	1		SFXN3	0.088487	-0.389377	0.035	0.102	1																														RPL24
							TLDC1	0.0454353	-0.355684	0	0.174	1		TSPYL2	0.0887714	0.25623	0.14	0.051	1																														TPM4
							DPEP1	0.0454353	-0.280901	0	0.174	1		CDH11	0.0891705	0.547751	0.337	0.237	1																														LYRM2
							RILP	0.0454353	-0.859224	0	0.174	1		MMP2	0.089302	0.605881	0.349	0.237	1																														MFSD10
							KCTD11	0.0454353	-1.09694	0	0.174	1		PDZK1IP1	0.0893657	-0.76846	0.267	0.373	1																														SNCA
							PIGL	0.0454353	-0.303496	0	0.174	1		BASP1	0.089681	0.770285	0.244	0.153	1																														PFN1
							P3H4	0.0454353	-0.377577	0	0.174	1		DHRS12	0.089815	-0.547499	0.047	0.119	1																														VPS51
							NT5C3B	0.0454353	-0.59725	0	0.174	1		ERO1A	0.089815	-0.301731	0.047	0.119	1																														TRIM69
							FN3KRP	0.0454353	-0.666291	0	0.174	1		ERICH1	0.0902083	0.410494	0.14	0.051	1																														PCCB
							ABHD3	0.0454353	-0.293544	0	0.174	1		WFS1	0.0903015	-0.337517	0.035	0.102	1																														DEPDC1B
							RP11-35G9.3	0.0454353	-0.465375	0	0.174	1		SAP30L	0.0903015	-0.520145	0.035	0.102	1																														DOCK8
							TMX3	0.0454353	-0.384052	0	0.174	1		HNRNPF	0.0912883	-0.28579	0.209	0.339	1																														NCKAP1L
							TBC1D20	0.0454353	-0.461433	0	0.174	1		SPIN1	0.091394	0.45221	0.221	0.119	1																														BRCA2
							DUSP15	0.0454353	-0.460265	0	0.174	1		GADD45GIP1	0.0916075	-0.591953	0.453	0.559	1																														PCK2
							TRPC4AP	0.0454353	-0.370608	0	0.174	1		HLA-DRA	0.0917036	0.434995	0.372	0.22	1																														PLS3
							EDEM2	0.0454353	-0.305006	0	0.174	1		SSR2	0.0918759	0.496932	0.605	0.475	1																														RDH14
							RPRD1B	0.0454353	-0.255716	0	0.174	1		RWDD1	0.0920873	-0.580161	0.43	0.559	1																														TM2D1
							ZMYND8	0.0454353	-0.65654	0	0.174	1		FAM208A	0.0921458	-0.512298	0.035	0.102	1																														RP11-445F12.1
							AC006273.4	0.0454353	-0.267902	0	0.174	1		ZNF580	0.0925089	0.509155	0.244	0.136	1																														CTDSP1
							CAPS	0.0454353	-0.757373	0	0.174	1		MRPL13	0.0929521	-0.361094	0.163	0.271	1																														ACO2
							ICAM1	0.0454353	-0.376551	0	0.174	1		RABGGTB	0.0930497	-0.554264	0.151	0.254	1																														FEN1
							ARMC6	0.0454353	-0.486703	0	0.174	1		ICAM2	0.0931384	-0.403104	0.07	0.153	1																														MSLN
							LIPE-AS1	0.0454353	-0.258181	0	0.174	1		DPEP1	0.0932092	0.628055	0.326	0.203	1																														SUCLG1
							CTD-3138B18.5	0.0454353	-0.491798	0	0.174	1		ATP5C1	0.0932118	-0.697816	0.395	0.492	1																														GTF2I
							MTFP1	0.0454353	-0.317642	0	0.174	1		SNCG	0.0932338	-0.71691	0.081	0.169	1																														NDFIP1
							PISD	0.0454353	-0.951236	0	0.174	1		PABPC4	0.0937278	-0.544729	0.14	0.237	1																														CARD16
							PVALB	0.0454353	-0.475581	0	0.174	1		NCK2	0.0940203	-0.591351	0.035	0.102	1																														DNAJC15
							ARPC3	0.0460749	-0.690141	0.409	0.783	1		ADK	0.0940203	-0.266607	0.035	0.102	1																														APOBEC3C
							AGTRAP	0.0470492	-0.558637	0.136	0.435	1		FTO	0.0940203	-0.393136	0.035	0.102	1																														FAM73A
							C1D	0.0472755	-0.514339	0.227	0.609	1		TBXA2R	0.0940203	-0.457856	0.035	0.102	1																														FAM175B
							C14orf166	0.0473795	-0.36082	0.227	0.652	1		CREG1	0.0940322	-0.856194	0.186	0.288	1																														SERPINB6
							CXCL14	0.047408	1.24635	0.682	0.696	1		NBEAL1	0.0940688	0.305006	0.616	0.542	1																														PITRM1
							NDRG2	0.047408	0.878403	0.773	0.609	1		NUBP2	0.0942187	0.325104	0.186	0.085	1																														PLAU
							ARL2	0.0476618	-0.741351	0.227	0.522	1		COL1A1	0.0942493	0.54556	0.407	0.254	1																														MLST8
							CLCNKB	0.0477469	-0.654213	0.045	0.261	1		HIPK3	0.0946318	-0.472718	0.07	0.153	1																														RABL2B
							SHROOM3	0.0477469	-0.921154	0.045	0.261	1		GDE1	0.0946318	-0.471816	0.07	0.153	1																														NME3
							BMP1	0.0477469	-0.782075	0.045	0.261	1		SZRD1	0.0949124	0.435869	0.221	0.119	1																														TMEM47
							COX7C	0.0482151	-0.337261	0.955	0.957	1		CHPT1	0.0949907	0.320978	0.209	0.102	1																														NCK1
							SIL1	0.0487116	-0.493521	0.227	0.609	1		PIN1	0.0950345	-0.511354	0.233	0.356	1																														KRT10
							PFDN5	0.0492619	0.413568	0.909	0.826	1		FAM173A	0.0955192	0.251325	0.186	0.085	1																														PKN1
							FAM153B	0.0497498	-0.789648	0.182	0.478	1		ACSS2	0.0959252	-0.396975	0.035	0.102	1																														SLC44A2
							TMEM160	0.0498213	-0.778907	0.227	0.565	1		NELFCD	0.0959252	-0.379121	0.035	0.102	1																														SBSPON
							FAT1	0.0502902	-0.83239	0.136	0.435	1		MRC2	0.0960015	0.608634	0.198	0.102	1																														FAM45A
							CALU	0.0502902	-0.611331	0.136	0.435	1		NBR1	0.0960276	-0.3164	0.093	0.186	1																														DDR1
							TECR	0.0502902	-0.506703	0.136	0.435	1		TMEM245	0.096078	-0.390326	0.081	0.169	1																														AURKA
							ATP1B1	0.0509153	-0.944962	0.409	0.652	1		CD151	0.0961425	-0.412742	0.488	0.576	1																														MAD2L1
							UBXN1	0.0509153	0.802477	0.591	0.478	1		NONO	0.0961855	0.477005	0.291	0.186	1																														MACC1
							RNF115	0.0511816	-0.714987	0.091	0.348	1		GCC2	0.0966652	-0.306355	0.186	0.305	1																														AP001626.1
							MYO1E	0.0511816	-0.553893	0.091	0.348	1		TMED5	0.0975576	-0.268679	0.058	0.136	1																														CTSB
							GPBP1L1	0.0511869	0.745037	0.318	0.087	1		CPSF7	0.0976761	-0.365334	0.07	0.153	1																														EEF1D
							AIG1	0.0511907	-0.598213	0.182	0.522	1		LGALSL	0.0978609	-0.408916	0.035	0.102	1																														PSMG1
							MRPS6	0.0511907	-0.531552	0.182	0.522	1		ACMSD	0.0978609	-0.587321	0.035	0.102	1																														TMEM123
							PLD3	0.0514398	-0.752399	0.409	0.739	1		CBL	0.0978609	-0.261502	0.035	0.102	1																														REXO2
							MPHOSPH10	0.0519411	-0.731977	0.045	0.261	1		FUT11	0.0984245	-0.681877	0.047	0.119	1																														C1orf35
							CHMP2B	0.0519411	-0.515967	0.045	0.261	1		TCEA2	0.0987905	-0.35119	0.14	0.254	1																														ING5
							ASPH	0.0519411	-0.830575	0.045	0.261	1		PABPN1	0.0988611	0.419222	0.279	0.169	1																														PFDN1
							TXNRD1	0.0519411	-0.40957	0.045	0.261	1		HCCS	0.0992112	-0.295092	0.058	0.136	1																														GSTO1
							RPL12	0.0520616	0.646128	0.955	0.826	1		BORCS8	0.0992112	-0.310534	0.058	0.136	1																														NCAPD2
							ETFB	0.0532352	-1.41485	0.273	0.609	1		CBX7	0.0992112	-0.401785	0.058	0.136	1																														ALKBH5
							HMGCL	0.0537162	-0.766992	0.136	0.435	1		CDK12	0.0992274	-0.352911	0.07	0.153	1																														FOXO3
							UQCC3	0.0537162	-0.681323	0.136	0.435	1		YPEL5	0.099556	-0.81364	0.221	0.322	1																														RAB3B
							ALG5	0.0537162	-0.526751	0.136	0.435	1		MANF	0.100036	-0.471174	0.256	0.373	1																														ERI2
							HSBP1L1	0.0537162	-0.466439	0.136	0.435	1		ANKRD50	0.100223	-0.301991	0.047	0.119	1																														TSPAN1
							LDHB	0.0538223	-0.923781	0.5	0.783	1		RBL2	0.100474	-0.365573	0.081	0.169	1																														PSMF1
							SSU72	0.0538253	0.594368	0.591	0.478	1		COL16A1	0.100868	0.42082	0.163	0.068	1																														PCSK1N
							GNB1	0.0550154	-0.417108	0.091	0.348	1		DBI	0.101021	-0.54545	0.605	0.712	1																														REXO4
							SEC13	0.0550154	-0.447241	0.091	0.348	1		PCGF5	0.101164	0.296131	0.198	0.102	1																														LAMC1
							HSPE1	0.0553227	-0.634215	0.364	0.696	1		ANG	0.101511	0.479148	0.128	0.051	1																														PTPRC
							RAD23A	0.0555424	0.696479	0.591	0.391	1		ORC5	0.101826	-0.365352	0.035	0.102	1																														ASPM
							RPS21	0.0556138	1.05513	0.727	0.739	1		FBXO18	0.101826	-0.264642	0.035	0.102	1																														RAB20
							NDUFA8	0.0560864	-0.57248	0.273	0.652	1		PAH	0.101826	-0.375749	0.035	0.102	1																														SLC39A14
							NIT1	0.0564393	-0.385461	0.045	0.261	1		LACTB	0.101975	-0.270128	0.081	0.169	1																														SLC5A12
							RGN	0.0564393	-0.678508	0.045	0.261	1		MRPL52	0.102025	-0.482512	0.326	0.441	1																														PNISR
							DCUN1D5	0.0564393	-0.965577	0.045	0.261	1		BTN2A1	0.102048	-0.290773	0.047	0.119	1																														LRR1
							AASDHPPT	0.0564393	-0.383533	0.045	0.261	1		SLC37A4	0.102048	-0.319918	0.047	0.119	1																														IGF1
							PTBP1	0.0564393	-0.530254	0.045	0.261	1		KIAA0100	0.102048	-0.270549	0.047	0.119	1																														RRAD
							ATP6V1H	0.057335	-0.629752	0.136	0.435	1		C10orf10	0.102239	0.28963	0.186	0.085	1																														ITGA3
							PSMB2	0.0578518	-0.395119	0.182	0.522	1		ATP5B	0.102254	-0.524545	0.477	0.593	1																														SFT2D1
							ATXN10	0.0578518	-0.396822	0.182	0.522	1		CDKN1B	0.102488	0.561158	0.198	0.102	1																														PGRMC2
							IK	0.0580183	1.35436	0.409	0.217	1		ZFP36L2	0.102575	0.341171	0.349	0.22	1																														LRRC41
							CR1	0.0590857	-0.345796	0.091	0.348	1		PAM	0.103005	0.489845	0.244	0.136	1																														DPP4
							ACYP2	0.0590857	-0.44211	0.091	0.348	1		SOD3	0.103105	0.49296	0.465	0.356	1																														IRF2BPL
							CCT5	0.0590857	-0.516616	0.091	0.348	1		MKRN1	0.103155	-0.341152	0.116	0.22	1																														MPP6
							GSTO2	0.0590857	-0.777939	0.091	0.348	1		LAMTOR3	0.103825	-0.253968	0.128	0.237	1																														POP4
							PWP1	0.0590857	-0.39443	0.091	0.348	1		TRUB2	0.103899	-0.260623	0.047	0.119	1																														ACSM2A
							HACD3	0.0590857	-0.663557	0.091	0.348	1		DCUN1D5	0.103899	-0.317499	0.047	0.119	1																														NUDT1
							FBXO7	0.0590857	-0.359222	0.091	0.348	1		CDKN1A	0.104306	-0.259451	0.058	0.136	1																														ACBD6
							TMEM59	0.059167	-0.672608	0.727	0.783	1		CYP4V2	0.104834	0.287612	0.105	0.034	1																														TBX2-AS1
							FOSB	0.0594416	0.715138	0.318	0.087	1		ANXA2	0.104908	-0.518509	0.43	0.525	1																														CEBPD
							ATP5O	0.0602423	-0.833523	0.5	0.739	1		RAB13	0.104975	-0.254402	0.314	0.458	1																														UBXN8
							ENY2	0.0603936	-0.674044	0.409	0.696	1		ZC3H11A	0.104995	0.438244	0.233	0.136	1																														FSTL1
							RPL29	0.061003	0.351157	0.955	0.913	1		SEC61B	0.105008	-0.42403	0.57	0.678	1																														UGCG
							KANK1	0.0610046	0.780484	0.545	0.391	1		CDO1	0.105029	-0.304722	0.081	0.169	1																														CENPW
							OS9	0.0611542	-0.537459	0.136	0.435	1		ATP5F1	0.10519	-0.409034	0.267	0.373	1																														CENPF
							DCAF8	0.0612571	-0.350042	0.045	0.261	1		FNIP2	0.10563	-0.551279	0.07	0.153	1																														NREP
							GFPT1	0.0612571	-0.321831	0.045	0.261	1		TP53I11	0.105776	-0.471283	0.047	0.119	1																														FLJ22763
							TMEM45A	0.0612571	-0.267638	0.045	0.261	1		TMBIM6	0.105817	-0.40652	0.442	0.542	1																														RECQL
							PLOD2	0.0612571	-0.512052	0.045	0.261	1		MYL3	0.105918	-0.543125	0.035	0.102	1																														RPLP0
							EPDR1	0.0612571	-0.549491	0.045	0.261	1		EHBP1L1	0.105918	-0.396362	0.035	0.102	1																														AC093673.5
							SECISBP2	0.0612571	-0.300063	0.045	0.261	1		CHD9	0.106002	-0.614796	0.302	0.407	1																														TMEM176A
							ZBED5-AS1	0.0612571	-0.316464	0.045	0.261	1		MTMR2	0.10605	-0.655085	0.058	0.136	1																														LUZP1
							SLC16A9	0.0612571	-0.850336	0.045	0.261	1		SIL1	0.106253	-0.530764	0.151	0.254	1																														RBBP7
							EMG1	0.0612571	-0.431715	0.045	0.261	1		NPDC1	0.106253	-0.397642	0.151	0.254	1																														NEK2
							TMEM19	0.0612571	-0.635658	0.045	0.261	1		HIRIP3	0.106525	0.559528	0.128	0.051	1																														PARPBP
							WDR73	0.0612571	-0.292684	0.045	0.261	1		CHCHD7	0.106544	0.353361	0.198	0.102	1																														CECR1
							DCAF7	0.0612571	-0.48721	0.045	0.261	1		CNST	0.106725	0.36412	0.105	0.034	1																														DNMT3L
							TOP1	0.0612571	-0.644593	0.045	0.261	1		SLMAP	0.106725	0.309352	0.105	0.034	1																														EEF1E1
							COTL1	0.0617778	1.14296	0.409	0.217	1		HAUS4	0.106725	0.358706	0.105	0.034	1																														LINC01420
							AGPS	0.0623638	0.809551	0.227	0.043	1		UACA	0.107386	0.447047	0.349	0.237	1																														CYCS
							ENTPD3-AS1	0.0623638	0.857614	0.227	0.043	1		FXYD5	0.10743	0.727048	0.221	0.119	1																														ROPN1L
							SKIL	0.0623638	0.891315	0.227	0.043	1		ATPIF1	0.107525	-0.500425	0.453	0.559	1																														WBP5
							HTATSF1	0.0623638	0.714346	0.227	0.043	1		KDM6B	0.107681	-0.25675	0.047	0.119	1																														RCN2
							FUBP3	0.0623638	0.768679	0.227	0.043	1		KCNJ16	0.107681	-0.345956	0.047	0.119	1																														CHMP2A
							RAB30-AS1	0.0623638	0.847146	0.227	0.043	1		TXN	0.107814	-0.40812	0.593	0.661	1																														COMMD2
							CHORDC1	0.0623638	0.52532	0.227	0.043	1		SNX13	0.107817	-0.273241	0.058	0.136	1																														CACYBP
							SLC37A4	0.0623638	0.703296	0.227	0.043	1		CCDC126	0.107817	-0.275395	0.058	0.136	1																														RAB11FIP3
							TFAM	0.0623638	0.731587	0.227	0.043	1		PLA2G4A	0.10824	0.354686	0.128	0.051	1																														GGNBP2
							RECQL	0.0623638	0.764578	0.227	0.043	1		ASNA1	0.108472	-0.352868	0.209	0.322	1																														SLC25A17
							RAB5B	0.0623638	0.605008	0.227	0.043	1		ALDH3A2	0.108643	0.311625	0.105	0.034	1																														LRPAP1
							TPPP2	0.0623638	0.658876	0.227	0.043	1		RECQL	0.108806	-0.541854	0.151	0.254	1																														ZNF865
							CGNL1	0.0623638	0.862616	0.227	0.043	1		FEZ2	0.10888	-0.414005	0.186	0.288	1																														IFNGR2
							ADAM10	0.0623638	0.723248	0.227	0.043	1		NIFK	0.109012	-0.32377	0.093	0.186	1																														TSKU
							NTHL1	0.0623638	0.800054	0.227	0.043	1		POLR2F	0.109353	0.29491	0.453	0.356	1																														TEX264
							YPEL3	0.0623638	0.813075	0.227	0.043	1		USP53	0.109503	-0.523508	0.163	0.271	1																														ZNF791
							PCIF1	0.0623638	0.721406	0.227	0.043	1		FOXN3	0.109607	-0.309697	0.058	0.136	1																														IFI44
							ZNF83	0.0623638	0.593754	0.227	0.043	1		CRLS1	0.109746	0.418201	0.151	0.068	1																														PACS1
							MIR99AHG	0.0623638	0.807133	0.227	0.043	1		SDHB	0.110095	-0.483698	0.186	0.288	1																														SRP72
							FAM207A	0.0623638	0.873397	0.227	0.043	1		KIAA1429	0.110139	-0.287637	0.035	0.102	1																														TMCO6
							S100A10	0.0625344	0.692449	0.955	0.87	1		PRSS23	0.110586	0.485752	0.384	0.271	1																														NAALADL1
							FNTA	0.0634028	-0.325317	0.091	0.348	1		DOK4	0.110588	0.497361	0.105	0.034	1																														UQCC3
							CLN5	0.0634028	-0.804949	0.091	0.348	1		HOXB-AS1	0.110588	0.44487	0.105	0.034	1																														CD53
							UBL7	0.0634028	-0.345719	0.091	0.348	1		DYM	0.110588	0.285515	0.105	0.034	1																														C3orf38
							COX5B	0.0637472	-0.501352	0.773	0.913	1		NUDT10	0.111421	-0.424319	0.058	0.136	1																														PURA
							ABI2	0.0639612	1.37119	0.364	0.174	1		PSMA4	0.111706	-0.509037	0.453	0.542	1																														UHRF1
							FAM43A	0.0639612	1.43547	0.364	0.174	1		PRPSAP2	0.112298	-0.452412	0.035	0.102	1																														DAAM1
							HDDC2	0.0639612	-0.564403	0.136	0.391	1		MEIS2	0.112299	0.410139	0.395	0.271	1																														COX6A1
							GAS6	0.0639612	-0.758996	0.136	0.391	1		DDA1	0.11232	0.355457	0.174	0.085	1																														UGT2B7
							ARRDC3	0.0641022	0.740467	0.364	0.13	1		IFI27L2	0.112478	-0.386517	0.477	0.593	1																														LINC01320
							SRP14	0.0642385	-0.402379	0.955	1	1		WDR46	0.11256	0.251864	0.105	0.034	1																														SLC48A1
							PSENEN	0.0650623	-0.670787	0.273	0.565	1		TBC1D17	0.11256	0.428361	0.105	0.034	1																														RANBP1
							SNX2	0.0651817	-0.526227	0.136	0.435	1		TCTN1	0.113017	-0.325281	0.105	0.203	1																														PDK2
							GSTA4	0.0651817	-0.287361	0.136	0.435	1		KCTD12	0.113514	0.347941	0.128	0.051	1																														VKORC1
							LLPH	0.0651817	-0.483739	0.136	0.435	1		MED29	0.113586	0.410698	0.198	0.102	1																														STAP2
							EPB41L5	0.0662018	1.28202	0.455	0.304	1		NUS1	0.11463	0.413829	0.151	0.068	1																														SNHG25
							BOLA1	0.0664106	-0.371836	0.045	0.261	1		AGO2	0.11463	0.52075	0.151	0.068	1																														ACAA1
							SCAMP3	0.0664106	-0.26901	0.045	0.261	1		DAPK3	0.11463	-0.305686	0.081	0.169	1																														SGOL1
							RBM43	0.0664106	-0.28182	0.045	0.261	1		FAM195A	0.114906	-0.520701	0.116	0.203	1																														IQGAP2
							MKRN2	0.0664106	-0.276807	0.045	0.261	1		CTSD	0.115053	-0.464705	0.535	0.576	1																														XRCC1
							DNAJC1	0.0664106	-0.276971	0.045	0.261	1		PXDC1	0.115316	0.364095	0.128	0.051	1																														WDR13
							CMTM3	0.0664106	-0.254895	0.045	0.261	1		SLBP	0.115769	-0.278983	0.116	0.22	1																														MRPS2
							SNHG25	0.0664106	-0.271653	0.045	0.261	1		PARP9	0.116295	-0.379393	0.081	0.169	1																														TIMP2
							NAT9	0.0664106	-0.299616	0.045	0.261	1		TUBA1C	0.116295	-0.28772	0.081	0.169	1																														CCDC88B
							ADAMTS9-AS1	0.066759	1.08237	0.5	0.304	1		CCL5	0.116295	0.342759	0.151	0.068	1																														ATP5F1
							HSPB1	0.0668184	0.576732	0.909	0.739	1		COL27A1	0.116588	0.346784	0.105	0.034	1																														GSN
							REEP5	0.0671847	-0.470257	0.409	0.783	1		TMX4	0.116588	0.51405	0.105	0.034	1																														PECR
							TXNDC12	0.0679774	-0.51134	0.091	0.348	1		CKAP4	0.116766	0.373252	0.209	0.119	1																														CASP4
							PSMD1	0.0679774	-0.276703	0.091	0.348	1		GTF3C6	0.11702	-0.631008	0.221	0.339	1																														TMEM205
							AFF4	0.0679774	-0.285081	0.091	0.348	1		FLNA	0.117138	-0.293409	0.291	0.407	1																														PRPSAP1
							ATP5S	0.0679774	-0.354815	0.091	0.348	1		FNIP1	0.117141	0.25625	0.128	0.051	1																														TANK
							POLR3K	0.0679774	-0.329748	0.091	0.348	1		LINC01420	0.117561	-0.256563	0.279	0.407	1																														SCO2
							HMOX2	0.0679774	-0.371671	0.091	0.348	1		RAB28	0.118413	-0.260427	0.093	0.186	1																														ARID4B
							SULT1A1	0.0679774	-0.349274	0.091	0.348	1		NR1D2	0.118989	0.384829	0.128	0.051	1																														RENBP
							TOM1L2	0.0679774	-0.311915	0.091	0.348	1		ADAMTS9-AS1	0.118989	0.474047	0.128	0.051	1																														C17orf89
							PSMC4	0.0679774	-0.339734	0.091	0.348	1		GYPC	0.119647	-0.527498	0.337	0.424	1																														SCNM1
							PTS	0.0682613	-0.59304	0.136	0.391	1		KLF13	0.119682	0.380177	0.151	0.068	1																														TRAPPC4
							NAB2	0.0687719	0.56144	0.318	0.087	1		NDUFS2	0.119792	-0.287433	0.256	0.373	1																														BAZ2B
							WRB	0.0691815	-0.830607	0.182	0.522	1		PPA1	0.119958	0.543033	0.244	0.153	1																														AP3D1
							MORF4L1	0.0695238	0.625335	0.818	0.739	1		DYNC1I2	0.12074	-0.518511	0.442	0.508	1																														DALRD3
							UBE2D2	0.0700226	1.09509	0.545	0.391	1		PSMA1	0.121317	-0.700533	0.372	0.492	1																														ERGIC1
							GAS1	0.0701413	1.2419	0.455	0.304	1		NCK1	0.121405	-0.399023	0.081	0.169	1																														CXCL14
							SDHC	0.0705329	-0.342034	0.364	0.696	1		NBL1	0.122138	0.578523	0.372	0.271	1																														MAU2
							TMEM179B	0.0706606	-0.668189	0.227	0.565	1		MIEN1	0.122143	-0.451657	0.233	0.339	1																														MT-ATP6
							SAT2	0.0706606	-0.565441	0.227	0.565	1		SYNPO2	0.122827	0.388604	0.384	0.271	1																														SNHG15
							MRFAP1	0.0708972	0.656077	0.636	0.522	1		N4BP1	0.122842	0.359711	0.105	0.034	1																														ZDHHC21
							HNRNPD	0.0728199	1.05409	0.318	0.13	1		CPQ	0.12289	0.488717	0.326	0.22	1																														PDAP1
							SPRY1	0.0728199	0.956329	0.318	0.13	1		SUPT4H1	0.1229	0.636463	0.453	0.39	1																														MT-ND5
							RANGRF	0.0728199	-0.259892	0.091	0.348	1		EXOC7	0.123146	0.31032	0.151	0.068	1																														CCNDBP1
							CLTC	0.0728199	-0.319283	0.091	0.348	1		TCEB1	0.123541	-0.311893	0.244	0.356	1																														AGRN
							PSMG1	0.0728199	-0.265763	0.091	0.348	1		LINC00924	0.123827	0.337893	0.267	0.153	1																														RILPL2
							ATP5C1	0.0730274	-0.489452	0.318	0.652	1		HSPA9	0.12409	-0.332635	0.116	0.203	1																														AR
							ATF3	0.0737061	0.876747	0.273	0.087	1		NDN	0.124471	0.545001	0.291	0.186	1																														RGL3
							H1FX	0.0737061	1.06498	0.273	0.087	1		DYNLRB1	0.124581	-0.691436	0.465	0.576	1																														FXYD1
							SLU7	0.0737061	0.85635	0.273	0.087	1		PHB	0.124631	-0.429544	0.221	0.356	1																														NDUFAF6
							FRA10AC1	0.0737061	0.850512	0.273	0.087	1		ANKRD65	0.124668	0.267873	0.128	0.051	1																														RAI14
							HNRNPA1L2	0.0737061	0.864521	0.273	0.087	1		DMAP1	0.124908	0.277831	0.151	0.068	1																														SOX6
							GPATCH8	0.0737061	0.976149	0.273	0.087	1		LAMC3	0.124908	0.335725	0.151	0.068	1																														SARNP
							MIDN	0.0737061	0.703021	0.273	0.087	1		PTS	0.125317	-0.602958	0.128	0.22	1																														SLC25A6
							RP11-345P4.9	0.0742411	0.501265	0.136	0	1		MMP23B	0.125674	0.501061	0.186	0.102	1																														DAPK1
							FBXO44	0.0742411	0.598629	0.136	0	1		SMARCB1	0.125674	0.442974	0.186	0.102	1																														PUDP
							CD52	0.0742411	0.829384	0.136	0	1		SPAG9	0.126602	-0.640602	0.151	0.254	1																														DOK2
							GPN2	0.0742411	0.606759	0.136	0	1		ACO2	0.126655	-0.554555	0.105	0.186	1																														RP11-626P14.1
							INADL	0.0742411	1.13022	0.136	0	1		NMD3	0.126688	0.407566	0.151	0.068	1																														SLC27A2
							HIPK1	0.0742411	0.640851	0.136	0	1		TAPBPL	0.126688	0.273855	0.151	0.068	1																														MYO1C
							ABL2	0.0742411	0.652528	0.136	0	1		ITGAE	0.126788	-0.41034	0.174	0.271	1																														MAGED2
							SNAP47	0.0742411	0.516304	0.136	0	1		DEFB1	0.127018	0.715048	0.36	0.22	1																														RUNX1
							EFCAB2	0.0742411	0.524499	0.136	0	1		KDELR2	0.127698	-0.453113	0.349	0.458	1																														UQCRH
							DUSP11	0.0742411	0.647881	0.136	0	1		TCEB2	0.1285	-0.413452	0.779	0.814	1																														XAF1
							CSRNP1	0.0742411	1.0788	0.136	0	1		ETS1	0.128616	-0.302764	0.14	0.237	1																														LCP1
							RP11-553L6.5	0.0742411	0.413423	0.136	0	1		QKI	0.128766	0.298558	0.198	0.102	1																														SAMHD1
							RASA2	0.0742411	0.582531	0.136	0	1		AIP	0.128986	-0.628733	0.163	0.254	1																														FTCD
							SENP2	0.0742411	0.422348	0.136	0	1		NGFRAP1	0.130755	-0.38049	0.698	0.763	1																														CHMP3
							WDR55	0.0742411	0.571047	0.136	0	1		ALDH1A1	0.131076	0.505453	0.419	0.305	1																														SLC30A6
							RNF144B	0.0742411	0.591841	0.136	0	1		PHF5A	0.131173	-0.262206	0.116	0.22	1																														TCEA2
							SOX4	0.0742411	0.496675	0.136	0	1		SRSF2	0.131356	0.408468	0.43	0.305	1																														LDLRAP1
							ZBTB22	0.0742411	0.496884	0.136	0	1		CTDSP1	0.131723	0.479301	0.209	0.119	1																														TRAM1
							MCM3	0.0742411	0.542863	0.136	0	1		DHRS4	0.132172	0.479027	0.186	0.102	1																														C1orf131
							HIVEP2	0.0742411	0.440944	0.136	0	1		CMC2	0.132172	-0.672583	0.116	0.203	1																														SLC39A9
							CASD1	0.0742411	0.692525	0.136	0	1		TMA16	0.132349	-0.611078	0.244	0.356	1																														PON2
							PPP1R35	0.0742411	0.715581	0.136	0	1		SNHG18	0.132431	-0.518683	0.186	0.288	1																														MVP
							CCDC22	0.0742411	0.409624	0.136	0	1		GABARAPL2	0.133132	-0.403132	0.535	0.644	1																														TYROBP
							SLITRK2	0.0742411	1.20964	0.136	0	1		ROCK2	0.133297	-0.48764	0.14	0.22	1																														ARF1
							KAT6A	0.0742411	0.617977	0.136	0	1		PIK3R1	0.134109	0.469406	0.244	0.153	1																														CHCHD10
							XKR4	0.0742411	1.03723	0.136	0	1		HNRNPAB	0.134659	-0.43524	0.198	0.305	1																														IFIT3
							ZBTB10	0.0742411	0.519174	0.136	0	1		EIF5A	0.134856	0.307321	0.314	0.203	1																														HPN
							DGAT1	0.0742411	0.400937	0.136	0	1		SVEP1	0.134885	0.403955	0.209	0.119	1																														C14orf159
							ZNF7	0.0742411	0.479657	0.136	0	1		YTHDC1	0.134897	-0.644274	0.163	0.254	1																														RSL1D1
							CDK5RAP2	0.0742411	0.536452	0.136	0	1		TMEM179B	0.134976	-0.289851	0.209	0.322	1																														TSPAN3
							OLFML2A	0.0742411	0.577733	0.136	0	1		GTF2F1	0.135214	0.309166	0.174	0.085	1																														CCDC85B
							ODF2	0.0742411	0.497119	0.136	0	1		ECI2	0.135517	-0.356916	0.116	0.203	1																														CENPA
							WDR5	0.0742411	0.52352	0.136	0	1		SNRPB	0.136207	0.41554	0.314	0.203	1																														OIP5
							ANAPC2	0.0742411	0.390894	0.136	0	1		TPM1	0.136227	-0.271024	0.709	0.678	1																														ANK3
							EXD3	0.0742411	0.379752	0.136	0	1		SEMA5A	0.136407	-0.542135	0.128	0.22	1																														GMFG
							PHRF1	0.0742411	0.532679	0.136	0	1		RAPGEF5	0.136407	-0.323499	0.128	0.22	1																														HMGN3
							BTBD10	0.0742411	0.589654	0.136	0	1		C11orf73	0.136714	-0.536343	0.186	0.288	1																														BTG2
							LINC00294	0.0742411	0.390799	0.136	0	1		CALU	0.137254	0.438046	0.36	0.271	1																														BBS7
							RAB3IL1	0.0742411	0.390894	0.136	0	1		MED21	0.137477	-0.251392	0.198	0.305	1																														NEO1
							RNF169	0.0742411	0.62679	0.136	0	1		VAPA	0.137688	-0.365527	0.442	0.576	1																														TNPO1
							MRE11A	0.0742411	0.677819	0.136	0	1		PSMD6	0.137949	-0.344106	0.14	0.237	1																														FUS
							BIRC3	0.0742411	0.714422	0.136	0	1		ZBTB38	0.138389	0.386641	0.221	0.136	1																														GABARAPL2
							FBXO18	0.0742411	0.654499	0.136	0	1		RAMP1	0.139031	0.538059	0.314	0.22	1																														ANKRD65
							SNCG	0.0742411	0.436192	0.136	0	1		UBE2L3	0.139184	-0.355007	0.279	0.39	1																														ETV2
							SFXN3	0.0742411	0.49928	0.136	0	1		LINC01116	0.139466	-0.381791	0.163	0.254	1																														HOMER1
							ATN1	0.0742411	0.663027	0.136	0	1		MPLKIP	0.139628	-0.25122	0.186	0.288	1																														RP11-195F19.5
							ZDHHC17	0.0742411	0.46903	0.136	0	1		RGS10	0.139738	0.386476	0.209	0.119	1																														SAE1
							POC1B	0.0742411	0.550458	0.136	0	1		NUDC	0.140005	0.353864	0.43	0.322	1																														RSL24D1
							RP11-307N16.6	0.0742411	0.380695	0.136	0	1		PSMB3	0.140515	-0.427235	0.419	0.525	1																														CNOT4
							PCDH17	0.0742411	0.731106	0.136	0	1		AEBP1	0.14069	0.351318	0.64	0.525	1																														FOXM1
							SLC38A6	0.0742411	0.598199	0.136	0	1		TMEM70	0.141013	-0.377803	0.093	0.169	1																														CA2
							CRIP1	0.0742411	0.734619	0.136	0	1		TSG101	0.141103	-0.559327	0.186	0.288	1																														RPS10
							RORA	0.0742411	1.04522	0.136	0	1		CYSTM1	0.141241	-0.483529	0.337	0.458	1																														CTSC
							SGF29	0.0742411	0.506574	0.136	0	1		SELK	0.142271	-0.468619	0.442	0.559	1																														FZR1
							MMP15	0.0742411	0.571047	0.136	0	1		RBFA	0.142376	-0.601935	0.105	0.186	1																														HMGA1
							ACAP1	0.0742411	0.643397	0.136	0	1		LAMP1	0.142429	-0.34087	0.384	0.492	1																														NCAPG
							TEX2	0.0742411	0.513827	0.136	0	1		MAF	0.142578	-0.447178	0.163	0.254	1																														NRP2
							SF3A2	0.0742411	0.542847	0.136	0	1		MAPK1	0.142807	-0.658378	0.14	0.237	1																														LBH
							ILF3	0.0742411	0.632951	0.136	0	1		NINJ1	0.142882	-0.565731	0.174	0.271	1																														DCTN2
							ZNF563	0.0742411	0.903295	0.136	0	1		IRF2BP2	0.143047	0.58625	0.209	0.119	1																														RPRD2
							HOOK2	0.0742411	0.531539	0.136	0	1		MRPL55	0.14438	-0.540399	0.221	0.322	1																														DDC
							C19orf48	0.0742411	0.561863	0.136	0	1		NDUFA4L2	0.14442	-0.408855	0.174	0.271	1																														BANF1
							TPTEP1	0.0742411	0.382712	0.136	0	1		C6orf48	0.144815	0.436847	0.628	0.559	1																														LPAR6
							C1QTNF6	0.0742411	0.645557	0.136	0	1		CHCHD1	0.145742	-0.338456	0.163	0.254	1																														CSTB
							MIRLET7BHG	0.0742411	0.46894	0.136	0	1		CUTA	0.14583	-0.313183	0.442	0.559	1																														GLIPR2
							RWDD2B	0.0742411	0.529513	0.136	0	1		EBPL	0.146065	-0.538326	0.105	0.186	1																														NADK
							SLK	0.0742824	1.11661	0.409	0.217	1		GCSH	0.146359	0.320726	0.267	0.169	1																														C9orf40
							CYB5R3	0.0745046	-0.890233	0.5	0.696	1		PRPF4B	0.146625	0.44996	0.326	0.22	1																														KMT5B
							RPN1	0.0747472	-0.779877	0.227	0.565	1		MED6	0.148014	0.429252	0.14	0.068	1																														PPP1R15A
							COX20	0.0748826	0.506824	0.727	0.696	1		SNAI2	0.148568	-0.363735	0.244	0.356	1																														TMEM220
							PTGES3	0.0748826	0.567596	0.773	0.652	1		WFDC2	0.148858	0.266033	0.419	0.288	1																														IKBKG
							NDUFB4	0.0749524	-0.640791	0.682	0.87	1		MAFB	0.149418	0.463423	0.116	0.051	1																														CACFD1
							OCIAD1	0.0759326	-0.791562	0.318	0.609	1		HAGH	0.149827	-0.531437	0.105	0.186	1																														TAP2
							CCT7	0.0762844	-0.710314	0.182	0.478	1		ZNRD1	0.149992	-0.453194	0.128	0.22	1																														ITM2B
							GMDS	0.0762967	-0.557494	0.682	0.826	1		EEF1B2	0.150485	0.316889	0.593	0.542	1																														RP11-83A24.2
							NDUFS3	0.0764093	-0.496351	0.227	0.522	1		SMAP2	0.150952	-0.583501	0.058	0.119	1																														LENG8
							PTPRD	0.0765407	0.997992	0.409	0.217	1		IFI44	0.151194	-0.295175	0.14	0.237	1																														NEAT1
							RPS10	0.0772793	-0.51349	0.773	0.826	1		NCKAP1	0.151382	0.331473	0.186	0.102	1																														LDHB
							LAMB2	0.077575	-0.932557	0.136	0.391	1		TMBIM1	0.151382	-0.302469	0.116	0.203	1																														BNIP3L
							NSA2	0.077575	-0.543496	0.136	0.391	1		ID4	0.151413	0.554173	0.326	0.237	1																														NFKBIZ
							ANXA4	0.0779413	-0.261655	0.091	0.348	1		CHIC2	0.152232	-0.31827	0.163	0.254	1																														RSBN1L
							COMMD3	0.0779413	0.393044	0.091	0.348	1		ACTN4	0.152584	0.461935	0.372	0.271	1																														CDCA5
							C10orf54	0.0779413	-0.359468	0.091	0.348	1		SGCB	0.153229	-0.564029	0.116	0.203	1																														FH
							PITPNA-AS1	0.0779413	-0.37595	0.091	0.348	1		WDR43	0.154009	-0.33696	0.07	0.136	1																														EIF2D
							VCP	0.0785942	-0.281647	0.136	0.435	1		NFKBIL1	0.154057	0.385204	0.116	0.051	1																														HSPB8
							CAP1	0.0786771	0.861562	0.5	0.391	1		HOXA11	0.154057	0.35486	0.116	0.051	1																														PBK
							WT1-AS	0.0786771	0.668074	0.545	0.348	1		GATC	0.154057	0.305223	0.116	0.051	1																														PREPL
							RBM8A	0.079025	-0.531393	0.227	0.565	1		RP11-792A8.4	0.154335	0.519166	0.14	0.068	1																														FXYD4
							SCAMP4	0.0793674	0.673173	0.273	0.087	1		CORO1C	0.154335	0.264812	0.14	0.068	1																														ID1
							FAM217B	0.0803913	0.557037	0.227	0.043	1		ITGB1BP1	0.154565	0.491846	0.279	0.186	1																														LPXN
							KTN1	0.0804119	0.304468	0.636	0.565	1		MGST1	0.154782	-0.366024	0.093	0.169	1																														JMJD8
							RBM25	0.080591	0.983293	0.318	0.13	1		CISD2	0.154868	-0.356792	0.151	0.237	1																														DBI
							EMC2	0.0808804	-0.417226	0.182	0.478	1		SMIM19	0.154868	-0.273661	0.151	0.237	1																														ZNF397
							UGCG	0.0808804	0.511683	0.455	0.217	1		HSD17B12	0.155213	-0.555258	0.279	0.356	1																														WARS2
							DYNC1I2	0.0811801	-0.715785	0.318	0.652	1		HTRA1	0.155345	0.44922	0.198	0.119	1																														TREM2
							LAMTOR4	0.0815403	0.580973	0.909	0.739	1		NDUFB3	0.156135	-0.510687	0.349	0.458	1																														FABP4
							MT-ND3	0.0823481	-0.955586	0.909	0.957	1		TGFBI	0.156385	0.479531	0.163	0.085	1																														H2AFV
							MT-CO2	0.0823885	-0.513024	1	1	1		PPFIA1	0.156418	0.405598	0.116	0.051	1																														DMAP1
							PCYOX1	0.0826062	-1.00256	0.136	0.391	1		NCOR1	0.156587	0.258125	0.233	0.136	1																														RCAN2
							ITGB8	0.0826907	-0.564602	0.409	0.696	1		PSMD2	0.156594	0.474738	0.221	0.136	1																														ADH5
							HNRNPH3	0.0831268	0.797813	0.455	0.304	1		LDHA	0.156874	-0.414574	0.442	0.542	1																														SSNA1
							PHIP	0.0832614	1.26931	0.409	0.261	1		RPF1	0.157419	0.610368	0.174	0.102	1																														CDK2
							CCDC85B	0.0832614	0.838632	0.409	0.261	1		ORMDL2	0.157571	-0.385662	0.105	0.186	1																														CAMLG
							C11orf31	0.0834891	0.872269	0.636	0.652	1		RBP1	0.158078	0.276175	0.453	0.339	1																														ARF4
							CIB1	0.0834891	-0.758523	0.455	0.826	1		SUGP2	0.158272	-0.270441	0.058	0.119	1																														CEP104
							MRPL34	0.0834997	-0.364251	0.227	0.565	1		MYLIP	0.158303	0.391587	0.233	0.136	1																														ARPC5
							VAPA	0.0848167	0.9667	0.636	0.478	1		VKORC1	0.158626	0.436028	0.488	0.39	1																														TMED5
							BNIP3	0.0854695	-0.584982	0.227	0.522	1		TRIQK	0.158662	0.403265	0.14	0.068	1																														MAFB
							TPM3	0.0855253	1.04873	0.545	0.435	1		STARD10	0.158662	0.441163	0.14	0.068	1																														FBXO21
							CAPN2	0.0855253	-0.702221	0.364	0.609	1		PPP1R3C	0.158662	0.266822	0.14	0.068	1																														CSNK1E
							TUBB4B	0.0855253	-0.723165	0.364	0.609	1		MED16	0.158805	0.412033	0.116	0.051	1																														MRAS
							SNU13	0.0855825	0.505356	0.682	0.609	1		TMEM30A	0.159171	-0.313239	0.233	0.339	1																														B3GAT3
							TPPP3	0.0861133	-0.450282	0.818	0.913	1		RBM26	0.159359	0.476867	0.174	0.102	1																														DHRS4-AS1
							THSD7A	0.0867751	1.12065	0.591	0.478	1		RAB2A	0.159416	-0.361597	0.36	0.475	1																														UBB
							SNHG19	0.0872671	0.781235	0.227	0.043	1		ZSCAN16-AS1	0.159538	0.356401	0.349	0.254	1																														SERINC5
							BTG2	0.0878653	1.47151	0.455	0.304	1		DNAJC21	0.159554	-0.541019	0.105	0.186	1																														APEX1
							HSPA1B	0.0878986	-0.730486	0.136	0.391	1		MICU2	0.159554	-0.43768	0.105	0.186	1																														FRG1
							PDAP1	0.0878986	-0.47673	0.136	0.391	1		PTK7	0.160436	0.519549	0.163	0.085	1																														VAPA
							MAPK1IP1L	0.0878986	0.85072	0.364	0.174	1		PTGES3	0.160501	0.298922	0.651	0.559	1																														SRD5A3
							GDE1	0.0878986	-0.436422	0.136	0.391	1		NUMA1	0.16086	0.262367	0.14	0.068	1																														MOB1A
							CLCNKA	0.0879394	-0.252121	0	0.13	1		ABHD13	0.16086	-0.383684	0.081	0.153	1																														RP5-887A10.1
							ZMYM6	0.0879394	-0.427645	0	0.13	1		DNASE2	0.16086	0.316981	0.14	0.068	1																														TOR1AIP2
							CLCC1	0.0879394	-0.29259	0	0.13	1		RUSC1	0.16122	0.387125	0.116	0.051	1																														CHD2
							CELSR2	0.0879394	-0.278451	0	0.13	1		TFDP1	0.16122	0.273875	0.116	0.051	1																														HLA-C
							UBAP2L	0.0879394	-0.671648	0	0.13	1		FAHD1	0.16122	0.421401	0.116	0.051	1																														LTBR
							UBQLN4	0.0879394	-0.285352	0	0.13	1		AKAP9	0.161456	-0.537484	0.209	0.322	1																														RNF146
							UBE2T	0.0879394	-0.613405	0	0.13	1		DLC1	0.161555	-0.428682	0.105	0.186	1																														ZNF516
							KCTD3	0.0879394	-0.439316	0	0.13	1		TRAM1	0.162116	0.472563	0.43	0.373	1																														VMP1
							C1orf145	0.0879394	-0.261352	0	0.13	1		SERPINB1	0.162491	0.348264	0.163	0.085	1																														ACSM2B
							ZNF672	0.0879394	-0.473174	0	0.13	1		POLR2I	0.162796	-0.418551	0.349	0.492	1																														SDHAF1
							AC092159.2	0.0879394	-0.270066	0	0.13	1		DAAM2	0.16308	-0.377186	0.081	0.153	1																														TFPI
							TRMT61B	0.0879394	-0.477118	0	0.13	1		TUBG2	0.163288	-0.3462	0.07	0.136	1																														SAMD9L
							HEATR5B	0.0879394	-0.33769	0	0.13	1		NMT2	0.163299	-0.620321	0.058	0.119	1																														GOT1
							PLEKHH2	0.0879394	-0.350173	0	0.13	1		CTBP1	0.163576	-0.281228	0.105	0.186	1																														CENPE
							FAM168B	0.0879394	-0.395419	0	0.13	1		PRAP1	0.163576	-0.348667	0.105	0.186	1																														PPIE
							ARL6IP6	0.0879394	-0.269867	0	0.13	1		ALX1	0.163662	0.439025	0.116	0.051	1																														HSPE1
							FARSB	0.0879394	-0.296476	0	0.13	1		GNAI1	0.163916	-0.530661	0.221	0.322	1																														CMIP
							CUL3	0.0879394	-0.570522	0	0.13	1		LRRC58	0.164565	0.330297	0.163	0.085	1																														GTSE1
							TRIP12	0.0879394	-0.33769	0	0.13	1		CECR5	0.165673	-0.256945	0.07	0.136	1																														ARHGAP5
							QRICH1	0.0879394	-0.847281	0	0.13	1		TNRC18	0.166133	0.317394	0.116	0.051	1																														SMARCE1
							PRICKLE2	0.0879394	-0.276865	0	0.13	1		HEPH	0.166133	0.252842	0.116	0.051	1																														BNIP2
							XRN1	0.0879394	-0.374085	0	0.13	1		RRBP1	0.166815	-0.440677	0.314	0.407	1																														SNRPG
							RP11-91G21.1	0.0879394	-0.557256	0	0.13	1		DCAF7	0.167376	-0.327953	0.093	0.169	1																														TACC3
							GAK	0.0879394	-0.292043	0	0.13	1		PPP2R2D	0.16759	0.507995	0.14	0.068	1																														ITGB2
							MAD2L1	0.0879394	-0.883282	0	0.13	1		PPCS	0.167772	-0.433792	0.198	0.288	1																														COPZ1
							ZNF330	0.0879394	-0.250038	0	0.13	1		ACTR2	0.168178	-0.507227	0.186	0.271	1																														CA12
							HMGCS1	0.0879394	-0.263296	0	0.13	1		NDUFB10	0.168596	-0.546083	0.465	0.542	1																														ARRDC2
							CD14	0.0879394	-0.337108	0	0.13	1		SEPT11	0.169342	-0.455985	0.302	0.407	1																														ZRANB2
							TPMT	0.0879394	-0.296478	0	0.13	1		HP1BP3	0.16936	0.368973	0.326	0.237	1																														PEX11B
							HLA-DQB1	0.0879394	-0.519035	0	0.13	1		CRIP1	0.169538	-0.487993	0.547	0.644	1																														COX7A2
							RNF8	0.0879394	-0.348834	0	0.13	1		PRDM2	0.16988	0.436969	0.14	0.068	1																														SCD
							MED20	0.0879394	-0.274567	0	0.13	1		KHK	0.16988	-0.255928	0.081	0.153	1																														YWHAZ
							RWDD2A	0.0879394	-0.292043	0	0.13	1		PRKCI	0.16988	-0.32855	0.081	0.153	1																														SGK1
							ZNF292	0.0879394	-0.358821	0	0.13	1		SULT1A1	0.169896	0.56673	0.256	0.169	1																														WIPF1
							FBXL4	0.0879394	-0.595737	0	0.13	1		ALDH2	0.170135	0.293105	0.291	0.186	1																														CCDC50
							RAB32	0.0879394	-0.552514	0	0.13	1		ATP5G3	0.170673	-0.535016	0.605	0.661	1																														RAB13
							KATNA1	0.0879394	-0.344199	0	0.13	1		MRPS17	0.171065	-0.443425	0.058	0.119	1																														TXNDC17
							MTRF1L	0.0879394	-0.282155	0	0.13	1		ARCN1	0.171065	-0.252519	0.058	0.119	1																														ARPC3
							PACRG	0.0879394	-0.354169	0	0.13	1		HLA-DPB1	0.171794	0.295088	0.291	0.186	1																														KTN1
							NUDT1	0.0879394	-0.328765	0	0.13	1		ACTG1	0.171806	-0.306398	0.814	0.763	1																														AHSA1
							KLHL7	0.0879394	-0.922169	0	0.13	1		PTGES2	0.172193	-0.333649	0.081	0.153	1																														THEM6
							MTERF1	0.0879394	-0.358821	0	0.13	1		SNRPD3	0.172916	-0.26368	0.244	0.339	1																														HMGB3
							SAMD9L	0.0879394	-0.516071	0	0.13	1		PAGR1	0.172983	-0.412224	0.07	0.136	1																														TUSC1
							ASNS	0.0879394	-0.382349	0	0.13	1		APRT	0.173508	0.485719	0.419	0.339	1																														VPS11
							TRIM4	0.0879394	-0.492765	0	0.13	1		TMEM150A	0.173712	0.375014	0.116	0.051	1																														HNMT
							FLNC	0.0879394	-0.458553	0	0.13	1		TAC1	0.173712	0.530644	0.116	0.051	1																														SMAP1
							SMO	0.0879394	-0.330139	0	0.13	1		CTHRC1	0.173712	0.537784	0.116	0.051	1																														MT1X
							ACTR3C	0.0879394	-0.752769	0	0.13	1		2022-03-07	0.173714	-0.271424	0.058	0.119	1																														STAT3
							TXLNG	0.0879394	-0.250761	0	0.13	1		RBM14	0.173714	-0.336678	0.058	0.119	1																														CIB1
							XAGE2	0.0879394	-0.288907	0	0.13	1		RAP2A	0.173714	-0.313582	0.058	0.119	1																														TM2D3
							TCEAL7	0.0879394	-0.349869	0	0.13	1		CXXC5	0.174492	-0.445015	0.116	0.186	1																														TMEM191B
							DUSP9	0.0879394	-0.265894	0	0.13	1		SCOC	0.174519	-0.372659	0.244	0.339	1																														RBM6
							MPP1	0.0879394	-0.384719	0	0.13	1		SRSF6	0.174553	0.660467	0.267	0.186	1																														NELFE
							POLR3D	0.0879394	-0.275322	0	0.13	1		CCDC82	0.175239	0.252147	0.163	0.085	1																														USP48
							NFX1	0.0879394	-0.285798	0	0.13	1		HEYL	0.175473	-0.275963	0.07	0.136	1																														RHBDD2
							ALDH1A1	0.0879394	-0.26721	0	0.13	1		CRELD1	0.175473	-0.413228	0.07	0.136	1																														BLCAP
							VPS13A	0.0879394	-0.421352	0	0.13	1		FNBP4	0.175473	-0.30198	0.07	0.136	1																														ST3GAL6
							POMT1	0.0879394	-0.757126	0	0.13	1		TWF1	0.175473	-0.30702	0.07	0.136	1																														SELPLG
							RHOG	0.0879394	-0.293196	0	0.13	1		LSM12	0.175473	-0.31853	0.07	0.136	1																														RP11-160E2.6
							SOX6	0.0879394	-0.42103	0	0.13	1		SEC11A	0.17567	0.431463	0.453	0.373	1																														TRMT2A
							BDNF-AS	0.0879394	-0.278191	0	0.13	1		SCARB2	0.175773	-0.532614	0.209	0.288	1																														PRAF2
							PDHX	0.0879394	-0.341703	0	0.13	1		RRP7A	0.176891	-0.299917	0.081	0.153	1																														FEM1B
							FNBP4	0.0879394	-0.262656	0	0.13	1		ACAT1	0.178564	-0.255796	0.221	0.322	1																														GIMAP7
							NXF1	0.0879394	-0.254878	0	0.13	1		MLH1	0.179104	-0.271136	0.058	0.119	1																														DLEU1
							SAC3D1	0.0879394	-0.350183	0	0.13	1		CHORDC1	0.179104	-0.289492	0.058	0.119	1																														TGFB1
							ACER3	0.0879394	-0.611322	0	0.13	1		TMEM99	0.179275	-0.27436	0.081	0.153	1																														CLPX
							C11orf70	0.0879394	-0.29922	0	0.13	1		MT1X	0.179296	0.552528	0.488	0.407	1																														YTHDC1
							DLAT	0.0879394	-0.31262	0	0.13	1		CHMP5	0.179404	-0.506029	0.465	0.559	1																														STK24
							IL18	0.0879394	-0.277559	0	0.13	1		CD52	0.17965	-0.297933	0.163	0.085	1																														RALGAPA1
							OAF	0.0879394	-0.2539	0	0.13	1		H1FX	0.180224	0.314623	0.198	0.119	1																														LY96
							CUBN	0.0879394	-0.57261	0	0.13	1		TRIM56	0.180405	0.469452	0.233	0.153	1																														NDUFB3
							TSPAN15	0.0879394	-0.584365	0	0.13	1		CUX1	0.180405	-0.277262	0.163	0.254	1																														LINC00969
							MYOF	0.0879394	-0.254231	0	0.13	1		PMVK	0.180485	-0.536644	0.186	0.271	1																														CHPF
							SLF2	0.0879394	-0.459447	0	0.13	1		ECH1	0.180534	-0.398104	0.419	0.492	1																														RHOT1
							AAAS	0.0879394	-0.50463	0	0.13	1		BTF3	0.181286	-0.309136	0.733	0.814	1																														INSIG2
							HOXC6	0.0879394	-0.410347	0	0.13	1		RBCK1	0.181537	-0.394989	0.198	0.288	1																														BTBD2
							RP11-734K2.4	0.0879394	-0.250761	0	0.13	1		ATP1B2	0.181683	-0.329752	0.081	0.153	1																														RAB27A
							NR2C1	0.0879394	-0.607919	0	0.13	1		CAPN7	0.181845	-0.317927	0.058	0.119	1																														PAQR5
							TRIAP1	0.0879394	-0.644409	0	0.13	1		MT-ATP6	0.182042	-0.664453	0.919	0.932	1																														ACP1
							TGDS	0.0879394	-0.428259	0	0.13	1		UBXN7	0.182495	-0.341795	0.047	0.102	1																														WNK1
							CLYBL	0.0879394	-0.611735	0	0.13	1		SRPK1	0.182495	-0.425527	0.047	0.102	1																														YBX1
							PCCA	0.0879394	-0.268743	0	0.13	1		MYO9A	0.182495	-0.462504	0.047	0.102	1																														POLK
							CUL4A	0.0879394	-0.439221	0	0.13	1		C1orf54	0.182513	-0.58614	0.267	0.356	1																														SLC2A2
							PPP1R3E	0.0879394	-0.494875	0	0.13	1		ITGA1	0.183111	-0.517554	0.453	0.542	1																														HSPA12A
							FNTB	0.0879394	-0.423142	0	0.13	1		RHOB	0.183125	0.435969	0.267	0.407	1																														PRDX5
							SLC39A9	0.0879394	-0.818466	0	0.13	1		SYAP1	0.183516	-0.479212	0.14	0.22	1																														RPS2
							INO80	0.0879394	-0.450341	0	0.13	1		KMT2E-AS1	0.184143	0.36993	0.163	0.085	1																														CITED2
							SEMA7A	0.0879394	-0.445677	0	0.13	1		CXCL14	0.184274	-0.587873	0.151	0.237	1																														CYBA
							RPP25	0.0879394	-0.260488	0	0.13	1		MT1H	0.184559	-0.327805	0.302	0.407	1																														TAX1BP3
							TRAP1	0.0879394	-0.308891	0	0.13	1		EXOSC4	0.184617	-0.345297	0.058	0.119	1																														UGDH
							SMIM22	0.0879394	-0.253315	0	0.13	1		TALDO1	0.184967	-0.410457	0.267	0.373	1																														TTF2
							GLYR1	0.0879394	-0.989997	0	0.13	1		CAPZB	0.185164	-0.255262	0.453	0.559	1																														APOBEC3G
							THUMPD1	0.0879394	-0.29039	0	0.13	1		DNAJC16	0.18552	-0.413281	0.047	0.102	1																														TPI1
							CTD-2270L9.4	0.0879394	-0.343084	0	0.13	1		DUSP2	0.18552	-0.410544	0.047	0.102	1																														SEC63
							ORAI3	0.0879394	-0.325025	0	0.13	1		FUCA2	0.18552	-0.336491	0.047	0.102	1																														JKAMP
							NKD1	0.0879394	-0.407039	0	0.13	1		ZNF638	0.185699	-0.446074	0.07	0.136	1																														ALG13
							SLC12A3	0.0879394	-0.447696	0	0.13	1		CCDC151	0.185699	-0.35871	0.07	0.136	1																														DPCD
							ESRP2	0.0879394	-0.407214	0	0.13	1		ZNF706	0.186445	0.423702	0.384	0.305	1																														FLYWCH2
							MPHOSPH6	0.0879394	-0.29683	0	0.13	1		DYNLT1	0.187715	-0.425831	0.372	0.475	1																														SEPHS1
							BORCS6	0.0879394	-0.454971	0	0.13	1		HNMT	0.187724	-0.486676	0.233	0.322	1																														RRAGC
							MYH3	0.0879394	-0.566449	0	0.13	1		UBE2L6	0.187727	-0.27923	0.163	0.237	1																														ODF2L
							TMEM220	0.0879394	-0.352263	0	0.13	1		CYCS	0.187988	0.572018	0.43	0.373	1																														FKBP9
							ERAL1	0.0879394	-0.252848	0	0.13	1		RNF130	0.188119	0.325962	0.244	0.153	1																														PLAGL1
							WNT3	0.0879394	-0.796929	0	0.13	1		DHX15	0.188323	-0.250622	0.07	0.136	1																														PARN
							POLG2	0.0879394	-0.603231	0	0.13	1		ALDH7A1	0.188446	0.393697	0.198	0.119	1																														C6orf1
							LLGL2	0.0879394	-0.313291	0	0.13	1		IL34	0.188453	0.685545	0.174	0.102	1																														PHGDH
							COLEC12	0.0879394	-0.445677	0	0.13	1		KPNA3	0.188582	-0.386258	0.047	0.102	1																														AK4
							DSG2	0.0879394	-0.32901	0	0.13	1		HSP90AB1	0.189351	-0.369284	0.756	0.78	1																														CHSY1
							RBFA	0.0879394	-0.417207	0	0.13	1		REXO4	0.18956	-0.501518	0.116	0.186	1																														GCC2
							CSRP2BP	0.0879394	-0.814135	0	0.13	1		RBM22	0.190254	-0.268025	0.058	0.119	1																														BSG
							NECAB3	0.0879394	-0.42092	0	0.13	1		DPM3	0.191366	0.308211	0.372	0.288	1																														SWI5
							NCLN	0.0879394	-0.715123	0	0.13	1		TMEM175	0.19168	-0.485148	0.047	0.102	1																														DYNLL1
							PTPRS	0.0879394	-0.449087	0	0.13	1		C16orf91	0.19168	-0.25477	0.047	0.102	1																														UBXN11
							LINC00662	0.0879394	-0.25556	0	0.13	1		CTSF	0.191913	0.398955	0.233	0.153	1																														FANCD2
							DPY19L3	0.0879394	-0.429997	0	0.13	1		EIF2B3	0.192397	0.401443	0.116	0.051	1																														DTYMK
							ZNF181	0.0879394	-0.57074	0	0.13	1		UBE2D3	0.192825	-0.525444	0.36	0.458	1																														IFI35
							ZNF226	0.0879394	-0.265001	0	0.13	1		PPP4R3B	0.192911	0.449008	0.174	0.102	1																														NPR3
							TMC4	0.0879394	-0.283728	0	0.13	1		SYMPK	0.192911	0.39927	0.174	0.102	1																														WIPI2
							MICAL3	0.0879394	-0.645217	0	0.13	1		SSR3	0.193012	-0.389837	0.36	0.441	1																														SEC11A
							KIAA1671	0.0879394	-0.435464	0	0.13	1		TMEM242	0.19312	-0.273642	0.058	0.119	1																														SNX18
							AP1B1	0.0879394	-0.631884	0	0.13	1		LEMD3	0.19312	-0.385361	0.058	0.119	1																														MAPK3
							RANGAP1	0.0879394	-0.462382	0	0.13	1		CARD19	0.193653	-0.448469	0.07	0.136	1																														NDRG1
							FAM3B	0.0879394	-0.265894	0	0.13	1		COPS8	0.193795	-0.312067	0.14	0.22	1																														HSP90AA1
							TRAPPC10	0.0879394	-0.281998	0	0.13	1		NT5DC2	0.193795	-0.498628	0.14	0.22	1																														SWAP70
							SDC2	0.08903	0.596572	0.727	0.609	1		GLRX	0.194037	-0.448972	0.116	0.186	1																														S100A9
							LAMTOR5	0.0901305	-0.533785	0.773	0.913	1		ITGAV	0.194254	-0.307541	0.198	0.288	1																														NT5E
							CLDN5	0.0905923	-0.964823	0.455	0.783	1		ABCA1	0.194262	0.37997	0.221	0.136	1																														CNTNAP3B
							FGD5-AS1	0.0910211	-0.391481	0.091	0.304	1		MRPL28	0.194262	-0.256716	0.151	0.237	1																														RBKS
							SLC25A37	0.0917501	0.90346	0.273	0.087	1		DDX3X	0.194722	-0.261514	0.174	0.271	1																														TNS1
							PDZD8	0.0917501	1.21363	0.273	0.087	1		GGH	0.194816	-0.508723	0.047	0.102	1																														CHP1
							PNRC1	0.0922613	0.376672	0.545	0.348	1		C18orf21	0.194816	-0.268023	0.047	0.102	1																														NDUFB5
							UQCR10	0.0928054	-0.744953	0.955	0.87	1		RAB40B	0.194849	0.367263	0.151	0.085	1																														EZR
							EIF3L	0.0928193	0.909293	0.455	0.304	1		ST6GALNAC6	0.195865	-0.396184	0.174	0.254	1																														IGF2BP2
							RSRP1	0.092861	-0.610567	0.273	0.565	1		DNPEP	0.196076	0.262274	0.186	0.102	1																														SPC25
							SEC11C	0.092861	-0.624693	0.273	0.565	1		SNRPB2	0.196127	-0.409812	0.395	0.475	1																														THOC3
							ACO2	0.0934612	-0.422455	0.136	0.391	1		ANO6	0.196304	-0.299209	0.116	0.186	1																														SGCE
							SMIM24	0.0940951	-0.595047	0.182	0.435	1		TTC1	0.196656	-0.564277	0.128	0.203	1																														CMC2
							ARV1	0.094195	-0.623403	0.091	0.304	1		CTD-2336O2.1	0.197445	0.283425	0.174	0.102	1																														POLE4
							AAMP	0.094195	-0.352702	0.091	0.304	1		DDX24	0.197617	-0.325805	0.407	0.508	1																														POLR3K
							SLC39A13	0.094195	-0.760472	0.091	0.304	1		APOBEC3G	0.19799	-0.25667	0.047	0.102	1																														TAF9
							PSMA7	0.0942563	-0.701691	0.682	0.783	1		CD44	0.198301	0.541875	0.302	0.22	1																														COX6B1
							AKAP17A	0.0946098	-0.83014	0.045	0.217	1		ATAD1	0.198591	-0.472471	0.116	0.186	1																														RTF1
							FAM234A	0.0946098	-0.358589	0.045	0.217	1		WBP4	0.198591	-0.664001	0.116	0.186	1																														WDR6
							TRADD	0.0946098	-0.581777	0.045	0.217	1		GNPNAT1	0.198947	-0.305407	0.058	0.119	1																														LAMTOR4
							PTPN7	0.0950856	0.730188	0.318	0.13	1		CCR10	0.198947	-0.282258	0.058	0.119	1																														AKR7A3
							CGGBP1	0.0950856	0.684532	0.318	0.13	1		LASP1	0.199107	0.311719	0.198	0.119	1																														MRPL22
							TULP4	0.0950856	0.901356	0.318	0.13	1		KPNB1	0.199107	0.282438	0.198	0.119	1																														OSTM1
							MT-CO1	0.0951422	-0.449053	1	1	1		STOML2	0.199206	0.440582	0.326	0.237	1																														PSIP1
							NUCB1	0.0956803	-0.549906	0.5	0.696	1		AAMDC	0.199209	-0.436175	0.186	0.271	1																														PSMD13
							RER1	0.0960306	-0.278349	0.182	0.478	1		NFIC	0.199209	0.390843	0.256	0.169	1																														DNMT1
							SNX17	0.0960306	-0.640488	0.182	0.478	1		MYL6B	0.200582	0.325193	0.244	0.169	1																														CKS1B
							RAB5A	0.0963285	-0.353237	0.136	0.391	1		PPHLN1	0.201292	0.295036	0.198	0.119	1																														NFAT5
							PSMA1	0.0971872	-0.755999	0.273	0.609	1		DDIT3	0.201686	0.397375	0.314	0.237	1																														UBA1
							DDX24	0.0971872	-0.385623	0.273	0.609	1		CDK5RAP3	0.202057	0.402099	0.174	0.102	1																														PRR13
							GLUL	0.097995	0.907319	0.455	0.304	1		NCSTN	0.202207	0.387262	0.151	0.085	1																														PPP1R21
							NDUFB6	0.0985173	-0.441775	0.364	0.739	1		THAP5	0.202207	0.263431	0.151	0.085	1																														FN3KRP
							MIOX	0.0987478	-0.309611	0.182	0.478	1		RSBN1L	0.202856	-0.464318	0.209	0.288	1																														TMEM167A
							PQLC3	0.0993028	-0.313	0.136	0.391	1		C11orf31	0.203044	0.448866	0.488	0.39	1																														SIPA1L2
							ATP6V1C1	0.0993028	-0.44004	0.136	0.391	1		COMMD3	0.203729	0.505321	0.267	0.186	1																														GPX3
							VPS36	0.0993028	-0.412038	0.136	0.391	1		SLC17A5	0.20445	-0.50628	0.047	0.102	1																														COMTD1
							UACA	0.0993028	-0.340917	0.136	0.391	1		POP5	0.204492	-0.303764	0.14	0.22	1																														HES1
							CBR1	0.0993028	-0.638354	0.136	0.391	1		HIPK2	0.205567	-0.378702	0.116	0.186	1																														RFK
							SLC25A5	0.099698	-0.735452	0.364	0.609	1		CCL3	0.205567	-0.831443	0.116	0.186	1																														PSMG2
							B2M	0.0997289	-0.354777	1	1	1		EIF4E	0.205577	-0.320151	0.128	0.203	1																														IER2
							BAMBI	0.100668	-0.356632	0.227	0.522	1		MYDGF	0.205823	-0.308465	0.395	0.492	1																														ARL2BP
							RP11-490M8.1	0.100761	-0.350704	0.091	0.304	1		IDH3G	0.205873	-0.335647	0.174	0.254	1																														AOC1
							NUDT9	0.100761	-0.30429	0.091	0.304	1		SPRY1	0.206626	0.383642	0.442	0.322	1																														RPL39
							RPF2	0.100761	-0.677015	0.091	0.304	1		OSBPL8	0.207084	-0.305267	0.186	0.271	1																														HN1
							TAF10	0.100761	-0.588896	0.091	0.304	1		SPG21	0.207323	0.423587	0.291	0.203	1																														GPR65
							TCTN1	0.100761	-0.444748	0.091	0.304	1		YWHAZ	0.207658	0.297018	0.419	0.339	1																														RPUSD3
							FAM173A	0.100761	-0.300727	0.091	0.304	1		AFMID	0.207737	-0.332487	0.047	0.102	1																														SMG5
							RSL1D1	0.100761	-0.86415	0.091	0.304	1		TSN	0.207931	-0.349567	0.116	0.186	1																														RBM3
							BRD7	0.100761	-0.519573	0.091	0.304	1		LARP1	0.207931	-0.250952	0.116	0.186	1																														ATG5
							IFT20	0.100761	-0.290961	0.091	0.304	1		CLEC11A	0.207945	0.270534	0.523	0.39	1																														IFRD2
							COX11	0.100761	-0.316646	0.091	0.304	1		PPP1R15A	0.208594	0.763847	0.244	0.169	1																														CUTA
							IFNAR1	0.100761	-0.726909	0.091	0.304	1		EAPP	0.209967	-0.476673	0.256	0.356	1																														PCNP
							MTHFS	0.100785	-0.289753	0.227	0.565	1		C6orf1	0.210173	0.46555	0.233	0.153	1																														NR1H2
							SAR1A	0.101168	0.779221	0.545	0.391	1		NDUFS5	0.210299	-0.291235	0.616	0.678	1																														TMEM214
							TMBIM6	0.10145	-0.282498	0.545	0.739	1		TSTA3	0.210316	-0.35478	0.116	0.186	1																														RAD21
							HSD17B12	0.101558	-0.350926	0.182	0.478	1		PPIL4	0.211112	-0.3378	0.14	0.22	1																														RBM23
							GUK1	0.101974	0.642759	0.773	0.739	1		RBM39	0.211115	0.322396	0.488	0.441	1																														NOP10
							MECR	0.10244	-0.57787	0.045	0.217	1		COL4A2	0.211296	-0.454651	0.337	0.407	1																														ENY2
							SGIP1	0.10244	-0.280879	0.045	0.217	1		TXNDC15	0.211751	0.423398	0.209	0.136	1																														RP5-899B16.1
							GCLM	0.10244	-0.305502	0.045	0.217	1		PRDX2	0.212188	-0.480171	0.5	0.61	1																														GSK3A
							PEX19	0.10244	-0.539859	0.045	0.217	1		NIPBL	0.21233	0.499962	0.151	0.085	1																														GINS2
							PREPL	0.10244	-0.915456	0.045	0.217	1		ATG3	0.21272	-0.486823	0.116	0.186	1																														MTFR1L
							EPCAM	0.10244	-0.655337	0.045	0.217	1		TRMT112	0.213182	-0.444628	0.628	0.678	1																														TNS3
							CFI	0.10244	-0.752232	0.045	0.217	1		TSTD1	0.213929	0.286701	0.174	0.102	1																														PGA5
							PRKAA1	0.10244	-0.308862	0.045	0.217	1		SELT	0.214458	0.3292	0.384	0.288	1																														ATP5G3
							UBE2D4	0.10244	-0.259274	0.045	0.217	1		RP11-195F19.5	0.214525	0.699287	0.128	0.068	1																														MIS18A
							TMEM70	0.10244	-0.788007	0.045	0.217	1		HNRNPA2B1	0.214829	-0.544937	0.558	0.61	1																														CXCL16
							GOLGA2	0.10244	-0.255881	0.045	0.217	1		NDUFB11	0.215116	-0.364441	0.57	0.661	1																														ESAM
							SERGEF	0.10244	-0.755001	0.045	0.217	1		VPS29	0.215398	-0.306643	0.349	0.424	1																														NFIA
							THYN1	0.10244	-0.652101	0.045	0.217	1		LIMA1	0.215856	-0.423286	0.384	0.475	1																														CCL15
							PDZD7	0.10244	-0.457258	0.045	0.217	1		ST3GAL1	0.217197	0.483532	0.105	0.051	1																														COLGALT1
							MGEA5	0.10244	-0.482828	0.045	0.217	1		ACAD8	0.217351	0.261233	0.128	0.068	1																														UQCRQ
							MGST1	0.10244	-0.584308	0.045	0.217	1		VDAC2	0.217564	-0.492717	0.43	0.492	1																														PRDX6
							IGF1	0.10244	-0.632509	0.045	0.217	1		SRSF3	0.218051	0.521798	0.616	0.542	1																														HMG20B
							TMEM266	0.10244	-0.641616	0.045	0.217	1		TMEM14A	0.219263	-0.375135	0.209	0.305	1																														ATG3
							RHCG	0.10244	-0.719145	0.045	0.217	1		GSN	0.219615	0.456978	0.616	0.542	1																														FOSL2
							PRX	0.10244	-0.336694	0.045	0.217	1		PRADC1	0.22005	-0.386187	0.116	0.186	1																														PHKG1
							ATP5H	0.102864	-0.653042	0.591	0.739	1		COL15A1	0.220159	0.296574	0.151	0.085	1																														OCIAD2
							ARHGAP28	0.103399	0.800956	0.455	0.304	1		PTTG1IP	0.220162	-0.328745	0.244	0.339	1																														CCNE2
							TMEM14C	0.103489	-0.557916	0.273	0.522	1		UTP3	0.220352	0.309233	0.105	0.051	1																														RHOBTB1
							CHMP2A	0.10376	-0.822298	0.318	0.609	1		MICA	0.220352	0.469028	0.105	0.051	1																														MT-CO3
							PMF1	0.105432	1.02292	0.364	0.174	1		SPON2	0.2205	-0.323055	0.209	0.288	1																														CDCA3
							MRPS14	0.105432	-0.253372	0.136	0.391	1		UFM1	0.220863	-0.431721	0.267	0.356	1																														CAPNS1
							STT3B	0.105432	-0.441074	0.136	0.391	1		SEPT10	0.221004	-0.298423	0.163	0.237	1																														ANKRD12
							BLVRA	0.105432	-0.386645	0.136	0.391	1		WNK1	0.221289	0.355054	0.174	0.102	1																														GATM
							NUDT5	0.105432	-0.618016	0.136	0.391	1		CBX5	0.222968	0.315016	0.209	0.136	1																														TNIP2
							JKAMP	0.105432	-0.298547	0.136	0.391	1		PIAS1	0.223082	0.335756	0.128	0.068	1																														UGT3A1
							PEPD	0.105432	-0.391677	0.136	0.391	1		KLHDC3	0.22309	0.440631	0.186	0.119	1																														LMO7
							ECM1	0.105483	-0.911695	0.182	0.435	1		MOB4	0.223216	-0.566521	0.163	0.237	1																														ATP5C1
							TXNDC17	0.105526	-0.28474	0.318	0.696	1		CTSZ	0.223216	-0.294149	0.163	0.237	1																														PARP14
							ADAMTS9-AS2	0.10564	0.524351	0.273	0.087	1		PDGFC	0.223539	0.351364	0.105	0.051	1																														PBLD
							MAGI2	0.10564	0.511451	0.273	0.087	1		BAZ2A	0.223539	0.768499	0.105	0.051	1																														CTSA
							PNISR	0.105809	1.00301	0.5	0.348	1		FCGRT	0.223808	0.440592	0.558	0.475	1																														EIF4E
							PABPN1	0.105809	0.885116	0.5	0.348	1		PPDPF	0.224466	0.289637	0.767	0.729	1																														UQCC2
							CHMP4A	0.107668	0.613162	0.5	0.391	1		PNRC2	0.224662	0.366877	0.302	0.22	1																														MT-CO2
							FOXD2	0.107687	-0.444152	0.091	0.304	1		NTRK2	0.225037	-0.296807	0.116	0.186	1																														RBM42
							ITGB3BP	0.107687	-0.308151	0.091	0.304	1		SLC25A11	0.225444	-0.331482	0.163	0.237	1																														HJURP
							VILL	0.107687	-0.549137	0.091	0.304	1		NOTCH3	0.225622	-0.337759	0.186	0.271	1																														SAMSN1
							DHX29	0.107687	-0.294924	0.091	0.304	1		HTRA2	0.225988	0.591962	0.128	0.068	1																														TMEM19
							TMEM242	0.107687	-0.252891	0.091	0.304	1		FAM219B	0.225988	0.359366	0.128	0.068	1																														GIPC2
							LAGE3	0.107687	-0.326603	0.091	0.304	1		NDUFA12	0.226456	-0.331745	0.349	0.441	1																														FAM49B
							COPB1	0.107687	-0.275284	0.091	0.304	1		USP11	0.22676	0.301403	0.105	0.051	1																														PPP2R5C
							MRPL48	0.107687	-0.760241	0.091	0.304	1		GLUD1	0.22676	0.303275	0.105	0.051	1																														LRP10
							CINP	0.107687	-0.423084	0.091	0.304	1		PDIA3	0.226787	-0.314698	0.465	0.542	1																														EIF4A3
							COX7B	0.108584	-0.46482	0.682	0.783	1		SDCCAG8	0.227049	-0.266587	0.105	0.169	1																														SLC9A6
							ID4	0.108963	0.939539	0.364	0.217	1		ATP5D	0.227285	0.262176	0.698	0.627	1																														CDK5RAP3
							UBE2I	0.108963	0.904552	0.364	0.217	1		ASNSD1	0.22756	-0.2895	0.116	0.186	1																														RAB1B
							RNPS1	0.108963	0.796561	0.364	0.217	1		TNFRSF12A	0.22756	-0.255973	0.116	0.186	1																														HSD3B7
							SNX7	0.110776	-0.355249	0.045	0.217	1		TANC1	0.228194	0.303647	0.151	0.085	1																														CENPN
							MTX1	0.110776	-0.395504	0.045	0.217	1		SOD1	0.229712	-0.337368	0.779	0.746	1																														SRPRB
							RABIF	0.110776	-0.363991	0.045	0.217	1		KCTD3	0.230014	0.31803	0.105	0.051	1																														SH3BP4
							SLC35F6	0.110776	-0.341779	0.045	0.217	1		TMEM216	0.230014	0.271031	0.105	0.051	1																														USP18
							KNG1	0.110776	-0.376965	0.045	0.217	1		EMC10	0.230341	0.674118	0.291	0.22	1																														C20orf24
							BOD1L1	0.110776	-0.316916	0.045	0.217	1		PLSCR4	0.230745	0.410269	0.163	0.102	1																														TNFRSF14
							BRD9	0.110776	-0.37798	0.045	0.217	1		EMC2	0.230765	-0.303051	0.209	0.288	1																														UGT2A3
							RHOBTB3	0.110776	-0.47022	0.045	0.217	1		POLR2K	0.231832	0.324222	0.36	0.271	1																														NUDT16
							SH3BGRL2	0.110776	-0.397845	0.045	0.217	1		AGPAT2	0.231881	0.319598	0.128	0.068	1																														ACSL1
							UFL1	0.110776	-0.6601	0.045	0.217	1		TSPAN6	0.232373	-0.305703	0.105	0.169	1																														UGP2
							TARID	0.110776	-0.575442	0.045	0.217	1		GLOD4	0.232373	-0.340478	0.105	0.169	1																														SNX29
							IFRD1	0.110776	-0.278182	0.045	0.217	1		STOM	0.232634	-0.33612	0.233	0.322	1																														CCNA2
							FHL1	0.110776	-0.250129	0.045	0.217	1		SAT2	0.232955	0.349139	0.453	0.373	1																														ANO6
							R3HCC1	0.110776	-0.401747	0.045	0.217	1		FXYD4	0.2333	0.304921	0.105	0.051	1																														NUP50
							RP11-262H14.3	0.110776	-0.588685	0.045	0.217	1		U2AF1L4	0.2333	0.452641	0.105	0.051	1																														LYZ
							SETX	0.110776	-0.27206	0.045	0.217	1		CHODL	0.2333	0.520244	0.105	0.051	1																														CALU
							PUS7L	0.110776	-0.364704	0.045	0.217	1		BSDC1	0.234186	-0.332729	0.128	0.186	1																														FAM111B
							KIAA1033	0.110776	-0.30178	0.045	0.217	1		TMEM106B	0.234514	-0.329522	0.163	0.237	1																														ATP5O
							DIABLO	0.110776	-0.31717	0.045	0.217	1		PTGIR	0.234514	0.442141	0.221	0.153	1																														EPAS1
							DTWD1	0.110776	-0.334444	0.045	0.217	1		RNF10	0.235251	-0.470892	0.116	0.186	1																														RNF168
							NAA60	0.110776	-0.293564	0.045	0.217	1		DCTN6	0.235859	-0.266333	0.174	0.254	1																														LTB
							PIEZO1	0.110776	-0.427729	0.045	0.217	1		ZNF644	0.236434	0.325079	0.151	0.085	1																														ALKBH3
							CRK	0.110776	-0.31128	0.045	0.217	1		YES1	0.23662	0.286519	0.105	0.051	1																														KDELR1
							POLDIP2	0.110776	-0.255316	0.045	0.217	1		RBM6	0.236821	-0.556312	0.163	0.237	1																														AMN
							PDK2	0.110776	-0.358808	0.045	0.217	1		UBE2V2	0.236821	-0.383655	0.163	0.237	1																														SSR4
							TOM1L1	0.110776	-0.329807	0.045	0.217	1		SMIM24	0.236821	-0.543616	0.163	0.237	1																														NDC1
							SRSF1	0.110776	-0.314304	0.045	0.217	1		LTBR	0.236981	-0.325824	0.151	0.22	1																														ARGLU1
							GALK1	0.110776	-0.462363	0.045	0.217	1		TCEAL3	0.23755	-0.423461	0.291	0.373	1																														SLC4A4
							PHF20	0.110776	-0.386557	0.045	0.217	1		PRPF31	0.237785	-0.301665	0.105	0.169	1																														SLC6A6
							GID8	0.110776	-0.25708	0.045	0.217	1		HMG20B	0.23785	0.257074	0.186	0.119	1																														NR1D2
							ARFRP1	0.110776	-0.338024	0.045	0.217	1		KIF1C	0.237856	-0.387361	0.116	0.186	1																														PRKACB
							PNPLA6	0.110776	-0.384363	0.045	0.217	1		TIMM13	0.238153	-0.444367	0.314	0.407	1																														RPRD1A
							PIK3IP1	0.110776	-0.266997	0.045	0.217	1		EID1	0.239064	-0.341465	0.651	0.712	1																														GSTCD
							PPP6R2	0.110776	-0.72283	0.045	0.217	1		DNAJC7	0.239218	-0.313116	0.209	0.288	1																														LGMN
							LINC00839	0.111184	-0.456354	0.364	0.696	1		LSM6	0.240807	-0.313003	0.198	0.271	1																														CGGBP1
							EXOSC1	0.111573	-0.469674	0.182	0.435	1		BUB3	0.240807	-0.392622	0.198	0.271	1																														CEP89
							QKI	0.111858	-0.430029	0.136	0.391	1		TMEM223	0.240923	0.274017	0.128	0.068	1																														MS4A4A
							PCMTD1	0.111858	-0.26971	0.136	0.391	1		CCND2	0.240923	0.439664	0.128	0.068	1																														PINK1
							C6orf203	0.111946	-0.336078	0.227	0.522	1		DUSP6	0.240923	0.283961	0.128	0.068	1																														AP1S2
							JMJD1C	0.113184	0.437665	0.273	0.087	1		TNFSF13B	0.240923	0.264571	0.128	0.068	1																														CRELD1
							SRGAP1	0.113235	0.981814	0.5	0.391	1		PTPRN2	0.241364	0.485454	0.163	0.102	1																														SMC4
							VPS29	0.113235	-0.392216	0.273	0.609	1		AHNAK	0.241673	-0.419526	0.302	0.373	1																														LMCD1
							SUMO2	0.113725	0.698579	0.773	0.696	1		TECR	0.241673	-0.334479	0.291	0.39	1																														JUN
							TCEB2	0.114506	0.325235	0.955	0.913	1		ATP5I	0.241712	-0.251208	0.779	0.746	1																														CINP
							AIF1	0.114554	-0.357057	0.955	1	1		WLS	0.241726	-0.401281	0.093	0.153	1																														SLC2A4RG
							BNIP3L	0.114821	0.808185	0.455	0.348	1		NPEPPS	0.242044	0.30096	0.151	0.085	1																														AGPS
							MRPL50	0.114821	-0.284715	0.227	0.565	1		RUNX1T1	0.24292	0.326729	0.186	0.119	1																														CUBN
							HIPK2	0.114915	0.783592	0.455	0.304	1		ISOC2	0.243069	-0.307811	0.186	0.271	1																														STX3
							RERE	0.114985	-0.322555	0.091	0.304	1		MACROD1	0.24336	0.285371	0.105	0.051	1																														CYC1
							THUMPD3-AS1	0.114985	-0.252027	0.091	0.304	1		UBE2V1	0.24336	0.277121	0.105	0.051	1																														DHFR
							C5orf56	0.114985	-0.397023	0.091	0.304	1		ROCK1	0.243839	0.467708	0.221	0.153	1																														CAT
							RP11-499P20.2	0.114985	-0.433571	0.091	0.304	1		EEF1G	0.244217	0.374024	0.209	0.136	1																														STAT1
							UBE2D1	0.114985	-0.33226	0.091	0.304	1		MED4	0.2457	-0.421739	0.209	0.288	1																														MINCR
							CCSER2	0.114985	-0.425866	0.091	0.304	1		ZNF207	0.2457	-0.288359	0.209	0.288	1																														PLIN2
							TCTN3	0.114985	-0.340052	0.091	0.304	1		AUP1	0.246211	-0.267501	0.163	0.237	1																														RP11-456H18.2
							HOXB7	0.114985	-0.523769	0.091	0.304	1		SSBP3	0.246346	0.374264	0.256	0.186	1																														MDH1
							SAP30BP	0.114985	-0.333192	0.091	0.304	1		GPX4	0.246568	-0.293712	0.733	0.763	1																														PARP1
							METTL23	0.114985	-0.452783	0.091	0.304	1		NDUFS6	0.246778	-0.461787	0.419	0.492	1																														UQCR11
							TMEM47	0.115127	0.675817	0.318	0.13	1		MRPL21	0.247083	-0.552304	0.244	0.322	1																														RPGRIP1L
							IRF2BPL	0.115127	0.724222	0.318	0.13	1		TCEAL7	0.247568	-0.335192	0.093	0.153	1																														TBCB
							ENO1	0.115684	-0.53268	0.318	0.652	1		BAMBI	0.247568	-0.517826	0.093	0.153	1																														STXBP3
							ECH1	0.115684	-0.712477	0.318	0.652	1		ZNF397	0.247568	-0.292869	0.093	0.153	1																														SFXN1
							MAP3K13	0.117937	-0.685342	0.182	0.435	1		NR3C1	0.24842	0.313935	0.279	0.203	1																														USP5
							PERP	0.117937	-0.541309	0.182	0.435	1		UNC5B	0.248475	-0.42557	0.116	0.186	1																														LY6E
							C22orf39	0.117937	0.639678	0.409	0.217	1		TSPAN1	0.25021	-0.346496	0.081	0.136	1																														PCMTD1
							PRDX1	0.118399	-0.373115	0.727	0.87	1		TAGLN2	0.250265	0.434633	0.523	0.441	1																														IDH2
							HNRNPA0	0.11852	0.618944	0.545	0.435	1		UCHL3	0.250469	-0.323888	0.07	0.119	1																														RNASEH2A
							C1S	0.118588	-0.692	0.136	0.391	1		RSU1	0.250907	-0.475243	0.256	0.339	1																														GIGYF2
							RAPGEF3	0.118588	-0.497597	0.136	0.391	1		B4GALT7	0.251703	-0.428742	0.105	0.169	1																														BCAS2
							ZFAND5	0.119025	0.593169	0.5	0.391	1		TPGS2	0.252321	0.495964	0.163	0.102	1																														ALDH9A1
							NCK2	0.11964	-0.261014	0.045	0.217	1		HGF	0.252542	0.26874	0.174	0.102	1																														ITGB3BP
							RP11-89K11.1	0.11964	-0.268237	0.045	0.217	1		UQCC3	0.252797	0.259243	0.279	0.203	1																														PNN
							FBXO17	0.119671	-0.292428	0.182	0.478	1		SMARCA2	0.252831	0.447995	0.198	0.136	1																														SLC16A1
							RPS25	0.119851	0.297525	1	0.913	1		UPP1	0.253361	-0.2816	0.081	0.136	1																														MRPS14
							LAMTOR2	0.12015	-0.795135	0.273	0.565	1		PFKM	0.25372	0.37107	0.105	0.051	1																														VPS26A
							SNRPB2	0.12015	-0.392324	0.273	0.565	1		MTX2	0.253908	-0.409087	0.116	0.186	1																														LBR
							ABRACL	0.120842	-1.05383	0.273	0.522	1		DERL2	0.253908	-0.353783	0.116	0.186	1																														COMT
							C1QBP	0.120842	0.66352	0.455	0.348	1		PLGRKT	0.254554	-0.475438	0.105	0.169	1																														KXD1
							MEAF6	0.121439	0.719454	0.545	0.435	1		CHD4	0.254554	-0.276314	0.105	0.169	1																														PEX2
							NES	0.122066	0.598327	0.591	0.435	1		FXYD6	0.25504	0.468126	0.349	0.271	1																														ANKH
							AP006222.2	0.122666	0.424424	0.091	0.304	1		SYNPO	0.256655	-0.746084	0.116	0.186	1																														TMPO
							ESYT1	0.122666	-0.280697	0.091	0.304	1		PSMD8	0.256734	-0.469626	0.337	0.424	1																														MPP1
							RBCK1	0.122666	-0.256317	0.091	0.304	1		DMKN	0.257241	0.34356	0.105	0.051	1																														CDKN2A
							LGALS2	0.124197	-0.486571	0.227	0.522	1		ALDH16A1	0.257241	0.318259	0.105	0.051	1																														RP11-62F24.2
							CDK2AP2	0.12427	0.55926	0.636	0.565	1		CCNL1	0.257692	0.369762	0.256	0.186	1																														C20orf27
							SSNA1	0.124583	-0.476762	0.182	0.435	1		YIF1A	0.257705	0.468501	0.291	0.22	1																														MAOA
							SEPT7	0.125184	-0.527793	0.545	0.739	1		SCAND1	0.257773	-0.343542	0.407	0.492	1																														MYL3
							PTMS	0.12611	0.591715	0.773	0.783	1		GNG5	0.257784	-0.413368	0.605	0.61	1																														ACAA2
							TNFRSF1A	0.126242	-0.387534	0.182	0.478	1		CREB3L2	0.25831	0.340553	0.221	0.153	1																														STK19
							GTF2H5	0.12644	-0.72099	0.318	0.609	1		SPPL2A	0.25905	-0.412742	0.14	0.203	1																														HIGD2A
							WTAP	0.127156	1.1072	0.409	0.304	1		RNF19A	0.259549	-0.279584	0.093	0.153	1																														CISD2
							SPOCK1	0.127168	-0.451931	0.5	0.696	1		FTL	0.260622	-0.279045	0.977	0.983	1																														ANKRD13D
							PLTP	0.127416	0.870532	0.545	0.435	1		GALNT1	0.260764	0.334907	0.163	0.102	1																														ZC3H15
							RGS16	0.128817	0.869837	0.182	0.043	1		RBMS3	0.261246	-0.298006	0.326	0.407	1																														TCEB1
							IVNS1ABP	0.128817	0.826327	0.182	0.043	1		TRA2A	0.26211	0.483817	0.302	0.22	1																														MS4A7
							NBAS	0.128817	0.692868	0.182	0.043	1		GLRX2	0.264113	-0.288757	0.07	0.119	1																														ABRACL
							TRIM54	0.128817	0.870744	0.182	0.043	1		ZNF770	0.264113	-0.332739	0.07	0.119	1																														NR1H4
							LRPPRC	0.128817	0.710779	0.182	0.043	1		CHSY1	0.264113	-0.416665	0.07	0.119	1																														ATP2C1
							CBWD2	0.128817	0.770996	0.182	0.043	1		LUC7L3	0.264463	0.539276	0.43	0.356	1																														PPP2R5E
							PTPN4	0.128817	0.759316	0.182	0.043	1		CRIP2	0.265192	-0.458951	0.5	0.559	1																														PRDX3
							SSFA2	0.128817	0.639733	0.182	0.043	1		PLAUR	0.265687	-0.384074	0.093	0.153	1																														LRRCC1
							TADA3	0.128817	0.962812	0.182	0.043	1		UTP11L	0.266239	-0.352134	0.081	0.136	1																														SMPDL3A
							KIAA0232	0.128817	0.666997	0.182	0.043	1		HNRNPA0	0.267624	0.287339	0.419	0.339	1																														RAB4A
							RP11-83A24.2	0.128817	0.477169	0.182	0.043	1		NPTN	0.268781	0.360109	0.244	0.169	1																														CFI
							FBXO4	0.128817	0.613297	0.182	0.043	1		MAL	0.268793	0.692806	0.14	0.085	1																														AURKB
							SSBP2	0.128817	0.65389	0.182	0.043	1		BBOX1	0.268793	-0.292301	0.093	0.153	1																														COX4I1
							BOD1	0.128817	0.607082	0.182	0.043	1		C21orf59	0.2694	0.380315	0.163	0.102	1																														NUDT2
							BRD2	0.128817	0.539	0.182	0.043	1		RAB30-AS1	0.269528	-0.673643	0.081	0.136	1																														NDUFA6
							HUWE1	0.128817	0.695261	0.182	0.043	1		ZFR	0.271123	-0.369729	0.07	0.119	1																														ATAD2
							TMEM64	0.128817	0.664767	0.182	0.043	1		HNRNPL	0.271123	-0.250019	0.07	0.119	1																														PLK1
							UBR5	0.128817	0.678299	0.182	0.043	1		CD9	0.271711	0.287548	0.256	0.356	1																														MRFAP1L1
							RNF38	0.128817	0.596219	0.182	0.043	1		HLTF	0.271924	0.441139	0.14	0.085	1																														CKAP2
							PTAR1	0.128817	0.507566	0.182	0.043	1		BUD31	0.27202	-0.624924	0.326	0.424	1																														KNG1
							LIN7C	0.128817	0.496777	0.182	0.043	1		EFHC1	0.272322	0.382402	0.163	0.102	1																														C3orf58
							NAALADL1	0.128817	0.74333	0.182	0.043	1		AK6	0.272402	-0.346471	0.14	0.203	1																														PCCA
							CLIP1	0.128817	0.602354	0.182	0.043	1		CDC42	0.272449	-0.622384	0.535	0.559	1																														LIPA
							DENR	0.128817	0.689815	0.182	0.043	1		APBB2	0.272844	-0.451955	0.081	0.136	1																														LRP2
							PCDH9	0.128817	0.652138	0.182	0.043	1		UBE2N	0.273955	0.294455	0.36	0.271	1																														LRMP
							KLF12	0.128817	0.729286	0.182	0.043	1		VEGFB	0.27508	-0.327138	0.093	0.153	1																														SERTAD1
							SEC23A	0.128817	0.667257	0.182	0.043	1		PBDC1	0.275265	0.319746	0.163	0.102	1																														OLA1
							ARIH1	0.128817	0.511683	0.182	0.043	1		PSMA7	0.276032	-0.33211	0.709	0.763	1																														PAFAH1B2
							FAM219B	0.128817	0.563509	0.182	0.043	1		CDC26	0.277357	-0.318393	0.151	0.22	1																														TMEM60
							EEF2KMT	0.128817	0.584114	0.182	0.043	1		SELENBP1	0.279108	0.286222	0.291	0.203	1																														CD68
							COG7	0.128817	0.742623	0.182	0.043	1		PBXIP1	0.279561	-0.267514	0.081	0.136	1																														SORBS3
							N4BP1	0.128817	0.640149	0.182	0.043	1		SS18L2	0.279561	-0.306307	0.081	0.136	1																														HMOX1
							SPG7	0.128817	0.540246	0.182	0.043	1		SLC4A2	0.280893	-0.357946	0.058	0.102	1																														DHRS3
							ZBTB4	0.128817	0.63175	0.182	0.043	1		AZIN1	0.281822	0.456295	0.198	0.136	1																														PNPO
							NME2	0.128817	0.52725	0.182	0.043	1		NAALADL1	0.281876	-0.433925	0.07	0.119	1																														TMEM219
							ASPSCR1	0.128817	0.61841	0.182	0.043	1		G3BP1	0.282375	-0.484738	0.186	0.254	1																														PRKDC
							R3HDM4	0.128817	0.697269	0.182	0.043	1		GNB1	0.282683	-0.501371	0.198	0.271	1																														MIS18BP1
							SPHK2	0.128817	0.697201	0.182	0.043	1		CSRP2	0.282894	0.320008	0.395	0.339	1																														PPA2
							MCAT	0.128817	0.636125	0.182	0.043	1		TSSC4	0.283913	0.397219	0.256	0.186	1																														BLVRA
							CHKB	0.128817	0.653697	0.182	0.043	1		PFDN4	0.284642	-0.365938	0.291	0.356	1																														WDR76
							DSCR3	0.128817	0.660279	0.182	0.043	1		CHRAC1	0.284698	0.369618	0.14	0.085	1																														VRK1
							AK1	0.12946	0.733895	0.5	0.348	1		IPO7	0.284698	0.538258	0.14	0.085	1																														NDUFAF4
							PSME2	0.12946	0.815123	0.5	0.348	1		NAT9	0.284698	0.34529	0.14	0.085	1																														ACADS
							RCAN1	0.129528	-0.70125	0.364	0.565	1		MT-CO1	0.285262	-0.315724	0.977	1	1																														COX20
							CST3	0.130305	-0.574763	0.682	0.783	1		IER3	0.285421	-0.389315	0.151	0.22	1																														CKLF
							MRPS16	0.130703	-0.422977	0.227	0.522	1		EIF2S2	0.285473	-0.410685	0.337	0.407	1																														HINT1
							ZFAS1	0.130703	-0.812745	0.227	0.522	1		SNRK	0.285523	-0.354761	0.07	0.119	1																														TMEM126A
							TMBIM1	0.130743	-0.276461	0.091	0.304	1		PRKRIP1	0.285523	-0.298753	0.07	0.119	1																														BRWD1
							ATRAID	0.131064	-0.491395	0.364	0.652	1		UMOD	0.285523	-0.632552	0.07	0.119	1																														CD74
							CWF19L2	0.132258	0.74703	0.318	0.174	1		CAMLG	0.285864	-0.476132	0.36	0.424	1																														KNSTRN
							TYRO3	0.132674	-0.258888	0.318	0.609	1		SUGT1	0.285912	-0.611884	0.128	0.186	1																														NTN4
							RPS19BP1	0.132684	-0.580285	0.273	0.565	1		RHOA	0.28615	-0.351106	0.686	0.763	1																														HGD
							NPDC1	0.133903	-0.544922	0.227	0.478	1		MRPL35	0.286389	-0.30302	0.081	0.136	1																														MRPS12
							EMC6	0.135076	-0.296847	0.182	0.435	1		TMEM98	0.286446	0.266566	0.337	0.254	1																														SPSB3
							WBP2	0.136384	0.753552	0.364	0.217	1		PAIP2	0.286499	0.264956	0.407	0.339	1																														ELMOD3
							HINT1	0.136941	-0.3849	1	0.913	1		TLE2	0.287954	0.251267	0.14	0.085	1																														MGST3
							RPL26	0.136954	0.418746	1	1	1		MDH1	0.289178	-0.279493	0.337	0.424	1																														TEX30
							DNPH1	0.137342	-0.529143	0.364	0.652	1		THYN1	0.289609	-0.312994	0.209	0.288	1																														FYB
							CAPZA2	0.137342	-0.751929	0.364	0.652	1		RNMT	0.290047	0.687421	0.209	0.153	1																														GOLIM4
							NELFE	0.137362	0.876484	0.409	0.304	1		MAP2K2	0.290307	0.35989	0.163	0.102	1																														BAG2
							APMAP	0.13747	-0.252171	0.227	0.522	1		CHD2	0.290798	0.3042	0.116	0.068	1																														IST1
							MRPL54	0.13747	-0.25289	0.227	0.522	1		VDAC1	0.2908	-0.32484	0.256	0.322	1																														ZNF655
							PPP2R1A	0.13747	-0.407482	0.227	0.522	1		SCAMP3	0.291235	0.332022	0.14	0.085	1																														PRAP1
							RBMS1	0.137795	0.648315	0.5	0.391	1		TNS1	0.291306	-0.35818	0.244	0.322	1																														SF3B6
							HYAL2	0.138382	-0.493016	0.091	0.261	1		MORF4L1	0.291319	-0.296718	0.721	0.78	1																														GK
							OCEL1	0.138382	-0.805442	0.091	0.261	1		NFE2L1	0.291367	0.399167	0.256	0.186	1																														NR2C2AP
							GLT8D1	0.138747	-0.47077	0.182	0.435	1		ZNF148	0.291774	-0.493507	0.128	0.186	1																														ID3
							YIPF3	0.138747	-0.368188	0.182	0.435	1		ALDH9A1	0.292622	-0.443846	0.198	0.271	1																														DIAPH3
							CCDC53	0.138747	-0.311541	0.182	0.435	1		ISOC1	0.292793	-0.499344	0.058	0.102	1																														TINAG
							HEXA	0.138747	-0.341418	0.182	0.435	1		GPRC5B	0.292914	-0.382474	0.07	0.119	1																														SLC25A25
							SYNGR2	0.138747	-0.295972	0.182	0.435	1		ZNF264	0.292914	-0.521492	0.07	0.119	1																														MINOS1
							BORCS7	0.139319	0.994045	0.455	0.391	1		TMEM167A	0.29407	-0.445971	0.233	0.322	1																														PPP1R10
							ALDOC	0.139629	0.603441	0.182	0.043	1		ARL8B	0.294541	0.297913	0.14	0.085	1																														VPS35
							BMP2	0.139629	0.646405	0.182	0.043	1		FAM133B	0.294558	0.536343	0.279	0.22	1																														LAMTOR5
							WBP5	0.140051	-0.511209	0.455	0.696	1		SOX4	0.29461	0.325409	0.279	0.203	1																														TBCCD1
							PAM	0.140054	-0.344567	0.318	0.652	1		DEK	0.294798	-0.263726	0.256	0.339	1																														ACTA2
							MYDGF	0.140054	-0.458449	0.364	0.609	1		OAS3	0.296833	-0.291906	0.058	0.102	1																														IFI27L2
							NUDT3	0.140171	0.7565	0.318	0.174	1		PRELID3B	0.296841	-0.383403	0.081	0.136	1																														PSMD1
							NTRK2	0.140695	0.708288	0.364	0.174	1		GHITM	0.297023	-0.280538	0.372	0.458	1																														KCNJ15
							APLP2	0.140873	0.734702	0.818	0.739	1		BTG2	0.297872	0.293984	0.14	0.085	1																														ADAM17
							CISD3	0.140925	-0.454994	0.227	0.478	1		SEPW1	0.298758	-0.364778	0.628	0.678	1																														BUB3
							TMEM150C	0.140953	0.837293	0.455	0.304	1		SKIL	0.2993	-0.400094	0.209	0.271	1																														FAM118B
							NPHS2	0.141468	-0.408502	0.727	0.87	1		LSM4	0.299526	-0.472178	0.221	0.288	1																														CCNL2
							NUCKS1	0.141786	0.710778	0.727	0.609	1		FAM89B	0.299593	0.284255	0.163	0.102	1																														R3HDM2
							HNRNPR	0.144009	0.834474	0.364	0.217	1		PDZK1	0.300432	-0.506909	0.07	0.119	1																														PTGR1
							LSM2	0.144009	1.0579	0.364	0.217	1		APMAP	0.300719	0.429801	0.174	0.119	1																														EPT1
							SIGIRR	0.144009	1.0041	0.364	0.217	1		PIGBOS1	0.300911	-0.399833	0.058	0.102	1																														PCK1
							EIF5B	0.144535	1.07108	0.5	0.391	1		SERINC3	0.301245	-0.333759	0.233	0.322	1																														GNAI2
							PDLIM5	0.144535	0.599187	0.5	0.391	1		RND3	0.301402	-0.385871	0.151	0.203	1																														PPCS
							RPLP0	0.145505	0.494076	0.818	0.652	1		ZNF667-AS1	0.301402	0.356662	0.198	0.136	1																														GCH1
							LMAN1	0.146207	-0.472098	0.273	0.565	1		USF2	0.301693	0.324196	0.116	0.068	1																														CLDN3
							TMEM107	0.146279	-0.342231	0.182	0.435	1		MRPL42	0.303249	0.398904	0.267	0.203	1																														TMEM176B
							RNF114	0.146279	-0.252235	0.182	0.435	1		FHL2	0.303376	-0.314822	0.395	0.475	1																														PAXBP1
							TGFBR3	0.14705	0.661767	0.591	0.522	1		CLEC3B	0.304847	-0.432222	0.151	0.22	1																														CCDC109B
							HMGN2	0.147137	0.68395	0.727	0.826	1		ANKRD49	0.305026	-0.429876	0.058	0.102	1																														PGPEP1
							EIF3D	0.147425	0.481608	0.455	0.348	1		PICALM	0.305119	-0.276678	0.174	0.237	1																														NOP58
							PVR	0.147679	-0.973731	0.091	0.261	1		FAM228B	0.305893	0.339891	0.163	0.102	1																														ARL10
							NR3C1	0.148126	0.900069	0.273	0.13	1		COL4A4	0.305893	0.384928	0.163	0.102	1																														DCN
							NONO	0.148126	0.841871	0.273	0.13	1		NDUFA5	0.306295	0.521978	0.372	0.305	1																														MYO6
							FAM58A	0.148126	0.788455	0.273	0.13	1		GPAA1	0.306343	0.376158	0.186	0.136	1																														HBEGF
							C11orf1	0.148126	0.699931	0.273	0.13	1		MBNL2	0.307049	-0.555864	0.279	0.339	1																														PAOX
							TRIM8	0.148126	0.810377	0.273	0.13	1		PNN	0.307693	0.265846	0.209	0.136	1																														LYPLA1
							RNASEH2B	0.148126	1.01362	0.273	0.13	1		ISCA2	0.308015	0.323092	0.14	0.085	1																														CELF2
							EFNB2	0.148126	1.12584	0.273	0.13	1		GMPR2	0.308078	-0.581099	0.07	0.119	1																														SLC25A1
							CFL2	0.148126	1.32136	0.273	0.13	1		VMP1	0.308502	0.256779	0.314	0.237	1																														ARL6IP1
							SHKBP1	0.148126	0.921785	0.273	0.13	1		CMC1	0.309075	0.275155	0.163	0.102	1																														CS
							CRYZL1	0.148126	0.929023	0.273	0.13	1		GOT2	0.309105	0.29603	0.116	0.068	1																														PPP1R35
							SEC61A1	0.148444	-0.38452	0.136	0.348	1		DDX42	0.309105	0.503464	0.116	0.068	1																														CHCHD2
							SPP1	0.149757	-0.812098	0.591	0.696	1		GDF11	0.309178	-0.42073	0.058	0.102	1																														IMMT
							NEK7	0.149947	0.80824	0.227	0.087	1		IKBIP	0.309178	-0.386114	0.058	0.102	1																														RHEB
							MDM4	0.149947	0.739041	0.227	0.087	1		SNRNP70	0.30932	0.32299	0.279	0.22	1																														C12orf75
							NIFK-AS1	0.149947	0.630302	0.227	0.087	1		ANAPC5	0.309718	0.341196	0.151	0.102	1																														SEC22C
							RAF1	0.149947	0.587986	0.227	0.087	1		CHD3	0.309844	0.291863	0.174	0.119	1																														RMND5A
							TMIE	0.149947	0.685793	0.227	0.087	1		FKBP8	0.310038	-0.284977	0.302	0.39	1																														DNM2
							PPP4R2	0.149947	0.620636	0.227	0.087	1		PPIE	0.310065	0.270053	0.198	0.136	1																														PDZK1
							MXD4	0.149947	0.724562	0.227	0.087	1		B4GALT1	0.310585	-0.42902	0.174	0.237	1																														PDIA4
							FIP1L1	0.149947	0.654269	0.227	0.087	1		PRMT2	0.310585	-0.288938	0.174	0.237	1																														TOMM5
							CCDC109B	0.149947	0.555445	0.227	0.087	1		XRCC6	0.311758	-0.532917	0.279	0.339	1																														PLCD1
							MCC	0.149947	0.766902	0.227	0.087	1		MRPL27	0.311799	-0.518099	0.291	0.356	1																														KHSRP
							TRIM56	0.149947	1.00422	0.227	0.087	1		HLA-DPA1	0.312283	0.427258	0.244	0.169	1																														TACC2
							IDS	0.149947	0.881423	0.227	0.087	1		IMMP2L	0.312856	0.468459	0.116	0.068	1																														METTL9
							FBXO25	0.149947	0.527222	0.227	0.087	1		ELP5	0.312926	0.285072	0.174	0.119	1																														PSMB8
							ST3GAL1	0.149947	0.673183	0.227	0.087	1		MRPL22	0.313591	0.360111	0.221	0.153	1																														DUSP23
							RFK	0.149947	0.860025	0.227	0.087	1		EIF5B	0.313622	0.350028	0.477	0.39	1																														WDR61
							TRIM44	0.149947	0.724636	0.227	0.087	1		BAX	0.313715	-0.360769	0.267	0.322	1																														CCDC180
							PPP1R12A	0.149947	1.01604	0.227	0.087	1		ATP5J	0.313906	-0.356377	0.593	0.627	1																														FXYD2
							RNF10	0.149947	0.760229	0.227	0.087	1		MAPK3	0.314821	-0.27396	0.081	0.136	1																														THAP4
							SYNJ2BP	0.149947	0.821366	0.227	0.087	1		TMED2	0.315087	0.292525	0.535	0.475	1																														NINJ1
							KRT19	0.149947	0.736355	0.227	0.087	1		CARHSP1	0.315176	0.32091	0.326	0.254	1																														SLC25A3
							ATP6V0B	0.150878	-0.525288	0.636	0.783	1		SRP19	0.315248	-0.408732	0.14	0.203	1																														ASF1B
							PRPF19	0.151127	0.870925	0.182	0.043	1		CTBS	0.315506	-0.517475	0.116	0.169	1																														YIPF5
							TPP1	0.151467	0.688181	0.409	0.261	1		N6AMT2	0.315851	-0.319281	0.07	0.119	1																														FBXO5
							CA11	0.151467	0.605119	0.409	0.261	1		GSTM4	0.316637	0.346624	0.116	0.068	1																														MAGOHB
							TMEM165	0.151811	-0.571494	0.227	0.522	1		SRSF5	0.317074	0.259655	0.628	0.559	1																														UBALD2
							CFAP36	0.151957	-0.619163	0.182	0.391	1		MPV17	0.317918	-0.429691	0.163	0.22	1																														CYB5B
							PCMTD2	0.151957	-0.56807	0.182	0.391	1		TOR1AIP1	0.320447	0.367252	0.116	0.068	1																														IGLV1-47
							CD59	0.152858	-0.495063	0.773	0.739	1		CYFIP1	0.320447	0.261378	0.116	0.068	1																														VDAC1
							NCL	0.153353	0.847836	0.455	0.391	1		HNRNPH1	0.320675	-0.424227	0.372	0.458	1																														C11orf71
							ADM	0.153353	-0.27858	0.273	0.565	1		GULP1	0.320798	0.393577	0.209	0.153	1																														COG5
							NAA20	0.153353	-0.622588	0.273	0.565	1		STRN3	0.321278	-0.336681	0.14	0.203	1																														HINT2
							WFDC2	0.153353	-0.786158	0.273	0.565	1		SURF4	0.321868	0.356255	0.198	0.136	1																														HPGD
							MRGPRF	0.153635	-0.367079	0.318	0.652	1		SF3A3	0.321891	0.290221	0.14	0.085	1																														CRYAB
							BGN	0.154036	-0.600359	0.455	0.565	1		FAM162B	0.321891	0.365319	0.14	0.085	1																														DHRS4L2
							EEA1	0.15412	-0.678898	0.182	0.435	1		AP3S1	0.322206	-0.397489	0.419	0.475	1																														CASP3
							DAB2	0.154475	-0.549667	0.455	0.783	1		PCM1	0.322326	-0.269918	0.221	0.288	1																														SYK
							FAAP20	0.154723	0.662512	0.455	0.348	1		ATP6V0D1	0.32249	0.253255	0.256	0.186	1																														PPIF
							WASF2	0.154723	-0.356707	0.273	0.522	1		AURKAIP1	0.322885	-0.28405	0.372	0.458	1																														FBXW4
							TLE4	0.154723	-0.539922	0.273	0.522	1		BAG6	0.324288	0.253248	0.116	0.068	1																														NAPSA
							FGF1	0.155103	0.411791	0.864	0.826	1		ELAVL1	0.324864	0.277563	0.198	0.136	1																														SIVA1
							SNRPF	0.155812	-0.374807	0.227	0.478	1		HLA-B	0.325132	-0.371278	0.837	0.746	1																														FAM174B
							EIF1	0.155867	-0.395623	1	0.957	1		RRAS	0.325742	-0.53594	0.326	0.407	1																														ALOX5AP
							PIN1	0.156376	0.602642	0.545	0.391	1		RBM4	0.326159	-0.29398	0.058	0.102	1																														ISG20
							PRRC2C	0.157085	0.820046	0.318	0.174	1		FKBP14	0.328158	0.321619	0.116	0.068	1																														PSMC2
							SAE1	0.157085	0.656401	0.318	0.174	1		GLA	0.328158	0.322825	0.116	0.068	1																														DNAJC30
							USP46	0.15714	-0.652073	0.045	0.174	1		PRKD3	0.328628	-0.252457	0.116	0.169	1																														DPYS
							YWHAQ	0.157237	0.756882	0.591	0.522	1		EDNRA	0.328637	-0.409658	0.128	0.186	1																														PCGF5
							ARMC10	0.157446	-0.413699	0.091	0.261	1		A1BG	0.328637	0.311201	0.174	0.119	1																														DTNBP1
							CCBE1	0.157446	-0.588284	0.091	0.261	1		DDOST	0.32975	0.375168	0.279	0.22	1																														MT1E
							WDR74	0.157455	0.722291	0.273	0.13	1		APOO	0.330497	-0.501635	0.058	0.102	1																														LAPTM5
							PGAM1	0.157572	-0.520166	0.364	0.652	1		PTDSS1	0.330497	-0.252566	0.058	0.102	1																														PAPPA
							RPN2	0.157572	-0.570236	0.364	0.652	1		MAT2B	0.33184	-0.393346	0.128	0.186	1																														PLPP1
							SSB	0.157897	-0.44469	0.5	0.739	1		FOXO3	0.33184	0.252147	0.174	0.119	1																														GLRX
							KHDRBS1	0.159337	0.632232	0.409	0.261	1		HRAS	0.332058	0.300204	0.116	0.068	1																														HSD17B11
							FAM133B	0.159695	-0.39542	0.227	0.478	1		SYF2	0.332887	-0.398719	0.523	0.593	1																														ZCCHC10
							COMT	0.160089	-0.782052	0.455	0.696	1		PUS7L	0.333961	-0.480933	0.151	0.203	1																														ERP27
							LUC7L2	0.1604	0.550144	0.227	0.087	1		CH17-189H20.1	0.334088	0.691199	0.198	0.153	1																														A2M
							TCF4	0.1604	0.549108	0.227	0.087	1		COX7A1	0.334533	-0.322663	0.605	0.661	1																														LDOC1L
							PSMC3	0.16079	-0.47468	0.318	0.652	1		MED8	0.33532	-0.518806	0.116	0.169	1																														TUBA1A
							HSP90AB1	0.160912	-0.480887	0.682	0.739	1		VGLL4	0.33532	-0.287835	0.116	0.169	1																														MTHFS
							LINC00116	0.162276	-0.35855	0.182	0.435	1		ST5	0.335366	0.47923	0.163	0.119	1																														DNAJA1
							SUMF2	0.162276	-0.258972	0.182	0.435	1		TGFBR2	0.336022	-0.593035	0.209	0.271	1																														KRT18
							RPL7	0.162537	0.379339	0.955	0.913	1		PMPCB	0.3366	0.26215	0.151	0.102	1																														LMNA
							NLK	0.163332	0.33948	0.182	0.043	1		TSPO	0.336645	-0.25843	0.5	0.559	1																														SCPEP1
							PCMT1	0.16334	-0.749789	0.591	0.696	1		PFKL	0.337029	-0.251506	0.151	0.203	1																														C19orf24
							CHD9	0.16369	1.07397	0.409	0.304	1		TYMP	0.338371	-0.30344	0.291	0.339	1																														NME5
							ASAH1	0.164346	-0.536201	0.455	0.652	1		OAT	0.338502	-0.316472	0.279	0.339	1																														DYRK2
							CD99	0.164444	-0.404057	0.318	0.652	1		COQ4	0.338699	-0.265449	0.116	0.169	1																														COX7C
							RHOC	0.164729	-0.750983	0.364	0.696	1		BRE	0.339284	-0.299612	0.058	0.102	1																														AKIRIN1
							PAQR7	0.166102	-0.281291	0.136	0.348	1		RARS	0.340063	0.382013	0.151	0.102	1																														MT1H
							KLHDC9	0.166102	-0.375056	0.136	0.348	1		KRT10	0.340158	-0.331545	0.395	0.492	1																														C1QC
							DCBLD2	0.166102	-0.32224	0.136	0.348	1		PRCP	0.341568	0.480012	0.244	0.186	1																														DYNC2LI1
							KLF10	0.166102	0.822279	0.318	0.174	1		ZC3H6	0.341569	0.264488	0.174	0.119	1																														DNAJC9
							SRSF8	0.166102	0.640021	0.318	0.174	1		TDG	0.3421	-0.354248	0.116	0.169	1																														UQCR10
							TSTD1	0.166431	0.694939	0.773	0.739	1		NTHL1	0.343548	0.515765	0.151	0.102	1																														MT-ND2
							NSMCE1	0.166454	-0.3225	0.182	0.435	1		SERPINI1	0.343734	-0.403089	0.058	0.102	1																														RGS1
							TUBA1B	0.166578	-0.431374	0.636	0.739	1		UQCRC2	0.344861	-0.443474	0.279	0.322	1																														LGALS9
							CYBA	0.166593	-0.533782	0.591	0.783	1		PRR13	0.346027	-0.609674	0.314	0.39	1																														RPL7L1
							NQO2	0.167222	0.965979	0.273	0.13	1		CCDC53	0.346343	-0.468021	0.151	0.203	1																														CPVL
							HSPA9	0.167264	-0.332435	0.227	0.522	1		PHPT1	0.346764	-0.320913	0.512	0.627	1																														SNX10
							ZNF706	0.167466	-0.482627	0.318	0.609	1		THRA	0.347057	0.300311	0.151	0.102	1																														TBL1X
							RPF1	0.167695	-0.801198	0.091	0.261	1		ATP6AP1	0.347488	-0.468079	0.163	0.22	1																														MRPS31
							PDZK1	0.167695	-0.351072	0.091	0.261	1		PRKCSH	0.349341	0.311323	0.186	0.136	1																														NUDT5
							KIFAP3	0.167695	-0.597509	0.091	0.261	1		LINC00493	0.349556	0.362035	0.453	0.39	1																														UBE2L6
							SH3YL1	0.167695	-0.847439	0.091	0.261	1		ATP6V1G1	0.349969	-0.318741	0.547	0.593	1																														AHR
							IGFBP5	0.167695	-0.627861	0.273	0.087	1		NUDT4	0.351455	-0.433404	0.174	0.22	1																														RP11-108M9.4
							ZFR	0.167695	-0.452518	0.091	0.261	1		GBP4	0.351856	-0.329385	0.105	0.153	1																														NUP58
							TMOD1	0.167695	-0.359336	0.091	0.261	1		SET	0.353365	-0.457912	0.326	0.373	1																														PHKG2
							SNHG10	0.167695	-0.332208	0.091	0.261	1		SERPINA1	0.353628	-0.396768	0.174	0.237	1																														TNFRSF1B
							USP8	0.167695	-0.46013	0.091	0.261	1		TMEM33	0.354141	0.40973	0.151	0.102	1																														NDUFB1
							FAM162A	0.168418	-0.984489	0.318	0.522	1		LAMTOR1	0.354525	-0.465348	0.337	0.407	1																														ABTB1
							NDUFS2	0.168436	-0.302701	0.273	0.565	1		TIMM9	0.354821	0.506006	0.174	0.119	1																														HSPA5
							SERINC5	0.168436	-0.32268	0.273	0.565	1		RPL36AL	0.355836	-0.270512	0.744	0.746	1																														GTF2A2
							NDUFS6	0.168628	-0.472833	0.545	0.783	1		SNRPC	0.356323	0.419667	0.291	0.254	1																														TOMM40
							TMEM261	0.168628	0.501234	0.727	0.609	1		CTSL	0.356535	-0.306338	0.314	0.373	1																														HMOX2
							HRSP12	0.168848	-0.969567	0.182	0.391	1		SRSF10	0.357796	-0.43115	0.256	0.322	1																														PGAM1
							POLK	0.169707	-0.461868	0.045	0.174	1		HLA-DRB1	0.35837	0.606763	0.291	0.22	1																														SOD1
							IQGAP2	0.169806	-0.292814	0.455	0.739	1		TCEAL1	0.358521	0.266468	0.233	0.169	1																														DCXR
							VAMP8	0.170154	-0.625247	0.545	0.826	1		FRG1	0.359044	-0.278739	0.267	0.339	1																														NUDT8
							SOD1	0.170746	-0.43338	0.773	0.783	1		AFF4	0.359428	-0.410318	0.116	0.169	1																														BBIP1
							TMEM9	0.170754	-0.262515	0.182	0.435	1		H2AFZ	0.361698	0.3243	0.477	0.424	1																														SYNE2
							HSPD1	0.170754	-0.413347	0.182	0.435	1		DPYSL2	0.361775	0.473244	0.314	0.254	1																														RPS6KB2
							MRPS23	0.170754	-0.52058	0.182	0.435	1		USP22	0.362425	0.351882	0.163	0.119	1																														RCC1
							RAB28	0.171395	0.65414	0.227	0.087	1		PAPOLA	0.364427	-0.358862	0.267	0.322	1																														ALAS1
							METTL14	0.171395	0.485059	0.227	0.087	1		PREPL	0.364938	0.285426	0.151	0.102	1																														SMS
							DPM3	0.171863	-0.293234	0.227	0.478	1		CPED1	0.364938	0.294618	0.151	0.102	1																														KLF10
							HLA-DPA1	0.171863	-0.473879	0.227	0.478	1		POLR2C	0.365456	-0.437374	0.151	0.203	1																														TIMM10
							TMEM258	0.174338	-0.459277	0.727	0.826	1		IGFBP2	0.365797	-0.301867	0.256	0.322	1																														TCF19
							ATP5G3	0.174983	-0.64376	0.773	0.826	1		ATP2A2	0.366584	-0.413705	0.105	0.153	1																														HSP90B1
							PSMD5-AS1	0.175095	0.904999	0.364	0.261	1		SKP1	0.367283	-0.290473	0.86	0.797	1																														SPCS3
							ACTR3	0.17542	0.26777	0.227	0.522	1		EPC1	0.367503	0.443321	0.244	0.186	1																														DGKZ
							CREG1	0.175503	-0.284871	0.136	0.348	1		TAX1BP1	0.368489	-0.328411	0.256	0.322	1																														AIMP1
							NDUFA10	0.175503	-0.635344	0.136	0.348	1		NASP	0.368638	0.387367	0.128	0.085	1																														CACUL1
							ARPC5L	0.175503	-0.502368	0.136	0.348	1		TRIAP1	0.368638	-0.360931	0.093	0.136	1																														SDC1
							GPX1	0.175777	0.583133	0.682	0.565	1		CA12	0.368638	-0.34499	0.093	0.136	1																														DDX50
							SELT	0.175851	0.856604	0.545	0.435	1		MRPS12	0.368705	-0.303798	0.151	0.203	1																														CDIP1
							AIF1L	0.175851	0.709836	0.5	0.478	1		PARP14	0.368776	-0.315128	0.174	0.237	1																														NUDT21
							TMBIM4	0.1759	-0.276494	0.591	0.739	1		POLR3GL	0.368888	0.26292	0.186	0.136	1																														FKBP15
							BCL7B	0.175999	0.558476	0.409	0.261	1		BSG	0.371013	0.459784	0.558	0.559	1																														HNRNPH1
							PEX11B	0.176266	0.420743	0.182	0.043	1		NSA2	0.371193	0.301067	0.302	0.254	1																														SF3B1
							MAN1A2	0.177437	0.866882	0.273	0.13	1		CTNNB1	0.372453	-0.332664	0.256	0.339	1																														ICAM1
							SNX4	0.177437	0.770145	0.273	0.13	1		LURAP1L	0.372592	-0.350917	0.093	0.136	1																														SNRNP27
							AGRN	0.177805	-0.514324	0.182	0.391	1		CCT2	0.372592	0.255367	0.128	0.085	1																														ARRB2
							ARMCX3	0.177805	0.891952	0.364	0.217	1		SEC11C	0.372915	0.299626	0.163	0.119	1																														LRPPRC
							SSSCA1	0.177805	-0.937162	0.182	0.391	1		LMBRD1	0.373428	0.496191	0.244	0.186	1																														PRPS1
							PPP1R15A	0.177805	0.697762	0.364	0.217	1		OGFR	0.37409	0.503489	0.14	0.102	1																														CDC42SE1
							GORASP2	0.178437	-0.308076	0.091	0.261	1		C22orf39	0.375552	0.63258	0.186	0.136	1																														UBAC1
							APOO	0.178437	-0.332922	0.091	0.261	1		PCF11	0.375938	0.278379	0.151	0.102	1																														STRADB
							SEPT1	0.178437	-0.33901	0.091	0.261	1		TPPP3	0.375938	-0.256251	0.151	0.102	1																														MT-ND3
							NIP7	0.178437	-0.31821	0.091	0.261	1		IFITM1	0.376369	-0.419568	0.872	0.712	1																														SPATS2L
							CPD	0.178437	-0.344378	0.091	0.261	1		TMEM183A	0.376453	0.483264	0.163	0.119	1																														CYB5A
							SKAP1	0.178437	-0.251526	0.091	0.261	1		SMAD2	0.376573	-0.293397	0.093	0.136	1																														RARRES2
							NSFL1C	0.178437	-0.301742	0.091	0.261	1		ARID5B	0.376923	-0.347067	0.349	0.424	1																														TKT
							FXYD1	0.179252	1.01873	0.545	0.565	1		TEX264	0.377298	-0.333992	0.116	0.169	1																														MSR1
							DDX3X	0.17956	0.722275	0.364	0.261	1		EIF3I	0.379491	0.324578	0.337	0.271	1																														DCPS
							CFAP97	0.179608	0.605471	0.455	0.304	1		FILIP1	0.380579	-0.37527	0.093	0.136	1																														IMP4
							VASN	0.179982	-0.540553	0.364	0.652	1		BLCAP	0.380714	-0.26915	0.14	0.186	1																														CBX3
							TRMT112	0.18089	-0.457212	0.636	0.87	1		TMEM123	0.380754	-0.41146	0.267	0.305	1																														GMPPA
							DNAJA1	0.182073	-0.287904	0.318	0.565	1		FABP1	0.381514	-1.34329	0.116	0.153	1																														CLOCK
							PYURF	0.182223	-0.435932	0.409	0.739	1		CEBPD	0.382132	0.519087	0.302	0.254	1																														MCM6
							TUBB2A	0.182223	-0.508939	0.455	0.696	1		FAM127B	0.382427	0.351278	0.244	0.186	1																														SERPINE2
							PHGDH	0.183013	-0.827791	0.045	0.174	1		IMPDH2	0.383323	0.267067	0.314	0.254	1																														LAMTOR2
							LINC00467	0.183013	-0.50431	0.045	0.174	1		TMEM14B	0.383561	-0.321691	0.244	0.305	1																														PEF1
							C1orf198	0.183013	-0.848565	0.045	0.174	1		USP16	0.383561	-0.28486	0.244	0.305	1																														CLDN10
							GLRX	0.183013	-0.258123	0.045	0.174	1		FGL2	0.384612	0.339532	0.128	0.085	1																														AQP1
							TENM2	0.183013	-0.863339	0.045	0.174	1		CERCAM	0.384612	0.348746	0.128	0.085	1																														ANXA3
							NSMF	0.183013	-0.825175	0.045	0.174	1		ZSCAN18	0.384612	0.267251	0.128	0.085	1																														FRMD8
							STON2	0.183013	-0.752664	0.045	0.174	1		SPTSSA	0.384839	0.356939	0.337	0.271	1																														ZCCHC3
							ATXN1L	0.183013	-0.250696	0.045	0.174	1		STARD7	0.385388	-0.359963	0.128	0.169	1																														ALDH1B1
							MAP2K3	0.183013	-0.409171	0.045	0.174	1		ATP6V1A	0.391982	-0.351137	0.116	0.169	1																														KIAA1191
							TNRC6C	0.183013	-0.675103	0.045	0.174	1		ATRX	0.392019	-0.289694	0.256	0.305	1																														MBIP
							TAX1BP1	0.183159	-0.363409	0.318	0.609	1		AP1S2	0.392755	0.493039	0.128	0.085	1																														ACTR10
							TCF25	0.183714	-0.384122	0.364	0.696	1		PDXK	0.392755	0.356933	0.128	0.085	1																														AGXT
							CSNK1A1	0.183851	0.61567	0.455	0.304	1		FBXO11	0.393786	0.269651	0.105	0.068	1																														INPP5F
							STRA13	0.18387	1.04252	0.409	0.348	1		MOB2	0.394122	-0.332133	0.081	0.119	1																														QPRT
							UXT	0.183937	-0.686219	0.409	0.609	1		EMP2	0.394454	0.565087	0.198	0.153	1																														HMGN5
							CLCN3	0.183964	-0.338607	0.091	0.261	1		RERG	0.396147	0.446107	0.279	0.22	1																														EIF2S1
							PRPF4B	0.18485	-0.415844	0.136	0.304	1		MMP24-AS1	0.396307	0.380181	0.256	0.203	1																														LIMS1
							MRPS5	0.185295	-0.257065	0.136	0.348	1		LIFR	0.396866	0.393778	0.128	0.085	1																														OAZ2
							LSM6	0.185295	-0.325126	0.136	0.348	1		SNUPN	0.397174	0.352334	0.14	0.102	1																														MRPL41
							PPP2CB	0.185295	0.300417	0.136	0.348	1		BPTF	0.398113	0.297197	0.163	0.119	1																														SIGIRR
							EWSR1	0.185295	0.957586	0.318	0.174	1		NUDCD2	0.398589	-0.476533	0.174	0.22	1																														NDUFA4
							SRGAP2C	0.186674	-0.686062	0.273	0.522	1		PKP4	0.401003	-0.398954	0.093	0.136	1																														SNRPE
							TGOLN2	0.18711	0.518794	0.364	0.217	1		SEC22C	0.401003	-0.302168	0.093	0.136	1																														UBR4
							XRCC6	0.18711	-0.281342	0.182	0.391	1		GLIPR1	0.401003	0.27227	0.128	0.085	1																														TLR3
							SERP1	0.187956	-0.26762	0.364	0.652	1		AXL	0.401745	0.313118	0.302	0.254	1																														RP11-397G17.1
							C6orf62	0.188698	0.730127	0.364	0.261	1		PLN	0.402858	0.446713	0.105	0.068	1																														METTL7B
							NAPA	0.188698	0.811853	0.364	0.261	1		FOLR1	0.402897	-0.252059	0.081	0.119	1																														WDR34
							PTPRO	0.188822	-0.396993	0.591	0.783	1		TAOK3	0.402944	0.342284	0.186	0.136	1																														HGS
							CNOT7	0.189121	0.824959	0.409	0.304	1		CLSTN1	0.405497	0.32996	0.163	0.119	1																														SUB1
							MTFR1L	0.189683	-0.550041	0.091	0.261	1		CTSA	0.406408	0.288576	0.384	0.339	1																														LARP4
							FMN2	0.189683	-0.423071	0.091	0.261	1		METTL5	0.407329	-0.30376	0.081	0.119	1																														CAMK1
							ACTR1B	0.189683	-0.32131	0.091	0.261	1		MAPKAP1	0.407329	-0.282171	0.081	0.119	1																														CNOT6L
							PRKRA	0.189683	-0.284332	0.091	0.261	1		EFR3A	0.407356	-0.278878	0.128	0.169	1																														FANCI
							POLR2H	0.189683	-0.620324	0.091	0.261	1		THSD4	0.407441	0.251083	0.105	0.068	1																														KDM1A
							PSMB9	0.189683	-0.306877	0.091	0.261	1		AZI2	0.407957	-0.368716	0.163	0.203	1																														FOS
							GDI1	0.189683	-0.316178	0.091	0.261	1		UBA1	0.409219	0.31044	0.163	0.119	1																														NDUFB8
							DNM1L	0.189683	-0.461008	0.091	0.261	1		TMEM160	0.410211	-0.309547	0.198	0.254	1																														MUT
							LGALS3	0.189683	-0.32096	0.091	0.261	1		PSMD1	0.411088	-0.358743	0.128	0.169	1																														SNRPD1
							AKAP13	0.189683	-0.317642	0.091	0.261	1		GPATCH4	0.41149	-0.770417	0.07	0.102	1																														TMEM27
							LYRM1	0.189683	-0.384688	0.091	0.261	1		TOR1AIP2	0.411688	-0.401638	0.163	0.22	1																														CRIP1
							MPDU1	0.189683	-0.345484	0.091	0.261	1		TMEM222	0.412054	0.292897	0.105	0.068	1																														USP25
							SCRN2	0.189683	-0.589624	0.091	0.261	1		AKR7A2	0.412263	-0.27318	0.291	0.339	1																														SH3BGRL3
							DYNLL2	0.189683	-0.506333	0.091	0.261	1		PIGK	0.412433	-0.254311	0.14	0.186	1																														NRBP1
							PFKL	0.189683	-0.329417	0.091	0.261	1		ANGPTL1	0.412962	0.306657	0.163	0.119	1																														EMC9
							IP6K2	0.19038	0.899398	0.5	0.391	1		UBTF	0.413566	0.288227	0.128	0.085	1																														BRCA1
							H2AFZ	0.19194	0.574291	0.5	0.478	1		PCYOX1	0.415065	-0.306818	0.221	0.271	1																														SSRP1
							DNAJC15	0.193109	-0.379058	0.273	0.565	1		SYPL1	0.41507	0.385648	0.349	0.305	1																														PPM1K
							LUC7L3	0.19409	0.31217	0.591	0.565	1		ASAH1	0.415202	-0.347701	0.36	0.424	1																														STAT2
							SLC25A6	0.194102	0.493067	0.727	0.696	1		SF3B4	0.416278	-0.521052	0.081	0.119	1																														CYFIP1
							ROMO1	0.195274	0.324336	0.818	0.652	1		MBNL1	0.416592	0.28634	0.221	0.169	1																														MLEC
							ARF5	0.195374	0.920255	0.455	0.348	1		UBE2J1	0.416592	0.28178	0.221	0.169	1																														HNRNPUL2
							SNRPD1	0.19583	0.540845	0.545	0.522	1		MEIS1	0.416698	0.305381	0.105	0.068	1																														RUVBL1
							CACYBP	0.196771	-0.695775	0.182	0.391	1		ADGRA2	0.417051	0.657522	0.14	0.102	1																														RNPS1
							VBP1	0.196771	-0.581744	0.182	0.391	1		DUSP3	0.417805	-0.261894	0.093	0.136	1																														RBM17
							EMC1	0.197076	-0.289479	0.045	0.174	1		TMEM173	0.419905	-0.309963	0.174	0.237	1																														SSR3
							SF3A3	0.197076	-0.823642	0.045	0.174	1		SSR4	0.420824	0.357536	0.721	0.644	1																														H2AFY
							NRDC	0.197076	-0.293201	0.045	0.174	1		ITGB3BP	0.42115	-0.640725	0.07	0.102	1																														CAPZA1
							PTGER3	0.197076	-0.415379	0.045	0.174	1		TMEM119	0.421373	0.353655	0.105	0.068	1																														MLLT1
							TIA1	0.197076	-0.310111	0.045	0.174	1		NIPA2	0.42207	-0.343922	0.093	0.136	1																														PSAT1
							REV1	0.197076	-0.258166	0.045	0.174	1		ZMAT2	0.423233	0.325094	0.221	0.169	1																														TATDN3
							LIMS1	0.197076	-0.261132	0.045	0.174	1		C1orf43	0.425377	-0.423464	0.198	0.237	1																														MLYCD
							PKP4	0.197076	-0.572223	0.045	0.174	1		ANAPC11	0.425541	-0.318005	0.512	0.559	1																														SAC3D1
							TLK1	0.197076	-0.259421	0.045	0.174	1		ELMSAN1	0.426079	0.270068	0.105	0.068	1																														C6orf89
							BCS1L	0.197076	-0.492801	0.045	0.174	1		CTNNBL1	0.426079	0.253212	0.105	0.068	1																														HNF1B
							RNPEPL1	0.197076	-0.402365	0.045	0.174	1		IL10RB	0.426079	0.365829	0.105	0.068	1																														MAP3K6
							ING5	0.197076	-0.279346	0.045	0.174	1		PPP1CC	0.427449	-0.321886	0.221	0.271	1																														PER2
							ABHD10	0.197076	-0.521335	0.045	0.174	1		STRAP	0.428714	-0.26116	0.267	0.322	1																														P4HB
							BTC	0.197076	-0.539637	0.045	0.174	1		PPFIBP1	0.428719	0.459535	0.198	0.153	1																														INTS6-AS1
							TTC37	0.197076	-0.29216	0.045	0.174	1		PLAU	0.429254	0.315662	0.14	0.102	1																														SMIM24
							ZSCAN26	0.197076	-0.472868	0.045	0.174	1		RBMX2	0.429917	-0.502412	0.081	0.119	1																														PDXDC1
							C6orf136	0.197076	-0.395671	0.045	0.174	1		ETFA	0.430712	-0.276404	0.14	0.186	1																														TJP2
							ENPP4	0.197076	-0.272396	0.045	0.174	1		SLC27A5	0.430815	0.363969	0.105	0.068	1																														PCID2
							SMPDL3A	0.197076	-0.285845	0.045	0.174	1		RNH1	0.431226	0.265713	0.453	0.407	1																														ZWILCH
							TMEM243	0.197076	-0.310931	0.045	0.174	1		CHCHD10	0.432655	-0.503113	0.453	0.458	1																														MRPL12
							TMEM139	0.197076	-0.83005	0.045	0.174	1		RBBP4	0.433785	0.314609	0.267	0.22	1																														VIM
							ABCB8	0.197076	-0.732291	0.045	0.174	1		C17orf89	0.434348	-0.360227	0.302	0.356	1																														FOLR1
							MAOB	0.197076	-0.314403	0.045	0.174	1		CHD1	0.43452	-0.291289	0.081	0.119	1																														HSPD1
							ARAF	0.197076	-0.373571	0.045	0.174	1		C1orf52	0.435887	-0.46697	0.07	0.102	1																														VPS72
							TNFRSF11B	0.197076	-0.629002	0.045	0.174	1		TM9SF2	0.436246	-0.279242	0.244	0.305	1																														RBP4
							FAM160A2	0.197076	-0.576612	0.045	0.174	1		SDCBP	0.436469	-0.36621	0.384	0.441	1																														CFLAR
							SYVN1	0.197076	-0.696266	0.045	0.174	1		PROSC	0.437504	0.542146	0.14	0.102	1																														ZFAND2A
							STARD10	0.197076	-0.764774	0.045	0.174	1		COPS7A	0.437779	-0.255979	0.128	0.169	1																														RPL39L
							ARRB1	0.197076	-0.273548	0.045	0.174	1		TOMM5	0.438153	-0.457925	0.14	0.186	1																														MBD2
							SMCO4	0.197076	-0.284292	0.045	0.174	1		MALAT1	0.438477	-0.28887	0.988	0.966	1																														SLBP
							WAPL	0.197076	-0.299026	0.045	0.174	1		TNFRSF14	0.439152	-0.264316	0.081	0.119	1																														CSNK2B
							NHLRC2	0.197076	-0.329037	0.045	0.174	1		RNF216	0.439152	-0.271404	0.081	0.119	1																														GSDMD
							SARNP	0.197076	-0.646045	0.045	0.174	1		CCL4	0.439723	0.328575	0.163	0.119	1																														COMMD8
							C12orf65	0.197076	-0.323168	0.045	0.174	1		CBLB	0.440378	0.35867	0.105	0.068	1																														PLCE1
							CGRRF1	0.197076	-0.738998	0.045	0.174	1		TTC28	0.440378	0.356809	0.105	0.068	1																														SMTN
							SNX1	0.197076	-0.309719	0.045	0.174	1		DPF2	0.441672	-0.267787	0.128	0.169	1																														RARRES3
							ST20	0.197076	-0.71962	0.045	0.174	1		CTSH	0.442368	0.28394	0.209	0.169	1																														CTD-2396E7.11
							BTBD1	0.197076	-0.31978	0.045	0.174	1		CTDSPL	0.443812	-0.411319	0.081	0.119	1																														CWC22
							UNC45A	0.197076	-0.734655	0.045	0.174	1		MACF1	0.444594	0.257017	0.279	0.22	1																														MMADHC
							PDXDC1	0.197076	-0.350033	0.045	0.174	1		THOC2	0.445584	-0.301723	0.128	0.169	1																														KRTCAP2
							GFOD2	0.197076	-0.637918	0.045	0.174	1		DIMT1	0.445875	-0.282959	0.07	0.102	1																														SLC9A3R1
							MED11	0.197076	-0.255216	0.045	0.174	1		UBL4A	0.445875	-0.578756	0.07	0.102	1																														PUM1
							HDHD2	0.197076	-0.6025	0.045	0.174	1		MRFAP1	0.447218	-0.466516	0.395	0.458	1																														MS4A6A
							PCED1A	0.197076	-0.270506	0.045	0.174	1		C16orf13	0.448024	0.600265	0.256	0.22	1																														SCAF1
							YIPF2	0.197076	-0.278591	0.045	0.174	1		CYTH3	0.448645	0.418043	0.116	0.085	1																														AREG
							EML2	0.197076	-0.593733	0.045	0.174	1		EIF5	0.448784	0.296124	0.302	0.254	1																														ATPAF1
							AKT1S1	0.197076	-0.410077	0.045	0.174	1		SF3B6	0.449917	-0.262114	0.442	0.492	1																														LUM
							LAPTM4A	0.197754	-0.540159	0.773	0.826	1		ACTR1B	0.450047	0.273175	0.14	0.102	1																														PBX1
							SRSF3	0.198191	0.700079	0.591	0.565	1		RPL22L1	0.450083	0.38054	0.198	0.153	1																														ZDHHC6
							SUN2	0.198215	-0.258134	0.227	0.478	1		COL4A1	0.450159	-0.409706	0.314	0.339	1																														EBLN3
							LGALS3BP	0.19927	-0.502038	0.409	0.696	1		ATXN2	0.450917	-0.516385	0.07	0.102	1																														CD58
							FAM96B	0.20038	-0.601425	0.364	0.609	1		SYNRG	0.450917	-0.27951	0.07	0.102	1																														SUV39H1
							RNH1	0.201332	-0.384451	0.5	0.783	1		EXT2	0.45149	0.253482	0.163	0.119	1																														TMEM43
							SUMO3	0.201666	1.01769	0.409	0.348	1		TCEA1	0.451753	-0.403515	0.314	0.356	1																														RBM47
							HIGD2A	0.203327	0.578826	0.636	0.609	1		NECAP2	0.452313	-0.56722	0.116	0.153	1																														PSME2
							CPEB4	0.204369	-0.523317	0.273	0.522	1		GOLGA7	0.452848	-0.2747	0.174	0.22	1																														FGD4
							FKBP8	0.204369	0.406845	0.455	0.348	1		ARRDC3	0.453609	0.253523	0.233	0.186	1																														SPDL1
							MCL1	0.20608	0.609433	0.318	0.174	1		CD74	0.454693	0.258159	0.523	0.458	1																														NQO2
							PLEKHA1	0.20608	0.316825	0.136	0.348	1		RAB5A	0.455991	-0.429138	0.07	0.102	1																														UNG
							SPTSSA	0.206384	-0.646246	0.136	0.304	1		PSMC2	0.457336	0.257628	0.198	0.153	1																														ALDH4A1
							SSR2	0.206548	-0.539578	0.455	0.696	1		PHLDB1	0.457961	-0.38214	0.081	0.119	1																														CAP1
							DNAJB2	0.206791	-0.328107	0.182	0.391	1		HSPA1A	0.459095	0.369013	0.244	0.186	1																														LINC00116
							EIF3J	0.206791	-0.267004	0.182	0.391	1		ACADSB	0.461098	-0.286948	0.07	0.102	1																														SLC22A12
							UBE2V2	0.207624	0.49961	0.409	0.304	1		MOAP1	0.462732	-0.309179	0.081	0.119	1																														ASUN
							MMP24-AS1	0.207823	-0.323658	0.318	0.565	1		EMC6	0.464654	0.279887	0.198	0.153	1																														SSSCA1
							HNRNPDL	0.209024	0.618899	0.5	0.522	1		MFGE8	0.465826	0.259471	0.453	0.407	1																														RAB29
							PSMD4	0.210973	0.640677	0.455	0.391	1		KIN	0.466236	-0.325194	0.07	0.102	1																														ACP5
							PFDN6	0.211915	-0.258336	0.182	0.391	1		ARPC4	0.466292	-0.347715	0.302	0.356	1																														DECR1
							WBSCR16	0.211916	0.53703	0.045	0.174	1		LYRM7	0.467084	0.315453	0.14	0.102	1																														EIF3D
							ENTPD5	0.211916	0.613172	0.045	0.174	1		DDRGK1	0.467252	0.448454	0.233	0.186	1																														CCNG1
							LMAN2	0.212023	-0.363657	0.409	0.696	1		PARP1	0.467532	-0.485126	0.081	0.119	1																														HAUS7
							IL32	0.21316	-0.39163	0.227	0.435	1		NDUFA6	0.470068	-0.496951	0.465	0.475	1																														ASRGL1
							EMC10	0.213661	-0.436443	0.273	0.522	1		RABEP1	0.472358	-0.315351	0.081	0.119	1																														SUGP2
							CDKN1A	0.213725	0.355234	0.091	0.261	1		MAP1LC3B	0.474104	0.358779	0.256	0.22	1																														EIF4G2
							FAM3A	0.213725	0.637634	0.091	0.261	1		PRELP	0.475158	0.525993	0.326	0.305	1																														HPRT1
							PTP4A2	0.215039	1.32417	0.318	0.217	1		ADAM9	0.476461	-0.581295	0.151	0.186	1																														SNX14
							YWHAG	0.215039	0.828819	0.318	0.217	1		UBL3	0.476461	-0.423922	0.151	0.186	1																														DEK
							UPF3A	0.215039	0.814553	0.318	0.217	1		NES	0.476607	-0.410753	0.07	0.102	1																														SUZ12
							MAF	0.215039	0.924377	0.318	0.217	1		PRKAR2A	0.478745	0.348918	0.151	0.119	1																														TUBA4A
							PTPRA	0.215039	0.586802	0.318	0.217	1		COX7C	0.478847	-0.339167	0.826	0.831	1																														ZSCAN16-AS1
							FAM200B	0.215815	-0.366389	0.273	0.478	1		RP11-352M15.2	0.479827	-0.314399	0.105	0.068	1																														RAB11FIP5
							CTSB	0.217178	-0.380564	0.182	0.391	1		PHYKPL	0.480094	0.34495	0.14	0.102	1																														ARPC2
							CHP1	0.217178	-0.334005	0.182	0.391	1		CCNG1	0.48032	-0.296935	0.151	0.186	1																														SNAP23
							DPY30	0.217354	-0.306973	0.227	0.478	1		IDH3B	0.481119	0.322936	0.233	0.186	1																														NDUFAF1
							RNF220	0.217765	0.832256	0.5	0.435	1		RERE	0.481732	-0.456515	0.116	0.153	1																														ATP13A3
							SLC25A36	0.217811	-0.879696	0.136	0.304	1		MSRA	0.481839	-0.333438	0.07	0.102	1																														VDAC2
							BDH2	0.217811	-0.286323	0.136	0.304	1		HEBP1	0.484095	0.265508	0.256	0.22	1																														DDX39A
							PDRG1	0.217811	-0.544009	0.136	0.304	1		STAMBP	0.484474	0.329779	0.14	0.102	1																														HNRNPR
							MZT2B	0.217924	0.648733	0.591	0.609	1		ADSS	0.485778	0.273292	0.128	0.169	1																														ANK2
							COX17	0.222621	-0.309866	0.727	0.87	1		MBIP	0.486018	-0.252878	0.116	0.153	1																														SMC3
							COX7A2L	0.224492	0.741746	0.636	0.696	1		ARMCX1	0.486995	-0.286421	0.163	0.203	1																														CSTF1
							CALM1	0.224492	-0.448725	0.545	0.783	1		PIAS2	0.487002	0.268831	0.081	0.119	1																														RBM8A
							MSRB3	0.226027	0.743212	0.318	0.217	1		ECHS1	0.487074	-0.483305	0.291	0.322	1																														TIMMDC1
							AMZ2	0.226027	0.746615	0.318	0.217	1		NPM3	0.487651	0.337079	0.186	0.153	1																														KIAA1671
							LINC00657	0.226027	0.801096	0.318	0.217	1		LAP3	0.488612	0.250754	0.267	0.22	1																														RABIF
							PKM	0.226417	0.513875	0.591	0.478	1		METTL7A	0.490274	0.329386	0.174	0.136	1																														KCMF1
							NDNF	0.226833	-0.607064	0.545	0.652	1		DAB2	0.491878	-0.509242	0.267	0.288	1																														BBOX1
							APOE	0.227583	-0.411741	0.636	0.783	1		NSMCE3	0.492397	-0.345283	0.07	0.102	1																														CAPG
							YY1	0.227934	-0.393342	0.182	0.391	1		TMEM107	0.492397	-0.426006	0.07	0.102	1																														DERA
							HS3ST3B1	0.227934	-0.261903	0.182	0.391	1		PRDX1	0.494333	-0.303658	0.651	0.678	1																														FABP5
							TMEM80	0.228686	0.727459	0.364	0.261	1		RPA1	0.497723	-0.346488	0.07	0.102	1																														BARD1
							EEF1B2	0.228804	0.458897	0.727	0.739	1		CAMK2N1	0.49838	-0.262361	0.163	0.203	1																														PCBD1
							PIGF	0.229685	-0.449288	0.136	0.304	1		SMC3	0.499869	-0.366149	0.151	0.186	1																														PSMB10
							C5orf15	0.229685	-0.253309	0.136	0.304	1		PLA2G12A	0.500251	-0.367051	0.105	0.068	1																														CCT6A
							MAF1	0.229685	-0.659938	0.136	0.304	1		DNMT1	0.500251	-0.286819	0.105	0.068	1																														C8orf59
							PPP1R16A	0.229685	-0.488719	0.136	0.304	1		INO80C	0.500367	0.278923	0.116	0.085	1																														NUCB1
							CD320	0.229685	-0.785183	0.136	0.304	1		RNPEP	0.502294	0.26034	0.174	0.136	1																														ANP32A
							MTSS1	0.230002	0.82661	0.455	0.391	1		TTC14	0.502334	-0.261719	0.233	0.186	1																														HLA-E
							POLA2	0.231752	0.707816	0.545	0.478	1		BORCS7	0.503977	0.514603	0.233	0.203	1																														MT-ND1
							CTNNA1	0.232028	-0.684105	0.364	0.609	1		HNRNPH3	0.504314	-0.350242	0.291	0.339	1																														PSMA4
							RPS13	0.237567	0.259595	0.955	0.87	1		TCF4	0.504782	-0.288194	0.326	0.373	1																														FCER1G
							BZW1	0.237786	0.594361	0.409	0.304	1		HEXIM1	0.505221	-0.496772	0.093	0.119	1																														METTL7A
							AKR1A1	0.239064	-0.366017	0.182	0.391	1		TBCB	0.507597	-0.299856	0.407	0.475	1																														ARPP19
							CSDC2	0.240961	0.708962	0.409	0.348	1		SDR39U1	0.510099	0.306647	0.116	0.085	1																														ELAVL1
							SDF2L1	0.241318	-0.270926	0.364	0.652	1		C7orf55	0.511398	0.265912	0.291	0.254	1																														HOXA-AS2
							WFS1	0.242012	-0.358797	0.136	0.304	1		DNPH1	0.51191	0.403625	0.36	0.339	1																														TPMT
							PAWR	0.242012	-0.325563	0.136	0.304	1		FIP1L1	0.512092	-0.702869	0.105	0.136	1																														XXbac-B135H6.15
							PRKCSH	0.242012	-0.458228	0.136	0.304	1		SLC9A3R2	0.51471	-1.0105	0.326	0.339	1																														PLSCR1
							ST3GAL6	0.242534	-0.51807	0.5	0.652	1		ADPRHL2	0.515003	0.372571	0.116	0.085	1																														UBE2A
							ANAPC13	0.244532	-0.319876	0.227	0.435	1		LINC00657	0.515239	0.375498	0.302	0.271	1																														NAMPT
							SRSF7	0.246128	0.510281	0.5	0.391	1		RAB34	0.51953	0.313449	0.372	0.322	1																														LMNB1
							ARL1	0.246228	-0.360786	0.273	0.478	1		FAM3C	0.519696	0.287	0.337	0.305	1																														WLS
							PTRHD1	0.248554	-0.29871	0.273	0.522	1		WDR60	0.51993	0.275996	0.116	0.085	1																														MTHFD2
							KLHL42	0.249193	0.641724	0.318	0.217	1		TOB1	0.520695	-0.39798	0.221	0.254	1																														LSM5
							ASNA1	0.250221	0.652112	0.455	0.391	1		MT-CO3	0.520907	-0.288747	1	0.966	1																														SLC17A3
							ADD3	0.250802	0.697958	0.364	0.261	1		FAM136A	0.521127	-0.493717	0.105	0.068	1																														LGALS2
							DRG1	0.250802	0.48132	0.364	0.261	1		GLB1	0.521404	0.287268	0.151	0.119	1																														GMPS
							CBY1	0.250802	0.757515	0.364	0.261	1		BCL2L1	0.521409	-0.491585	0.105	0.136	1																														TMEM183A
							SFPQ	0.251576	1.07048	0.409	0.348	1		FILIP1L	0.524949	-0.430801	0.244	0.271	1																														LARP1
							ORMDL3	0.251576	0.634009	0.409	0.348	1		SMNDC1	0.529563	-0.399749	0.14	0.169	1																														CGNL1
							IRF2BP2	0.254798	0.708193	0.273	0.174	1		CELF1	0.529813	0.408321	0.198	0.169	1																														RBP5
							ITGB1BP1	0.254798	0.991319	0.273	0.174	1		MRPS34	0.529955	0.354585	0.314	0.271	1																														GLRX5
							TCTA	0.254798	-0.335513	0.136	0.304	1		FUBP1	0.530165	0.330014	0.151	0.119	1																														GDF15
							PURA	0.254798	1.10497	0.273	0.174	1		PHAX	0.530165	0.297766	0.151	0.119	1																														HRSP12
							PSMG3	0.254798	0.707469	0.273	0.174	1		GPBP1L1	0.530813	-0.301036	0.105	0.136	1																														VOPP1
							MKRN1	0.254798	0.724249	0.273	0.174	1		NIT1	0.530813	0.401404	0.128	0.102	1																														MGST1
							FDFT1	0.254798	0.819789	0.273	0.174	1		RP11-490M8.1	0.530813	-0.480282	0.105	0.136	1																														PLPP3
							SLC35B1	0.254798	-0.335684	0.136	0.304	1		MED30	0.534573	0.412526	0.151	0.119	1																														GPR160
							SIRPA	0.254798	-0.339543	0.136	0.304	1		CEP57	0.534857	-0.372661	0.093	0.119	1																														FKBP2
							U2AF1L4	0.254798	0.701807	0.273	0.174	1		SERPINB9	0.535546	0.293926	0.128	0.102	1																														STK17B
							SHARPIN	0.255209	0.757649	0.318	0.217	1		CALR	0.536036	0.257333	0.628	0.61	1																														RP11-262H14.3
							TMEM138	0.255351	-0.854614	0.136	0.261	1		ZFYVE16	0.540301	0.28406	0.128	0.102	1																														MICU2
							ARL6IP5	0.255464	-0.497298	0.318	0.522	1		CWF19L2	0.541525	0.273977	0.198	0.169	1																														UBXN4
							LRPAP1	0.256739	-0.63369	0.409	0.565	1		CLTC	0.542025	0.40308	0.244	0.22	1																														ROCK1
							NDUFS4	0.256739	-0.266592	0.318	0.652	1		PXMP2	0.543444	0.339171	0.151	0.119	1																														RAN
							PPFIA4	0.256887	-0.520531	0.091	0.217	1		EIF4G2	0.544672	-0.335241	0.395	0.441	1																														SDF2L1
							BAG6	0.256887	-0.726953	0.091	0.217	1		DTWD1	0.546587	0.262068	0.163	0.136	1																														SUMO2
							PRSS23	0.256887	-0.492116	0.091	0.217	1		SPP1	0.548288	-0.475687	0.43	0.441	1																														CD3D
							M6PR	0.256887	-0.722373	0.091	0.217	1		MDH2	0.549009	0.479543	0.36	0.339	1																														NARS
							TP53I13	0.256887	-0.466988	0.091	0.217	1		ZNF146	0.549874	-0.281872	0.105	0.136	1																														SEPT7
							BAG1	0.257004	-0.39885	0.273	0.478	1		YWHAE	0.549935	-0.333935	0.442	0.458	1																														DCTN6
							PSMA3	0.257004	-0.303406	0.273	0.478	1		PPIL3	0.551035	0.475089	0.186	0.153	1																														RRM1
							ZBTB48	0.259837	0.442508	0.136	0.043	1		SURF2	0.552388	0.277038	0.151	0.119	1																														TRPM7
							EPHA2	0.259837	0.377345	0.136	0.043	1		RAP1A	0.552431	0.483894	0.221	0.186	1																														IER3IP1
							USP48	0.259837	0.36967	0.136	0.043	1		LTBP3	0.553324	0.415062	0.198	0.153	1																														EXOSC8
							LUZP1	0.259837	0.350068	0.136	0.043	1		KRTCAP2	0.554482	-0.373301	0.547	0.61	1																														ARFGAP1
							IPO13	0.259837	0.551881	0.136	0.043	1		AMFR	0.554691	0.279387	0.128	0.102	1																														MGST2
							DMAP1	0.259837	0.536143	0.136	0.043	1		CCNDBP1	0.5552	-0.298298	0.14	0.169	1																														DDX56
							MKNK1	0.259837	0.548327	0.136	0.043	1		EVA1B	0.556775	-0.371578	0.151	0.186	1																														ILF2
							RBMXL1	0.259837	0.387817	0.136	0.043	1		PDCD6IP	0.556775	-0.413021	0.151	0.186	1																														EIF1AY
							SLC25A24	0.259837	0.677908	0.136	0.043	1		CD24	0.557116	0.311721	0.256	0.22	1																														CTSL
							SF3B4	0.259837	0.501429	0.136	0.043	1		CTGF	0.557309	-0.322748	0.453	0.458	1																														DUT
							CRTC2	0.259837	0.44723	0.136	0.043	1		PCNP	0.560201	-0.32814	0.453	0.475	1																														C15orf48
							IPO9	0.259837	0.509536	0.136	0.043	1		SEPN1	0.560207	0.515739	0.116	0.085	1																														GTF3C5
							ASXL2	0.259837	1.06105	0.136	0.043	1		FNBP1	0.560207	-0.275458	0.093	0.119	1																														ATF3
							HAGLR	0.259837	0.375825	0.136	0.043	1		SNRPN	0.56088	0.450761	0.349	0.339	1																														HAUS6
							UBE2F	0.259837	0.521692	0.136	0.043	1		GTF2I	0.561237	0.343484	0.244	0.203	1																														ZBTB8OS
							FARP2	0.259837	0.585886	0.136	0.043	1		MSRB3	0.561408	-0.33024	0.163	0.203	1																														GLDC
							USP4	0.259837	0.512064	0.136	0.043	1		NID1	0.562241	0.416712	0.233	0.203	1																														ANLN
							WDR82	0.259837	0.620441	0.136	0.043	1		FAM129B	0.564388	0.524835	0.128	0.102	1																														STAU1
							TMF1	0.259837	1.03472	0.136	0.043	1		PSME1	0.565651	-0.267725	0.616	0.644	1																														AES
							LINC00882	0.259837	0.471789	0.136	0.043	1		SECISBP2L	0.565939	0.256341	0.151	0.119	1																														MRPS36
							DUBR	0.259837	0.56555	0.136	0.043	1		DPP7	0.565988	-0.274119	0.209	0.237	1																														RFC4
							NMD3	0.259837	1.17187	0.136	0.043	1		PARP10	0.570507	-0.338763	0.093	0.119	1																														CD69
							RPL39L	0.259837	0.431869	0.136	0.043	1		ANKRD11	0.571602	0.250717	0.221	0.186	1																														RHBDF2
							IDUA	0.259837	0.311054	0.136	0.043	1		TUFM	0.571908	0.377054	0.36	0.356	1																														HAT1
							RP11-539L10.3	0.259837	0.617527	0.136	0.043	1		LMF2	0.573642	-0.35161	0.163	0.203	1																														SETD3
							KLF3	0.259837	0.585314	0.136	0.043	1		TNRC6A	0.574165	0.262271	0.128	0.102	1																														TMEM129
							UGDH	0.259837	0.364756	0.136	0.043	1		UBXN1	0.574985	-0.262772	0.395	0.441	1																														HIF1A
							CDH6	0.259837	0.475682	0.136	0.043	1		IDS	0.57506	-0.318187	0.128	0.153	1																														MYLIP
							TCERG1	0.259837	0.508198	0.136	0.043	1		COX16	0.576916	0.297647	0.209	0.169	1																														MMAB
							EXOC2	0.259837	0.636389	0.136	0.043	1		IDH2	0.577018	0.327981	0.163	0.136	1																														GNG5
							KIF13A	0.259837	0.405309	0.136	0.043	1		DHX9	0.579083	0.333214	0.128	0.102	1																														TMEM170A
							NFKBIL1	0.259837	0.510165	0.136	0.043	1		TNFAIP2	0.579083	0.302587	0.128	0.102	1																														SNX6
							VARS	0.259837	0.409764	0.136	0.043	1		TMEM159	0.579083	0.335992	0.128	0.102	1																														TRAC
							PBX2	0.259837	0.652268	0.136	0.043	1		MRPL10	0.579083	0.311906	0.128	0.102	1																														AKR1C3
							STK38	0.259837	0.512909	0.136	0.043	1		DCAF8	0.580897	-0.477346	0.093	0.119	1																														PTH1R
							CYB5R4	0.259837	0.641583	0.136	0.043	1		XPA	0.581429	0.44935	0.163	0.136	1																														PGP
[truncated: 1,423 more rows]
[truncated: 53 more columns]
