# Supplementary material for: Single‐cell RNA landscape of cell fate decision of renal proximal tubular epithelial cells and immune‐microenvironment in kidney fibrosis
Source: Clin Transl Med. 2022 Sep 9;12(9):e1010. doi: 10.1002/ctm2.1010 (PMC9460484; doi:10.1002/ctm2.1010)
Supplement: Supplementary file 4 — Supporting Information [file CTM2-12-e1010-s005.xlsx]

## Sheet: Supplementary Table S4-FS10.deg
	p_val	avg_log2FC	pct.1	pct.2	p_val_adj
PDZK1IP1	0	-1.16937	0.868	0.967	0
HMGCS2	0	1.98985	0.168	0.002	0
S100A1	0	-1.56582	0.404	0.806	0
RPS27	0	0.594312	0.991	0.99	0
NAT8	0	-1.84504	0.562	0.845	0
IGKC	0	4.11773	0.914	0.051	0
DBI	0	-1.16522	0.707	0.898	0
JCHAIN	0	0.998738	0.187	0.005	0
SPP1	0	-1.4688	0.66	0.896	0
STK19	0	-1.72673	0.122	0.592	0
AC090498.1	0	1.64306	0.839	0.59	0
RARRES2	0	-1.70576	0.204	0.614	0
TMSB4X	0	1.3826	0.794	0.561	0
RARRES3	0	-1.70522	0.29	0.712	0
CRYAB	0	-2.34951	0.65	0.878	0
RPS26	0	0.861963	0.926	0.889	0
RPS29	0	0.639152	0.986	0.982	0
IGHG4	0	2.05806	0.443	0.008	0
IGHG2	0	0.999323	0.206	0.002	0
IGHA1	0	2.76359	0.617	0.011	0
IGHG1	0	2.11647	0.479	0.019	0
IGHG3	0	1.96767	0.453	0.015	0
GATM	0	1.16448	0.952	0.88	0
IGLC2	0	3.29638	0.78	0.04	0
IGLC3	0	1.64572	0.335	0.024	0
IGLC7	0	0.606502	0.125	0	0
RPL41	5.8386e-276	0.434912	0.996	0.998	1.29424e-271
FABP1	2.80351e-272	-2.22453	0.554	0.759	6.21454e-268
MT-ND4	6.08471e-266	-0.801539	0.969	0.99	1.3488e-261
NDUFA4	3.14861e-260	-0.744666	0.831	0.929	6.97953e-256
ATP5J	2.60872e-242	-0.894496	0.714	0.86	5.78275e-238
RPL36	2.28128e-239	0.578358	0.963	0.961	5.05692e-235
RPS21	5.8437e-238	0.816905	0.883	0.849	1.29537e-233
RPS28	5.63422e-235	0.458704	0.987	0.992	1.24894e-230
COX7B	2.27297e-231	-0.771571	0.768	0.908	5.03849e-227
CXCL14	9.68512e-230	-0.785549	0.765	0.912	2.1469e-225
MT1G	2.66201e-216	0.80846	0.989	0.949	5.90087e-212
AC093326.1	3.39193e-214	-1.26487	0.067	0.423	7.51889e-210
PCP4	2.56175e-213	-1.52913	0.177	0.528	5.67864e-209
ATP5G3	1.522e-208	-0.777534	0.748	0.871	3.37381e-204
CHCHD10	1.07732e-203	-0.815865	0.707	0.85	2.38809e-199
IL32	9.31808e-203	-0.988772	0.586	0.832	2.06554e-198
RPL37	2.84078e-195	0.531769	0.957	0.955	6.29716e-191
HBA2	6.91503e-195	0.446769	0.093	0.003	1.53285e-190
SOD1	1.0848e-191	-0.707874	0.743	0.884	2.40467e-187
HSPE1	3.03434e-190	-0.722744	0.695	0.874	6.72623e-186
CALM1	5.78406e-187	-0.829541	0.561	0.8	1.28215e-182
MAOA	8.06768e-181	-0.943054	0.288	0.636	1.78836e-176
CSRP2	8.57172e-180	-1.07042	0.078	0.388	1.90009e-175
PCK1	9.76089e-178	-0.910462	0.528	0.796	2.1637e-173
MIF	1.31786e-177	0.705268	0.875	0.843	2.92129e-173
COX7A2	7.27589e-175	-0.614338	0.775	0.887	1.61285e-170
IGHM	1.30607e-172	0.363634	0.072	0	2.89515e-168
CRIP1	2.7682e-170	1.02394	0.178	0.031	6.13626e-166
ATP5O	1.44753e-169	-0.819898	0.54	0.765	3.20875e-165
IFITM3	2.58514e-169	-1.04345	0.349	0.663	5.73049e-165
USMG5	2.7613e-169	-0.5965	0.782	0.918	6.12097e-165
CTSH	3.50847e-169	-1.02673	0.258	0.569	7.77722e-165
ATP5H	1.83558e-167	-0.849169	0.471	0.727	4.06892e-163
S100A6	4.74512e-167	1.45985	0.542	0.325	1.05185e-162
DYNLL1	5.90955e-165	-0.750311	0.585	0.801	1.30997e-160
B2M	3.43712e-163	-0.690853	0.812	0.902	7.61907e-159
LDHB	1.15661e-162	-0.696184	0.72	0.869	2.56385e-158
NDUFB4	3.00051e-162	-0.809929	0.539	0.762	6.65124e-158
UQCRB	3.29592e-162	-0.608453	0.759	0.921	7.30606e-158
MANF	3.55292e-162	-1.0201	0.115	0.406	7.87575e-158
HRASLS2	2.22418e-158	-0.926933	0.025	0.294	4.93034e-154
MCCD1	1.1059e-157	-0.898631	0.249	0.582	2.45145e-153
CD74	6.35676e-156	-0.832638	0.495	0.749	1.4091e-151
MPC2	1.08539e-155	-0.778637	0.44	0.721	2.40598e-151
MYL12B	1.14987e-154	-0.782088	0.485	0.748	2.54892e-150
COX5A	2.18576e-153	-0.744575	0.503	0.75	4.84517e-149
SMIM24	1.14562e-151	-0.688342	0.658	0.838	2.53949e-147
CISD1	6.07249e-151	-0.804013	0.371	0.661	1.34609e-146
TMEM27	4.78449e-149	-0.925699	0.314	0.608	1.06058e-144
CD52	1.07493e-144	0.578099	0.149	0.025	2.3828e-140
RPL37A	1.27366e-144	0.392391	0.97	0.974	2.82333e-140
COX7A1	1.33413e-142	-0.934943	0.139	0.423	2.95736e-138
PTGR1	3.36358e-140	-0.802382	0.263	0.551	7.45605e-136
EIF1	4.69854e-138	-0.531724	0.792	0.903	1.04152e-133
APOE	2.44764e-137	-0.521792	0.893	0.944	5.42569e-133
UBB	2.64246e-137	-0.577425	0.786	0.877	5.85754e-133
MDH1	4.81813e-137	-0.778419	0.42	0.697	1.06804e-132
PDZK1	1.59386e-135	-0.769799	0.466	0.711	3.53311e-131
AKR7A3	5.18356e-133	-0.715984	0.307	0.606	1.14904e-128
NDUFC2	9.7262e-132	-0.767669	0.348	0.623	2.15601e-127
RNF186	1.91007e-131	-0.757013	0.048	0.302	4.23404e-127
GRHPR	3.00818e-131	-0.787768	0.358	0.621	6.66824e-127
SRP14	1.32297e-130	-0.547097	0.693	0.865	2.93262e-126
ANGPTL3	1.53424e-129	-0.874588	0.136	0.418	3.40095e-125
RPL38	3.15372e-129	0.46656	0.938	0.938	6.99084e-125
TPSB2	4.24436e-129	0.354233	0.074	0.004	9.40847e-125
NDUFAB1	7.15478e-128	-0.712085	0.371	0.639	1.586e-123
SERPINA1	9.81728e-128	-1.14092	0.275	0.547	2.1762e-123
HBB	9.87546e-128	0.320798	0.069	0.003	2.18909e-123
MT-CYB	1.85227e-126	-0.572887	0.966	0.969	4.10592e-122
NDUFB3	6.59674e-126	-0.674191	0.433	0.687	1.4623e-121
CSTB	3.92528e-125	-0.752508	0.333	0.607	8.70118e-121
SDF2L1	6.47878e-125	-0.825809	0.165	0.423	1.43615e-120
MT-ND5	3.33635e-123	-0.6222	0.741	0.873	7.3957e-119
MT1X	3.30806e-122	0.895396	0.897	0.823	7.33298e-118
PCBP2	1.94654e-121	0.874161	0.682	0.571	4.31488e-117
CYB5A	2.67408e-121	-0.488496	0.837	0.906	5.92763e-117
MT1F	5.35034e-121	0.734572	0.831	0.735	1.18601e-116
FOS	9.3711e-121	1.25159	0.413	0.218	2.07729e-116
FABP3	1.59418e-120	-0.856294	0.251	0.518	3.53381e-116
COX5B	4.34581e-120	-0.459567	0.848	0.906	9.63335e-116
LAMTOR5	1.49967e-119	-0.492562	0.746	0.876	3.32433e-115
RPL32	1.73031e-119	0.357386	0.979	0.983	3.83557e-115
SH3YL1	7.27488e-118	-0.757654	0.269	0.539	1.61262e-113
CDK2AP2	3.97135e-117	-0.706289	0.298	0.561	8.8033e-113
MPC1	5.76506e-117	-0.763552	0.205	0.466	1.27794e-112
ATP5L	1.3887e-115	-0.451835	0.83	0.901	3.07832e-111
ELP5	6.96156e-115	0.710336	0.223	0.071	1.54317e-110
HSPA5	8.44605e-115	-0.878602	0.175	0.419	1.87224e-110
PSMA7	1.08665e-114	-0.690859	0.404	0.656	2.40877e-110
CLU	2.53852e-114	-0.631508	0.275	0.547	5.62714e-110
COX14	6.82221e-114	-0.59435	0.551	0.75	1.51228e-109
MRPS36	9.16367e-114	-0.684827	0.357	0.62	2.03131e-109
MINOS1	4.33203e-113	-0.604949	0.542	0.762	9.60281e-109
CCL2	6.1526e-113	0.966496	0.199	0.058	1.36385e-108
TMEM176B	7.54766e-112	-0.684935	0.393	0.664	1.67309e-107
RPS15A	8.94885e-112	0.381412	0.963	0.972	1.98369e-107
PCBD1	3.6675e-111	-0.611215	0.478	0.712	8.12975e-107
RPLP1	3.77037e-110	0.292562	0.993	0.995	8.35778e-106
GLRX	8.56781e-109	-0.61511	0.455	0.694	1.89923e-104
DNAJC15	3.06224e-108	-0.703135	0.246	0.491	6.78807e-104
FKBP2	6.71868e-108	-0.630934	0.513	0.723	1.48933e-103
NAPSA	6.4103e-104	-0.742638	0.131	0.361	1.42097e-99
RGN	1.28987e-103	-0.711988	0.093	0.316	2.85925e-99
TPT1	1.70121e-103	-0.309847	0.969	0.99	3.77107e-99
ATP5C1	1.11458e-102	-0.648826	0.364	0.617	2.47068e-98
KRT19	1.26287e-101	0.683647	0.147	0.036	2.7994e-97
PRR13	7.16489e-101	-0.581627	0.525	0.739	1.58824e-96
C11orf54	4.42288e-100	-0.557213	0.54	0.778	9.8042e-96
RPL17	5.04838e-100	0.692331	0.774	0.741	1.11907e-95
CTD-3252C9.4	5.98008e-100	0.236877	0.082	0.01	1.3256e-95
COX6A1	4.39799e-99	-0.522058	0.668	0.828	9.74902e-95
RPL28	1.7323e-98	0.377751	0.956	0.954	3.83998e-94
TXNDC17	2.72985e-98	-0.577546	0.487	0.709	6.05125e-94
SNRPB2	2.94751e-98	-0.667692	0.257	0.493	6.53375e-94
CRIP2	2.20052e-97	0.530876	0.182	0.055	4.8779e-93
MT-ATP6	3.59552e-97	-0.46252	0.978	0.982	7.97018e-93
UGT2A1	9.40972e-97	0.298104	0.039	0	2.08585e-92
ASS1	1.21884e-96	0.806047	0.836	0.79	2.70181e-92
MT2A	1.29559e-96	0.787745	0.835	0.762	2.87193e-92
PSME1	1.07584e-95	-0.613601	0.392	0.633	2.38482e-91
RPS27L	6.24078e-95	-0.405	0.798	0.889	1.38339e-90
FTL	1.09202e-94	0.359979	1	0.999	2.42068e-90
HMOX2	4.99767e-94	-0.568626	0.136	0.36	1.10783e-89
DSTN	2.10814e-93	-0.5726	0.54	0.754	4.67312e-89
NDUFS5	7.85763e-93	-0.454899	0.74	0.842	1.7418e-88
HGD	6.3203e-92	-0.478718	0.183	0.428	1.40102e-87
NDUFB2	9.76436e-92	-0.416791	0.842	0.897	2.16447e-87
SUCLG1	3.38442e-91	-0.427711	0.857	0.931	7.50224e-87
MORN2	4.31467e-91	-0.585173	0.209	0.441	9.56432e-87
MRPL41	9.58591e-91	-0.525539	0.537	0.734	2.12491e-86
NDUFB6	4.54316e-90	-0.579421	0.314	0.551	1.00708e-85
EEF1A1	5.22383e-90	0.317577	0.989	0.99	1.15797e-85
NDUFV2	6.92604e-90	-0.522699	0.406	0.636	1.5353e-85
ITM2B	2.07537e-89	-0.432783	0.772	0.896	4.60047e-85
ATP6V0E1	2.54162e-89	-0.546323	0.489	0.706	5.63401e-85
BHMT	1.03916e-87	-0.607649	0.438	0.674	2.30351e-83
CYCS	3.10488e-87	-0.571262	0.382	0.614	6.88259e-83
NDUFA6	4.14815e-87	-0.552823	0.426	0.643	9.1952e-83
LY6E	1.4013e-86	-0.680641	0.234	0.459	3.10626e-82
PLA2G16	2.17906e-85	-0.535732	0.424	0.641	4.83032e-81
RPS9	3.34949e-85	0.381144	0.924	0.925	7.42483e-81
ITM2C	6.18289e-85	0.567643	0.169	0.054	1.37056e-80
ATF3	8.34621e-85	0.524072	0.156	0.046	1.8501e-80
SELK	8.62328e-85	-0.572833	0.371	0.591	1.91152e-80
TXN	1.24275e-84	-0.389571	0.815	0.914	2.75481e-80
PSME2	4.92888e-84	-0.560322	0.282	0.508	1.09258e-79
REXO2	5.70607e-84	-0.603424	0.269	0.49	1.26486e-79
WFDC2	5.72486e-84	-0.861875	0.378	0.59	1.26903e-79
NDUFB9	1.61115e-83	-0.52933	0.503	0.709	3.57145e-79
PPA1	6.76561e-83	-0.580109	0.253	0.476	1.49973e-78
SDHC	1.12219e-82	-0.517165	0.371	0.602	2.48756e-78
MT1H	1.97394e-82	0.560542	0.862	0.784	4.37563e-78
COX4I1	3.6214e-82	-0.33467	0.862	0.916	8.02755e-78
TACSTD2	1.08444e-81	0.466195	0.11	0.025	2.40388e-77
MZB1	2.1634e-81	0.249314	0.047	0.003	4.7956e-77
NDUFA12	2.68801e-81	-0.581051	0.268	0.482	5.95852e-77
CYC1	4.70657e-81	-0.559829	0.325	0.547	1.04331e-76
SDHB	5.04666e-81	-0.513506	0.233	0.457	1.11869e-76
SPCS1	4.43044e-80	-0.520483	0.376	0.61	9.82096e-76
CYBA	1.09227e-79	-0.572724	0.43	0.674	2.42125e-75
HSP90AA1	1.51039e-79	-0.552541	0.483	0.7	3.34808e-75
AK2	4.56018e-79	-0.469815	0.297	0.527	1.01086e-74
PCSK1N	1.01015e-78	-0.497173	0.623	0.784	2.2392e-74
HIST1H1C	1.12716e-78	-0.566266	0.135	0.336	2.49857e-74
S100A4	5.75916e-78	0.583058	0.191	0.069	1.27663e-73
ARPC3	3.39667e-77	-0.513899	0.348	0.57	7.52941e-73
ANGPTL4	5.27348e-77	0.233407	0.043	0.002	1.16897e-72
ACTG1	6.0653e-77	0.809552	0.542	0.422	1.3445e-72
HERPUD1	9.18124e-77	-0.594792	0.263	0.471	2.0352e-72
RPS19	2.63596e-76	0.378472	0.947	0.958	5.84313e-72
ACMSD	3.1585e-76	-0.46106	0.193	0.405	7.00145e-72
LTF	3.7401e-76	-0.90541	0.062	0.233	8.29068e-72
APBB1IP	7.94782e-76	0.132306	0.072	0.011	1.76179e-71
POMP	2.90852e-75	-0.463047	0.501	0.711	6.44731e-71
GSTK1	3.24841e-75	-0.489607	0.342	0.562	7.20075e-71
CAV2	3.69041e-75	0.254879	0.109	0.026	8.18053e-71
SSBP1	7.53657e-75	-0.494585	0.246	0.455	1.67063e-70
CHCHD2	5.98031e-74	-0.419907	0.605	0.783	1.32566e-69
HSPB1	1.36648e-73	-0.42416	0.744	0.87	3.02908e-69
DUSP23	2.80634e-73	-0.510547	0.391	0.611	6.22081e-69
CRYBB2	3.20798e-73	0.114842	0.03	0	7.11113e-69
BNIP3	4.27289e-73	-0.483473	0.386	0.604	9.47172e-69
HRSP12	5.18282e-73	-0.478612	0.514	0.732	1.14888e-68
UQCRFS1	6.30642e-73	-0.461455	0.454	0.657	1.39794e-68
BOLA3	6.79027e-73	-0.483572	0.269	0.484	1.5052e-68
PXMP2	7.44091e-73	-0.445078	0.295	0.514	1.64943e-68
DDT	1.4635e-72	-0.402529	0.712	0.836	3.24414e-68
ATP5G1	2.43781e-72	-0.446718	0.604	0.766	5.40389e-68
REG1A	7.59424e-72	-1.4706	0.062	0.224	1.68341e-67
MRPL13	7.66118e-72	-0.468254	0.168	0.366	1.69825e-67
SERTAD4-AS1	2.35732e-71	0.171453	0.077	0.014	5.22546e-67
NDUFA8	5.62994e-71	-0.481407	0.232	0.436	1.24799e-66
CD63	7.23821e-71	-0.466206	0.432	0.686	1.60449e-66
ILF2	7.38268e-71	-0.570426	0.14	0.324	1.63652e-66
MARCKS	2.2338e-69	0.223444	0.107	0.027	4.95166e-65
FAM162A	2.3019e-69	-0.463072	0.301	0.51	5.10262e-65
RTN4	1.58142e-68	-0.504975	0.424	0.64	3.50553e-64
IGKV1-12	3.40379e-68	0.110451	0.028	0	7.54518e-64
ATP6V1E1	3.44978e-68	-0.4389	0.281	0.496	7.64713e-64
CCL15	4.16488e-68	-0.494499	0.084	0.249	9.2323e-64
ARL3	1.53648e-67	-0.450344	0.18	0.371	3.40591e-63
ACTB	2.23033e-67	0.492957	0.789	0.801	4.94397e-63
CKS2	2.6569e-67	-0.436934	0.168	0.363	5.88954e-63
HLA-DRB1	3.16129e-67	-0.463019	0.289	0.492	7.00764e-63
TRBC2	5.16506e-67	0.210721	0.049	0.005	1.14494e-62
CD3D	5.41431e-67	0.188566	0.042	0.003	1.20019e-62
AC009014.3	6.11852e-67	-0.407988	0.214	0.417	1.35629e-62
FAM195A	1.72302e-66	-0.43678	0.386	0.593	3.81942e-62
HSD17B10	1.77572e-66	-0.421315	0.309	0.515	3.93623e-62
FOSB	2.3036e-66	0.708462	0.235	0.109	5.10638e-62
AP1M2	2.3207e-66	-0.424364	0.281	0.497	5.1443e-62
C3	6.77253e-66	-0.598832	0.066	0.218	1.50127e-61
SDC1	7.3916e-66	-0.454989	0.21	0.406	1.6385e-61
PPIB	7.656e-66	-0.516524	0.253	0.454	1.69711e-61
PPA2	8.8986e-66	-0.51104	0.196	0.381	1.97255e-61
RPL35	9.08267e-66	0.287866	0.953	0.963	2.01335e-61
COTL1	1.06317e-65	0.85314	0.443	0.296	2.35673e-61
RPL13	1.29081e-65	0.24007	0.986	0.99	2.86135e-61
ADI1	1.61576e-65	-0.411994	0.596	0.776	3.58166e-61
CYSTM1	1.70188e-65	-0.393891	0.607	0.775	3.77255e-61
SOCS3	3.23698e-65	0.528794	0.149	0.052	7.17542e-61
TCEB1	5.53581e-65	-0.453994	0.286	0.481	1.22712e-60
COA6	5.94811e-65	-0.462108	0.131	0.307	1.31852e-60
CMC1	1.2327e-64	-0.509983	0.128	0.298	2.73253e-60
NDUFB5	1.70689e-64	-0.490354	0.342	0.542	3.78367e-60
NREP	4.17561e-64	0.569302	0.209	0.09	9.25607e-60
HSP90B1	1.23991e-63	-0.594346	0.262	0.454	2.7485e-59
RPS15	1.58906e-63	0.240159	0.972	0.98	3.52248e-59
NIT2	1.69921e-63	-0.447822	0.263	0.46	3.76664e-59
RPS12	3.85409e-63	0.262199	0.973	0.983	8.54335e-59
PDCD5	5.0514e-63	-0.518267	0.191	0.367	1.11974e-58
VAMP8	9.77209e-63	-0.386586	0.553	0.739	2.16618e-58
ETNK2	1.6945e-62	-0.351733	0.132	0.315	3.7562e-58
NDUFB10	2.86648e-62	-0.408145	0.514	0.701	6.35412e-58
ECI2	3.84183e-62	-0.39295	0.226	0.431	8.51618e-58
TSPAN1	6.49601e-62	-0.467239	0.293	0.506	1.43997e-57
SEC11C	7.4097e-62	-0.486168	0.14	0.305	1.64251e-57
TNMD	9.14558e-62	0.185161	0.042	0.004	2.0273e-57
SYCE1L	1.26023e-61	0.426498	0.172	0.067	2.79354e-57
SLC25A5	1.45635e-61	-0.41577	0.599	0.77	3.22828e-57
NDUFS4	2.31224e-61	-0.451026	0.271	0.462	5.12555e-57
FOLR1	3.77995e-61	-0.436736	0.162	0.34	8.37902e-57
CCND2	6.30091e-61	0.108365	0.05	0.006	1.39672e-56
NDUFB11	1.16983e-60	-0.40312	0.508	0.692	2.59317e-56
SNHG25	1.42282e-60	0.890254	0.397	0.257	3.15396e-56
GYPC	1.57841e-60	0.225091	0.097	0.025	3.49886e-56
FXYD2	2.14629e-60	0.362833	0.993	0.986	4.75768e-56
ISCU	3.39318e-60	-0.412331	0.53	0.714	7.52166e-56
PSAT1	4.4304e-60	0.941941	0.421	0.294	9.82087e-56
AHNAK	7.28919e-60	0.236473	0.113	0.033	1.6158e-55
S100A13	8.20579e-60	-0.413472	0.376	0.589	1.81898e-55
KHK	8.42109e-60	-0.370369	0.624	0.784	1.8667e-55
COX17	1.70564e-59	-0.374639	0.529	0.709	3.78089e-55
LAP3	3.42995e-59	-0.401528	0.178	0.357	7.60316e-55
BDH2	4.36128e-59	-0.355421	0.398	0.602	9.66766e-55
LINC00116	2.02398e-58	-0.353801	0.235	0.427	4.48656e-54
CITED4	3.30793e-58	0.267562	0.114	0.035	7.33269e-54
MTCH2	3.34106e-58	-0.423372	0.309	0.502	7.40613e-54
PSMA3	3.43852e-58	-0.425465	0.145	0.311	7.62216e-54
LSM3	8.27677e-58	-0.397243	0.452	0.652	1.83471e-53
DMKN	1.81989e-57	0.307579	0.121	0.039	4.03416e-53
PROM1	1.91993e-57	0.122947	0.076	0.017	4.25591e-53
RPS17	2.67484e-57	0.288679	0.962	0.964	5.92931e-53
HIGD2A	2.96992e-57	-0.404629	0.413	0.606	6.58341e-53
TMEM147	3.47233e-57	-0.43981	0.259	0.447	7.69712e-53
GTF2H5	3.8168e-57	-0.389212	0.292	0.489	8.4607e-53
GLYAT	4.53257e-57	-0.381603	0.47	0.666	1.00473e-52
NFKBIZ	6.33898e-57	0.312814	0.129	0.043	1.40516e-52
CALR	8.81627e-57	-0.45206	0.272	0.459	1.9543e-52
GNG5	9.89505e-57	-0.384231	0.455	0.655	2.19344e-52
SOX4	1.11211e-56	0.630664	0.222	0.106	2.4652e-52
GAPDH	1.805e-56	-0.267279	0.912	0.942	4.00115e-52
PGK1	2.3784e-56	-0.37993	0.347	0.539	5.27221e-52
COX6C	3.27523e-56	-0.341572	0.793	0.865	7.2602e-52
DAD1	3.79141e-56	-0.404624	0.342	0.544	8.40441e-52
HMGN3	4.35943e-56	-0.395568	0.562	0.76	9.66355e-52
MARCKSL1	4.784e-56	0.231798	0.096	0.026	1.06047e-51
MCTS1	6.49073e-56	-0.452604	0.12	0.276	1.4388e-51
SLC5A12	1.30041e-55	-0.502336	0.181	0.351	2.88261e-51
CBR1	2.34129e-55	-0.373822	0.282	0.47	5.18993e-51
SLC25A4	2.51777e-55	-0.408924	0.158	0.319	5.58114e-51
IGHA2	3.15934e-55	0.161367	0.022	0	7.00331e-51
SCIN	5.55744e-55	0.22113	0.087	0.023	1.23192e-50
MRPL34	6.65658e-55	-0.352502	0.33	0.517	1.47556e-50
GABARAPL2	6.99994e-55	-0.406426	0.363	0.552	1.55168e-50
PPP1R15A	7.28774e-55	0.285408	0.126	0.043	1.61547e-50
CD69	9.74906e-55	0.240407	0.044	0.005	2.16108e-50
EIF1AY	1.09985e-54	-0.412208	0.147	0.31	2.43804e-50
SAP18	1.19172e-54	-0.367071	0.512	0.686	2.64169e-50
GSTP1	1.37147e-54	-0.439375	0.515	0.705	3.04013e-50
HINT1	1.5338e-54	-0.288737	0.839	0.919	3.39998e-50
MPLKIP	1.53699e-54	-0.389934	0.204	0.375	3.40704e-50
NUDT8	1.89866e-54	-0.39299	0.151	0.316	4.20876e-50
CXCL2	2.31904e-54	0.427218	0.108	0.033	5.14061e-50
DHRS4	2.89041e-54	0.874303	0.334	0.211	6.40716e-50
SBSPON	4.81667e-54	0.126562	0.086	0.022	1.06771e-49
CACYBP	8.14288e-54	-0.470661	0.14	0.295	1.80503e-49
SPATS2L	1.16199e-53	-0.428047	0.367	0.558	2.57579e-49
VPS29	1.20619e-53	-0.399593	0.264	0.441	2.67376e-49
MRPS15	1.73321e-53	-0.354428	0.255	0.437	3.84201e-49
RHOC	1.9483e-53	-0.38306	0.427	0.628	4.31881e-49
SNHG9	1.96356e-53	0.745805	0.353	0.222	4.35263e-49
PSMB3	1.99246e-53	-0.359619	0.375	0.567	4.41668e-49
ENY2	2.08098e-53	-0.367422	0.394	0.586	4.61291e-49
ATP5F1	2.35657e-53	-0.379307	0.34	0.525	5.2238e-49
COMMD1	2.65305e-53	-0.41984	0.135	0.29	5.88102e-49
HBA1	2.95625e-53	0.117694	0.023	0	6.55312e-49
TBCA	9.10865e-53	-0.345092	0.557	0.737	2.01911e-48
TPSAB1	1.21007e-52	0.126437	0.025	0.001	2.68235e-48
FSTL3	1.30796e-52	0.166409	0.078	0.019	2.89935e-48
UQCRH	1.92819e-52	-0.325108	0.718	0.834	4.27422e-48
NDUFS3	2.54431e-52	-0.325778	0.255	0.433	5.63996e-48
GFRA1	3.12559e-52	0.0789259	0.053	0.009	6.92851e-48
RPL34	3.31484e-52	0.160972	0.987	0.994	7.34801e-48
CCL3L3	4.6939e-52	0.30872	0.106	0.033	1.0405e-47
SKP1	5.10466e-52	-0.348661	0.585	0.763	1.13155e-47
C4orf3	5.23391e-52	-0.361015	0.564	0.741	1.1602e-47
OCIAD2	7.93038e-52	-0.364823	0.614	0.792	1.75793e-47
IER3IP1	8.17433e-52	-0.448755	0.322	0.507	1.812e-47
CCL21	1.13124e-51	0.131588	0.024	0.001	2.50762e-47
NDUFB8	1.15413e-51	-0.348123	0.534	0.7	2.55836e-47
CTSD	1.32202e-51	0.75828	0.515	0.429	2.93053e-47
HIST1H2BD	1.78202e-51	-0.373343	0.089	0.231	3.95021e-47
GTF3C6	2.07307e-51	-0.379689	0.24	0.408	4.59538e-47
CNPY2	2.10356e-51	-0.429837	0.213	0.377	4.66296e-47
TMEM205	2.91647e-51	-0.422817	0.237	0.407	6.46493e-47
COA4	3.2968e-51	-0.348439	0.243	0.419	7.30801e-47
TRIM6	3.6872e-51	-0.357172	0.06	0.193	8.17341e-47
COX7C	4.22596e-51	-0.189837	0.97	0.982	9.36768e-47
PGA5	4.78481e-51	0.0762667	0.034	0.003	1.06065e-46
NDUFAF4	4.94771e-51	-0.376265	0.085	0.222	1.09676e-46
CCDC58	8.46487e-51	-0.379543	0.104	0.25	1.87641e-46
CD37	1.07526e-50	0.225941	0.04	0.005	2.38353e-46
THBS1	1.24711e-50	0.460001	0.187	0.085	2.76446e-46
CLDN4	1.61512e-50	0.372964	0.154	0.063	3.58024e-46
GSTA1	1.96771e-50	-0.292074	0.622	0.796	4.36182e-46
MRPS23	2.22706e-50	-0.390315	0.143	0.292	4.93673e-46
UGP2	2.96505e-50	-0.40419	0.214	0.379	6.57262e-46
ACOT13	5.15081e-50	-0.319732	0.315	0.507	1.14178e-45
FLNA	6.58704e-50	0.145147	0.088	0.025	1.46015e-45
NDUFA5	6.66282e-50	-0.338337	0.426	0.617	1.47695e-45
CKB	6.83723e-50	-0.374418	0.196	0.359	1.51561e-45
CIRBP	1.45885e-49	0.683064	0.46	0.357	3.23383e-45
C20orf24	1.96984e-49	-0.42483	0.18	0.331	4.36655e-45
CMC2	2.2688e-49	-0.38295	0.153	0.305	5.02925e-45
RPL36A	2.3145e-49	0.454033	0.795	0.799	5.13054e-45
IGKV1-5	2.32073e-49	0.10178	0.025	0.001	5.14435e-45
C7orf55	4.70726e-49	-0.329434	0.278	0.452	1.04346e-44
ARG2	5.6749e-49	-0.350706	0.077	0.214	1.25795e-44
RNF144B	5.99063e-49	0.178359	0.074	0.018	1.32794e-44
PTS	1.44597e-48	-0.387138	0.145	0.292	3.20529e-44
CD79A	1.63108e-48	0.124411	0.023	0.001	3.61562e-44
MMP7	2.01689e-48	0.589026	0.151	0.062	4.47084e-44
RP11-397G17.1	2.10205e-48	-0.315502	0.116	0.274	4.65962e-44
MT-ND2	2.47056e-48	-0.294775	0.956	0.972	5.47648e-44
PTN	2.58174e-48	0.181896	0.079	0.021	5.72293e-44
LINC00853	4.12227e-48	-0.300528	0.031	0.144	9.13784e-44
ESD	4.66191e-48	-0.417848	0.313	0.487	1.03341e-43
ZFP36L1	5.27268e-48	0.757889	0.375	0.265	1.1688e-43
SUSD3	7.02041e-48	-0.355787	0.038	0.15	1.55622e-43
HNRNPA1L2	8.01452e-48	0.253203	0.129	0.048	1.77658e-43
UQCR10	1.08183e-47	-0.282483	0.798	0.873	2.39809e-43
PTRF	1.22316e-47	0.109356	0.06	0.013	2.71137e-43
COX6A2	1.30404e-47	-0.389864	0.015	0.114	2.89068e-43
GRPEL1	1.64238e-47	-0.315276	0.128	0.276	3.64065e-43
THY1	1.74906e-47	-0.425188	0.187	0.348	3.87713e-43
CHURC1	2.13852e-47	-0.396829	0.226	0.385	4.74045e-43
ZYX	2.50482e-47	0.16799	0.095	0.029	5.55244e-43
ANXA2	3.6235e-47	0.422217	0.198	0.095	8.03221e-43
SDHD	3.86056e-47	-0.380413	0.265	0.436	8.55771e-43
C14orf2	4.61582e-47	-0.245036	0.843	0.92	1.02319e-42
LINC01315	5.37784e-47	0.0865613	0.055	0.011	1.19211e-42
RPL12	6.27528e-47	0.238839	0.961	0.971	1.39104e-42
DPY30	7.32761e-47	-0.363319	0.256	0.421	1.62431e-42
GTF2A2	7.70645e-47	-0.417469	0.16	0.303	1.70829e-42
MRPS18C	9.14777e-47	-0.39384	0.2	0.354	2.02779e-42
CWC15	1.22115e-46	-0.376386	0.171	0.318	2.70693e-42
PLEKHH2	1.23394e-46	0.0801608	0.048	0.008	2.73527e-42
ATP5J2	1.48377e-46	-0.311032	0.735	0.834	3.28907e-42
RPL31	1.71458e-46	0.261693	0.949	0.955	3.80071e-42
SULT1C4	1.84012e-46	0.11473	0.067	0.016	4.07899e-42
CAMTA1	2.10741e-46	-0.345608	0.478	0.664	4.6715e-42
MYL12A	2.45948e-46	-0.379175	0.356	0.544	5.45192e-42
FXYD5	2.46583e-46	0.240404	0.062	0.014	5.466e-42
TMEM167A	2.50964e-46	-0.376938	0.243	0.401	5.56312e-42
RPS2	4.59572e-46	0.427482	0.84	0.882	1.01873e-41
IGFLR1	5.67383e-46	-0.304842	0.012	0.106	1.25772e-41
ABRACL	5.80614e-46	-0.37815	0.299	0.47	1.28705e-41
IGLV2-14	6.64273e-46	0.058372	0.018	0	1.47249e-41
AGT	6.79766e-46	-0.439733	0.085	0.213	1.50684e-41
COPE	7.40153e-46	-0.307356	0.354	0.535	1.6407e-41
ANXA3	1.11397e-45	0.0851494	0.055	0.011	2.46933e-41
ANXA1	1.66524e-45	0.21568	0.083	0.024	3.69134e-41
MYC	1.71111e-45	0.154987	0.097	0.031	3.79302e-41
FKBP3	2.01428e-45	-0.426715	0.155	0.294	4.46506e-41
VIM	2.57666e-45	0.788178	0.223	0.12	5.71168e-41
SNRPG	3.35709e-45	-0.324065	0.513	0.686	7.44165e-41
PSMA4	5.46261e-45	-0.3564	0.232	0.39	1.2109e-40
VDAC2	5.5551e-45	-0.370662	0.248	0.405	1.2314e-40
RPS3	6.17164e-45	0.361868	0.844	0.872	1.36807e-40
CXADR	6.64328e-45	0.143332	0.081	0.023	1.47262e-40
YIF1A	6.90865e-45	-0.399825	0.178	0.321	1.53144e-40
SDSL	9.57248e-45	-0.362241	0.106	0.239	2.12193e-40
NDUFAF3	1.03636e-44	-0.268622	0.405	0.586	2.2973e-40
ZFP36	1.39254e-44	0.67894	0.213	0.111	3.08684e-40
TALDO1	1.54005e-44	-0.352218	0.245	0.403	3.41384e-40
TAX1BP1	2.3558e-44	-0.416934	0.238	0.389	5.22209e-40
SOSTDC1	2.51652e-44	0.222602	0.091	0.028	5.57837e-40
ALDOB	2.8433e-44	0.429445	0.893	0.929	6.30275e-40
SEC61B	3.4389e-44	-0.299442	0.484	0.664	7.623e-40
CAPG	3.48122e-44	-0.378136	0.164	0.307	7.71681e-40
COLEC11	5.7856e-44	-0.260339	0.078	0.209	1.28249e-39
SF3B6	9.31289e-44	-0.309099	0.329	0.501	2.06439e-39
SLC13A3	1.24766e-43	-0.218817	0.276	0.473	2.76568e-39
ATP5B	1.28013e-43	-0.316665	0.505	0.669	2.83766e-39
CXCR4	1.45282e-43	0.19508	0.049	0.009	3.22047e-39
EAF2	1.97044e-43	-0.359228	0.094	0.222	4.36788e-39
MGST2	2.91537e-43	-0.328831	0.228	0.382	6.46249e-39
LTB	3.22158e-43	0.299665	0.081	0.024	7.14128e-39
DHRS4L2	3.49646e-43	-0.27916	0.464	0.664	7.75061e-39
ACO2	4.15407e-43	-0.297368	0.273	0.44	9.20833e-39
RPS24	4.90531e-43	0.271985	0.919	0.939	1.08736e-38
NFU1	6.80863e-43	-0.381296	0.116	0.243	1.50927e-38
AGRN	7.85245e-43	0.196584	0.126	0.049	1.74065e-38
GCSH	8.39687e-43	-0.297316	0.458	0.632	1.86133e-38
TIMM10	8.79365e-43	-0.297524	0.282	0.444	1.94929e-38
NDUFS8	9.14597e-43	-0.2867	0.559	0.724	2.02739e-38
BLVRB	1.04468e-42	-0.264007	0.369	0.55	2.31575e-38
C14orf166	1.06483e-42	-0.425785	0.214	0.359	2.3604e-38
CXCL6	1.33559e-42	0.0795865	0.034	0.004	2.96061e-38
CCL4L2	1.54429e-42	0.340662	0.099	0.034	3.42324e-38
HAGH	2.08281e-42	-0.311686	0.307	0.476	4.61698e-38
MRPL18	2.08543e-42	-0.3085	0.165	0.304	4.62277e-38
AZGP1	2.22085e-42	-0.339807	0.238	0.403	4.92295e-38
SLIRP	2.49372e-42	-0.2763	0.643	0.781	5.52783e-38
RPA3	3.13748e-42	-0.248733	0.276	0.444	6.95485e-38
BBOX1	3.2561e-42	-0.340592	0.524	0.715	7.21779e-38
PDE1A	3.87426e-42	0.144552	0.059	0.014	8.58807e-38
CST3	4.03087e-42	-0.311525	0.594	0.785	8.93522e-38
PRDX2	4.88335e-42	-0.296797	0.563	0.719	1.08249e-37
HLA-DRA	5.8834e-42	-0.288272	0.342	0.52	1.30417e-37
NDUFA1	6.36801e-42	-0.252794	0.77	0.858	1.4116e-37
DCXR	8.95878e-42	-0.261784	0.701	0.844	1.98589e-37
ZCRB1	1.35077e-41	-0.371753	0.184	0.325	2.99424e-37
MRPL51	1.36476e-41	-0.279625	0.396	0.571	3.02527e-37
MGST3	1.41288e-41	-0.273275	0.494	0.675	3.13192e-37
VCAN	1.7634e-41	0.0566885	0.034	0.004	3.90893e-37
MMP14	1.78457e-41	0.183218	0.096	0.033	3.95585e-37
ID2	1.82297e-41	-0.386358	0.238	0.387	4.04098e-37
SERPINF2	1.90283e-41	-0.28616	0.115	0.244	4.218e-37
RPS10	1.9643e-41	-0.255674	0.801	0.883	4.35427e-37
RBKS	3.31182e-41	-0.262224	0.058	0.169	7.3413e-37
STOML2	4.07122e-41	-0.275073	0.247	0.402	9.02467e-37
FAM96B	4.51425e-41	-0.225356	0.417	0.588	1.00067e-36
CRISPLD2	4.63373e-41	0.0489086	0.02	0.001	1.02716e-36
LINC00493	6.95635e-41	-0.30391	0.415	0.585	1.54201e-36
PEPD	7.41549e-41	-0.264409	0.491	0.666	1.64379e-36
DAB2	8.08582e-41	-0.347564	0.577	0.751	1.79238e-36
PRDX6	8.10862e-41	-0.296494	0.445	0.623	1.79744e-36
RBMS3	9.6385e-41	0.0765348	0.05	0.01	2.13657e-36
RARRES1	1.14011e-40	-0.309493	0.015	0.1	2.52729e-36
RBP4	1.54641e-40	-0.716039	0.037	0.138	3.42793e-36
RNF181	1.64748e-40	-0.311751	0.465	0.631	3.65197e-36
IGKV1-39	1.66493e-40	0.0694606	0.016	0	3.69065e-36
ATP6V1F	1.78931e-40	-0.284055	0.603	0.735	3.96637e-36
FUOM	2.08941e-40	-0.210413	0.284	0.46	4.63159e-36
COA3	2.28893e-40	-0.248728	0.522	0.693	5.07387e-36
RWDD1	2.88664e-40	-0.318744	0.332	0.494	6.39882e-36
MTIF3	2.93285e-40	-0.327388	0.338	0.503	6.50124e-36
SLC6A13	3.99715e-40	-0.244363	0.26	0.427	8.86047e-36
GPX1	5.7535e-40	-0.286536	0.69	0.82	1.27538e-35
BTF3	6.3037e-40	-0.316583	0.524	0.712	1.39734e-35
HN1	6.50194e-40	-0.317936	0.158	0.291	1.44129e-35
FXYD3	7.28479e-40	0.112979	0.026	0.002	1.61482e-35
MRPL47	9.23172e-40	-0.35486	0.158	0.292	2.0464e-35
PSMA5	1.05852e-39	-0.350849	0.155	0.286	2.34642e-35
RP11-108M9.4	1.11648e-39	-0.307925	0.153	0.289	2.4749e-35
RPS18	1.12013e-39	0.228229	0.968	0.982	2.48298e-35
BHMT2	1.15178e-39	-0.358562	0.199	0.341	2.55316e-35
HSPA8	1.29602e-39	-0.312145	0.483	0.654	2.87288e-35
THOC7	1.63952e-39	-0.358235	0.197	0.335	3.63432e-35
PYCARD	1.72321e-39	0.141367	0.069	0.019	3.81984e-35
ATP6V0B	1.73993e-39	-0.299817	0.332	0.5	3.8569e-35
EEF2	1.74592e-39	0.553521	0.621	0.605	3.87018e-35
EMP3	1.84063e-39	0.223789	0.105	0.039	4.08014e-35
COL18A1	2.02116e-39	0.462308	0.243	0.14	4.48029e-35
KLF5	2.10222e-39	0.0718696	0.055	0.013	4.66e-35
SLC3A1	2.13779e-39	-0.438535	0.239	0.386	4.73884e-35
RP3-335E1.1	2.50457e-39	-0.22162	0.094	0.226	5.55187e-35
EGR1	3.64603e-39	0.546609	0.183	0.094	8.08216e-35
MAL2	3.66209e-39	0.295191	0.113	0.044	8.11776e-35
EIF3K	5.58875e-39	-0.293054	0.56	0.716	1.23886e-34
PRUNE2	5.64035e-39	0.226157	0.129	0.053	1.2503e-34
DNAJC12	5.69143e-39	-0.289493	0.118	0.244	1.26162e-34
RPL13A	5.7804e-39	0.198445	0.985	0.987	1.28134e-34
CLDN10	7.08149e-39	-0.335933	0.213	0.358	1.56975e-34
COL8A1	7.28317e-39	0.0773895	0.037	0.006	1.61446e-34
TPRKB	8.99887e-39	-0.344711	0.117	0.238	1.99478e-34
MRPS25	1.06559e-38	-0.273687	0.188	0.329	2.3621e-34
NDUFC1	1.17492e-38	-0.251406	0.698	0.813	2.60444e-34
MRPL21	1.443e-38	-0.268615	0.24	0.388	3.19869e-34
POLR2K	1.45056e-38	-0.281509	0.336	0.495	3.21547e-34
RCN1	1.82194e-38	0.149997	0.087	0.029	4.0387e-34
MAP3K1	2.0029e-38	0.185622	0.125	0.052	4.43982e-34
PDHA1	2.09799e-38	-0.298559	0.185	0.321	4.65062e-34
NKAIN4	2.3416e-38	-0.34317	0.115	0.237	5.19062e-34
PARK7	2.55863e-38	-0.28732	0.467	0.634	5.67172e-34
NACA	2.82163e-38	-0.251557	0.78	0.877	6.2547e-34
IGKV4-1	4.03657e-38	0.0540556	0.018	0	8.94785e-34
RPS14	7.94069e-38	0.194406	0.978	0.981	1.76021e-33
CTSA	8.2465e-38	-0.333783	0.234	0.375	1.828e-33
PXDN	8.62548e-38	0.0588825	0.042	0.008	1.91201e-33
ATP5A1	1.09484e-37	-0.295254	0.455	0.624	2.42693e-33
VDAC1	1.1154e-37	-0.275588	0.389	0.561	2.47251e-33
NOL7	1.546e-37	-0.375551	0.138	0.259	3.42701e-33
UFC1	1.554e-37	-0.324083	0.265	0.41	3.44475e-33
SPON2	1.61079e-37	0.183428	0.087	0.029	3.57064e-33
MRPS33	1.61695e-37	-0.274329	0.308	0.465	3.58429e-33
FAM110B	1.96363e-37	0.133033	0.066	0.019	4.35277e-33
SEMA5A	1.96631e-37	0.184462	0.119	0.048	4.35871e-33
ACAT1	2.0537e-37	-0.265076	0.538	0.702	4.55244e-33
DNAJA1	2.34197e-37	-0.327349	0.189	0.325	5.19145e-33
TUBA1A	2.88602e-37	0.195009	0.107	0.041	6.39744e-33
IGHV3-23	2.88947e-37	0.0495034	0.015	0	6.40509e-33
SIGIRR	3.05164e-37	-0.268108	0.287	0.445	6.76457e-33
SLC51B	4.37595e-37	-0.28543	0.088	0.203	9.70017e-33
ARHGDIB	4.61532e-37	0.241424	0.075	0.023	1.02308e-32
TMEM126A	4.70355e-37	-0.345096	0.147	0.275	1.04264e-32
CYP1B1	4.84253e-37	0.119274	0.058	0.015	1.07344e-32
AIMP1	6.61631e-37	-0.410693	0.122	0.239	1.46664e-32
DECR1	6.86024e-37	-0.253824	0.271	0.421	1.52071e-32
MRPL27	7.61796e-37	-0.188561	0.354	0.522	1.68867e-32
RPL18A	9.10996e-37	0.241066	0.921	0.949	2.01941e-32
GLYATL1	1.09502e-36	-0.190759	0.243	0.414	2.42733e-32
AK6	1.11302e-36	-0.361244	0.124	0.243	2.46723e-32
AVP	1.26949e-36	-0.177623	0.09	0.211	2.81407e-32
MAP3K7CL	1.2888e-36	0.0750316	0.036	0.006	2.85688e-32
PFDN2	1.32701e-36	-0.255385	0.259	0.407	2.94157e-32
LUM	1.46277e-36	0.119727	0.025	0.002	3.24251e-32
ANKRD2	1.78571e-36	0.132634	0.04	0.008	3.95839e-32
NUDT5	1.80966e-36	-0.281501	0.13	0.25	4.01146e-32
OTUD6B-AS1	2.02196e-36	-0.336537	0.165	0.294	4.48208e-32
MDH2	2.24957e-36	-0.269074	0.273	0.423	4.98663e-32
PDIA6	2.26935e-36	-0.367396	0.204	0.333	5.03046e-32
PSMB2	2.31619e-36	-0.279365	0.209	0.345	5.13429e-32
MYADM	2.41208e-36	0.0590433	0.034	0.005	5.34687e-32
TMEM14A	3.92277e-36	-0.352768	0.228	0.363	8.69561e-32
PAH	4.04872e-36	0.635044	0.469	0.378	8.97479e-32
DNAJC19	5.45878e-36	-0.257403	0.25	0.395	1.21005e-31
TMEM59	6.15522e-36	-0.307503	0.367	0.532	1.36443e-31
MRPL32	6.40299e-36	-0.340439	0.144	0.264	1.41935e-31
GABARAPL1	6.78756e-36	-0.290928	0.19	0.325	1.5046e-31
JUNB	7.39034e-36	0.701255	0.257	0.162	1.63822e-31
CIB1	7.81692e-36	-0.205704	0.439	0.601	1.73278e-31
ARL4C	7.8328e-36	0.0869179	0.066	0.019	1.7363e-31
CXCL1	9.3092e-36	0.187232	0.07	0.021	2.06357e-31
NDUFS7	9.61009e-36	-0.255956	0.492	0.656	2.13027e-31
RAB5C	9.88145e-36	-0.203192	0.323	0.483	2.19042e-31
GLRX2	1.34235e-35	-0.282402	0.058	0.156	2.97559e-31
UQCRHL	1.41457e-35	0.316608	0.129	0.056	3.13569e-31
CCND1	1.41771e-35	0.561071	0.225	0.131	3.14263e-31
EFNB2	1.4916e-35	0.0803503	0.033	0.005	3.30642e-31
JUND	1.56571e-35	0.611271	0.309	0.209	3.4707e-31
UMOD	1.76195e-35	-0.281816	0.107	0.221	3.90572e-31
MRPL36	1.82014e-35	-0.252167	0.198	0.332	4.0347e-31
TMEM37	2.0342e-35	-0.261904	0.209	0.346	4.50922e-31
TMEM141	2.25492e-35	-0.257365	0.374	0.531	4.99849e-31
MSC	3.46791e-35	0.0305481	0.022	0.002	7.68732e-31
AIFM1	3.51852e-35	-0.237053	0.233	0.379	7.7995e-31
WDR18	4.11721e-35	-0.272804	0.172	0.306	9.12663e-31
NOP10	5.21535e-35	-0.240592	0.509	0.673	1.15609e-30
PSMB5	5.36982e-35	-0.224668	0.299	0.447	1.19033e-30
CCL5	8.85014e-35	0.135454	0.037	0.007	1.96181e-30
BTG2	9.70229e-35	0.316774	0.13	0.058	2.15071e-30
UQCRQ	1.20084e-34	-0.161493	0.919	0.952	2.66191e-30
C1R	1.24555e-34	-0.279262	0.013	0.086	2.761e-30
ZC3H15	1.75596e-34	-0.315612	0.235	0.369	3.89244e-30
HIBCH	1.75946e-34	-0.372627	0.184	0.315	3.9002e-30
EBP	1.78211e-34	-0.257939	0.128	0.247	3.9504e-30
CISD2	2.28608e-34	-0.315376	0.238	0.374	5.06754e-30
MALSU1	3.55555e-34	-0.289362	0.117	0.228	7.8816e-30
RAC1	4.21152e-34	-0.27133	0.43	0.608	9.33568e-30
DCTN3	4.4416e-34	-0.272661	0.242	0.378	9.8457e-30
AC009403.2	5.23805e-34	-0.21766	0.093	0.205	1.16112e-29
POLE4	5.76609e-34	-0.241758	0.2	0.328	1.27817e-29
CSNK1E	6.8012e-34	0.124241	0.071	0.023	1.50762e-29
MIEN1	8.00643e-34	-0.276215	0.271	0.409	1.77478e-29
MLEC	9.20206e-34	-0.313763	0.202	0.327	2.03982e-29
GOT1	9.38784e-34	-0.276973	0.156	0.282	2.081e-29
CLCF1	9.79821e-34	0.095194	0.057	0.015	2.17197e-29
PPDPF	1.07222e-33	0.307295	0.845	0.865	2.37678e-29
BNIP3L	1.10879e-33	-0.276084	0.229	0.364	2.45786e-29
QPRT	1.13024e-33	-0.183841	0.36	0.53	2.50541e-29
RBP5	1.13642e-33	-0.24475	0.794	0.886	2.51909e-29
LIMD2	1.20174e-33	0.127888	0.037	0.007	2.66389e-29
SPCS2	1.38574e-33	-0.315439	0.272	0.415	3.07177e-29
HSPB11	1.55729e-33	-0.330887	0.127	0.237	3.45205e-29
GHITM	1.56179e-33	-0.262617	0.44	0.605	3.46203e-29
REEP5	1.62992e-33	-0.358052	0.163	0.279	3.61305e-29
ARRDC3	1.65177e-33	0.667375	0.252	0.157	3.66148e-29
GCDH	1.65378e-33	-0.207087	0.07	0.174	3.66593e-29
CRIM1	1.86727e-33	0.308561	0.164	0.082	4.13918e-29
ITGAV	1.90269e-33	0.290413	0.147	0.07	4.21768e-29
CLTB	1.98064e-33	-0.236673	0.244	0.384	4.39049e-29
BPI	2.53431e-33	-0.333507	0.006	0.072	5.6178e-29
KLRB1	2.63856e-33	0.138593	0.027	0.003	5.84891e-29
NBL1	2.97119e-33	0.150156	0.099	0.039	6.58623e-29
SCRN1	2.98171e-33	0.0672406	0.048	0.011	6.60957e-29
CCDC146	3.71078e-33	0.179991	0.114	0.048	8.2257e-29
CFI	4.10093e-33	-0.406246	0.15	0.261	9.09053e-29
NFKBID	4.62969e-33	0.0483159	0.038	0.007	1.02626e-28
NDUFS2	4.76551e-33	-0.210638	0.274	0.42	1.05637e-28
SBDS	5.06129e-33	-0.299981	0.189	0.315	1.12194e-28
TP53INP1	6.04816e-33	0.262338	0.104	0.043	1.3407e-28
CD59	7.05818e-33	-0.288898	0.333	0.491	1.56459e-28
GLUL	8.05034e-33	0.268065	0.15	0.073	1.78452e-28
MRPS12	1.09254e-32	-0.236806	0.252	0.39	2.42183e-28
ISCA2	1.11311e-32	-0.271865	0.143	0.258	2.46744e-28
IRF1	1.59246e-32	0.251757	0.118	0.052	3.53e-28
TRAPPC4	2.1252e-32	-0.281248	0.151	0.268	4.71093e-28
COPZ1	2.1329e-32	-0.260705	0.186	0.311	4.728e-28
POLR2H	2.33614e-32	-0.233313	0.168	0.288	5.17853e-28
FO538757.2	2.35457e-32	0.0970481	0.07	0.023	5.21939e-28
PLP2	2.72434e-32	0.14151	0.078	0.027	6.03904e-28
NPC2	3.3089e-32	-0.24755	0.559	0.73	7.33485e-28
CHMP2A	3.4683e-32	-0.185018	0.388	0.548	7.68817e-28
EPB41L4A-AS1	3.97915e-32	0.357469	0.175	0.092	8.82058e-28
C2	4.12742e-32	-0.265066	0.022	0.097	9.14926e-28
MGST1	4.85354e-32	-0.271124	0.535	0.708	1.07588e-27
PSMA2	5.44186e-32	-0.254531	0.303	0.45	1.2063e-27
ACOT7	7.37198e-32	-0.157745	0.232	0.376	1.63415e-27
RAB1A	7.68224e-32	-0.226113	0.367	0.522	1.70292e-27
ICT1	8.01752e-32	-0.235088	0.081	0.18	1.77724e-27
SOD2	9.85569e-32	-0.330788	0.375	0.548	2.18471e-27
ATP6V1D	1.13325e-31	-0.266752	0.268	0.401	2.51207e-27
RNF183	1.58354e-31	0.17622	0.075	0.026	3.51022e-27
MACF1	1.6784e-31	0.178967	0.123	0.055	3.72051e-27
TPM4	2.19547e-31	0.146644	0.098	0.039	4.86671e-27
SLC4A4	3.7662e-31	-0.203612	0.324	0.479	8.34853e-27
UXT	3.95604e-31	-0.213853	0.38	0.537	8.76935e-27
PRKX	5.44812e-31	0.0796285	0.051	0.013	1.20768e-26
COMMD8	5.47079e-31	-0.270699	0.158	0.273	1.21271e-26
RPL7	5.72447e-31	-0.210257	0.902	0.958	1.26894e-26
PDK4	5.95081e-31	0.505853	0.142	0.071	1.31912e-26
KLF2	6.73218e-31	0.161557	0.047	0.012	1.49232e-26
QDPR	7.45857e-31	-0.208068	0.433	0.594	1.65334e-26
UQCRC2	7.98857e-31	-0.305456	0.218	0.344	1.77083e-26
HLA-DRB5	8.24653e-31	0.0875755	0.042	0.01	1.82801e-26
PERP	8.46901e-31	0.126781	0.082	0.03	1.87733e-26
CORO1A	8.85105e-31	0.137824	0.039	0.008	1.96201e-26
RP11-670E13.6	9.31086e-31	0.0758096	0.044	0.01	2.06394e-26
FAH	1.00107e-30	-0.173535	0.235	0.375	2.21908e-26
BCAT2	1.00134e-30	-0.270333	0.059	0.147	2.21968e-26
APOA1BP	1.00251e-30	-0.287288	0.208	0.329	2.22227e-26
C8orf4	1.04004e-30	0.139606	0.062	0.019	2.30545e-26
RNASE1	1.29281e-30	0.275853	0.085	0.032	2.86577e-26
DSG2	1.38662e-30	0.153048	0.09	0.035	3.07371e-26
TPMT	1.57437e-30	-0.24446	0.215	0.342	3.4899e-26
RND3	1.57663e-30	0.11905	0.07	0.024	3.49492e-26
RTCA	1.6539e-30	-0.223075	0.085	0.184	3.6662e-26
METRN	2.04263e-30	0.353341	0.155	0.08	4.52789e-26
USH1C	2.6879e-30	-0.268065	0.165	0.277	5.95826e-26
LENG8	3.10767e-30	0.219253	0.1	0.042	6.88876e-26
ATP5D	3.22511e-30	-0.20816	0.775	0.868	7.1491e-26
DYNLRB1	3.44368e-30	-0.207948	0.509	0.656	7.6336e-26
C19orf70	3.70362e-30	-0.205279	0.478	0.64	8.20981e-26
ACY3	4.04249e-30	-0.168618	0.206	0.34	8.961e-26
NR4A2	4.11532e-30	0.0615016	0.03	0.005	9.12244e-26
C4orf48	4.85658e-30	0.215381	0.124	0.057	1.07656e-25
KRT7	5.3461e-30	0.296209	0.104	0.044	1.18507e-25
NDRG1	5.34961e-30	0.715782	0.386	0.3	1.18585e-25
EMX2OS	5.35306e-30	-0.229342	0.18	0.301	1.18661e-25
PPCS	5.90032e-30	-0.283838	0.232	0.357	1.30792e-25
FLNB	6.78483e-30	0.131323	0.087	0.034	1.50399e-25
CMIP	7.2808e-30	0.482676	0.186	0.105	1.61394e-25
AGXT	8.81055e-30	-0.283229	0.121	0.236	1.95304e-25
MRPL22	8.88202e-30	-0.182978	0.159	0.277	1.96888e-25
ARL1	8.90291e-30	-0.371954	0.113	0.212	1.97351e-25
IGHV4-39	1.05045e-29	0.0495027	0.011	0	2.32853e-25
IGLV1-40	1.05045e-29	0.0371139	0.011	0	2.32853e-25
IGLV3-19	1.05045e-29	0.0443841	0.011	0	2.32853e-25
PSMD8	1.08568e-29	-0.191019	0.243	0.375	2.40662e-25
LACTB2	1.17026e-29	-0.258742	0.263	0.393	2.59412e-25
RNASET2	1.28496e-29	0.204783	0.102	0.043	2.84838e-25
RNF7	1.40582e-29	-0.231159	0.264	0.394	3.11629e-25
MT-CO1	1.48111e-29	-0.195051	0.996	0.996	3.28317e-25
S100A2	1.50842e-29	0.435332	0.169	0.091	3.34371e-25
MAFF	1.50995e-29	0.105076	0.066	0.022	3.34711e-25
CD24	1.59793e-29	0.586589	0.408	0.328	3.54213e-25
YPEL3	1.87282e-29	0.24545	0.121	0.056	4.15147e-25
TRAC	2.05675e-29	0.150197	0.044	0.011	4.55919e-25
GSTM4	2.28593e-29	-0.193096	0.131	0.24	5.06723e-25
FDX1	2.56182e-29	-0.183237	0.293	0.435	5.67879e-25
NUDT22	3.17345e-29	-0.208981	0.155	0.269	7.03459e-25
MRPL33	3.29994e-29	-0.234834	0.38	0.532	7.31497e-25
MAP1LC3B	3.31364e-29	-0.32071	0.205	0.319	7.34534e-25
SLC5A10	3.40654e-29	-0.193996	0.041	0.124	7.55128e-25
KIF12	4.11449e-29	0.338152	0.181	0.1	9.12059e-25
MRPL19	4.74703e-29	-0.28711	0.111	0.212	1.05227e-24
PRICKLE1	5.08552e-29	0.0514521	0.042	0.01	1.12731e-24
EMC6	5.69181e-29	-0.236031	0.214	0.335	1.2617e-24
MRPL35	7.26949e-29	-0.250044	0.091	0.187	1.61143e-24
ACTN1	7.6794e-29	0.128066	0.077	0.029	1.70229e-24
MSRB1	7.73818e-29	-0.163713	0.364	0.517	1.71532e-24
AP2S1	8.74109e-29	-0.201747	0.385	0.534	1.93764e-24
AIG1	1.03337e-28	-0.246128	0.221	0.341	2.29068e-24
CX3CL1	1.3667e-28	0.148708	0.08	0.03	3.02957e-24
DUSP1	1.65959e-28	0.432615	0.189	0.109	3.67882e-24
ORMDL2	1.86877e-28	-0.26083	0.097	0.191	4.14251e-24
METTL5	1.93266e-28	-0.26817	0.094	0.187	4.28413e-24
LAMTOR1	2.01665e-28	-0.212293	0.366	0.512	4.4703e-24
CXCL8	2.02585e-28	0.226308	0.056	0.017	4.49071e-24
PSMB6	2.06167e-28	-0.186095	0.392	0.538	4.57011e-24
FHL1	2.16661e-28	0.138975	0.059	0.019	4.80273e-24
MOCS2	2.2295e-28	-0.235817	0.247	0.373	4.94214e-24
RPS13	2.5002e-28	-0.183746	0.902	0.949	5.54218e-24
PAIP2B	2.88463e-28	-0.235854	0.08	0.172	6.39435e-24
PA2G4	2.99039e-28	-0.319289	0.195	0.307	6.62879e-24
SSBP4	3.0275e-28	0.103695	0.066	0.022	6.71107e-24
G0S2	3.04497e-28	-0.27143	0.169	0.283	6.74978e-24
SNHG19	3.17676e-28	0.544685	0.276	0.184	7.04193e-24
CRYZ	3.1999e-28	-0.285844	0.31	0.448	7.09322e-24
CALM3	3.52735e-28	-0.192051	0.353	0.493	7.81907e-24
RNASEH2C	3.75434e-28	-0.1872	0.301	0.439	8.32226e-24
ATP5I	3.8915e-28	0.299085	0.926	0.937	8.6263e-24
MAP4K4	4.56666e-28	0.0810878	0.06	0.019	1.01229e-23
MYOF	4.95528e-28	0.0519142	0.037	0.008	1.09844e-23
RPL39	5.26474e-28	0.155537	0.933	0.967	1.16704e-23
ANTXR1	5.36153e-28	0.0237591	0.025	0.003	1.18849e-23
PPP1R14D	5.43891e-28	-0.240134	0.016	0.08	1.20564e-23
MEG3	5.5674e-28	0.11039	0.033	0.007	1.23413e-23
IFI35	5.60886e-28	-0.293335	0.093	0.186	1.24332e-23
ADAMTS16	5.70948e-28	0.0356741	0.026	0.004	1.26562e-23
EIF1B	6.12571e-28	-0.22346	0.312	0.447	1.35789e-23
NME5	6.37456e-28	-0.261796	0.082	0.174	1.41305e-23
USP2	6.39787e-28	-0.182903	0.058	0.144	1.41822e-23
CDC26	6.8877e-28	-0.26739	0.176	0.287	1.5268e-23
THNSL2	6.89309e-28	-0.270071	0.068	0.154	1.52799e-23
IDH2	6.99919e-28	-0.172176	0.218	0.344	1.55151e-23
SNRPE	7.00148e-28	-0.237917	0.361	0.507	1.55202e-23
CTSL	7.01188e-28	-0.286674	0.164	0.27	1.55432e-23
LDHA	7.18317e-28	-0.255912	0.26	0.385	1.59229e-23
LYRM5	7.88149e-28	-0.235135	0.168	0.28	1.74709e-23
ASRGL1	8.03806e-28	-0.343606	0.14	0.241	1.7818e-23
HNRNPC	8.11443e-28	-0.252061	0.323	0.463	1.79873e-23
ITGA3	8.422e-28	0.0944817	0.067	0.023	1.86691e-23
CA2	9.03045e-28	-0.218412	0.303	0.44	2.00178e-23
COL4A1	9.7955e-28	0.144153	0.114	0.052	2.17137e-23
RABAC1	1.09901e-27	-0.185562	0.316	0.458	2.43617e-23
ADGRG6	1.11196e-27	0.0989809	0.085	0.034	2.46489e-23
GSTO1	1.40784e-27	-0.220346	0.295	0.431	3.12076e-23
ACY1	2.1139e-27	-0.155048	0.122	0.232	4.68587e-23
PRADC1	2.23245e-27	-0.231397	0.084	0.175	4.94867e-23
SLC38A1	2.40118e-27	0.0901	0.045	0.012	5.3227e-23
BHLHE40	2.53531e-27	0.340079	0.164	0.089	5.62001e-23
CCL3	3.06081e-27	0.303832	0.118	0.055	6.78489e-23
MRPL50	3.10007e-27	-0.272327	0.136	0.239	6.87193e-23
RAP2B	3.23797e-27	0.17098	0.067	0.024	7.1776e-23
TTC39A	4.1789e-27	-0.221306	0.018	0.082	9.26336e-23
CAV1	4.30027e-27	0.0425481	0.032	0.006	9.53241e-23
REG3G	4.55752e-27	-0.491871	0.029	0.096	1.01027e-22
RPLP2	4.64992e-27	0.172768	0.965	0.97	1.03075e-22
TLE1	4.72799e-27	0.0414965	0.037	0.009	1.04805e-22
CD200	4.73015e-27	0.0444965	0.025	0.004	1.04853e-22
FZD1	4.93636e-27	0.12444	0.106	0.048	1.09424e-22
NUDT16	5.39186e-27	-0.213142	0.147	0.255	1.19521e-22
PALM	5.83736e-27	0.443354	0.129	0.066	1.29397e-22
BOK	5.87311e-27	0.22498	0.085	0.034	1.30189e-22
MRPL15	5.89739e-27	-0.223251	0.122	0.222	1.30727e-22
CRYM	6.06634e-27	-0.0915538	0.161	0.282	1.34473e-22
OXT	6.42552e-27	-0.159637	0.059	0.145	1.42434e-22
SLC22A18AS	6.50294e-27	-0.0831957	0.108	0.214	1.44151e-22
FAHD2A	6.79622e-27	-0.212998	0.082	0.17	1.50652e-22
DAZAP2	7.10719e-27	0.564263	0.429	0.351	1.57545e-22
SNRPF	7.17368e-27	-0.251846	0.295	0.424	1.59019e-22
CASC15	8.00881e-27	0.0308116	0.024	0.003	1.77531e-22
RRAD	8.74798e-27	0.0858559	0.042	0.011	1.93916e-22
BRI3	9.84852e-27	0.583686	0.49	0.443	2.18312e-22
CFB	1.27067e-26	-0.286116	0.034	0.104	2.8167e-22
ASL	1.39279e-26	-0.171645	0.183	0.299	3.0874e-22
NTN4	1.58033e-26	0.320817	0.175	0.1	3.50312e-22
SH3BGRL3	1.64572e-26	-0.194852	0.389	0.536	3.64806e-22
C6orf203	1.9867e-26	-0.206353	0.064	0.147	4.40391e-22
C2orf54	2.08791e-26	-0.155089	0.005	0.058	4.62828e-22
RP11-149I23.3	2.15285e-26	0.195931	0.086	0.036	4.77222e-22
TRAPPC1	2.16067e-26	-0.18567	0.379	0.524	4.78955e-22
VDAC3	2.40267e-26	-0.225048	0.168	0.272	5.326e-22
SNRPC	2.48869e-26	-0.220726	0.206	0.318	5.51669e-22
NFIX	2.50607e-26	0.12493	0.066	0.024	5.55521e-22
LSM1	2.6954e-26	-0.266502	0.135	0.231	5.9749e-22
TIMMDC1	2.82812e-26	-0.246721	0.138	0.237	6.26909e-22
SLC5A2	2.86981e-26	-0.182776	0.105	0.202	6.3615e-22
PLGRKT	3.33026e-26	-0.282408	0.092	0.178	7.38218e-22
DUSP2	3.45104e-26	0.10523	0.033	0.007	7.64992e-22
TGM2	3.62932e-26	-0.215774	0.026	0.093	8.04512e-22
PDCD10	3.9428e-26	-0.245736	0.114	0.209	8.74002e-22
NCF1	4.04692e-26	0.089981	0.025	0.004	8.97081e-22
CLIC1	4.24641e-26	-0.251938	0.334	0.483	9.41301e-22
SHMT1	4.38541e-26	-0.0843123	0.29	0.428	9.72114e-22
FIBIN	4.60137e-26	0.139349	0.044	0.012	1.01999e-21
EPB41L2	4.80305e-26	0.053986	0.05	0.015	1.06469e-21
ELMSAN1	4.89734e-26	0.151162	0.085	0.035	1.08559e-21
SPARC	5.47587e-26	0.23078	0.153	0.082	1.21384e-21
HMGN5	5.52025e-26	-0.264224	0.09	0.18	1.22367e-21
MKKS	5.80949e-26	-0.166009	0.223	0.338	1.28779e-21
FAM96A	5.98019e-26	-0.259317	0.233	0.35	1.32563e-21
CEBPZOS	6.86535e-26	-0.295982	0.096	0.183	1.52184e-21
VWF	7.01295e-26	0.0596522	0.015	0.001	1.55456e-21
ALB	7.03653e-26	-0.509138	0.111	0.213	1.55979e-21
WDR72	7.58927e-26	-0.22035	0.211	0.329	1.68231e-21
RPS25	7.99537e-26	0.190637	0.951	0.964	1.77233e-21
RPLP0	8.07502e-26	0.307643	0.801	0.839	1.78999e-21
NDUFA11	8.34728e-26	-0.180585	0.679	0.801	1.85034e-21
RBM3	8.40097e-26	0.401609	0.271	0.184	1.86224e-21
YWHAB	9.11266e-26	-0.22525	0.333	0.467	2.02e-21
SEMA6A	9.37866e-26	0.0635853	0.049	0.015	2.07897e-21
PSMB1	9.4694e-26	-0.17761	0.325	0.458	2.09908e-21
TNC	1.04085e-25	0.0261275	0.019	0.002	2.30726e-21
NONO	1.13096e-25	0.374991	0.264	0.175	2.507e-21
PER2	1.13494e-25	0.126973	0.042	0.011	2.51581e-21
GOLGA8B	1.39194e-25	0.122037	0.052	0.016	3.08552e-21
MRPS7	1.42706e-25	-0.184792	0.194	0.303	3.16337e-21
PMEPA1	1.54739e-25	0.0521747	0.032	0.007	3.43009e-21
SNX3	1.70764e-25	-0.202918	0.471	0.631	3.78532e-21
DDX24	1.9018e-25	-0.263404	0.184	0.289	4.21571e-21
TMEM176A	1.91645e-25	-0.194287	0.495	0.68	4.2482e-21
RBPMS	2.11578e-25	-0.252372	0.209	0.32	4.69006e-21
PAXIP1-AS1	2.21062e-25	0.11546	0.056	0.018	4.90027e-21
IGHV3-7	2.21148e-25	0.0304136	0.01	0	4.90219e-21
IGLV4-69	2.21148e-25	0.0518769	0.01	0	4.90219e-21
PALLD	2.245e-25	0.159432	0.099	0.044	4.97649e-21
DPM3	2.26154e-25	-0.235433	0.233	0.348	5.01315e-21
CCDC85B	2.35628e-25	0.273658	0.125	0.062	5.22317e-21
UCHL3	2.37746e-25	-0.237839	0.092	0.178	5.27011e-21
CLDN1	2.40123e-25	0.0595132	0.059	0.02	5.32281e-21
ARPC2	3.04462e-25	-0.248979	0.267	0.391	6.74901e-21
TACO1	3.05606e-25	-0.185485	0.103	0.198	6.77438e-21
RDX	3.12872e-25	-0.206366	0.228	0.343	6.93542e-21
ALDH8A1	3.17717e-25	-0.209029	0.102	0.195	7.04284e-21
UBE2L3	3.25509e-25	-0.161682	0.244	0.362	7.21555e-21
S100A14	3.27469e-25	0.104118	0.051	0.016	7.25901e-21
BEX1	3.46625e-25	0.165178	0.076	0.03	7.68365e-21
ARNT2	3.80655e-25	0.0483102	0.028	0.005	8.43797e-21
COL6A2	3.85819e-25	0.0449837	0.028	0.005	8.55244e-21
ACP1	4.03861e-25	-0.211495	0.262	0.381	8.95238e-21
MRPL43	4.17464e-25	-0.212908	0.21	0.319	9.25393e-21
FAT1	4.30371e-25	0.151219	0.13	0.066	9.54004e-21
MACC1	4.31454e-25	0.0900649	0.085	0.035	9.56405e-21
SLC34A1	4.51727e-25	-0.110571	0.172	0.291	1.00134e-20
MYRF	4.78787e-25	0.0620208	0.037	0.009	1.06133e-20
SEZ6L2	5.42907e-25	0.0779347	0.068	0.026	1.20346e-20
IQGAP1	5.53445e-25	0.138727	0.119	0.058	1.22682e-20
FXYD6-FXYD2	5.69787e-25	0.1774	0.081	0.034	1.26305e-20
CTD-2007H13.3	6.27001e-25	0.101391	0.018	0.002	1.38987e-20
PAN3	6.77208e-25	0.121831	0.062	0.022	1.50117e-20
TRBC1	6.85988e-25	0.116001	0.02	0.003	1.52063e-20
AC241585.2	7.78075e-25	0.0385352	0.027	0.005	1.72476e-20
ARL2	8.12864e-25	-0.179598	0.368	0.502	1.80188e-20
SMO	8.37621e-25	0.0905565	0.04	0.011	1.85676e-20
PIPOX	8.67083e-25	-0.147758	0.144	0.254	1.92206e-20
LGALS2	9.03444e-25	-0.163257	0.72	0.824	2.00266e-20
BRD3	9.25671e-25	0.0765028	0.074	0.029	2.05194e-20
SLC7A8	1.0421e-24	0.650976	0.401	0.332	2.31002e-20
ACSL4	1.10506e-24	0.225965	0.093	0.042	2.44958e-20
SNU13	1.15782e-24	-0.150925	0.352	0.484	2.56654e-20
EDN2	1.16216e-24	0.0468911	0.016	0.001	2.57617e-20
ERH	1.20688e-24	-0.205745	0.381	0.527	2.6753e-20
C1S	1.31676e-24	-0.232891	0.022	0.082	2.91887e-20
DCBLD2	1.46624e-24	0.115184	0.072	0.028	3.2502e-20
H1FX	1.4949e-24	0.14361	0.07	0.027	3.31374e-20
CD3E	1.5418e-24	0.0815121	0.019	0.002	3.41771e-20
A1CF	1.606e-24	-0.194502	0.108	0.203	3.56001e-20
RCAN3	1.72165e-24	0.0462004	0.024	0.004	3.81638e-20
MRPS26	1.73093e-24	-0.172537	0.252	0.37	3.83695e-20
AC140912.1	1.9223e-24	0.026691	0.015	0.001	4.26115e-20
IAH1	1.98565e-24	-0.265865	0.136	0.228	4.40159e-20
CLIC6	2.02681e-24	0.0152295	0.012	0	4.49282e-20
NME1	2.16438e-24	-0.169023	0.184	0.292	4.79779e-20
NDUFS6	2.18779e-24	-0.17074	0.609	0.732	4.84968e-20
EGOT	2.19441e-24	0.0711652	0.057	0.02	4.86435e-20
MCM7	2.30533e-24	0.104464	0.052	0.017	5.11022e-20
LAPTM4A	2.32158e-24	-0.22565	0.44	0.618	5.14624e-20
FAHD1	2.43841e-24	-0.199792	0.151	0.252	5.40522e-20
PDLIM1	2.56132e-24	0.22285	0.149	0.081	5.67767e-20
HSPD1	2.72317e-24	-0.183967	0.357	0.495	6.03644e-20
TTC38	2.85322e-24	-0.146926	0.135	0.237	6.32473e-20
GGCT	3.1059e-24	-0.236875	0.168	0.271	6.88485e-20
TESC	3.19848e-24	0.0707612	0.035	0.008	7.09007e-20
RASSF4	3.36433e-24	-0.229344	0.179	0.284	7.4577e-20
NAA20	3.91302e-24	-0.269776	0.16	0.257	8.67399e-20
TMEM256	4.51904e-24	-0.156424	0.555	0.696	1.00173e-19
TMEM14C	4.8008e-24	-0.237066	0.262	0.381	1.06419e-19
TGFB2	5.39795e-24	0.0193309	0.017	0.002	1.19656e-19
HSBP1	5.50535e-24	-0.189754	0.418	0.566	1.22037e-19
PDZD11	5.63514e-24	-0.232623	0.074	0.154	1.24914e-19
ZBTB8OS	6.05205e-24	-0.235324	0.12	0.212	1.34156e-19
HCST	6.16715e-24	0.147369	0.055	0.019	1.36707e-19
IGLV3-21	6.27948e-24	0.0311349	0.01	0	1.39197e-19
AMOTL1	6.77646e-24	0.0842748	0.043	0.012	1.50214e-19
CFAP36	7.43764e-24	-0.228667	0.129	0.219	1.6487e-19
CD48	7.89534e-24	0.0758748	0.02	0.003	1.75016e-19
TXNL1	8.17436e-24	-0.274157	0.14	0.231	1.81201e-19
TM4SF1	8.18707e-24	0.119907	0.055	0.019	1.81483e-19
C15orf52	8.27225e-24	0.0254631	0.025	0.004	1.83371e-19
RPL36AL	8.49214e-24	-0.163758	0.649	0.765	1.88245e-19
CTXN1	8.86087e-24	0.0623653	0.037	0.01	1.96419e-19
EIF2S2	9.29593e-24	-0.176545	0.254	0.365	2.06063e-19
CHCHD1	1.01915e-23	-0.170731	0.274	0.394	2.25916e-19
CSRNP1	1.06075e-23	0.101435	0.077	0.031	2.35137e-19
H2AFZ	1.09779e-23	-0.205591	0.361	0.494	2.43348e-19
CDH2	1.10463e-23	0.313097	0.184	0.109	2.44864e-19
SSR3	1.10974e-23	-0.22128	0.254	0.367	2.45996e-19
LINC00864	1.16974e-23	-0.14922	0.062	0.14	2.59295e-19
PSENEN	1.20408e-23	-0.215044	0.191	0.292	2.66909e-19
BIRC2	1.25672e-23	0.540531	0.32	0.234	2.78577e-19
C11orf1	1.3304e-23	-0.187199	0.141	0.238	2.94909e-19
KCNH6	1.41455e-23	-0.187158	0.015	0.071	3.13563e-19
SELENBP1	1.43413e-23	-0.164142	0.101	0.192	3.17903e-19
CDC42EP1	1.46017e-23	0.0782701	0.059	0.021	3.23675e-19
TINAG	1.48544e-23	-0.261252	0.189	0.291	3.29277e-19
PLCB4	1.51077e-23	0.069185	0.034	0.008	3.34893e-19
APOO	1.62032e-23	-0.166315	0.068	0.147	3.59176e-19
PIGP	1.74268e-23	-0.229738	0.116	0.205	3.863e-19
PTPRD	1.74945e-23	0.23756	0.132	0.069	3.878e-19
EPHB6	1.79924e-23	0.0195468	0.016	0.002	3.98838e-19
RRAS	2.08125e-23	0.119807	0.081	0.035	4.6135e-19
FLOT1	2.10294e-23	-0.260574	0.171	0.269	4.6616e-19
DERA	2.52847e-23	-0.219424	0.118	0.207	5.60485e-19
TMEM47	2.57895e-23	0.159426	0.079	0.033	5.71677e-19
NR4A1	2.69763e-23	0.141206	0.062	0.023	5.97985e-19
IMP3	2.70704e-23	-0.236815	0.2	0.304	6.00069e-19
SPAG7	2.7092e-23	-0.19779	0.196	0.302	6.00549e-19
RP11-12G12.7	2.80511e-23	-0.253253	0.055	0.127	6.21809e-19
JAG1	2.9239e-23	0.069915	0.049	0.016	6.48141e-19
SSB	3.01516e-23	-0.257031	0.157	0.249	6.68371e-19
EVL	3.11345e-23	0.185044	0.072	0.029	6.90158e-19
MAGOH	3.17326e-23	-0.206007	0.125	0.215	7.03417e-19
MPST	3.62031e-23	-0.138491	0.367	0.502	8.02514e-19
TDP2	3.67319e-23	-0.162484	0.179	0.287	8.14237e-19
SPCS3	4.08486e-23	-0.279302	0.135	0.224	9.05492e-19
MTHFS	4.19076e-23	-0.161953	0.25	0.363	9.28966e-19
TUBA4B	4.30944e-23	-0.176737	0.027	0.088	9.55273e-19
LAMC1	4.30981e-23	0.10464	0.081	0.035	9.55355e-19
IER3	5.11527e-23	0.226943	0.122	0.063	1.1339e-18
CCL4	5.2808e-23	0.269641	0.092	0.042	1.1706e-18
CFDP1	5.32815e-23	-0.160365	0.434	0.576	1.18109e-18
ATP1B1	5.59663e-23	-0.307638	0.579	0.73	1.2406e-18
ACP5	6.27059e-23	-0.238886	0.176	0.279	1.39e-18
AK1	6.66214e-23	-0.190651	0.123	0.213	1.4768e-18
MRPS5	7.41953e-23	-0.218249	0.131	0.219	1.64469e-18
TAF9	7.50581e-23	-0.284368	0.097	0.178	1.66381e-18
CARD16	7.92687e-23	0.128493	0.03	0.007	1.75715e-18
RAC2	8.54997e-23	0.068764	0.02	0.003	1.89527e-18
PDCD6	8.56189e-23	-0.231831	0.183	0.281	1.89791e-18
EIF5A	8.94062e-23	-0.183524	0.252	0.366	1.98187e-18
CALM2	9.96183e-23	-0.225272	0.553	0.719	2.20824e-18
UBR4	1.04986e-22	-0.296205	0.185	0.281	2.32722e-18
MAZ	1.09298e-22	0.215243	0.099	0.047	2.42282e-18
TMEM53	1.0995e-22	-0.152367	0.044	0.112	2.43727e-18
ANPEP	1.27843e-22	-0.167974	0.366	0.507	2.8339e-18
SLC25A48	1.33845e-22	-0.177086	0.02	0.077	2.96693e-18
DCAF16	1.35987e-22	0.115491	0.049	0.016	3.01442e-18
IGKV3-20	1.44318e-22	0.0524733	0.018	0.002	3.19911e-18
ITM2A	1.47623e-22	0.12463	0.03	0.007	3.27235e-18
HSPG2	1.50615e-22	0.107018	0.046	0.015	3.33869e-18
RPS6	1.58267e-22	0.171211	0.968	0.973	3.50829e-18
CD83	1.64492e-22	0.175225	0.064	0.025	3.6463e-18
TGFB1	1.66942e-22	0.0816446	0.04	0.011	3.7006e-18
HMGB1	1.81934e-22	-0.235763	0.456	0.602	4.03294e-18
C2orf88	1.85678e-22	-0.131247	0.032	0.095	4.11593e-18
SUB1	2.24276e-22	-0.189693	0.496	0.653	4.97153e-18
LINC00152	2.39628e-22	0.0614682	0.078	0.033	5.31183e-18
DCLK1	2.61707e-22	0.0228875	0.019	0.003	5.80126e-18
VAT1	2.81781e-22	0.319177	0.168	0.098	6.24624e-18
RBX1	3.07025e-22	-0.12643	0.463	0.608	6.80582e-18
MIR4435-2HG	3.15063e-22	0.0857205	0.082	0.036	6.98399e-18
CRYL1	3.17914e-22	-0.128536	0.499	0.646	7.0472e-18
EMC2	3.2367e-22	-0.240853	0.067	0.141	7.1748e-18
C8orf59	3.3514e-22	-0.223163	0.173	0.271	7.42905e-18
IGLV1-47	3.41051e-22	0.0470807	0.017	0.002	7.56007e-18
TTC9	3.508e-22	0.0370065	0.017	0.002	7.77618e-18
SPHK1	3.60919e-22	0.0257972	0.023	0.004	8.00049e-18
SSR4	3.9277e-22	-0.201723	0.422	0.566	8.70652e-18
AC245100.1	4.10726e-22	0.151359	0.07	0.029	9.10456e-18
PHYH	4.48001e-22	-0.126127	0.2	0.313	9.93083e-18
SEC62	4.79478e-22	-0.223887	0.354	0.494	1.06286e-17
ETFA	5.22392e-22	-0.0864778	0.284	0.412	1.15799e-17
FLJ22763	5.32048e-22	-0.120774	0.225	0.35	1.17939e-17
TFPI2	5.52537e-22	0.0671974	0.046	0.015	1.22481e-17
MRPS16	8.53736e-22	-0.157933	0.254	0.361	1.89248e-17
MYL6	8.82728e-22	-0.192439	0.821	0.877	1.95674e-17
ADM	8.88025e-22	-0.303305	0.069	0.141	1.96848e-17
FAM89B	8.90359e-22	0.129511	0.062	0.024	1.97366e-17
RPL3	9.86041e-22	0.204219	0.929	0.956	2.18576e-17
GSTA2	9.97921e-22	-0.0577265	0.269	0.418	2.21209e-17
NBEAL1	1.00528e-21	0.576889	0.442	0.393	2.22841e-17
CDK6	1.02761e-21	0.0555026	0.059	0.022	2.2779e-17
LAMC2	1.08587e-21	0.0303793	0.024	0.004	2.40706e-17
COL12A1	1.16779e-21	0.0302875	0.023	0.004	2.58863e-17
SMIM20	1.16799e-21	-0.240223	0.186	0.28	2.58907e-17
ATP6V1C1	1.18645e-21	-0.211906	0.174	0.27	2.63e-17
FOSL2	1.20577e-21	0.145668	0.106	0.053	2.67284e-17
TXNIP	1.21095e-21	0.403752	0.216	0.142	2.68432e-17
PEBP1	1.25332e-21	-0.14163	0.88	0.919	2.77823e-17
RPL18	1.34062e-21	0.219655	0.826	0.87	2.97176e-17
MRPL54	1.56765e-21	-0.100422	0.353	0.483	3.47501e-17
ITPR3	1.65018e-21	0.0569593	0.02	0.003	3.65796e-17
PLIN2	1.6818e-21	0.964566	0.342	0.278	3.72805e-17
PPP1R7	1.73351e-21	-0.230292	0.114	0.198	3.84268e-17
TFDP1	1.79721e-21	0.37088	0.143	0.081	3.98387e-17
MRPS18B	1.80858e-21	-0.203488	0.191	0.289	4.00907e-17
FAM171A1	1.84362e-21	0.0473868	0.048	0.016	4.08676e-17
MAL	2.08782e-21	0.318026	0.139	0.078	4.62806e-17
MTX1	2.09258e-21	-0.182629	0.118	0.204	4.63863e-17
PSAP	2.12248e-21	0.510993	0.488	0.453	4.70491e-17
CD27	2.17866e-21	0.0684799	0.014	0.001	4.82943e-17
RP11-492E3.2	2.19249e-21	0.0260263	0.014	0.001	4.86009e-17
CYB5R3	2.26489e-21	-0.23859	0.177	0.271	5.02058e-17
GGT1	2.44398e-21	-0.182834	0.143	0.237	5.41757e-17
KLF10	2.4782e-21	0.31352	0.175	0.107	5.49342e-17
SLC16A9	2.56048e-21	-0.171936	0.401	0.55	5.67581e-17
FGD5-AS1	2.58784e-21	0.305708	0.165	0.097	5.73647e-17
DUSP5	2.88232e-21	0.0562165	0.036	0.01	6.38924e-17
NDN	3.09832e-21	0.0525246	0.026	0.005	6.86805e-17
MYLK	3.31749e-21	0.169565	0.105	0.053	7.35389e-17
CTNNB1	3.59542e-21	0.338463	0.215	0.139	7.96997e-17
ADH6	3.82203e-21	-0.0698754	0.098	0.185	8.47229e-17
GGH	4.07957e-21	-0.17325	0.245	0.355	9.04317e-17
PSMB7	4.14553e-21	-0.10844	0.353	0.477	9.18939e-17
PSMD9	4.2428e-21	-0.210729	0.179	0.271	9.40502e-17
TMEM14B	4.38298e-21	-0.228845	0.294	0.41	9.71576e-17
WEE1	4.86266e-21	0.117077	0.051	0.018	1.07791e-16
SERP1	4.93274e-21	-0.212503	0.333	0.456	1.09344e-16
DNAJB11	5.4074e-21	-0.292354	0.08	0.15	1.19866e-16
EMC3	5.48948e-21	-0.224261	0.093	0.169	1.21685e-16
PPFIBP1	5.56867e-21	0.164017	0.132	0.072	1.23441e-16
AHCYL1	5.68143e-21	-0.217824	0.189	0.282	1.2594e-16
GPSM3	5.85935e-21	0.0885327	0.026	0.005	1.29884e-16
SVIP	5.96958e-21	-0.158269	0.253	0.362	1.32328e-16
ERAP1	6.1469e-21	0.0693845	0.045	0.015	1.36258e-16
SLC25A3	6.43315e-21	-0.189711	0.547	0.705	1.42604e-16
ALDH2	6.48401e-21	-0.12293	0.358	0.491	1.43731e-16
MSRB2	6.52823e-21	-0.10659	0.313	0.435	1.44711e-16
OCEL1	6.78645e-21	-0.175709	0.14	0.23	1.50435e-16
CSNK2B	6.89306e-21	-0.157035	0.299	0.417	1.52798e-16
ASNA1	7.45594e-21	-0.227624	0.224	0.323	1.65276e-16
OCIAD1	7.72654e-21	-0.195672	0.2	0.296	1.71274e-16
IMMP1L	8.16343e-21	-0.175844	0.159	0.253	1.80959e-16
AHR	8.4805e-21	0.119907	0.07	0.029	1.87987e-16
EIF4EBP2	8.48279e-21	0.489475	0.313	0.234	1.88038e-16
KCNAB2	8.88525e-21	-0.0976272	0.044	0.111	1.96959e-16
MRPS28	8.8959e-21	-0.150804	0.165	0.261	1.97195e-16
ISOC2	9.68835e-21	-0.104631	0.437	0.576	2.14762e-16
RP11-489E7.4	1.03093e-20	0.0328573	0.019	0.003	2.28526e-16
MRPL46	1.03639e-20	-0.164783	0.114	0.199	2.29738e-16
TPD52	1.04832e-20	-0.162337	0.14	0.233	2.32381e-16
DNPH1	1.06484e-20	-0.150419	0.64	0.751	2.36043e-16
MEX3D	1.0818e-20	0.0510288	0.032	0.008	2.39803e-16
HABP4	1.09061e-20	0.299029	0.13	0.072	2.41756e-16
ZNF593	1.16613e-20	-0.124052	0.23	0.338	2.58496e-16
SOX9	1.17514e-20	0.333015	0.188	0.119	2.60492e-16
MT-ND1	1.17759e-20	-0.158583	0.948	0.952	2.61037e-16
TUBB	1.20623e-20	0.336378	0.242	0.165	2.67386e-16
NDUFA9	1.21829e-20	-0.182412	0.154	0.243	2.70059e-16
NOP16	1.21843e-20	-0.192593	0.077	0.15	2.70089e-16
MAP3K13	1.22502e-20	-0.198499	0.267	0.377	2.71551e-16
SPX	1.25164e-20	-0.242353	0.17	0.26	2.77452e-16
TGFBR2	1.26402e-20	0.110946	0.077	0.034	2.80196e-16
EMC7	1.30312e-20	-0.291204	0.128	0.207	2.88863e-16
KLF4	1.30896e-20	0.0662906	0.056	0.021	2.90156e-16
CXCL12	1.36661e-20	0.15164	0.092	0.044	3.02937e-16
PTRHD1	1.37424e-20	-0.174977	0.232	0.335	3.04628e-16
PAIP2	1.39255e-20	-0.168841	0.248	0.352	3.08686e-16
FAM129B	1.40345e-20	0.0690973	0.037	0.011	3.11102e-16
RP11-195F19.5	1.49093e-20	0.297213	0.125	0.068	3.30495e-16
KLF11	1.49718e-20	0.101517	0.055	0.021	3.3188e-16
RTCB	1.5841e-20	-0.191094	0.115	0.196	3.51148e-16
PRDX5	1.5846e-20	-0.173257	0.728	0.815	3.51259e-16
CNIH4	1.66571e-20	-0.302574	0.137	0.217	3.69238e-16
SPIN1	1.6991e-20	0.298437	0.18	0.111	3.76639e-16
NRTN	1.69949e-20	0.0282812	0.018	0.003	3.76726e-16
MRPL48	1.71984e-20	-0.194657	0.068	0.138	3.81236e-16
MRPS14	1.82843e-20	-0.171866	0.144	0.233	4.05308e-16
LIPE-AS1	1.85206e-20	0.117053	0.055	0.02	4.10545e-16
PSMC5	1.86237e-20	-0.121029	0.292	0.406	4.12832e-16
GZMA	1.97964e-20	0.120254	0.021	0.004	4.38827e-16
RAI2	2.10747e-20	0.0534479	0.028	0.006	4.67164e-16
NUDC	2.11759e-20	-0.177359	0.208	0.307	4.69406e-16
TRIOBP	2.65268e-20	0.155326	0.083	0.038	5.88019e-16
B3GAT2	2.73204e-20	0.0320706	0.029	0.007	6.05612e-16
EEF1E1	3.19364e-20	-0.203368	0.161	0.249	7.07935e-16
ACSM2A	3.29451e-20	0.441608	0.381	0.315	7.30294e-16
CHMP4A	3.35967e-20	-0.195069	0.195	0.287	7.44738e-16
RPL29	3.43636e-20	0.179422	0.917	0.94	7.61739e-16
GPX2	3.63498e-20	-0.132099	0.007	0.049	8.05766e-16
NKG7	3.65437e-20	0.111352	0.027	0.006	8.10064e-16
ATP6V1G1	3.71772e-20	-0.206026	0.581	0.721	8.24106e-16
FTX	3.77644e-20	0.0231588	0.024	0.005	8.37124e-16
NDUFA7	4.10029e-20	-0.112161	0.352	0.477	9.08911e-16
ETFB	4.21393e-20	-0.117524	0.595	0.722	9.34101e-16
ITPRIPL2	4.33126e-20	0.0598595	0.033	0.009	9.6011e-16
TNFSF9	4.33564e-20	0.0240147	0.02	0.003	9.61081e-16
H2AFY2	4.35109e-20	0.0644006	0.052	0.019	9.64507e-16
C1QBP	4.36792e-20	-0.165225	0.274	0.383	9.68236e-16
TM7SF3	4.93579e-20	-0.20543	0.161	0.248	1.09412e-15
COL23A1	5.10125e-20	0.0183572	0.012	0.001	1.13079e-15
AUH	5.33346e-20	-0.17529	0.092	0.169	1.18227e-15
RP11-90P13.1	5.46262e-20	0.219459	0.041	0.013	1.2109e-15
POP5	5.61289e-20	-0.15367	0.146	0.234	1.24421e-15
RP11-295G20.2	5.67523e-20	-0.1179	0.066	0.136	1.25803e-15
PIGR	5.9547e-20	0.0400371	0.225	0.346	1.31998e-15
PFDN6	6.13284e-20	-0.117691	0.193	0.294	1.35947e-15
IL18	6.22723e-20	0.0922835	0.078	0.035	1.38039e-15
PSMA1	6.36008e-20	-0.22457	0.22	0.317	1.40984e-15
FRG1	6.53854e-20	-0.239301	0.092	0.166	1.4494e-15
SLC23A2	6.7289e-20	0.0682874	0.025	0.005	1.4916e-15
TBC1D9	6.76491e-20	0.0790294	0.047	0.016	1.49958e-15
RP11-1C1.6	6.88979e-20	-0.173283	0.016	0.064	1.52726e-15
SGK2	7.01539e-20	-0.14806	0.033	0.09	1.5551e-15
POLR2J	7.38161e-20	-0.13524	0.319	0.436	1.63628e-15
NCS1	7.84511e-20	-0.137716	0.047	0.11	1.73903e-15
SLITRK4	8.34717e-20	0.0264209	0.028	0.007	1.85032e-15
PANK1	8.95713e-20	0.486115	0.133	0.078	1.98553e-15
SLC13A2	8.98209e-20	-0.0505439	0.092	0.173	1.99106e-15
FUZ	9.26303e-20	-0.0717419	0.127	0.216	2.05334e-15
PHPT1	9.33106e-20	-0.166512	0.575	0.713	2.06842e-15
ZNF90	9.72139e-20	0.163735	0.076	0.034	2.15494e-15
SERTAD4	1.01839e-19	0.0146992	0.018	0.003	2.25746e-15
TMEM246	1.02822e-19	0.0455964	0.04	0.013	2.27925e-15
MRPL1	1.02861e-19	-0.217523	0.132	0.214	2.28012e-15
ATG3	1.0322e-19	-0.198414	0.074	0.143	2.28807e-15
ST6GALNAC4	1.04787e-19	-0.156835	0.02	0.07	2.32281e-15
KRT80	1.05949e-19	0.0295285	0.02	0.004	2.34858e-15
RPL26L1	1.12954e-19	-0.172752	0.195	0.291	2.50384e-15
HIGD1A	1.13691e-19	-0.146375	0.297	0.41	2.52019e-15
DYNLT1	1.22724e-19	-0.133073	0.443	0.574	2.72042e-15
FSTL1	1.27021e-19	0.0615304	0.051	0.019	2.81566e-15
COA5	1.27787e-19	-0.102516	0.182	0.276	2.83265e-15
MRPL42	1.34091e-19	-0.206177	0.173	0.261	2.97241e-15
KCNIP3	1.42523e-19	0.0367278	0.026	0.006	3.1593e-15
THAP4	1.45699e-19	-0.137956	0.112	0.192	3.2297e-15
CD79B	1.48493e-19	0.0454337	0.015	0.002	3.29164e-15
CHST9	1.5866e-19	0.01533	0.017	0.003	3.51702e-15
SELM	1.64691e-19	-0.229348	0.24	0.345	3.6507e-15
TMBIM4	1.68896e-19	-0.22329	0.205	0.301	3.74393e-15
IRF8	1.77406e-19	0.0680789	0.043	0.014	3.93255e-15
PSMD14	1.78329e-19	-0.181103	0.108	0.186	3.95303e-15
SLC22A6	1.84108e-19	-0.0596544	0.285	0.417	4.08112e-15
LINC00998	2.03972e-19	-0.173489	0.302	0.416	4.52145e-15
OCLN	2.10423e-19	0.0800773	0.063	0.026	4.66444e-15
PDIA3	2.12416e-19	-0.201305	0.18	0.267	4.70862e-15
MSRA	2.13302e-19	-0.0401203	0.376	0.525	4.72826e-15
HNRNPA2B1	2.36005e-19	-0.144302	0.391	0.523	5.23151e-15
TUSC3	2.56974e-19	0.119324	0.103	0.053	5.69635e-15
RER1	2.62482e-19	-0.208763	0.171	0.256	5.81843e-15
TMEM159	2.74392e-19	0.179005	0.089	0.043	6.08245e-15
CTBP1	2.76553e-19	0.28333	0.154	0.092	6.13034e-15
MMAB	2.8033e-19	-0.151062	0.168	0.258	6.21407e-15
ORAI3	2.80976e-19	-0.140459	0.067	0.135	6.22839e-15
TMEM126B	2.93841e-19	-0.274796	0.16	0.245	6.51357e-15
GAS6	2.94436e-19	0.0964689	0.044	0.015	6.52676e-15
TOR4A	2.9803e-19	0.0531303	0.021	0.004	6.60642e-15
PDPR	3.11718e-19	0.0601419	0.041	0.013	6.90986e-15
MRPS34	3.1235e-19	-0.174622	0.278	0.383	6.92387e-15
H3F3A	3.1384e-19	-0.220192	0.677	0.821	6.95688e-15
UACA	3.14623e-19	0.0789351	0.054	0.021	6.97426e-15
MSC-AS1	3.16018e-19	0.0356583	0.023	0.005	7.00517e-15
MCAT	3.16082e-19	-0.104696	0.119	0.201	7.0066e-15
CA4	3.30634e-19	-0.130981	0.032	0.088	7.32915e-15
PHYHIPL	3.4575e-19	-0.218027	0.106	0.181	7.66425e-15
MT-ND6	3.53146e-19	-0.170588	0.244	0.351	7.82819e-15
NEO1	3.63896e-19	0.18325	0.091	0.044	8.06648e-15
LOXL1	3.73512e-19	0.0265267	0.023	0.005	8.27964e-15
POT1-AS1	3.98457e-19	0.025339	0.018	0.003	8.8326e-15
FBP1	4.01259e-19	-0.0515345	0.344	0.479	8.89471e-15
SUCLG2	4.04597e-19	0.556028	0.407	0.344	8.96869e-15
PLK3	4.15909e-19	0.0555522	0.036	0.011	9.21945e-15
ICAM1	4.23819e-19	0.0874801	0.068	0.03	9.39479e-15
RAB2A	4.71643e-19	-0.131567	0.306	0.419	1.04549e-14
RPL7A	4.72981e-19	0.221721	0.853	0.888	1.04846e-14
TBC1D4	4.95328e-19	0.0962865	0.055	0.021	1.09799e-14
HLA-DPA1	5.06695e-19	-0.181181	0.151	0.234	1.12319e-14
AKT3	5.17413e-19	0.0458986	0.04	0.013	1.14695e-14
ETHE1	5.38747e-19	-0.225063	0.13	0.209	1.19424e-14
C1D	5.77418e-19	-0.196525	0.209	0.304	1.27996e-14
CCDC53	6.01854e-19	-0.190005	0.092	0.163	1.33413e-14
ECHDC1	6.04363e-19	-0.161311	0.167	0.257	1.33969e-14
DCTN6	6.17096e-19	-0.196485	0.125	0.203	1.36792e-14
OAZ1	6.29069e-19	-0.159439	0.724	0.82	1.39446e-14
BUD31	6.4715e-19	-0.172417	0.246	0.345	1.43454e-14
TMSB10	7.08108e-19	0.463656	0.794	0.824	1.56966e-14
GSTM3	7.1354e-19	-0.150461	0.067	0.133	1.5817e-14
RANBP1	7.24657e-19	-0.190837	0.206	0.297	1.60635e-14
HPCAL1	7.8542e-19	-0.167281	0.119	0.197	1.74104e-14
NDUFV3	8.84542e-19	-0.0680528	0.281	0.395	1.96077e-14
KRTCAP2	9.33076e-19	-0.164266	0.247	0.353	2.06835e-14
TSPAN33	9.70725e-19	0.442877	0.188	0.123	2.15181e-14
MRPL40	9.73226e-19	-0.100379	0.221	0.32	2.15735e-14
ZNF468	1.02905e-18	0.135229	0.042	0.014	2.28109e-14
RPS3A	1.03142e-18	0.146915	0.945	0.965	2.28636e-14
CUTA	1.06532e-18	-0.166058	0.466	0.602	2.3615e-14
TFG	1.09187e-18	-0.238794	0.114	0.187	2.42034e-14
LINC00671	1.12567e-18	-0.0918156	0.184	0.285	2.49528e-14
FUT8	1.18046e-18	0.0901507	0.054	0.021	2.61673e-14
HMGA1	1.20959e-18	0.103254	0.07	0.031	2.68129e-14
ID1	1.22044e-18	0.209564	0.068	0.03	2.70534e-14
RNF152	1.23354e-18	-0.102044	0.192	0.298	2.73438e-14
HIST1H2AC	1.24649e-18	-0.260811	0.136	0.214	2.76309e-14
CCDC14	1.2503e-18	0.0581682	0.077	0.036	2.77153e-14
NDUFA13	1.31486e-18	-0.123788	0.724	0.811	2.91466e-14
IL2RG	1.33216e-18	0.0625971	0.016	0.002	2.95301e-14
PTPN1	1.37484e-18	-0.188985	0.081	0.148	3.04762e-14
DHX29	1.37997e-18	-0.194859	0.1	0.172	3.05899e-14
CXCL16	1.39051e-18	0.0285164	0.077	0.036	3.08235e-14
GPN3	1.40013e-18	-0.204376	0.051	0.111	3.10366e-14
RPL4	1.46449e-18	0.323274	0.699	0.748	3.24633e-14
AP003068.23	1.48743e-18	0.0328499	0.016	0.002	3.29719e-14
SLPI	1.58704e-18	0.218862	0.058	0.024	3.51799e-14
CHPT1	1.59555e-18	-0.184655	0.163	0.248	3.53685e-14
AC091729.9	1.64072e-18	0.318088	0.083	0.04	3.63698e-14
TMCO3	1.65866e-18	0.156007	0.079	0.037	3.67676e-14
EHBP1L1	1.65912e-18	0.0644766	0.021	0.004	3.67778e-14
PDE5A	1.77773e-18	0.0352431	0.018	0.003	3.94069e-14
KRT8	1.80778e-18	-0.147699	0.33	0.459	4.0073e-14
PATL1	1.81987e-18	0.167493	0.067	0.03	4.0341e-14
TES	1.91558e-18	0.0633435	0.081	0.038	4.24626e-14
NDUFAF2	1.97466e-18	-0.164216	0.14	0.222	4.37722e-14
S100A3	2.03302e-18	0.0192447	0.013	0.001	4.5066e-14
UQCRC1	2.22459e-18	-0.103287	0.325	0.439	4.93124e-14
TBC1D10C	2.37583e-18	0.0480891	0.012	0.001	5.26651e-14
TPBG	2.49013e-18	0.0392821	0.018	0.003	5.51988e-14
MED21	2.59641e-18	-0.207475	0.125	0.203	5.75546e-14
SNX10	2.60547e-18	-0.223896	0.142	0.222	5.77555e-14
BACE2	2.68067e-18	0.101956	0.048	0.018	5.94223e-14
ADAMTS1	2.72545e-18	0.0678887	0.076	0.035	6.04151e-14
TNFSF10	2.76494e-18	-0.335932	0.206	0.297	6.12904e-14
ATP9A	2.76518e-18	0.0478273	0.031	0.009	6.12958e-14
IGFBP5	2.78336e-18	0.23924	0.121	0.068	6.16988e-14
FRAS1	2.80056e-18	0.109379	0.064	0.028	6.208e-14
ZNF358	2.88311e-18	0.310926	0.124	0.07	6.39099e-14
GOSR2	2.98311e-18	-0.0942237	0.078	0.15	6.61266e-14
MRPS11	2.99584e-18	-0.104577	0.177	0.268	6.64088e-14
HLA-A	3.01581e-18	-0.158995	0.365	0.521	6.68514e-14
TMED5	3.20033e-18	-0.211649	0.121	0.195	7.09416e-14
TIMM9	3.23117e-18	-0.209253	0.119	0.194	7.16254e-14
TIMM17A	3.34387e-18	-0.188931	0.146	0.224	7.41236e-14
CISD3	3.40356e-18	-0.121749	0.44	0.57	7.54467e-14
PRPS2	3.40862e-18	0.112894	0.048	0.018	7.5559e-14
COX6B1	3.51637e-18	-0.110044	0.853	0.896	7.79474e-14
SCARA3	3.58494e-18	0.0327764	0.013	0.001	7.94674e-14
CCL19	3.6685e-18	0.0590068	0.015	0.002	8.13196e-14
SEC13	3.8138e-18	-0.134387	0.094	0.167	8.45406e-14
ABCC3	3.84282e-18	0.0354296	0.043	0.015	8.51839e-14
DHDH	3.88221e-18	-0.0918018	0.059	0.125	8.6057e-14
PHYHD1	3.95466e-18	-0.163764	0.101	0.177	8.76629e-14
EXOSC6	3.96774e-18	0.295473	0.117	0.065	8.7953e-14
IL16	4.0079e-18	0.053869	0.014	0.002	8.88432e-14
DTX3	4.02529e-18	0.0638509	0.037	0.012	8.92286e-14
LAMTOR2	4.05921e-18	-0.107853	0.438	0.564	8.99805e-14
WTIP	4.07203e-18	0.0217703	0.021	0.004	9.02647e-14
PLOD2	4.237e-18	0.0747893	0.058	0.024	9.39217e-14
PABPN1	4.32776e-18	0.352109	0.228	0.158	9.59335e-14
ENAH	4.55366e-18	0.0843857	0.081	0.038	1.00941e-13
DDAH1	4.68952e-18	0.519852	0.433	0.374	1.03953e-13
SLC38A2	4.71971e-18	0.184265	0.133	0.076	1.04622e-13
LARP7	4.7731e-18	-0.210517	0.112	0.185	1.05805e-13
THBS2	4.93485e-18	0.0573503	0.032	0.009	1.09391e-13
DDIT3	5.13937e-18	-0.236473	0.128	0.203	1.13924e-13
MRPS35	5.16893e-18	-0.147391	0.164	0.251	1.1458e-13
RP11-445F12.1	5.18604e-18	0.165111	0.067	0.03	1.14959e-13
DERL3	5.36245e-18	0.087806	0.018	0.003	1.18869e-13
TIMP1	5.39347e-18	0.298374	0.175	0.111	1.19557e-13
ROGDI	5.4821e-18	-0.171712	0.074	0.14	1.21522e-13
RBM39	5.49203e-18	-0.210363	0.221	0.312	1.21742e-13
USP16	5.63955e-18	-0.238316	0.095	0.162	1.25012e-13
EPHA2	5.925e-18	0.0468888	0.034	0.01	1.3134e-13
NANS	6.15731e-18	-0.197009	0.065	0.127	1.36489e-13
SVIL	6.25505e-18	0.102466	0.085	0.042	1.38656e-13
COASY	6.4763e-18	-0.17872	0.091	0.16	1.4356e-13
FCER1A	6.61322e-18	0.0494701	0.011	0.001	1.46595e-13
GUK1	6.70373e-18	0.421275	0.615	0.616	1.48602e-13
KITLG	6.78118e-18	0.0682207	0.03	0.008	1.50319e-13
TCEA2	7.21326e-18	0.30029	0.158	0.097	1.59896e-13
AKR7A2	7.69444e-18	-0.115146	0.433	0.563	1.70563e-13
RP11-47I22.2	8.0865e-18	-0.112399	0.011	0.052	1.79253e-13
SNCA	8.17132e-18	0.0376628	0.026	0.006	1.81134e-13
ASAP1	8.2696e-18	0.0588219	0.037	0.012	1.83312e-13
MNAT1	8.43103e-18	-0.212965	0.058	0.118	1.86891e-13
MT1E	8.6637e-18	0.485215	0.702	0.715	1.92048e-13
RAMP3	9.41408e-18	0.135951	0.036	0.012	2.08682e-13
NBPF15	1.04567e-17	0.0170968	0.025	0.006	2.31794e-13
MRPL12	1.05302e-17	-0.0538462	0.311	0.427	2.33422e-13
MLXIP	1.11428e-17	0.151595	0.095	0.049	2.47003e-13
TMEM261	1.12151e-17	-0.137284	0.291	0.393	2.48604e-13
CTGF	1.13389e-17	0.123176	0.057	0.024	2.51349e-13
AP000304.12	1.18889e-17	0.0568404	0.012	0.001	2.63541e-13
DNAJB9	1.21103e-17	-0.237204	0.176	0.257	2.6845e-13
GLOD5	1.21109e-17	-0.125818	0.041	0.098	2.68463e-13
HNRNPDL	1.24571e-17	0.38969	0.272	0.2	2.76137e-13
VWCE	1.2578e-17	0.04643	0.016	0.002	2.78816e-13
MYO1C	1.26523e-17	0.102896	0.081	0.04	2.80463e-13
DST	1.28347e-17	0.0873699	0.086	0.043	2.84506e-13
KLF7	1.29449e-17	0.0412205	0.032	0.009	2.8695e-13
C9orf78	1.31758e-17	-0.188031	0.143	0.22	2.92067e-13
CNOT6L	1.43651e-17	0.102979	0.086	0.042	3.18431e-13
DCDC2	1.75194e-17	0.124316	0.106	0.057	3.88352e-13
AC026471.6	1.79714e-17	0.216479	0.082	0.041	3.98371e-13
CBR4	1.97334e-17	-0.155024	0.115	0.191	4.3743e-13
ATOX1	2.03548e-17	0.32298	0.818	0.843	4.51205e-13
NUDT16L1	2.05043e-17	-0.129187	0.14	0.221	4.54518e-13
PTPRN2	2.32658e-17	0.0527284	0.033	0.01	5.15733e-13
SLC22A18	2.37128e-17	-0.151929	0.145	0.224	5.25641e-13
CLEC11A	2.42075e-17	0.232013	0.076	0.036	5.36607e-13
NOTCH2	2.47957e-17	0.0534039	0.055	0.022	5.49647e-13
HUWE1	2.51888e-17	0.129123	0.095	0.049	5.58361e-13
LOXL1-AS1	2.58736e-17	0.0311254	0.024	0.006	5.7354e-13
IFI16	2.63765e-17	0.0478652	0.041	0.015	5.84687e-13
PPP1CB	2.72052e-17	0.403265	0.317	0.247	6.03057e-13
ITGB8	2.73884e-17	0.260255	0.191	0.127	6.07118e-13
ACOT4	2.75945e-17	-0.113058	0.039	0.094	6.11687e-13
PLEKHF2	2.8469e-17	-0.17219	0.118	0.194	6.31073e-13
MAPK1	2.88805e-17	0.339661	0.187	0.122	6.40195e-13
C11orf73	2.95427e-17	-0.204787	0.068	0.128	6.54872e-13
TTLL7	2.99781e-17	0.0444241	0.046	0.017	6.64523e-13
PNPLA4	3.15597e-17	-0.142477	0.121	0.196	6.99584e-13
SCOC	3.1849e-17	-0.162413	0.243	0.337	7.05996e-13
KIFC3	3.23194e-17	0.192359	0.121	0.068	7.16425e-13
KHSRP	3.27183e-17	0.182228	0.096	0.05	7.25268e-13
JUN	3.37967e-17	0.435246	0.239	0.173	7.49172e-13
MIR4458HG	3.55379e-17	0.596698	0.478	0.427	7.87769e-13
CLSTN2	3.57785e-17	0.0865288	0.066	0.03	7.93102e-13
POLR2F	3.59404e-17	-0.122829	0.33	0.439	7.96691e-13
ENO2	3.70448e-17	0.0236053	0.011	0.001	8.21172e-13
EPHX2	3.75613e-17	-0.0663042	0.183	0.275	8.32622e-13
SLC2A2	3.86427e-17	-0.234506	0.095	0.163	8.56594e-13
ENO1	4.22583e-17	-0.152837	0.537	0.675	9.36739e-13
FZD6	4.40344e-17	0.0630974	0.055	0.022	9.76111e-13
RIC3	4.49699e-17	0.0492017	0.054	0.022	9.96847e-13
TPI1	4.74495e-17	-0.128519	0.663	0.785	1.05181e-12
LIMS2	4.78148e-17	0.0656902	0.026	0.007	1.05991e-12
ZNF541	4.79618e-17	0.0955115	0.056	0.024	1.06317e-12
SRP19	5.17449e-17	-0.164456	0.119	0.192	1.14703e-12
TNFRSF11B	5.2337e-17	0.223618	0.157	0.097	1.16015e-12
DIO1	5.24294e-17	-0.0340957	0.104	0.184	1.1622e-12
CMBL	5.3694e-17	-0.0785513	0.292	0.4	1.19024e-12
CMTM3	5.40829e-17	0.0198407	0.03	0.009	1.19886e-12
ANAPC16	5.45862e-17	-0.147528	0.452	0.586	1.21001e-12
COQ9	5.81993e-17	-0.170719	0.151	0.23	1.2901e-12
HRH1	5.90644e-17	0.018933	0.017	0.003	1.30928e-12
LTBP4	5.9603e-17	0.0354067	0.017	0.003	1.32122e-12
GZMM	6.04461e-17	0.0426351	0.011	0.001	1.33991e-12
KDELR3	6.08007e-17	0.0226212	0.023	0.005	1.34777e-12
ESPN	6.20808e-17	-0.0617755	0.111	0.189	1.37614e-12
APCS	6.61833e-17	-0.19501	0	0.031	1.46709e-12
HAX1	6.64684e-17	-0.150571	0.171	0.253	1.47341e-12
IGLV1-44	6.65356e-17	0.054992	0.017	0.003	1.47489e-12
KDM3B	6.67039e-17	0.209131	0.096	0.051	1.47862e-12
RHOU	6.74507e-17	0.0380402	0.022	0.005	1.49518e-12
ERP29	6.82407e-17	-0.113986	0.272	0.373	1.51269e-12
ARHGEF35	6.87332e-17	0.106297	0.078	0.038	1.52361e-12
HDAC7	7.21668e-17	0.0496597	0.043	0.016	1.59972e-12
HYAL1	7.23432e-17	-0.106597	0.063	0.125	1.60363e-12
LLPH	7.37136e-17	-0.185454	0.089	0.157	1.63401e-12
ALOX5AP	7.7287e-17	0.0768184	0.034	0.011	1.71322e-12
TIFA	7.75563e-17	0.0469745	0.036	0.012	1.71919e-12
PRNP	8.37462e-17	-0.193108	0.156	0.235	1.8564e-12
MXRA7	8.4543e-17	0.0735539	0.031	0.009	1.87407e-12
NPHP1	8.52052e-17	-0.171345	0.037	0.089	1.88874e-12
ZFAND6	8.95768e-17	-0.183255	0.256	0.35	1.98565e-12
ZNF738	8.97915e-17	0.0353043	0.021	0.005	1.99041e-12
PDIA4	9.20818e-17	-0.216894	0.155	0.228	2.04118e-12
DDX10	1.02966e-16	-0.187412	0.151	0.23	2.28245e-12
DSP	1.06093e-16	0.180897	0.123	0.071	2.35177e-12
NIT1	1.11444e-16	-0.110159	0.097	0.167	2.47038e-12
GPX3	1.12466e-16	-0.105948	0.995	0.994	2.49303e-12
HSP90AB1	1.14722e-16	-0.155176	0.393	0.518	2.54305e-12
IMPDH2	1.16207e-16	0.193339	0.149	0.091	2.57596e-12
POGZ	1.17776e-16	0.173116	0.096	0.05	2.61074e-12
MRPL16	1.20144e-16	-0.149716	0.114	0.184	2.66323e-12
ZFHX4	1.20207e-16	0.0245135	0.012	0.001	2.66464e-12
TOP1	1.20433e-16	-0.120339	0.166	0.247	2.66965e-12
ADAM10	1.21743e-16	0.134515	0.106	0.058	2.69867e-12
LOXL4	1.29049e-16	0.0238559	0.015	0.002	2.86062e-12
CCNL1	1.39244e-16	0.151287	0.142	0.086	3.08663e-12
CHP2	1.40872e-16	-0.0912898	0.002	0.034	3.12271e-12
FUNDC2	1.41476e-16	-0.100989	0.199	0.286	3.1361e-12
PLEC	1.43377e-16	0.0970478	0.059	0.026	3.17823e-12
SSNA1	1.44676e-16	-0.103474	0.263	0.358	3.20704e-12
CLK1	1.66678e-16	0.215513	0.119	0.069	3.69475e-12
MRPL11	1.67294e-16	-0.170493	0.159	0.236	3.70841e-12
GPAT3	1.75132e-16	0.368945	0.163	0.105	3.88216e-12
ARID5B	1.75182e-16	-0.282778	0.218	0.302	3.88325e-12
SPTBN1	1.76174e-16	0.344714	0.216	0.151	3.90526e-12
NXN	1.77499e-16	0.0196272	0.014	0.002	3.93461e-12
AHDC1	1.80587e-16	0.0565385	0.041	0.015	4.00307e-12
TMEM120A	1.90464e-16	-0.173147	0.14	0.213	4.22202e-12
RNASEK	1.93183e-16	0.16372	0.082	0.041	4.28228e-12
VIMP	1.97671e-16	-0.231022	0.148	0.22	4.38177e-12
MRPL2	2.10058e-16	-0.147813	0.152	0.231	4.65636e-12
PNKD	2.14738e-16	-0.0732767	0.399	0.525	4.76009e-12
NEDD8	2.22207e-16	-0.117887	0.585	0.715	4.92567e-12
ENPP3	2.26917e-16	0.141003	0.034	0.011	5.03007e-12
UNC93B1	2.29895e-16	0.0563291	0.039	0.014	5.09608e-12
SLFN5	2.3079e-16	0.0330372	0.026	0.007	5.11593e-12
CEBPZ	2.36529e-16	-0.277928	0.102	0.166	5.24314e-12
HSD17B14	2.4768e-16	-0.027296	0.297	0.423	5.49032e-12
RGS1	2.49611e-16	0.0783123	0.031	0.009	5.53313e-12
FAM107A	2.54994e-16	0.0732442	0.031	0.009	5.65246e-12
RPSA	2.5572e-16	0.293603	0.733	0.778	5.66855e-12
PTMS	2.76859e-16	-0.097118	0.438	0.566	6.13714e-12
LY75	2.78835e-16	0.0353614	0.014	0.002	6.18093e-12
PAPPA2	2.88355e-16	0.0833341	0.024	0.006	6.39196e-12
MSL2	3.044e-16	0.12953	0.057	0.025	6.74763e-12
TPTEP1	3.14792e-16	0.0788547	0.046	0.018	6.978e-12
ARL4D	3.25148e-16	-0.0976982	0.033	0.083	7.20755e-12
SLCO3A1	3.2588e-16	0.0298606	0.023	0.006	7.22377e-12
LINC01314	3.26432e-16	0.118192	0.041	0.015	7.23602e-12
PER3	3.27033e-16	0.108061	0.041	0.015	7.24933e-12
PDGFA	3.28665e-16	0.0763661	0.058	0.025	7.28552e-12
MYLK4	3.28741e-16	0.173099	0.031	0.01	7.2872e-12
CLPP	3.30313e-16	-0.0737777	0.183	0.268	7.32205e-12
UGT2A3	3.43817e-16	-0.194633	0.213	0.298	7.6214e-12
DAPK1	3.56766e-16	0.0779513	0.051	0.021	7.90844e-12
EGR2	3.6375e-16	0.0620587	0.023	0.006	8.06326e-12
PAPSS1	3.73735e-16	0.170518	0.092	0.048	8.28458e-12
EEF1D	3.78576e-16	0.250007	0.771	0.814	8.39189e-12
CYP17A1	3.85157e-16	-0.14028	0.054	0.113	8.53777e-12
FIS1	3.98314e-16	-0.10386	0.574	0.701	8.82942e-12
NCK2	4.01985e-16	0.0526025	0.042	0.015	8.91081e-12
CREBZF	4.1094e-16	0.0893843	0.058	0.025	9.10931e-12
TPK1	4.39538e-16	0.0486896	0.035	0.012	9.74324e-12
SF3B5	4.5237e-16	-0.0738859	0.496	0.621	1.00277e-11
ERP44	4.63779e-16	-0.245832	0.07	0.127	1.02806e-11
AHSA1	4.77677e-16	-0.135689	0.125	0.197	1.05887e-11
EIF3I	4.86177e-16	-0.175251	0.202	0.285	1.07771e-11
U2AF1	5.02019e-16	0.0573522	0.043	0.016	1.11283e-11
IDNK	5.07072e-16	-0.127685	0.078	0.143	1.12403e-11
RPA1	5.11763e-16	0.120058	0.065	0.03	1.13443e-11
ASPG	5.12631e-16	-0.150697	0.017	0.059	1.13635e-11
MXD4	5.14849e-16	0.195034	0.123	0.072	1.14126e-11
SLC25A11	5.22045e-16	-0.0709522	0.213	0.305	1.15722e-11
RP11-62F24.2	5.24093e-16	0.122885	0.044	0.017	1.16176e-11
TBX2-AS1	5.4457e-16	0.215719	0.104	0.058	1.20715e-11
GMFG	5.46386e-16	0.144244	0.042	0.016	1.21117e-11
KCNF1	5.47907e-16	0.0267906	0.01	0.001	1.21454e-11
ANKRD10	6.10645e-16	0.186767	0.127	0.075	1.35362e-11
PRDX1	6.18388e-16	-0.135993	0.729	0.83	1.37078e-11
TXNDC9	6.20695e-16	-0.175642	0.099	0.165	1.37589e-11
SPTAN1	6.35006e-16	0.18224	0.117	0.067	1.40762e-11
LSR	6.38327e-16	0.122329	0.085	0.044	1.41498e-11
MTFP1	6.61206e-16	-0.144088	0.063	0.121	1.46569e-11
RHOD	6.71377e-16	0.0462719	0.049	0.02	1.48824e-11
ALDH7A1	6.81482e-16	-0.0931271	0.163	0.246	1.51064e-11
TCF3	6.95733e-16	0.0568934	0.029	0.009	1.54223e-11
ANXA6	7.34463e-16	-0.0900752	0.115	0.187	1.62808e-11
NHLRC3	7.4516e-16	0.155169	0.075	0.037	1.6518e-11
SCGB1D2	7.50614e-16	-0.211377	0.022	0.065	1.66389e-11
PARVB	7.63488e-16	-0.103807	0.037	0.088	1.69242e-11
BGN	8.29053e-16	0.070074	0.03	0.009	1.83776e-11
NMRAL1	8.66957e-16	-0.103754	0.129	0.202	1.92178e-11
FAM177A1	8.76152e-16	-0.110917	0.294	0.394	1.94217e-11
ISG15	8.857e-16	-1.09755	0.092	0.149	1.96333e-11
CSDC2	8.92237e-16	-0.066856	0.077	0.141	1.97782e-11
C1orf115	9.42392e-16	0.284765	0.139	0.085	2.089e-11
EDN1	9.49044e-16	0.0552827	0.041	0.015	2.10374e-11
C21orf33	9.59304e-16	-0.0939142	0.013	0.051	2.12649e-11
RP11-138A9.2	9.69509e-16	0.0308192	0.02	0.004	2.14911e-11
SULT1C2	9.70692e-16	-0.146807	0.097	0.163	2.15173e-11
SNRPD1	9.86061e-16	-0.11314	0.24	0.329	2.1858e-11
RP3-398G3.5	9.92978e-16	0.0285514	0.022	0.006	2.20113e-11
PKHD1	9.94372e-16	0.099953	0.112	0.063	2.20422e-11
KCTD16	1.01089e-15	0.0212074	0.018	0.004	2.24084e-11
NRXN3	1.06033e-15	0.0140431	0.018	0.003	2.35043e-11
DUSP10	1.07187e-15	0.0132989	0.019	0.004	2.37601e-11
UBE2B	1.09481e-15	-0.24646	0.244	0.33	2.42687e-11
TTC1	1.17102e-15	-0.124612	0.158	0.235	2.5958e-11
AP3S1	1.19033e-15	-0.219648	0.179	0.252	2.63861e-11
CCDC51	1.19643e-15	-0.167011	0.063	0.12	2.65213e-11
DLGAP1	1.29323e-15	0.0407601	0.037	0.013	2.86671e-11
CRABP2	1.30443e-15	0.082398	0.015	0.003	2.89153e-11
IFI27	1.3064e-15	-0.046245	0.22	0.152	2.89589e-11
CTSS	1.44321e-15	0.0643614	0.037	0.013	3.19917e-11
RPS4X	1.45862e-15	0.180421	0.887	0.919	3.23331e-11
SLC10A2	1.52304e-15	0.0907009	0.044	0.017	3.37611e-11
ITGB5	1.54511e-15	0.0733678	0.066	0.031	3.42504e-11
FAM104B	1.56399e-15	-0.141901	0.126	0.196	3.4669e-11
CLEC18B	1.61674e-15	-0.106742	0.057	0.113	3.58383e-11
TEAD2	1.64448e-15	0.0403368	0.014	0.002	3.64533e-11
RCC2	1.65045e-15	0.0672134	0.05	0.021	3.65855e-11
VKORC1	1.66971e-15	-0.163713	0.204	0.286	3.70124e-11
HLA-DMA	1.69705e-15	-0.182226	0.118	0.185	3.76185e-11
KRT23	1.70965e-15	0.023536	0.011	0.001	3.78978e-11
PTMA	1.78438e-15	0.221299	0.788	0.865	3.95544e-11
MAPRE2	1.78988e-15	0.0956482	0.046	0.018	3.96764e-11
CST7	1.82641e-15	0.0596128	0.016	0.003	4.04859e-11
CD53	1.845e-15	0.0427735	0.016	0.003	4.08981e-11
TIMM8B	1.90455e-15	-0.0933345	0.455	0.575	4.22182e-11
RNF5	1.91459e-15	-0.0922386	0.333	0.437	4.24408e-11
PTPRC	1.938e-15	0.0613823	0.019	0.004	4.29595e-11
C18orf32	1.97986e-15	-0.0943606	0.165	0.245	4.38876e-11
DDRGK1	1.99304e-15	-0.236933	0.123	0.187	4.41798e-11
R3HDM4	2.10606e-15	0.117306	0.066	0.031	4.66851e-11
RASSF3	2.20035e-15	0.0336553	0.019	0.004	4.87752e-11
HOXC10	2.21722e-15	-0.159626	0.118	0.185	4.91492e-11
IDH1	2.26412e-15	0.619976	0.294	0.237	5.01887e-11
ATP1A1	2.28992e-15	-0.0544367	0.32	0.429	5.07607e-11
DPYSL2	2.3119e-15	0.299438	0.173	0.114	5.12478e-11
AC016549.1	2.31745e-15	0.0242808	0.017	0.003	5.13709e-11
FOXP1	2.35351e-15	0.111252	0.092	0.049	5.21703e-11
ACOT8	2.42468e-15	-0.104352	0.09	0.156	5.37478e-11
HGSNAT	2.49609e-15	0.0630909	0.055	0.024	5.53308e-11
MIR4500HG	2.51558e-15	0.0110992	0.014	0.002	5.57629e-11
UCP2	2.83421e-15	0.128295	0.029	0.009	6.2826e-11
VBP1	2.84884e-15	-0.185154	0.108	0.174	6.31502e-11
LRRN1	3.12148e-15	0.0207382	0.012	0.002	6.91939e-11
GPC1	3.12622e-15	0.0487647	0.029	0.009	6.92989e-11
SALL2	3.24519e-15	0.0164476	0.012	0.002	7.19362e-11
BIRC3	3.29299e-15	0.0625767	0.067	0.032	7.29958e-11
ARHGEF1	3.38798e-15	0.0645991	0.037	0.013	7.51014e-11
FRAT2	3.57882e-15	0.0323977	0.02	0.005	7.93317e-11
ALKBH7	3.81913e-15	-0.0769391	0.393	0.516	8.46588e-11
PAWR	3.84354e-15	0.155101	0.119	0.07	8.51997e-11
FAM200B	3.84581e-15	-0.0661931	0.284	0.385	8.525e-11
RNF44	3.90522e-15	0.115475	0.075	0.038	8.6567e-11
ANAPC13	3.98146e-15	-0.127846	0.296	0.39	8.82571e-11
BAZ2B	4.20829e-15	0.0634579	0.07	0.034	9.32851e-11
NRCAM	4.31178e-15	0.0483541	0.029	0.009	9.55791e-11
PTGFRN	4.32556e-15	0.0449629	0.028	0.009	9.58847e-11
CREB5	4.34559e-15	0.171509	0.129	0.077	9.63287e-11
SYNGR2	4.36107e-15	0.207345	0.154	0.098	9.66718e-11
C1QTNF1	4.56376e-15	0.0438687	0.016	0.003	1.01165e-10
FBXO21	4.66297e-15	0.367258	0.226	0.162	1.03364e-10
TTC36	4.69214e-15	0.014612	0.108	0.183	1.04011e-10
SORL1	4.70141e-15	0.0769356	0.04	0.015	1.04216e-10
SNRPD2	4.94396e-15	-0.114878	0.511	0.644	1.09593e-10
MT1HL1	5.03189e-15	0.132374	0.028	0.008	1.11542e-10
CAPN3	5.17089e-15	-0.0394996	0.224	0.326	1.14623e-10
COL1A2	5.2193e-15	0.0508803	0.012	0.002	1.15696e-10
HSBP1L1	5.32981e-15	-0.157082	0.133	0.202	1.18146e-10
MTX2	5.48504e-15	-0.142167	0.14	0.212	1.21587e-10
LDLRAD3	5.54848e-15	0.0168947	0.018	0.004	1.22993e-10
EPCAM	5.71227e-15	-0.222934	0.183	0.259	1.26624e-10
MMD	5.79785e-15	0.0613121	0.034	0.012	1.28521e-10
ETS1	5.87184e-15	0.0537953	0.047	0.019	1.30161e-10
MFSD14B	6.02533e-15	0.0819397	0.054	0.024	1.33563e-10
MAP7D1	6.23409e-15	0.0690483	0.054	0.024	1.38191e-10
HNRNPH1	6.46481e-15	0.387575	0.241	0.177	1.43305e-10
TIMP2	6.67784e-15	0.0437201	0.033	0.011	1.48028e-10
ENTPD5	6.75202e-15	-0.0746975	0.121	0.193	1.49672e-10
NUDT9	6.80325e-15	-0.126294	0.059	0.113	1.50808e-10
MRPS31	6.82211e-15	-0.174655	0.073	0.131	1.51226e-10
SETD1B	6.89478e-15	0.0566597	0.035	0.012	1.52837e-10
UBE2Z	6.91716e-15	0.185553	0.116	0.068	1.53333e-10
RP11-546K22.1	7.0126e-15	-0.0395182	0.087	0.154	1.55448e-10
KIF9	7.22725e-15	-0.0808564	0.218	0.305	1.60206e-10
SHFM1	7.55622e-15	-0.130591	0.463	0.58	1.67499e-10
GCHFR	7.75254e-15	-0.0621439	0.483	0.616	1.71851e-10
C16orf13	7.8742e-15	-0.0676153	0.32	0.423	1.74547e-10
A1BG	7.91663e-15	0.044912	0.022	0.006	1.75488e-10
MCUR1	8.07142e-15	-0.120392	0.178	0.258	1.78919e-10
IGFBP3	8.62652e-15	0.138712	0.029	0.009	1.91224e-10
PHLDB1	8.65027e-15	0.110025	0.052	0.023	1.91751e-10
PTPRK	8.74655e-15	0.0948528	0.076	0.038	1.93885e-10
RP11-393N21.2	8.9181e-15	-0.0868928	0.012	0.049	1.97687e-10
MYDGF	8.94888e-15	-0.209911	0.151	0.22	1.9837e-10
STX7	9.12119e-15	-0.143419	0.21	0.29	2.02189e-10
RAB11A	9.14254e-15	-0.141828	0.261	0.351	2.02663e-10
SUMO1	9.3268e-15	-0.1404	0.387	0.496	2.06747e-10
SNRPN	9.404e-15	-0.0721814	0.316	0.422	2.08459e-10
TTC39C	9.64466e-15	0.0424867	0.019	0.004	2.13793e-10
MVK	9.80925e-15	-0.144908	0.061	0.116	2.17442e-10
HPN	9.86552e-15	-0.139915	0.232	0.318	2.18689e-10
RRAGA	1.0084e-14	-0.206063	0.118	0.181	2.23532e-10
SNRPA1	1.03006e-14	-0.0942282	0.062	0.117	2.28334e-10
NSMF	1.03425e-14	0.287338	0.132	0.081	2.29261e-10
WNT2B	1.04033e-14	0.0264018	0.025	0.007	2.30611e-10
SLFN13	1.0446e-14	0.0253724	0.018	0.004	2.31556e-10
PATZ1	1.0515e-14	0.145558	0.054	0.024	2.33086e-10
CLEC18A	1.0618e-14	-0.0630576	0.061	0.118	2.3537e-10
KRT18	1.07042e-14	-0.0515852	0.287	0.407	2.37281e-10
CERCAM	1.07232e-14	0.0335954	0.015	0.003	2.37701e-10
PDLIM3	1.08122e-14	0.0292437	0.013	0.002	2.39673e-10
SSPN	1.1257e-14	0.0175874	0.027	0.008	2.49534e-10
MIR155HG	1.12579e-14	0.028666	0.016	0.003	2.49554e-10
TTC14	1.14243e-14	0.0787331	0.06	0.028	2.53241e-10
SLC7A1	1.15924e-14	0.0239101	0.016	0.003	2.56969e-10
TMCO1	1.1798e-14	-0.223533	0.217	0.295	2.61525e-10
ABCC9	1.19297e-14	0.0112203	0.01	0.001	2.64446e-10
SERPINB6	1.27232e-14	-0.0820925	0.199	0.28	2.82034e-10
ANAPC11	1.27334e-14	-0.0955282	0.486	0.611	2.82262e-10
SLC16A12-AS1	1.32887e-14	0.178535	0.033	0.012	2.94571e-10
LYG1	1.33954e-14	-0.296876	0.078	0.133	2.96936e-10
MTA1	1.3694e-14	0.0667706	0.048	0.02	3.03556e-10
ARL6IP6	1.38722e-14	0.0540494	0.043	0.017	3.07505e-10
DUSP15	1.42079e-14	-0.0221668	0.119	0.193	3.14947e-10
PAQR7	1.45074e-14	0.32722	0.129	0.08	3.21586e-10
IL27RA	1.46738e-14	0.0301839	0.014	0.002	3.25274e-10
EFHC1	1.4906e-14	0.0540593	0.051	0.022	3.30422e-10
GALNT1	1.55986e-14	0.122389	0.092	0.05	3.45774e-10
NAA38	1.57213e-14	-0.0646623	0.482	0.612	3.48495e-10
IL17RB	1.59378e-14	-0.193196	0.071	0.126	3.53294e-10
RAP1A	1.66705e-14	-0.14273	0.157	0.227	3.69536e-10
FHOD3	1.68325e-14	0.0734432	0.044	0.018	3.73126e-10
TMEM123	1.71592e-14	0.14188	0.164	0.106	3.80369e-10
SRSF3	1.72608e-14	-0.123111	0.317	0.418	3.8262e-10
COX8A	1.73963e-14	-0.0887482	0.801	0.871	3.85623e-10
RIT1	1.75499e-14	-0.185614	0.086	0.145	3.89028e-10
H2AFJ	1.83626e-14	-0.0691533	0.309	0.408	4.07045e-10
IER5	1.87518e-14	0.0265071	0.021	0.005	4.1567e-10
TNFAIP3	1.90061e-14	0.0275901	0.042	0.016	4.21308e-10
NAA10	1.92185e-14	-0.113343	0.2	0.279	4.26016e-10
PLS1	2.00627e-14	0.211929	0.133	0.082	4.4473e-10
NDUFAF5	2.01987e-14	-0.158238	0.036	0.082	4.47744e-10
SLC17A4	2.02403e-14	0.0217807	0.015	0.003	4.48667e-10
TECR	2.04074e-14	-0.120579	0.228	0.311	4.5237e-10
FAM83H	2.04171e-14	0.0670187	0.051	0.022	4.52587e-10
PNMA2	2.12724e-14	0.045608	0.032	0.011	4.71545e-10
LINC01420	2.23043e-14	-0.0340631	0.272	0.366	4.9442e-10
SLC38A4	2.27935e-14	0.0778582	0.017	0.003	5.05263e-10
PHLDA2	2.30702e-14	0.0429442	0.032	0.011	5.11397e-10
ZCCHC9	2.31158e-14	-0.179382	0.054	0.105	5.12407e-10
CXCL3	2.40079e-14	0.101711	0.038	0.015	5.32182e-10
EMC4	2.40991e-14	-0.171056	0.13	0.194	5.34204e-10
ITGA5	2.4528e-14	0.0148014	0.013	0.002	5.43711e-10
CSK	2.54087e-14	0.089149	0.047	0.02	5.63235e-10
PTEN	2.55206e-14	0.199889	0.153	0.098	5.65715e-10
KMT2E-AS1	2.56905e-14	0.139285	0.084	0.044	5.69481e-10
PRRC2A	2.57398e-14	0.174443	0.087	0.047	5.70573e-10
HELLS	2.61952e-14	0.0204493	0.016	0.003	5.80669e-10
TSSC1	2.62401e-14	-0.131687	0.047	0.096	5.81665e-10
ECHDC2	2.66549e-14	-0.0424961	0.252	0.345	5.9086e-10
TM2D2	2.69866e-14	-0.168686	0.084	0.141	5.98212e-10
ABHD2	2.77416e-14	0.14281	0.106	0.061	6.14947e-10
GPC6	2.80264e-14	0.0996645	0.092	0.051	6.21261e-10
RPL11	2.86362e-14	0.137219	0.956	0.968	6.34779e-10
GPANK1	2.90083e-14	-0.161951	0.073	0.128	6.43028e-10
UBE2H	2.90364e-14	0.232075	0.164	0.107	6.43649e-10
CASP2	2.9782e-14	0.055361	0.035	0.013	6.60177e-10
LSM10	3.10646e-14	-0.090339	0.147	0.221	6.8861e-10
MDM4	3.19333e-14	0.0591376	0.084	0.044	7.07865e-10
MRPL3	3.19807e-14	-0.156135	0.145	0.214	7.08916e-10
WNT5A	3.21392e-14	0.0309672	0.019	0.005	7.12431e-10
ERBB3	3.25642e-14	0.152988	0.135	0.083	7.2185e-10
SMDT1	3.28675e-14	-0.100115	0.52	0.643	7.28574e-10
SFT2D2	3.32986e-14	0.291804	0.148	0.096	7.3813e-10
TPRG1L	3.35428e-14	0.370767	0.151	0.099	7.43544e-10
VPS36	3.41724e-14	-0.152776	0.09	0.149	7.57499e-10
PTPRJ	3.54937e-14	0.146695	0.078	0.041	7.86789e-10
TC2N	3.67142e-14	0.0546802	0.028	0.009	8.13843e-10
PNMA6A	3.71294e-14	0.125009	0.058	0.027	8.23047e-10
VRK3	3.75265e-14	-0.136613	0.119	0.185	8.31849e-10
LYPD1	3.76513e-14	0.0268562	0.019	0.004	8.34617e-10
VOPP1	3.77266e-14	0.141433	0.062	0.03	8.36286e-10
SLC15A4	3.79962e-14	0.0453643	0.045	0.019	8.42262e-10
YAP1	3.88573e-14	0.176187	0.109	0.063	8.61351e-10
RP11-91K11.2	4.12793e-14	-0.0424238	0.04	0.09	9.15038e-10
SLC39A4	4.14926e-14	-0.0727363	0.181	0.259	9.19766e-10
GADD45GIP1	4.24991e-14	-0.0714273	0.447	0.572	9.42077e-10
LSP1	4.31186e-14	0.1327	0.051	0.023	9.55811e-10
SMIM12	4.33171e-14	-0.14251	0.12	0.183	9.60209e-10
PDHB	4.38655e-14	-0.16381	0.125	0.19	9.72367e-10
RP11-382A20.3	4.42042e-14	0.0770052	0.018	0.004	9.79875e-10
ALDH1A3	4.4356e-14	0.0200094	0.014	0.003	9.8324e-10
FH	4.44259e-14	-0.142223	0.059	0.112	9.84788e-10
RP11-192H23.4	4.47097e-14	-0.0975926	0.026	0.068	9.91079e-10
BLOC1S1	4.48405e-14	-0.0791119	0.599	0.709	9.93979e-10
PFKFB3	4.6019e-14	0.0318739	0.027	0.008	1.0201e-09
RP11-553L6.5	4.67385e-14	0.232827	0.168	0.111	1.03605e-09
SUGT1	4.67879e-14	-0.204695	0.109	0.169	1.03715e-09
MVP	4.68894e-14	-0.0662262	0.199	0.281	1.0394e-09
RP13-1032I1.7	4.75999e-14	0.0555959	0.023	0.006	1.05515e-09
AEBP2	4.78312e-14	0.0925522	0.077	0.04	1.06027e-09
SELT	4.88768e-14	-0.116207	0.225	0.305	1.08345e-09
SRGN	4.96699e-14	0.120616	0.051	0.023	1.10103e-09
CHMP5	5.10576e-14	-0.10657	0.282	0.369	1.13179e-09
CYP4A11	5.25722e-14	0.169641	0.169	0.265	1.16537e-09
YWHAH	5.32545e-14	0.21164	0.174	0.116	1.18049e-09
NME2	5.61027e-14	0.219417	0.151	0.097	1.24363e-09
MRPL57	5.67646e-14	-0.0528985	0.512	0.636	1.2583e-09
ACTN4	5.82066e-14	0.459478	0.307	0.249	1.29027e-09
ZEB2	5.8216e-14	0.0791582	0.059	0.027	1.29047e-09
GNB2L1	5.90827e-14	0.220575	0.789	0.851	1.30969e-09
STAMBPL1	6.06321e-14	0.0156053	0.015	0.003	1.34403e-09
GSDMD	6.28582e-14	-0.149006	0.121	0.184	1.39338e-09
H6PD	6.33492e-14	0.0667669	0.049	0.021	1.40426e-09
ARPC1B	6.50251e-14	-0.199962	0.17	0.241	1.44141e-09
VNN1	6.65213e-14	0.145285	0.05	0.022	1.47458e-09
MDFIC	6.65723e-14	0.0711484	0.032	0.011	1.47571e-09
PIM1	6.9183e-14	0.0982314	0.081	0.043	1.53358e-09
POLR2J3	7.42901e-14	0.104013	0.113	0.067	1.64679e-09
DCAF12L1	7.48957e-14	0.0280561	0.011	0.002	1.66021e-09
G3BP1	7.66945e-14	0.298392	0.204	0.144	1.70009e-09
HTATIP2	7.7251e-14	-0.19075	0.088	0.143	1.71242e-09
PLK2	7.82327e-14	0.0438685	0.051	0.023	1.73418e-09
IRF2BPL	7.86759e-14	0.146243	0.1	0.057	1.74401e-09
ANKRD37	7.87841e-14	-0.146407	0.034	0.077	1.74641e-09
ARRDC4	7.9155e-14	0.0282795	0.031	0.011	1.75463e-09
OTUD4	8.03943e-14	0.0500187	0.05	0.022	1.7821e-09
ZNF506	8.18163e-14	-0.196993	0.03	0.071	1.81362e-09
PAM16	8.21139e-14	0.0981051	0.05	0.022	1.82022e-09
ISYNA1	8.26546e-14	0.0752258	0.041	0.016	1.8322e-09
ALDH6A1	8.32791e-14	-0.160578	0.442	0.567	1.84605e-09
LSM5	8.36982e-14	-0.0934782	0.351	0.456	1.85534e-09
QSOX1	8.88656e-14	0.0906915	0.045	0.019	1.96988e-09
ARL5B	8.94668e-14	0.0944535	0.076	0.04	1.98321e-09
PARG	9.23447e-14	0.171725	0.092	0.052	2.047e-09
RPL24	9.34802e-14	-0.103937	0.866	0.927	2.07218e-09
RP11-420A23.1	9.37277e-14	0.0166803	0.022	0.006	2.07766e-09
GALNT11	9.46309e-14	-0.205835	0.224	0.3	2.09768e-09
FBLIM1	9.61723e-14	0.0162399	0.026	0.008	2.13185e-09
CD2	9.79681e-14	0.0457429	0.014	0.002	2.17166e-09
FAM131C	9.97272e-14	0.0267474	0.014	0.002	2.21065e-09
FKBP5	1.03609e-13	-0.105067	0.04	0.086	2.29669e-09
OSBPL3	1.04211e-13	0.0241465	0.018	0.004	2.31004e-09
S100A11	1.04925e-13	-0.117723	0.438	0.59	2.32588e-09
FKBP4	1.06749e-13	-0.09235	0.161	0.234	2.3663e-09
MEX3A	1.07469e-13	0.100423	0.039	0.015	2.38227e-09
LINC01320	1.09322e-13	-0.218848	0.158	0.229	2.42335e-09
DTNA	1.10406e-13	0.0554775	0.024	0.007	2.44737e-09
PHLDA3	1.15375e-13	0.0467534	0.04	0.016	2.55751e-09
GAB2	1.18395e-13	0.0360727	0.017	0.004	2.62447e-09
SCO2	1.18918e-13	-0.15149	0.106	0.167	2.63606e-09
CLSTN1	1.20355e-13	0.196139	0.123	0.075	2.66792e-09
CD9	1.20514e-13	0.367422	0.177	0.122	2.67143e-09
RHOBTB3	1.24027e-13	0.0751811	0.041	0.017	2.74931e-09
BCAS2	1.25244e-13	-0.15593	0.088	0.146	2.77629e-09
RANGRF	1.33734e-13	-0.0640805	0.102	0.165	2.96447e-09
TRIM56	1.42082e-13	0.0552869	0.086	0.047	3.14952e-09
ZSWIM4	1.4508e-13	0.0340183	0.024	0.007	3.21599e-09
ATN1	1.45853e-13	0.112172	0.063	0.031	3.23312e-09
TCF4	1.47954e-13	0.0636175	0.026	0.008	3.2797e-09
SLC44A2	1.48351e-13	0.122398	0.054	0.025	3.2885e-09
GABARAP	1.54092e-13	-0.0742008	0.41	0.519	3.41576e-09
PSMB8	1.55962e-13	-0.222177	0.129	0.188	3.45722e-09
LBH	1.57725e-13	0.154587	0.079	0.042	3.4963e-09
SLC26A2	1.60095e-13	0.0349641	0.037	0.014	3.54882e-09
HIPK1	1.6329e-13	0.13503	0.077	0.041	3.61966e-09
FYN	1.63534e-13	-0.112263	0.111	0.176	3.62506e-09
RBM25	1.63636e-13	0.126149	0.12	0.073	3.62731e-09
OGFRL1	1.63828e-13	0.0304303	0.037	0.014	3.63158e-09
SLC22A7	1.64618e-13	-0.100631	0.056	0.109	3.64908e-09
AIMP2	1.813e-13	-0.135775	0.053	0.101	4.01888e-09
COMMD6	1.81308e-13	-0.151747	0.628	0.753	4.01905e-09
OGDHL	1.8189e-13	0.467101	0.237	0.181	4.03196e-09
CETN2	1.85939e-13	-0.147221	0.305	0.395	4.12171e-09
SNX2	1.91315e-13	-0.107448	0.132	0.199	4.24088e-09
GOLT1A	1.9855e-13	-0.087815	0.013	0.047	4.40125e-09
RNH1	2.0232e-13	-0.0899929	0.236	0.317	4.48483e-09
SLC6A18	2.04161e-13	-0.152341	0.024	0.063	4.52563e-09
PSMC3	2.08427e-13	-0.145311	0.179	0.252	4.6202e-09
POU3F3	2.09245e-13	0.202196	0.079	0.043	4.63834e-09
CCP110	2.17347e-13	0.0420735	0.033	0.012	4.81793e-09
HHAT	2.21184e-13	0.0240137	0.013	0.002	4.90298e-09
PLCD3	2.22129e-13	0.0289239	0.019	0.005	4.92393e-09
NEFL	2.32034e-13	0.0193956	0.011	0.002	5.14349e-09
SHROOM3	2.32772e-13	0.0648417	0.053	0.024	5.15985e-09
NEFM	2.33888e-13	0.017769	0.011	0.002	5.18459e-09
POLR2G	2.346e-13	-0.0942899	0.181	0.255	5.20037e-09
MRPS10	2.35188e-13	-0.19551	0.101	0.159	5.21342e-09
TGFB3	2.40811e-13	0.0158854	0.011	0.002	5.33805e-09
NFAT5	2.40874e-13	0.110812	0.081	0.044	5.33945e-09
FGF13	2.4329e-13	0.0448484	0.021	0.006	5.39302e-09
SNAPC5	2.44292e-13	-0.0873997	0.085	0.143	5.41523e-09
CTDNEP1	2.4438e-13	0.326612	0.157	0.105	5.41716e-09
BNIP2	2.4639e-13	0.101684	0.055	0.026	5.46174e-09
INF2	2.4711e-13	0.138454	0.044	0.019	5.47769e-09
FAM110A	2.4725e-13	0.0348533	0.017	0.004	5.4808e-09
AC093673.5	2.49635e-13	0.0301416	0.032	0.012	5.53366e-09
ID3	2.53005e-13	0.134487	0.07	0.036	5.60836e-09
NAT14	2.5896e-13	0.0226331	0.025	0.008	5.74036e-09
CARM1	2.60311e-13	0.12722	0.059	0.029	5.77031e-09
PLVAP	2.61903e-13	0.0786429	0.02	0.005	5.8056e-09
SPRED1	2.63146e-13	0.120777	0.071	0.037	5.83315e-09
UBE2V2	2.65047e-13	-0.171111	0.118	0.18	5.8753e-09
RP5-1159O4.1	2.69197e-13	-0.136276	0.019	0.055	5.9673e-09
DEGS2	2.71861e-13	0.0547126	0.015	0.003	6.02635e-09
AQP11	2.81408e-13	-0.132149	0.033	0.075	6.23797e-09
AR	2.83616e-13	0.0896694	0.089	0.05	6.28692e-09
POLDIP2	2.90168e-13	-0.101559	0.202	0.28	6.43216e-09
ADRB2	2.90822e-13	0.0321362	0.015	0.003	6.44666e-09
CBFB	2.94091e-13	0.0762959	0.05	0.022	6.51912e-09
XBP1	2.94723e-13	-0.220134	0.162	0.227	6.53312e-09
SRSF6	3.04272e-13	0.284201	0.188	0.13	6.74479e-09
PTBP1	3.05974e-13	0.307932	0.175	0.12	6.78252e-09
CERS5	3.08352e-13	0.0724501	0.039	0.016	6.83524e-09
NDUFAF1	3.10771e-13	-0.104751	0.052	0.101	6.88886e-09
C16orf72	3.12267e-13	0.316393	0.162	0.109	6.92201e-09
COMMD3	3.15209e-13	-0.156039	0.117	0.178	6.98725e-09
PLA2G12B	3.26982e-13	-0.126986	0.017	0.052	7.24822e-09
SPAG5	3.29807e-13	-0.0431451	0.025	0.064	7.31084e-09
RGS10	3.33855e-13	0.0861217	0.033	0.012	7.40056e-09
UFD1L	3.39753e-13	-0.147263	0.093	0.148	7.53131e-09
AXL	3.61027e-13	0.024698	0.022	0.006	8.00287e-09
HOPX	3.71428e-13	0.0508136	0.01	0.001	8.23345e-09
SLC4A1	3.76489e-13	-0.0823987	0.023	0.061	8.34564e-09
KRT10	4.04543e-13	-0.0621418	0.323	0.425	8.96751e-09
GULP1	4.08184e-13	0.102317	0.105	0.062	9.04821e-09
MLLT6	4.08639e-13	0.108831	0.074	0.039	9.05829e-09
DHCR24	4.09219e-13	0.228407	0.088	0.05	9.07115e-09
SDHAF3	4.16924e-13	-0.0781759	0.178	0.252	9.24195e-09
PODXL2	4.35269e-13	0.0395685	0.024	0.007	9.64861e-09
SAR1B	4.37925e-13	-0.0984516	0.155	0.224	9.70749e-09
GLRB	4.58953e-13	0.0154815	0.017	0.004	1.01736e-08
GTF3A	4.60056e-13	-0.143722	0.191	0.263	1.01981e-08
PSMG2	4.62488e-13	-0.166413	0.165	0.232	1.0252e-08
TFRC	4.72323e-13	-0.186682	0.044	0.088	1.047e-08
ADGRL1	4.77602e-13	0.0183154	0.013	0.002	1.0587e-08
SNRPD3	4.81865e-13	-0.0304809	0.258	0.347	1.06815e-08
RNF38	4.88697e-13	0.178768	0.082	0.045	1.0833e-08
FAM65C	4.96317e-13	0.0434704	0.019	0.005	1.10019e-08
KDM6B	5.09595e-13	0.109731	0.077	0.041	1.12962e-08
SON	5.18916e-13	-0.169231	0.235	0.312	1.15028e-08
CAPS	5.20485e-13	0.11947	0.034	0.013	1.15376e-08
CTD-2020K17.4	5.32594e-13	0.168791	0.076	0.041	1.1806e-08
ANP32A	5.44507e-13	-0.0902029	0.202	0.276	1.20701e-08
TRIM63	5.49152e-13	-0.0869912	0.037	0.081	1.21731e-08
COPS6	5.56488e-13	-0.0931642	0.196	0.268	1.23357e-08
RP11-20G13.3	5.58076e-13	0.030402	0.016	0.004	1.23709e-08
GABBR1	5.65327e-13	0.0353344	0.016	0.003	1.25316e-08
DDR1	5.79525e-13	0.0924696	0.069	0.036	1.28463e-08
CHMP1A	5.80174e-13	0.246099	0.112	0.069	1.28607e-08
PKM	6.03566e-13	-0.0724043	0.299	0.396	1.33792e-08
CIR1	6.1189e-13	-0.159195	0.092	0.148	1.35638e-08
CPN2	6.12187e-13	-0.0657089	0.022	0.06	1.35704e-08
RHCG	6.14057e-13	-0.0931883	0.034	0.077	1.36118e-08
CH17-340M24.3	6.17795e-13	-0.0573802	0.152	0.224	1.36947e-08
ANK2	6.45044e-13	-0.147447	0.231	0.317	1.42987e-08
LASP1	6.58514e-13	0.320658	0.2	0.143	1.45973e-08
RP5-1171I10.5	6.64854e-13	0.0624843	0.011	0.002	1.47378e-08
UNC5D	6.67034e-13	0.0177791	0.015	0.003	1.47861e-08
PVT1	6.6962e-13	0.0148793	0.01	0.001	1.48435e-08
CARS2	6.85299e-13	0.118183	0.064	0.032	1.5191e-08
CCAR2	6.90233e-13	0.131444	0.043	0.018	1.53004e-08
COL6A1	7.1298e-13	0.120151	0.08	0.043	1.58046e-08
RAB13	7.13249e-13	-0.205275	0.197	0.267	1.58106e-08
PNPO	7.26026e-13	-0.0675604	0.05	0.098	1.60938e-08
HEBP1	7.29418e-13	-0.179399	0.099	0.155	1.6169e-08
TMEM70	7.41277e-13	-0.189881	0.077	0.13	1.64319e-08
PVALB	7.67089e-13	-0.0875129	0.019	0.054	1.70041e-08
UQCC3	7.68528e-13	-0.0758964	0.247	0.332	1.7036e-08
NTRK2	7.9747e-13	0.036314	0.043	0.018	1.76775e-08
DDX3X	8.32049e-13	0.272538	0.224	0.164	1.8444e-08
SPA17	8.36679e-13	-0.138661	0.036	0.077	1.85467e-08
LDOC1L	8.50211e-13	0.0771112	0.055	0.026	1.88466e-08
CD7	8.65398e-13	0.0402495	0.012	0.002	1.91833e-08
LBR	8.73579e-13	0.124066	0.102	0.06	1.93646e-08
SLC41A3	9.05655e-13	0.0881499	0.062	0.031	2.00756e-08
PPP1R12C	9.11772e-13	0.119861	0.054	0.025	2.02113e-08
CUEDC1	9.40177e-13	0.0752161	0.04	0.016	2.08409e-08
ABCC1	9.53361e-13	0.015604	0.019	0.005	2.11332e-08
ATP11A	9.75188e-13	0.0732475	0.08	0.043	2.1617e-08
MYLIP	1.00421e-12	0.092048	0.089	0.05	2.22603e-08
PLXNB1	1.00801e-12	0.126387	0.092	0.053	2.23446e-08
MACROD2	1.00968e-12	0.0676692	0.037	0.014	2.23815e-08
HS3ST1	1.02529e-12	0.0521122	0.048	0.021	2.27276e-08
BCL11A	1.03995e-12	0.0225115	0.011	0.002	2.30525e-08
APOC1	1.05952e-12	-0.168313	0.074	0.128	2.34863e-08
TCEAL4	1.06916e-12	-0.146721	0.247	0.327	2.37001e-08
PLPP2	1.09509e-12	0.0358778	0.022	0.006	2.42749e-08
ALDH4A1	1.10529e-12	0.575193	0.489	0.474	2.4501e-08
HAO2	1.11357e-12	0.0645873	0.274	0.386	2.46844e-08
PISD	1.11726e-12	0.0391307	0.047	0.021	2.47663e-08
TNRC6C	1.11878e-12	0.0700059	0.053	0.025	2.48e-08
CDC40	1.13101e-12	-0.142082	0.076	0.128	2.50712e-08
POLD3	1.14023e-12	-0.179897	0.045	0.089	2.52754e-08
DPYS	1.15373e-12	0.581418	0.516	0.517	2.55748e-08
EHD2	1.18597e-12	0.0330844	0.016	0.004	2.62894e-08
NR6A1	1.19987e-12	0.0186425	0.02	0.005	2.65975e-08
METTL7B	1.20737e-12	-0.148275	0.061	0.109	2.67638e-08
PPM1K	1.21275e-12	-0.118227	0.065	0.114	2.68831e-08
NPTN	1.22276e-12	0.236748	0.151	0.1	2.71049e-08
DPY19L2	1.26868e-12	0.0482307	0.029	0.01	2.81228e-08
ZNHIT1	1.28416e-12	-0.0577064	0.593	0.713	2.8466e-08
ANKRD13D	1.30022e-12	0.0602095	0.024	0.008	2.88221e-08
SLC3A2	1.32031e-12	-0.0770321	0.197	0.273	2.92673e-08
EIF4E2	1.33772e-12	-0.0891104	0.158	0.224	2.96532e-08
ACKR1	1.35034e-12	0.0421876	0.01	0.001	2.99331e-08
DLC1	1.43258e-12	0.0377131	0.026	0.008	3.17561e-08
SOD3	1.44809e-12	0.270959	0.185	0.13	3.20999e-08
PIK3IP1	1.4759e-12	0.0857186	0.033	0.013	3.27162e-08
SNX29	1.47758e-12	-0.123073	0.096	0.153	3.27535e-08
GPC3	1.50151e-12	-0.0662546	0.037	0.081	3.3284e-08
RP11-158I9.8	1.54254e-12	0.3106	0.085	0.049	3.41935e-08
IL4R	1.56186e-12	0.0337039	0.02	0.006	3.46218e-08
CTC-444N24.11	1.59196e-12	0.0725438	0.081	0.044	3.5289e-08
POLR2J2	1.60675e-12	0.0333756	0.033	0.012	3.56169e-08
BBC3	1.60874e-12	0.0453808	0.027	0.009	3.5661e-08
RAB17	1.636e-12	-0.0494904	0.219	0.3	3.62652e-08
EFNA1	1.64044e-12	0.0871316	0.06	0.03	3.63637e-08
ABCB1	1.66995e-12	0.103022	0.133	0.084	3.70177e-08
ELK3	1.68255e-12	0.035572	0.021	0.006	3.72971e-08
BTG3	1.70637e-12	0.0307762	0.033	0.012	3.78252e-08
HNRNPD	1.7069e-12	0.283071	0.193	0.137	3.78369e-08
SLC47A2	1.7438e-12	-0.0967024	0.119	0.18	3.86549e-08
CHMP2B	1.77967e-12	-0.124224	0.123	0.183	3.94499e-08
SSBP2	1.80655e-12	0.034691	0.029	0.01	4.00457e-08
ARPC5L	1.85217e-12	-0.125948	0.131	0.192	4.1057e-08
PBXIP1	1.88491e-12	0.11071	0.059	0.029	4.17828e-08
PRMT6	1.91008e-12	0.0844679	0.051	0.024	4.23408e-08
SLC28A1	1.92815e-12	-0.0843591	0.09	0.147	4.27414e-08
FMNL2	1.93042e-12	0.0612725	0.048	0.022	4.27916e-08
TAF10	1.97582e-12	0.331802	0.145	0.097	4.37979e-08
ERAP2	2.01598e-12	0.0649511	0.027	0.009	4.46882e-08
TMEM208	2.06229e-12	-0.0935193	0.228	0.303	4.57148e-08
DNAJC8	2.10431e-12	-0.153171	0.182	0.248	4.66462e-08
DOCK11	2.12916e-12	0.0213821	0.042	0.018	4.7197e-08
ARHGEF10	2.15589e-12	0.0370608	0.026	0.009	4.77896e-08
C2orf74	2.16819e-12	-0.127535	0.047	0.093	4.80623e-08
POLD4	2.17726e-12	-0.0506344	0.165	0.237	4.82634e-08
AGO2	2.1915e-12	0.079892	0.059	0.03	4.8579e-08
CLDN15	2.25138e-12	0.0523756	0.023	0.007	4.99064e-08
CLIC3	2.25403e-12	0.0564313	0.012	0.002	4.9965e-08
CIDEB	2.30764e-12	-0.1028	0.075	0.126	5.11534e-08
GNLY	2.34986e-12	0.0497525	0.016	0.004	5.20894e-08
MRPS18A	2.37589e-12	-0.0783988	0.134	0.198	5.26663e-08
NPR3	2.38894e-12	0.283264	0.259	0.198	5.29556e-08
CLIP2	2.39321e-12	0.0151381	0.012	0.002	5.30502e-08
C14orf105	2.48982e-12	-0.180869	0.157	0.219	5.51918e-08
GZMK	2.68832e-12	0.0437704	0.012	0.002	5.9592e-08
PTK7	2.76337e-12	0.0253396	0.018	0.004	6.12556e-08
GADD45A	2.78256e-12	-0.0885069	0.143	0.208	6.16809e-08
TWSG1	2.89932e-12	0.0658499	0.076	0.041	6.42692e-08
ARNT	2.93516e-12	0.1188	0.064	0.033	6.50638e-08
SAT2	2.95388e-12	-0.0433093	0.634	0.753	6.54786e-08
PSORS1C1	3.07469e-12	0.0180919	0.013	0.003	6.81567e-08
FERMT2	3.12249e-12	-0.159475	0.069	0.117	6.92163e-08
ARF6	3.15863e-12	0.348714	0.248	0.191	7.00174e-08
COMT	3.18373e-12	-0.200993	0.14	0.197	7.05737e-08
B3GAT1	3.18538e-12	0.0325891	0.014	0.003	7.06103e-08
GLIS3	3.28138e-12	0.0459344	0.072	0.038	7.27384e-08
RWDD4	3.39807e-12	-0.14805	0.109	0.166	7.53251e-08
ABCC4	3.42132e-12	0.140572	0.097	0.057	7.58404e-08
PIEZO1	3.43507e-12	0.0957792	0.041	0.018	7.61452e-08
ALDOA	3.43794e-12	-0.112499	0.602	0.711	7.62089e-08
UQCC2	3.44809e-12	-0.0561186	0.306	0.399	7.64339e-08
LAMA5	3.45704e-12	0.0984998	0.062	0.032	7.66322e-08
ADNP	3.60487e-12	0.16523	0.096	0.057	7.99092e-08
METTL12	3.62755e-12	0.0262861	0.033	0.013	8.04119e-08
SLC37A4	3.64573e-12	-0.0945275	0.223	0.296	8.08148e-08
DENND5B	3.68238e-12	0.144232	0.068	0.036	8.16274e-08
ABCA2	3.73848e-12	0.0386869	0.021	0.006	8.28708e-08
TRIM33	3.86734e-12	0.109886	0.087	0.049	8.57273e-08
TNKS2	3.91057e-12	0.144097	0.084	0.047	8.66855e-08
NSMCE1	3.92604e-12	-0.0527112	0.17	0.238	8.70285e-08
HP	3.98374e-12	-0.176544	0	0.022	8.83075e-08
AGMAT	3.99194e-12	0.059906	0.237	0.335	8.84893e-08
TRMT10C	3.99701e-12	-0.151402	0.07	0.119	8.86017e-08
FAM117B	4.00085e-12	0.103049	0.043	0.019	8.86869e-08
RPL8	4.00097e-12	0.133491	0.944	0.954	8.86894e-08
CENPB	4.03578e-12	0.114023	0.053	0.025	8.94611e-08
PAM	4.08723e-12	0.206267	0.161	0.11	9.06017e-08
GMNN	4.17463e-12	-0.0902663	0.025	0.061	9.25389e-08
TET2	4.21737e-12	0.0302038	0.035	0.014	9.34864e-08
NUDT7	4.45256e-12	-0.0873091	0.041	0.083	9.86998e-08
ESYT1	4.463e-12	0.0427576	0.045	0.02	9.89313e-08
PAG1	4.58762e-12	0.0203927	0.01	0.001	1.01694e-07
BMP2	4.61157e-12	0.0163439	0.026	0.009	1.02225e-07
SREK1IP1	4.66765e-12	-0.0896111	0.119	0.177	1.03468e-07
FDX1L	4.75357e-12	-0.0930351	0.144	0.208	1.05372e-07
ATF4	4.85219e-12	0.268524	0.224	0.166	1.07558e-07
RPL27A	4.88092e-12	0.121655	0.932	0.949	1.08195e-07
FAM98A	4.96399e-12	-0.142821	0.059	0.107	1.10037e-07
BCL7C	5.03323e-12	0.1992	0.145	0.096	1.11572e-07
PARVG	5.07284e-12	0.040017	0.011	0.002	1.1245e-07
MCAM	5.23238e-12	0.0106462	0.019	0.005	1.15986e-07
SLC27A2	5.24272e-12	-0.226015	0.118	0.175	1.16215e-07
KIF1C	5.27803e-12	0.188921	0.122	0.077	1.16998e-07
STK32B	5.31936e-12	0.100469	0.035	0.014	1.17914e-07
FGFR3	5.36136e-12	0.127022	0.072	0.039	1.18845e-07
NKAP	5.64016e-12	-0.11304	0.052	0.096	1.25025e-07
AKR1A1	5.65166e-12	-0.0666001	0.566	0.676	1.2528e-07
MRPS9	5.65915e-12	-0.133194	0.058	0.105	1.25446e-07
[truncated: 8,240 more rows]
