# Supplementary material for: Single‐cell RNA landscape of cell fate decision of renal proximal tubular epithelial cells and immune‐microenvironment in kidney fibrosis
Source: Clin Transl Med. 2022 Sep 9;12(9):e1010. doi: 10.1002/ctm2.1010 (PMC9460484; doi:10.1002/ctm2.1010)
Supplement: Supplementary file 5 — Supporting Information [file CTM2-12-e1010-s010.xlsx]

## Sheet: Supplementary Table S5 FS10.gse
	ID	Description	setSize	enrichmentScore	NES	pvalue	p.adjust	qvalues	rank	leading_edge	core_enrichment
hsa05320	hsa05320	Autoimmune thyroid disease	23	0.89785	2.23894	4.86541e-07	5.77432e-06	3.10539e-06	396	tags=65%, list=4%, signal=63%	HLA-DPB1/HLA-DRA/HLA-DPA1/HLA-DRB1/HLA-E/HLA-C/HLA-B/HLA-DQA1/HLA-DQB1/HLA-DRB5/HLA-A/HLA-F/HLA-DMA/CD40LG/HLA-DMB
hsa05310	hsa05310	Asthma	18	0.890346	2.12762	1.20989e-05	8.26332e-05	4.44396e-05	624	tags=72%, list=6%, signal=68%	HLA-DPB1/HLA-DRA/HLA-DPA1/HLA-DRB1/HLA-DQA1/HLA-DQB1/HLA-DRB5/HLA-DMA/FCER1A/CD40LG/HLA-DMB/FCER1G/MS4A2
hsa05330	hsa05330	Allograft rejection	25	0.875451	2.21067	2.51071e-06	2.06651e-05	1.11135e-05	859	tags=72%, list=8%, signal=66%	HLA-DPB1/HLA-DRA/HLA-DPA1/HLA-DRB1/HLA-E/HLA-C/HLA-B/HLA-DQA1/HLA-DQB1/HLA-DRB5/HLA-A/HLA-F/HLA-DMA/CD40LG/HLA-DMB/PRF1/IFNG/GZMB
hsa05332	hsa05332	Graft-versus-host disease	26	0.872114	2.2232	9.55754e-07	1.02266e-05	5.49978e-06	859	tags=73%, list=8%, signal=67%	HLA-DPB1/HLA-DRA/HLA-DPA1/HLA-DRB1/HLA-E/HLA-C/HLA-B/HLA-DQA1/HLA-DQB1/HLA-DRB5/HLA-A/HLA-F/HLA-DMA/IL1B/HLA-DMB/KLRD1/PRF1/IFNG/GZMB
hsa04940	hsa04940	Type I diabetes mellitus	28	0.828487	2.15464	2.25648e-05	0.000147822	7.94978e-05	1122	tags=75%, list=10%, signal=67%	HLA-DPB1/HLA-DRA/HLA-DPA1/HLA-DRB1/HLA-E/HLA-C/HLA-B/HLA-DQA1/HLA-DQB1/HLA-DRB5/HLA-A/HLA-F/HLA-DMA/IL1B/HLA-DMB/PRF1/IFNG/GZMB/CPE/TNF/PTPRN2
hsa05416	hsa05416	Viral myocarditis	48	0.799305	2.28644	1.75317e-07	2.25107e-06	1.21061e-06	826	tags=48%, list=8%, signal=44%	HLA-DPB1/HLA-DRA/HLA-DPA1/HLA-DRB1/HLA-E/HLA-C/ACTB/HLA-B/HLA-DQA1/HLA-DQB1/RAC2/HLA-DRB5/ACTG1/HLA-A/HLA-F/ITGB2/HLA-DMA/CD40LG/HLA-DMB/PRF1/CAV1/CCND1/CD55
hsa05321	hsa05321	Inflammatory bowel disease	40	0.792904	2.17116	6.01773e-06	4.39021e-05	2.36103e-05	1084	tags=48%, list=10%, signal=43%	HLA-DPB1/HLA-DRA/HLA-DPA1/JUN/HLA-DRB1/HLA-DQA1/HLA-DQB1/IL2RG/HLA-DRB5/HLA-DMA/IL1B/HLA-DMB/TGFB1/GATA3/IFNGR1/IFNG/STAT3/RORA/TNF
hsa04672	hsa04672	Intestinal immune network for IgA production	33	0.790975	2.09222	5.67795e-05	0.000325468	0.000175035	464	tags=36%, list=4%, signal=35%	CXCR4/HLA-DPB1/HLA-DRA/HLA-DPA1/HLA-DRB1/HLA-DQA1/HLA-DQB1/HLA-DRB5/HLA-DMA/CD40LG/HLA-DMB/TGFB1
hsa05140	hsa05140	Leishmaniasis	60	0.770589	2.27305	7.48461e-08	1.09207e-06	5.87309e-07	1194	tags=47%, list=11%, signal=42%	FOS/HLA-DPB1/HLA-DRA/HLA-DPA1/JUN/HLA-DRB1/HLA-DQA1/HLA-DQB1/HLA-DRB5/NCF1/NFKBIA/ITGB2/HLA-DMA/MARCKSL1/IL1B/ITGB1/PTPN6/HLA-DMB/TGFB1/EEF1A1/IFNGR1/IFNG/CYBA/PRKCB/TNF/JAK1/MAPK1/NCF4
hsa05340	hsa05340	Primary immunodeficiency	31	0.76385	1.9902	0.000456295	0.00192725	0.00103646	992	tags=48%, list=9%, signal=44%	CD3D/PTPRC/CD3E/IL7R/IL2RG/CD79A/LCK/CD40LG/CD8B/CD8A/TAP1/CD4/TNFRSF13C/ICOS/ZAP70
hsa05322	hsa05322	Systemic lupus erythematosus	34	0.757128	2.00828	0.000283694	0.00128261	0.000689781	396	tags=38%, list=4%, signal=37%	HLA-DPB1/HLA-DRA/HLA-DPA1/HLA-DRB1/HLA-DQA1/HLA-DQB1/HLA-DRB5/CTSG/HLA-DMA/C7/CD40LG/SNRPB/HLA-DMB
hsa04658	hsa04658	Th1 and Th2 cell differentiation	74	0.755053	2.29717	2.26751e-08	3.63936e-07	1.95722e-07	1114	tags=39%, list=10%, signal=35%	FOS/CD3D/HLA-DPB1/HLA-DRA/HLA-DPA1/JUN/HLA-DRB1/CD3E/HLA-DQA1/HLA-DQB1/IL2RG/HLA-DRB5/CD3G/NFKBIA/LCK/HLA-DMA/LAT/CD247/HLA-DMB/GATA3/PPP3CA/IFNGR1/CD4/RBPJ/IFNG/ZAP70/RUNX3/JAK1/MAPK1
hsa05171	hsa05171	Coronavirus disease - COVID-19	170	0.742294	2.52619	1e-10	2.29286e-09	1.23308e-09	1114	tags=53%, list=10%, signal=48%	FOS/RPS27/JUN/RPS29/RPS26/RPS3/RPS21/RPS2/RPS19/RPL17/RPS15A/RPLP2/RPL28/RPL36/RPL30/RPL36A/RPL32/CXCL8/RPL37/NFKBIA/RPL18A/RPL27A/RPS18/RPL4/RPL38/RPSA/RPL18/RPL39/RPS8/CCL2/RPL41/RPS12/RPS4X/RPL23A/RPS25/RPL13A/RPL13/RPS28/RPL31/RPL3/RPS14/RPL10/RPS9/RPL11/C7/RPS6/RPL35A/IL1B/RPL21/RPL5/RPLP1/RPL34/RPL35/FAU/RPL15/RPS5/RPS3A/RPS15/RSL24D1/RPL37A/RPS27A/RPS11/VWF/RPS24/RPL10A/RPLP0/RPS17/CASP1/R…
hsa04659	hsa04659	Th17 cell differentiation	83	0.739999	2.27076	1.82791e-08	3.0882e-07	1.66081e-07	1114	tags=40%, list=10%, signal=36%	FOS/CD3D/HLA-DPB1/HLA-DRA/HLA-DPA1/JUN/HLA-DRB1/CD3E/HLA-DQA1/HLA-DQB1/IL2RG/HLA-DRB5/CD3G/NFKBIA/LCK/HLA-DMA/LAT/IL1B/TGFBR2/CD247/HLA-DMB/TGFB1/GATA3/PPP3CA/IFNGR1/IL27RA/CD4/IFNG/STAT3/ZAP70/RORA/JAK1/MAPK1
hsa04640	hsa04640	Hematopoietic cell lineage	66	0.730176	2.20434	1.40555e-06	1.37379e-05	7.38812e-06	998	tags=44%, list=9%, signal=40%	CD3D/HLA-DPB1/CD37/HLA-DRA/HLA-DPA1/HLA-DRB1/CD2/CD3E/HLA-DQA1/HLA-DQB1/IL7R/HLA-DRB5/CD3G/CD44/CD7/MS4A1/HLA-DMA/CD9/IL1B/HLA-DMB/CD8B/CD24/CD8A/CD4/CD55/CD34/FLT3LG/CD1E/CD1C
hsa05144	hsa05144	Malaria	35	0.705576	1.87952	0.00193061	0.00660777	0.00355361	1550	tags=60%, list=14%, signal=51%	KLRB1/CXCL8/ITGB2/CCL2/GYPC/HBA2/IL1B/CD40LG/ACKR1/HBB/TGFB1/PECAM1/CD81/IFNG/TNF/ITGAL/THBS1/ICAM1/HBA1/SELE/SELP
hsa04514	hsa04514	Cell adhesion molecules	95	0.699174	2.2051	5.03679e-07	5.77432e-06	3.10539e-06	908	tags=35%, list=8%, signal=32%	HLA-DPB1/HLA-DRA/HLA-DPA1/HLA-DRB1/HLA-E/HLA-C/CD2/PTPRC/HLA-B/HLA-DQA1/HLA-DQB1/HLA-DRB5/HLA-A/HLA-F/ITGB2/CD99/HLA-DMA/ITGB1/CD40LG/ICAM3/HLA-DMB/CD8B/CLDN4/SELL/PECAM1/ICAM2/CD8A/SPN/CD4/TIGIT/CD6/CD34/ICOS
hsa05142	hsa05142	Chagas disease	80	0.698235	2.16123	1.64988e-06	1.50983e-05	8.11976e-06	578	tags=22%, list=5%, signal=21%	CCL5/FOS/CD3D/JUN/CD3E/CD3G/CXCL8/NFKBIA/CCL3/CCL2/IL1B/CCL3L3/TGFBR2/CD247/TGFB1/GNAI2/IFNGR1/GNAS
hsa04650	hsa04650	Natural killer cell mediated cytotoxicity	77	0.697849	2.14494	3.82967e-06	2.99835e-05	1.61249e-05	1575	tags=48%, list=15%, signal=41%	HCST/HLA-E/HLA-C/HLA-B/CD48/RAC2/HLA-A/LCK/ITGB2/LAT/CD247/PTPN6/SH2D1A/PPP3CA/IFNGR1/FCER1G/ICAM2/KLRD1/PRF1/TYROBP/LCP2/IFNG/GZMB/ZAP70/PRKCB/TNF/MAPK1/KLRC1/ITGAL/ICAM1/NCR3/PPP3R1/MICA/PTK2B/PPP3CC/IFNAR2/SYK
hsa04612	hsa04612	Antigen processing and presentation	55	0.696354	2.02738	9.3637e-05	0.000477103	0.000256582	717	tags=42%, list=7%, signal=39%	HLA-DPB1/HLA-DRA/HLA-DPA1/HLA-DRB1/HLA-E/HLA-C/HLA-B/B2M/HLA-DQA1/HLA-DQB1/CD74/HLA-DRB5/HLA-A/HLA-F/HLA-DMA/TAPBP/CTSS/HLA-DMB/CD8B/KLRD1/CD8A/TAP1/CD4
hsa04660	hsa04660	T cell receptor signaling pathway	83	0.69179	2.12283	1.40088e-06	1.37379e-05	7.38812e-06	2183	tags=52%, list=20%, signal=42%	FOS/CD3D/JUN/PTPRC/CD3E/CD3G/NFKBIA/LCK/LAT/CD40LG/CD247/PTPN6/CD8B/CDC42/PPP3CA/GRAP2/CD8A/CD4/LCP2/NCK1/IFNG/RHOA/ICOS/ZAP70/PAK2/TNF/MAPK1/PPP3R1/PPP3CC/RASGRP1/CBLB/NCK2/MAP2K1/RELA/MAPK3/MAP3K8/ITK/MAP2K7/NFATC2/PDCD1/IKBKB/RAF1/MAP2K2
hsa05135	hsa05135	Yersinia infection	118	0.668698	2.18896	6.46923e-08	9.88868e-07	5.31806e-07	1114	tags=33%, list=10%, signal=30%	FOS/JUN/ACTB/RAC2/ACTG1/CXCL8/NFKBIA/LCK/CCL2/ARF6/LAT/IL1B/ARPC1B/ITGB1/PYCARD/ACTR3/WIPF1/CD8B/WAS/ARHGEF1/CDC42/RHOG/ARPC5/CASP1/IRF3/ARPC4/CD8A/ROCK1/ARPC2/CD4/WASF2/LCP2/PKN1/RHOA/ZAP70/ACTR2/FN1/TNF/MAPK1
hsa05150	hsa05150	Staphylococcus aureus infection	40	0.661561	1.81151	0.00368922	0.0110677	0.00595211	396	tags=28%, list=4%, signal=27%	HLA-DPB1/HLA-DRA/HLA-DPA1/HLA-DRB1/HLA-DQA1/HLA-DQB1/KRT19/HLA-DRB5/ITGB2/HLA-DMA/HLA-DMB
hsa05323	hsa05323	Rheumatoid arthritis	66	0.660978	1.99543	0.000113899	0.000571272	0.000307226	464	tags=30%, list=4%, signal=29%	LTB/CCL5/FOS/HLA-DPB1/HLA-DRA/HLA-DPA1/JUN/HLA-DRB1/HLA-DQA1/HLA-DQB1/HLA-DRB5/CXCL8/ITGB2/CCL3/CCL2/HLA-DMA/IL1B/CCL3L3/HLA-DMB/TGFB1
hsa04668	hsa04668	TNF signaling pathway	92	0.655358	2.05388	4.84641e-06	3.6179e-05	1.94568e-05	2197	tags=43%, list=20%, signal=35%	JUNB/CCL5/FOS/JUN/SOCS3/NFKBIA/IRF1/CCL2/BIRC3/TNFAIP3/IL1B/ATF4/ATF6B/CEBPB/CXCL2/TRAF5/TNF/MAPK1/BIRC2/TNFRSF1B/RPS6KA5/ICAM1/SELE/JAG1/CREB1/CXCL10/CSF1/MAP2K1/RELA/CREB3L2/MAPK3/MAP3K8/CXCL1/MAP2K7/MAP2K3/CFLAR/RPS6KA4/IKBKB/MMP14/PTGS2
hsa05235	hsa05235	PD-L1 expression and PD-1 checkpoint pathway in cancer	75	0.652338	1.99794	0.000122479	0.000595695	0.00032036	2183	tags=44%, list=20%, signal=35%	FOS/CD3D/JUN/CD3E/CD3G/NFKBIA/LCK/LAT/CD247/PTPN6/PPP3CA/IFNGR1/CD4/IFNG/STAT3/ZAP70/BATF/PTEN/JAK1/MAPK1/EML4/PPP3R1/PPP3CC/RASGRP1/MAP2K1/RELA/MAPK3/MAP2K3/NFATC2/PDCD1/IKBKB/RAF1/MAP2K2
hsa03010	hsa03010	Ribosome	125	0.650702	2.14992	2.14009e-07	2.64219e-06	1.42095e-06	1031	tags=59%, list=10%, signal=54%	RPS27/RPS29/RPS26/RPS3/RPS21/RPS2/RPS19/RPL17/RPS15A/RPLP2/RPL28/RPL36/RPL30/RPL36A/RPL32/RPL37/RPL18A/RPL27A/RPS18/RPL4/RPL38/RPSA/RPL18/RPL39/RPS8/RPL41/RPS12/RPS4X/RPL23A/RPS25/RPL13A/RPL13/RPS28/RPL31/RPL3/RPS14/RPL10/RPS9/RPL11/RPS6/RPL35A/RPL21/RPL5/RPLP1/RPL34/RPL35/FAU/RPL15/RPS5/RPS3A/RPS15/RSL24D1/RPL37A/RPS27A/RPS11/RPS24/RPL10A/RPLP0/RPS17/RPL12/RPL19/RPL22L1/RPS16/RPS20/RPL7A/RPL27/R…
hsa04064	hsa04064	NF-kappa B signaling pathway	81	0.640132	1.98544	7.62742e-05	0.000401377	0.000215858	2224	tags=53%, list=21%, signal=42%	LTB/CCL4/CCL21/CXCL8/NFKBIA/LCK/GADD45B/LAT/BIRC3/TNFAIP3/CCL4L2/IL1B/CD40LG/CCL19/ATM/PARP1/BCL2A1/TNFRSF13C/UBE2I/LY96/CXCL2/TRAF5/ZAP70/PRKCB/TNF/BIRC2/CD14/ICAM1/SYK/BTK/IL1R1/CYLD/RELA/CXCL12/LYN/CXCL1/CFLAR/TNFSF14/IKBKB/PLAU/CD40/PTGS2/BCL2
hsa04380	hsa04380	Osteoclast differentiation	97	0.639904	2.02888	1.15588e-05	8.06603e-05	4.33785e-05	1903	tags=43%, list=18%, signal=36%	JUNB/FOS/JUN/FOSB/NCF1/SOCS3/NFKBIA/LCK/JUND/IL1B/TGFBR2/TGFB1/PPP3CA/IFNGR1/TYROBP/LCP2/IFNG/FCGR2B/SOCS1/CYBA/TNF/JAK1/MAPK1/NCF4/FOSL2/IRF9/PPP3R1/SPI1/CAMK4/PPP3CC/IFNAR2/CREB1/SYK/BTK/IL1R1/CSF1/MAP2K1/CSF1R/CYLD/RELA/SIRPG/MAPK3
hsa05145	hsa05145	Toxoplasmosis	88	0.639174	1.98142	4.60662e-05	0.000268859	0.000144591	1120	tags=28%, list=10%, signal=26%	HLA-DPB1/HLA-DRA/HLA-DPA1/HLA-DRB1/HLA-DQA1/HLA-DQB1/HLA-DRB5/NFKBIA/HLA-DMA/BIRC3/ITGB1/CD40LG/HLA-DMB/TGFB1/GNAI2/IFNGR1/IFNG/LY96/SOCS1/STAT3/IL10RA/TNF/JAK1/MAPK1/BIRC2
hsa05164	hsa05164	Influenza A	126	0.632435	2.09483	8.47134e-07	9.3769e-06	5.04283e-06	595	tags=21%, list=6%, signal=20%	TPSB2/TPSAB1/CCL5/HLA-DPB1/HLA-DRA/HLA-DPA1/HLA-DRB1/ACTB/HLA-DQA1/HLA-DQB1/HLA-DRB5/ACTG1/SOCS3/CXCL8/NFKBIA/CCL2/HLA-DMA/IL1B/PYCARD/CCND3/HLA-DMB/DNAJB1/PABPN1/IFNGR1/CASP1/IRF3
hsa04662	hsa04662	B cell receptor signaling pathway	64	0.62848	1.89539	0.000710088	0.00277973	0.00149492	2183	tags=44%, list=20%, signal=35%	FOS/JUN/IFITM1/RAC2/CD79A/NFKBIA/CD79B/PTPN6/PPP3CA/CD81/FCGR2B/INPP5D/PRKCB/MAPK1/PPP3R1/CD22/PPP3CC/SYK/BTK/CD19/MAP2K1/RELA/MAPK3/LYN/NFATC2/IKBKB/RAF1/MAP2K2
hsa05166	hsa05166	Human T-cell leukemia virus 1 infection	176	0.621299	2.13094	6.16379e-09	1.09921e-07	5.91147e-08	1221	tags=30%, list=11%, signal=27%	FOS/CD3D/HLA-DPB1/HLA-DRA/HLA-DPA1/JUN/HLA-DRB1/HLA-E/HLA-C/ZFP36/CD3E/HLA-B/B2M/HLA-DQA1/HLA-DQB1/IL2RG/HLA-DRB5/CD3G/EGR1/HLA-A/NFKBIA/HLA-F/LCK/ITGB2/HLA-DMA/TGFBR2/ETS1/CCND3/HLA-DMB/ATF4/ATM/TGFB1/ATF6B/PPP3CA/TSPO/MMP7/BUB3/CD4/CCND2/CCND1/TNFRSF13C/RB1/EGR2/MAP3K1/PTEN/TNF/JAK1/MAPK1/PRKACB/ITGAL/ADCY4/ANAPC5/ICAM1
hsa04061	hsa04061	Viral protein interaction with cytokine and cytokine receptor	50	0.611918	1.75937	0.00750712	0.0200815	0.0107997	637	tags=32%, list=6%, signal=30%	CCL5/CXCR4/CCL4/IL2RG/CCL21/CXCL8/CCL3/CCL2/XCL1/CCL4L2/XCL2/CCL3L3/CCL19/CXCR3/CCL14/CCR7
hsa04666	hsa04666	Fc gamma R-mediated phagocytosis	78	0.61143	1.88047	0.000213597	0.000993691	0.0005344	1114	tags=31%, list=10%, signal=28%	PTPRC/RAC2/NCF1/ARF6/LAT/MARCKSL1/ARPC1B/MARCKS/ACTR3/WAS/CDC42/GSN/ARPC5/CFL1/ARPC4/ARPC2/WASF2/FCGR2B/INPP5D/VASP/SCIN/PRKCB/ACTR2/MAPK1
hsa05169	hsa05169	Epstein-Barr virus infection	162	0.6093	2.06349	1.61399e-07	2.15871e-06	1.16094e-06	1262	tags=28%, list=12%, signal=25%	CD3D/HLA-DPB1/HLA-DRA/HLA-DPA1/JUN/HLA-DRB1/HLA-E/HLA-C/CD3E/HLA-B/B2M/HLA-DQA1/HLA-DQB1/HLA-DRB5/CD3G/VIM/CD44/HLA-A/NFKBIA/HLA-F/HLA-DMA/GADD45B/TNFAIP3/TAPBP/CD247/CCND3/HLA-DMB/IRF3/CDKN1B/TAP1/CCND2/RBPJ/CCND1/RB1/STAT3/TRAF5/HDAC1/RUNX3/TNF/JAK1/ITGAL/HES1/ICAM1/IRF9/ENTPD1
hsa04657	hsa04657	IL-17 signaling pathway	58	0.599048	1.75394	0.00376644	0.0111947	0.00602042	1206	tags=29%, list=11%, signal=26%	FOS/JUN/FOSB/CXCL8/NFKBIA/CCL2/JUND/TNFAIP3/IL1B/SRSF1/CEBPB/IFNG/CXCL2/TRAF5/TNF/MAPK1/ANAPC5
hsa04060	hsa04060	Cytokine-cytokine receptor interaction	125	0.577213	1.90711	8.51054e-05	0.000440626	0.000236966	1160	tags=30%, list=11%, signal=27%	LTB/CCL5/CXCR4/CCL4/IL7R/IL2RG/CCL21/CXCL8/CCL3/CD27/CCL2/XCL1/IL16/CCL4L2/IL1B/XCL2/CCL3L3/TGFBR2/CD40LG/CCL19/CXCR3/TGFB1/IFNGR1/CCL14/CCR7/IL27RA/TNFRSF4/CD4/LIFR/TNFRSF25/IFNG/TNFRSF13C/CXCL2/IL10RA/BMPR2/TNF/ACVRL1/TNFRSF1B
hsa04145	hsa04145	Phagosome	107	0.575729	1.84302	0.000307176	0.00135073	0.000726415	396	tags=22%, list=4%, signal=22%	HLA-DPB1/CORO1A/HLA-DRA/HLA-DPA1/HLA-DRB1/HLA-E/HLA-C/ACTB/HLA-B/HLA-DQA1/HLA-DQB1/HLA-DRB5/ACTG1/NCF1/HLA-A/TUBA1A/HLA-F/ITGB2/HLA-DMA/TUBB/ITGB1/CTSS/TUBA1B/HLA-DMB
hsa05163	hsa05163	Human cytomegalovirus infection	165	0.571779	1.94222	2.41469e-06	2.03978e-05	1.09698e-05	1157	tags=28%, list=11%, signal=25%	CCL5/CXCR4/HLA-E/HLA-C/CCL4/HLA-B/B2M/RAC2/HLA-A/CXCL8/NFKBIA/HLA-F/CCL3/CCL2/CCL4L2/IL1B/CCL3L3/TAPBP/PTGER4/ARHGEF1/ATF4/GNG11/ATF6B/GNAI2/AKAP13/CTNNB1/PPP3CA/GNAS/IRF3/GNG2/ROCK1/TAP1/CCND1/RB1/GNB2/RHOA/STAT3/IL10RA/TRAF5/PRKCB/GNG7/TNF/JAK1/MAPK1/PRKACB/ADCY4
hsa04935	hsa04935	Growth hormone synthesis, secretion and action	80	0.569609	1.76309	0.00267023	0.00857145	0.00460967	2183	tags=31%, list=20%, signal=25%	JUNB/FOS/SOCS3/ATF4/ATF6B/GNAI2/GNAS/IGFBP3/SOCS1/STAT3/PRKCB/MAP3K1/MAPK1/PRKACB/ADCY4/CREB1/GNAI3/MAP2K1/CREB3L2/CREBBP/MAPK3/MAP2K3/RAF1/SOCS2/MAP2K2
hsa05133	hsa05133	Pertussis	54	0.56794	1.64093	0.0159506	0.0396909	0.0213455	1175	tags=33%, list=11%, signal=30%	FOS/JUN/CXCL8/IRF1/ITGB2/IL1B/ITGB1/PYCARD/GNAI2/CFL1/CASP1/IRF3/LY96/RHOA/IRF8/TNF/MAPK1/CD14
hsa05168	hsa05168	Herpes simplex virus 1 infection	288	0.566587	2.06447	2.26747e-10	4.85239e-09	2.60958e-09	1235	tags=17%, list=12%, signal=15%	CCL5/HLA-DPB1/HLA-DRA/HLA-DPA1/HLA-DRB1/HLA-E/HLA-C/HLA-B/B2M/HLA-DQA1/HLA-DQB1/CD74/HLA-DRB5/SRSF5/SOCS3/HLA-A/NFKBIA/HLA-F/SRSF2/CCL2/HLA-DMA/PPP1CB/SRSF7/BIRC3/IL1B/SRSF6/ZNF331/TAPBP/BST2/HLA-DMB/POU2F2/IFNGR1/IRF3/SRSF1/TAP1/PPP1CC/IFNG/ZNF430/SRSF3/SRSF9/TRAF5/ZNF791/SRSF4/TNF/JAK1/BIRC2/ZNF90/SP100/IRF9
hsa05100	hsa05100	Bacterial invasion of epithelial cells	57	0.55849	1.62564	0.0199582	0.0481698	0.0259054	1078	tags=32%, list=10%, signal=29%	ACTB/ACTG1/HCLS1/ARPC1B/ITGB1/ACTR3/CDC42/RHOG/ARPC5/CTNNB1/ARPC4/ARPC2/WASF2/CAV1/CAV2/RHOA/ACTR2/FN1
hsa04611	hsa04611	Platelet activation	86	0.555101	1.72588	0.00192528	0.00660777	0.00355361	1672	tags=37%, list=16%, signal=32%	ACTB/ACTG1/PPP1CB/ITGB1/MYL12A/ARHGEF1/VWF/RASGRP2/GNAI2/APBB1IP/GNAS/FCER1G/ROCK1/PPP1CC/FERMT3/LCP2/COL1A2/RHOA/VASP/MYLK/PPP1R12A/MAPK1/PRKACB/RAP1B/ADCY4/F2R/ORAI1/TLN1/SYK/GNAI3/BTK/RASGRP1
hsa04620	hsa04620	Toll-like receptor signaling pathway	68	0.553178	1.67202	0.00702255	0.0189432	0.0101875	289	tags=15%, list=3%, signal=14%	CCL5/FOS/JUN/CCL4/CXCL8/NFKBIA/CCL3/CCL4L2/IL1B/CCL3L3
hsa04670	hsa04670	Leukocyte transendothelial migration	90	0.54639	1.70573	0.00264704	0.00857145	0.00460967	1438	tags=34%, list=13%, signal=30%	CXCR4/ACTB/RAC2/ACTG1/NCF1/ITGB2/CD99/ITGB1/MYL12A/RHOH/CDC42/CLDN4/MYL9/GNAI2/CTNNB1/PECAM1/ROCK1/RASSF5/RHOA/CYBA/VASP/PRKCB/ACTN4/RAP1B/ITGAL/NCF4/ICAM1/EZR/SIPA1/ACTN1/PTK2B
hsa05162	hsa05162	Measles	95	0.545952	1.72185	0.0052369	0.0146178	0.00786134	1235	tags=21%, list=12%, signal=19%	FOS/CD3D/JUN/CD3E/IL2RG/CD3G/NFKBIA/TNFAIP3/IL1B/CCND3/IRF3/CDKN1B/CCND2/CCND1/FCGR2B/STAT3/ADAR/JAK1/SLAMF1/IRF9
hsa04062	hsa04062	Chemokine signaling pathway	130	0.542275	1.79778	0.000199499	0.000941755	0.000506469	1218	tags=28%, list=11%, signal=26%	CCL5/CXCR4/CCL4/RAC2/NCF1/CCL21/CXCL8/NFKBIA/CCL3/CCL2/XCL1/CCL4L2/XCL2/CCL3L3/WAS/CDC42/CCL19/GNG11/CXCR3/RASGRP2/GNAI2/CCL14/CCR7/GNG2/ROCK1/GRK6/CXCL2/GNB2/RHOA/STAT3/PRKCB/GNG7/MAPK1/PRKACB/RAP1B/ADCY4/ARRB2
hsa05130	hsa05130	Pathogenic Escherichia coli infection	147	0.542178	1.8241	5.94251e-05	0.000334657	0.000179976	1143	tags=30%, list=11%, signal=27%	FOS/JUN/RPS3/ACTB/ACTG1/TUBA1A/CXCL8/NFKBIA/ARF6/NCL/TUBB/HCLS1/IL1B/ARPC1B/ITGB1/TUBA1B/PYCARD/PTPN6/ACTR3/WIPF1/ARHGEF1/CDC42/MYO1F/CLDN4/ARPC5/CASP1/TUBA4A/ARPC4/ROCK1/CYTH4/MYH11/ARPC2/WASF2/CASP4/MYH9/NCK1/RHOA/ACTR2/PAK2/MYO1G/TNF/MAPK1/MYO1C/CYTH1
hsa05170	hsa05170	Human immunodeficiency virus 1 infection	158	0.541027	1.81991	7.1592e-05	0.000383017	0.000205984	1168	tags=24%, list=11%, signal=22%	FOS/CXCR4/CD3D/JUN/HLA-E/HLA-C/CD3E/HLA-B/B2M/RAC2/CD3G/HLA-A/NFKBIA/HLA-F/TAPBP/APOBEC3C/AP1S2/CD247/BST2/GNG11/ATM/APOBEC3G/GNAI2/CFL1/PPP3CA/IRF3/GNG2/TAP1/CD4/GNB2/TRAF5/PRKCB/GNG7/PAK2/TNF/MAPK1/TNFRSF1B/SAMHD1
hsa04810	hsa04810	Regulation of actin cytoskeleton	153	0.540935	1.81798	6.61868e-05	0.00036631	0.000196999	1279	tags=27%, list=12%, signal=24%	TMSB4X/CXCR4/ACTB/RAC2/ACTG1/ITGB2/PPP1CB/PIP4K2A/ARPC1B/ITGB1/MYL12A/PFN1/ACTR3/ARHGEF1/CDC42/GSN/IQGAP1/MYL9/ARPC5/CFL1/ARPC4/ROCK1/MYH11/ARPC2/PPP1CC/WASF2/MYH9/RRAS/RHOA/MYLK/SCIN/ACTR2/ITGB7/PAK2/ACTN4/PPP1R12A/FN1/MAPK1/ITGAL/EZR/ITGAV
hsa05202	hsa05202	Transcriptional misregulation in cancer	123	0.539428	1.77717	0.000662827	0.00262676	0.00141265	2328	tags=47%, list=22%, signal=37%	DDX5/CXCL8/FUS/GADD45B/MEF2C/BIRC3/TGFBR2/NFKBIZ/REL/ATM/LMO2/BCL11B/LYL1/BCL2A1/CEBPB/CDKN1B/CCND2/IGFBP3/EWSR1/KMT2A/FLT1/PLAT/JMJD1C/GZMB/HDAC1/ITGB7/BIRC2/CD14/FLI1/NCOR1/SPI1/RUNX1/IL2RB/TSPAN7/HHEX/BMI1/ATF1/MYC/PER2/MAX/CSF1R/RELA/TAF15/SUPT3H/FUT8/ELK4/MLLT3/PBX1/SS18/ETV6/BAX/CD86/PLAU/CD40/TP53/PROM1/ZEB1/RUNX1T1
hsa05206	hsa05206	MicroRNAs in cancer	115	0.528483	1.71644	0.0014371	0.00536405	0.00288475	2462	tags=49%, list=23%, signal=38%	VIM/CD44/FOXP1/PDCD4/MCL1/DDIT4/TIMP3/MARCKS/SOX4/MDM4/ATM/HNRNPK/CDKN1B/ROCK1/CCND2/ZEB2/CCND1/UBE2I/SOCS1/RHOA/STAT3/PRKCB/HDAC1/BMPR2/PTEN/DNMT1/RASSF1/PIM1/MAPK1/CYP1B1/THBS1/RPS6KA5/EZR/BMI1/MYC/NOTCH3/MAP2K1/CREBBP/MAPK3/TNXB/IKBKB/PDGFRB/RAF1/PLAU/HDAC5/MAP2K2/TP53/PTGS2/BCL2/ITGA5/CASP3/NOTCH2/ZEB1/PRKCA/SIRT1/FSCN1
hsa04630	hsa04630	JAK-STAT signaling pathway	91	0.523179	1.6329	0.00487966	0.0138617	0.00745473	2224	tags=37%, list=21%, signal=30%	IL7R/IL2RG/SOCS3/MCL1/PTPN6/CCND3/IFNGR1/IL27RA/LIFR/CCND2/PTPN2/CCND1/IFNG/SOCS1/STAT3/IL10RA/PIM1/JAK1/IRF9/IL4R/IL2RB/IFNAR2/IL10RB/STAT4/MYC/CREBBP/FHL1/CSF2RA/PIAS1/PDGFRB/RAF1/SOCS2/JAK3/BCL2
hsa04926	hsa04926	Relaxin signaling pathway	94	0.522062	1.64432	0.00456659	0.0132061	0.00710214	2424	tags=34%, list=23%, signal=27%	FOS/JUN/NFKBIA/TGFBR2/ACTA2/ATF4/GNG11/TGFB1/ATF6B/GNAI2/GNAS/GNG2/COL1A2/GNB2/GNG7/MAPK1/PRKACB/ADCY4/ARRB2/CREB1/GNAI3/MAP2K1/RELA/CREB3L2/MAPK3/MAP2K7/RAF1/MAP2K2/COL3A1/EDN1/PRKCA/COL1A1
hsa04921	hsa04921	Oxytocin signaling pathway	94	0.521624	1.64294	0.00465038	0.0133283	0.00716788	1157	tags=23%, list=11%, signal=21%	FOS/JUN/ACTB/ACTG1/PPP1CB/MEF2C/RGS2/EEF2/MYL9/GNAI2/PPP3CA/GNAS/ROCK1/PPP1CC/CCND1/RHOA/MYLK/PRKCB/PPP1R12A/MAPK1/PRKACB/ADCY4
hsa05152	hsa05152	Tuberculosis	122	0.521163	1.71323	0.00109144	0.0041218	0.00221667	1912	tags=36%, list=18%, signal=30%	HLA-DPB1/CORO1A/HLA-DRA/HLA-DPA1/HLA-DRB1/HLA-DQA1/HLA-DQB1/LSP1/CD74/HLA-DRB5/ITGB2/HLA-DMA/IL1B/CTSS/HLA-DMB/TGFB1/PPP3CA/IFNGR1/FCER1G/CEBPB/IFNG/FCGR2B/RHOA/IL10RA/PLK3/TNF/JAK1/MAPK1/CD14/CTSD/TCIRG1/PPP3R1/PPP3CC/CREB1/SYK/IL10RB/NFYC/MRC1/RFX5/RELA/CREBBP/MAPK3/CALM2/HLA-DOB
hsa05203	hsa05203	Viral carcinogenesis	138	0.520539	1.74527	0.000791707	0.0030619	0.00164667	2192	tags=41%, list=20%, signal=33%	JUN/HLA-E/HLA-C/HLA-B/HLA-A/NFKBIA/HLA-F/YWHAZ/YWHAH/CCND3/REL/CDC42/GSN/ATF4/ATF6B/DDX3X/HNRNPK/IRF3/PMAIP1/CDKN1B/CCND2/RBPJ/CCND1/HDAC7/RB1/RHOA/STAT3/SCIN/TRAF5/EGR2/HDAC1/ACTN4/JAK1/MAPK1/PRKACB/SP100/IRF9/ACTN1/RBL2/HDAC10/CREB1/SYK/TBPL1/IRF7/RASA2/RELA/CREB3L2/CREBBP/MAPK3/LYN/BAX/HDAC9/HDAC3/DDB1/HDAC5/JAK3/TP53
hsa04390	hsa04390	Hippo signaling pathway	98	0.51864	1.63841	0.00336359	0.010283	0.0055301	1155	tags=21%, list=11%, signal=19%	ACTB/ACTG1/ITGB2/PPP1CB/YWHAZ/BIRC3/AREG/ID1/TGFBR2/YWHAH/CCND3/TGFB1/CTNNB1/TCF7/PPP1CC/CCND2/CCND1/BMPR2/RASSF1/BIRC2/CSNK1E
hsa03015	hsa03015	mRNA surveillance pathway	72	0.512389	1.55729	0.0201519	0.0482744	0.0259617	2818	tags=47%, list=26%, signal=35%	PABPC1/FUS/PPP1CB/UPF2/SRRM1/PNN/PPP2R5C/RNPS1/PABPN1/PPP1CC/PCF11/WDR33/SMG1/NXT1/CASC3/SSU72/UPF3A/WDR82/NXF1/FIP1L1/PPP2R5A/SYMPK/CPSF6/TARDBP/ACIN1/SMG7/CSTF2T/RBM8A/CPSF7/PPP2R1A/DDX39B/PABPC4/PPP1CA/RNMT
hsa05161	hsa05161	Hepatitis B	119	0.50836	1.66369	0.00273065	0.00867859	0.00466729	3090	tags=49%, list=29%, signal=35%	FOS/JUN/CXCL8/NFKBIA/YWHAZ/TGFBR2/HSPG2/ATF4/TGFB1/ATF6B/DDX3X/IRF3/RB1/STAT3/PRKCB/EGR2/MAP3K1/TNF/JAK1/MAPK1/PTK2B/CREB1/STAT4/MYC/IRF7/MAP2K1/RELA/CREB3L2/CREBBP/MAPK3/MAP2K7/MAP2K3/NFATC2/BAX/IKBKB/DDB1/RAF1/MAP2K2/JAK3/TP53/BCL2/CASP3/PRKCA/NFATC1/BID/EP300/IRAK4/IKBKE/CASP8/DDB2/PIK3CD/IKBKG/KRAS/IFNAR1/TAB2/TGFBR1/NFKB1/IRAK1
hsa05205	hsa05205	Proteoglycans in cancer	146	0.50607	1.70172	0.000587714	0.00238805	0.00128428	1279	tags=27%, list=12%, signal=24%	ACTB/LUM/ACTG1/CD44/DDX5/DCN/PPP1CB/PDCD4/RPS6/HCLS1/ITGB1/TIMP3/PTPN6/ARHGEF1/HSPG2/CDC42/IQGAP1/TGFB1/CTNNB1/FLNA/ROCK1/PPP1CC/CAV1/CCND1/RRAS/COL1A2/CAV2/RHOA/STAT3/PRKCB/KDR/PPP1R12A/EIF4B/FN1/TNF/MAPK1/PRKACB/THBS1/EZR/ITGAV
hsa05210	hsa05210	Colorectal cancer	74	0.505366	1.53753	0.0210233	0.0496213	0.026686	897	tags=16%, list=8%, signal=15%	FOS/JUN/RAC2/GADD45B/AREG/TGFBR2/TGFB1/CTNNB1/TCF7/PMAIP1/CCND1/RHOA
hsa05224	hsa05224	Breast cancer	87	0.499077	1.55037	0.012406	0.0318587	0.0171334	3781	tags=57%, list=35%, signal=38%	FOS/JUN/GADD45B/CTNNB1/TCF7/CCND1/RB1/NCOA3/CSNK1A1/PTEN/MAPK1/HES1/JAG1/MYC/LEF1/NOTCH3/MAP2K1/MAPK3/KIT/BAX/RAF1/MAP2K2/TP53/NOTCH2/DVL2/NFKB2/DLL1/DDB2/RPS6KB2/PIK3CD/KRAS/NOTCH4/RPS6KB1/POLK/IGF1/DVL3/SP1/AKT1/BAK1/FRAT2/FGFR1/WNT10A/AKT3/NOTCH1/FGF7/PIK3R3/HRAS/CDK6/PIK3CA/ERBB2
hsa05167	hsa05167	Kaposi sarcoma-associated herpesvirus infection	146	0.482832	1.62358	0.00219989	0.00735587	0.00395594	2197	tags=40%, list=20%, signal=32%	FOS/JUN/HLA-E/HLA-C/ZFP36/HLA-B/HLA-A/CXCL8/NFKBIA/HLA-F/CLEC2B/RPS27A/GNG11/UBC/CTNNB1/PPP3CA/IFNGR1/TCF7/IRF3/GNG2/CCND1/RB1/CXCL2/GNB2/STAT3/UBA52/GNG7/JAK1/MAPK1/ICAM1/IRF9/PPP3R1/MICA/PPP3CC/IFNAR2/CREB1/SYK/MYC/LEF1/IRF7/MAP2K1/PREX1/RELA/CREBBP/MAPK3/CALM2/LYN/CXCL1/CD200R1/MAP2K7/NFATC2/BAX/IKBKB/CD86/RAF1/MAP2K2/TP53/PTGS2
hsa04210	hsa04210	Apoptosis	108	0.482538	1.55265	0.0101504	0.0262765	0.0141313	1120	tags=23%, list=10%, signal=21%	FOS/JUN/ACTB/ACTG1/TUBA1A/NFKBIA/GADD45B/BIRC3/MCL1/CTSS/TUBA1B/ATF4/ATM/CTSW/PARP1/BCL2A1/TUBA4A/PMAIP1/PRF1/SPTAN1/GZMB/LMNA/TNF/MAPK1/BIRC2
hsa04510	hsa04510	Focal adhesion	151	0.479528	1.60857	0.0024643	0.00807183	0.00434097	1279	tags=26%, list=12%, signal=24%	JUN/ACTB/RAC2/ACTG1/PPP1CB/BIRC3/ITGB1/MYL12A/CCND3/CDC42/VWF/MYL9/CTNNB1/FLNA/ROCK1/PPP1CC/CCND2/CAV1/ZYX/CCND1/FLT1/COL1A2/CAV2/PARVG/RHOA/VASP/MYLK/PRKCB/KDR/ITGB7/PAK2/ACTN4/PPP1R12A/PTEN/FN1/MAPK1/BIRC2/RAP1B/THBS1/ITGAV
hsa05131	hsa05131	Shigellosis	186	0.472384	1.62003	0.000984613	0.00376263	0.00202351	1247	tags=25%, list=12%, signal=22%	CCL5/JUN/ACTB/ACTG1/CD44/CXCL8/NFKBIA/ARF6/FNBP1/HCLS1/IL1B/ARPC1B/ITGB1/MYL12A/PFN1/PYCARD/ACTR3/RPS27A/CDC42/ATM/UBC/MYL9/ARPC5/CASP1/IRF3/ARPC4/ROCK1/CYTH4/ARPC2/WASF2/U2AF1L4/CASP4/RHOA/TRAF5/ACTR2/UBA52/ACTN4/TNF/CAST/MAPK1/CYTH1/CD14/UBE2D2/ARHGEF2/RPS6KA5/RBCK1
hsa04015	hsa04015	Rap1 signaling pathway	150	0.471065	1.58609	0.00389201	0.0114618	0.00616407	2183	tags=32%, list=20%, signal=26%	ACTB/EVL/RAC2/ACTG1/ITGB2/LAT/ITGB1/ID1/PFN1/CDC42/SKAP1/RASGRP2/GNAI2/APBB1IP/CTNNB1/GNAS/LCP2/FLT1/RRAS/RASSF5/RHOA/VASP/PRKCB/TEK/KDR/MAPK1/RAP1B/ITGAL/ADCY4/THBS1/SIPA1/F2R/PRKD3/TLN1/PRKD2/GNAI3/CSF1/MAP2K1/CSF1R/RALGDS/MAPK3/CALM2/MAP2K3/CDH1/KIT/PDGFRB/RAF1/MAP2K2
hsa04010	hsa04010	MAPK signaling pathway	210	0.47097	1.64023	0.000650823	0.00261143	0.00140441	2192	tags=32%, list=20%, signal=26%	FOS/DUSP1/JUN/DUSP2/RAC2/STK4/JUND/GADD45B/MEF2C/IL1B/AREG/PTPN7/TGFBR2/CDC42/ATF4/TGFB1/NR4A1/RASGRP2/PPP3CA/FLNA/TAOK3/FLT1/RRAS/FLT3LG/PRKCB/TEK/KDR/PAK2/MAP3K1/TNF/MAPK1/PRKACB/MAP4K4/RAP1B/MECOM/CD14/RPS6KA5/ARRB2/PPP3R1/MAP4K1/PPP3CC/PPM1B/FLNB/RASGRP1/IL1R1/MYC/CSF1/MAX/RASA2/MAP2K1/CSF1R/RELA/MAP3K11/RPS6KA3/MAPK3/MAP3K8/DUSP5/ELK4/MAP2K7/MAP2K3/RPS6KA4/KIT/IKBKB/PDGFRB/RAF1/MAP2K2/TP53
hsa04530	hsa04530	Tight junction	122	0.469362	1.54294	0.00760018	0.0201625	0.0108432	1452	tags=30%, list=14%, signal=27%	JUN/ACTB/ACTG1/TUBA1A/HCLS1/ARPC1B/ITGB1/MYL12A/TUBA1B/ACTR3/WAS/CDC42/CLDN4/MYL9/ARPC5/TUBA4A/ARPC4/ROCK1/MYH11/ARPC2/CCND1/MYH9/RHOA/VASP/CD1E/CD1C/ACTR2/ACTN4/MAP3K1/PRKACB/ARHGEF2/EZR/RAP2C/RAB8A/RAB8B/ACTN1/RUNX1
hsa05132	hsa05132	Salmonella infection	201	0.456862	1.57914	0.00168043	0.00606086	0.00325949	1175	tags=25%, list=11%, signal=23%	FOS/JUN/PTPRC/RPS3/ACTB/ACTG1/TUBA1A/CXCL8/NFKBIA/ARF6/AHNAK/BIRC3/TUBB/ANXA2/IL1B/ARPC1B/MYL12A/TUBA1B/RHOH/PFN1/PYCARD/ACTR3/CDC42/RHOG/S100A10/MYL9/ARPC5/CTNNB1/TCF7/CASP1/PODXL/FLNA/TUBA4A/ARPC4/CYTH4/ARPC2/CASP4/RRAS/LY96/PKN1/EXOC7/RHOA/ACTR2/GCC2/KLC1/TNF/STX10/MAPK1/BIRC2/CYTH1/CD14
hsa04218	hsa04218	Cellular senescence	123	0.456582	1.50423	0.0152449	0.0382314	0.0205606	865	tags=20%, list=8%, signal=18%	HLA-E/HLA-C/HLA-B/ZFP36L2/HLA-A/ZFP36L1/CXCL8/HLA-F/PPP1CB/GADD45B/TGFBR2/ETS1/CCND3/ATM/TGFB1/PPP3CA/RBBP4/PPP1CC/CCND2/IGFBP3/CCND1/RRAS/RB1/RASSF5
hsa04922	hsa04922	Glucagon signaling pathway	71	-0.514055	-1.52621	0.02035	0.0483878	0.0260226	1372	tags=23%, list=13%, signal=20%	LDHA/CALML4/G6PC/CALML3/PGAM1/PRKAA2/PDHB/PCK2/PPARA/SLC2A2/CALM3/PDHA1/FBP1/CALM1/LDHB/PCK1
hsa05017	hsa05017	Spinocerebellar ataxia	100	-0.527835	-1.64394	0.00288823	0.00900118	0.00484077	1483	tags=26%, list=14%, signal=23%	PPIF/PSMC3/AFG3L2/PSMA1/PSMB1/ATP2A2/PSMD8/PSMC5/PSMD14/PSMD9/PSMB2/VDAC3/PSMA5/PSMA4/PSMA2/PSMB7/PSMA3/PSMB6/VDAC2/PSMB3/PSMA7/PSMB5/CYCS/VDAC1/SLC25A4/SLC25A5
hsa04918	hsa04918	Thyroid hormone synthesis	44	-0.578813	-1.58537	0.0147886	0.037379	0.0201022	1002	tags=25%, list=9%, signal=23%	PAX8/ATP1A1/PDIA4/FXYD2/ATP1B1/HSP90B1/GPX1/LRP2/HSPA5/ALB/GPX3
hsa00310	hsa00310	Lysine degradation	52	-0.580105	-1.63494	0.00632566	0.0172079	0.00925431	1240	tags=27%, list=12%, signal=24%	ALDH1B1/DHTKD1/ALDH3A2/DLD/ALDH9A1/HADH/GCDH/EHHADH/ALDH7A1/PIPOX/ALDH2/ECHS1/ACAT1/BBOX1
hsa03050	hsa03050	Proteasome	41	-0.580727	-1.57333	0.0161007	0.0397564	0.0213807	1278	tags=46%, list=12%, signal=41%	PSMA1/PSMB1/PSME1/PSMD8/PSMC5/PSMD14/PSMD9/PSMB2/PSMA5/PSMA4/PSMA2/PSMB7/PSMA3/PSME2/PSMB6/PSMB3/PSMA7/PSMB5/POMP
hsa01212	hsa01212	Fatty acid metabolism	46	-0.617321	-1.70873	0.00297146	0.00917153	0.00493239	2085	tags=52%, list=19%, signal=42%	HACD3/ACADS/ACAT2/TECR/MECR/CPT2/ACADL/HSD17B4/ACOX1/HSD17B12/ACADSB/HSD17B8/ACSL1/CBR4/HADHB/MCAT/ACADM/HADH/EHHADH/SCP2/ACAA2/ACAA1/ECHS1/ACAT1
hsa04213	hsa04213	Longevity regulating pathway - multiple species	46	-0.621956	-1.72157	0.00244399	0.00807183	0.00434097	551	tags=9%, list=5%, signal=8%	HSPA8/SOD2/SOD1/CRYAB
hsa04216	hsa04216	Ferroptosis	33	-0.622222	-1.63506	0.0147603	0.037379	0.0201022	1510	tags=48%, list=14%, signal=42%	SAT1/TFRC/HMOX1/MAP1LC3A/GSS/SLC39A14/SLC3A2/ACSL1/PRNP/MAP1LC3B/VDAC3/VDAC2/FTH1/FTL/GPX4/SAT2
hsa04976	hsa04976	Bile secretion	34	-0.653731	-1.7231	0.00503426	0.0141754	0.00762344	1210	tags=35%, list=11%, signal=31%	SLC22A8/ATP1A1/SLC22A7/SLC51B/AQP1/NR1H4/FXYD2/CA2/ATP1B1/UGT2A3/UGT2B7/SLC4A4
hsa03320	hsa03320	PPAR signaling pathway	50	-0.654143	-1.82861	0.000564716	0.00232402	0.00124984	1004	tags=30%, list=9%, signal=27%	ACSL1/AQP7/PCK2/FABP4/PPARA/ACADM/EHHADH/SLC27A2/SCP2/ACAA1/FABP5/FABP3/DBI/PCK1/FABP1
hsa00030	hsa00030	Pentose phosphate pathway	24	-0.657295	-1.61292	0.0193088	0.047314	0.0254452	1669	tags=54%, list=16%, signal=46%	RPE/GPI/PGM1/TKT/GLYCTK/ALDOA/IDNK/RBKS/DERA/TALDO1/FBP1/ALDOB/RGN
hsa01240	hsa01240	Biosynthesis of cofactors	107	-0.658171	-2.06869	1.16321e-07	1.62344e-06	8.73074e-07	1260	tags=36%, list=12%, signal=32%	VKORC1/NAPRT/ALDH1B1/AFMID/GSS/MTHFD1/KMO/PNPO/PMM1/COQ5/ALDH3A2/UROS/UROD/COASY/DLD/HAAO/BCAT2/SPR/AK1/RFK/NME1/MMAB/AK6/ASPDH/MOCS2/PPCS/UGP2/PTS/UGT2A3/ALDH2/GGH/SHMT1/AK4/UGT2B7/AKR1A1/HPD/QPRT/AK2/RGN
hsa04721	hsa04721	Synaptic vesicle cycle	39	-0.664809	-1.7974	0.00157092	0.00573767	0.00308568	1770	tags=51%, list=17%, signal=43%	ATP6V0A1/ATP6V1G3/ATP6V1B1/ATP6V1B2/STX3/SLC1A1/ATP6V0D1/ATP6V1A/CLTC/CLTB/ATP6V0B/ATP6V1G1/ATP6V1C1/AP2S1/CLTA/ATP6V0E1/ATP6V1D/ATP6V1E1/ATP6V1F/SLC6A13
hsa01230	hsa01230	Biosynthesis of amino acids	55	-0.666065	-1.88287	0.000134428	0.000644052	0.000346366	1177	tags=42%, list=11%, signal=37%	PGAM1/TKT/ASS1/IDH3G/ALDOA/GPT/BCAT2/PHGDH/ACO1/IDH2/ASL/TALDO1/ENO1/ACY1/PGK1/GOT1/ARG2/SDSL/TPI1/SHMT1/ACO2/ALDOB/GAPDH
hsa05014	hsa05014	Amyotrophic lateral sclerosis	254	-0.669521	-2.33971	1e-10	2.29286e-09	1.23308e-09	892	tags=34%, list=8%, signal=32%	DCTN6/PSMC5/NDUFS1/PSMD14/MAP1LC3B/PSMD9/NDUFV1/NDUFA9/NDUFA3/NDUFA10/PSMB2/PSMA5/RAC1/PSMA4/DCTN3/PSMA2/NDUFA7/PSMB7/PSMA3/UQCRC2/UQCR11/COX6A2/PSMB6/UQCRC1/NDUFV3/PSMB3/PSMA7/NDUFA13/PSMB5/NDUFS2/NDUFS3/NDUFA2/NDUFB7/NDUFB1/CYCS/COX6B1/RAB1A/NDUFS7/SDHD/NDUFS4/NDUFA12/NDUFA11/NDUFA5/NDUFA8/COX4I1/NDUFB11/COX8A/VDAC1/NDUFS6/GPX1/NDUFB8/COX6C/NDUFB9/NDUFA1/NDUFC2/NDUFB5/NDUFB10/COX7A1/NDUFS8/COX6…
hsa00983	hsa00983	Drug metabolism - other enzymes	47	-0.67441	-1.86515	0.000288091	0.00128441	0.000690745	999	tags=34%, list=9%, signal=31%	GSTM3/UPP2/DPYS/CES2/GSTM4/NME1/GSTO1/MGST2/MGST3/UGT2A3/TPMT/GSTP1/UGT2B7/GSTA2/MGST1/GSTA1
hsa05022	hsa05022	Pathways of neurodegeneration - multiple diseases	304	-0.677019	-2.40297	1e-10	2.29286e-09	1.23308e-09	1003	tags=34%, list=9%, signal=31%	COX7A2L/TUBB4B/UBE2L3/PSMD8/PRNP/DCTN6/PSMC5/NDUFS1/PSMD14/MAP1LC3B/CSNK2B/PSMD9/NDUFV1/NDUFA9/NDUFA3/NDUFA10/PSMB2/VDAC3/PSMA5/RAC1/PSMA4/DCTN3/PSMA2/NDUFA7/PSMB7/PSMA3/UQCRC2/UQCR11/COX6A2/CALM3/PARK7/NOX4/PSMB6/UQCRC1/VDAC2/NDUFV3/PSMB3/PSMA7/NDUFA13/PSMB5/NDUFS2/NDUFS3/NDUFA2/NDUFB7/NDUFB1/CYCS/COX6B1/RAB1A/NDUFS7/SDHD/NDUFS4/NDUFA12/NDUFA11/NDUFA5/NDUFA8/COX4I1/NDUFB11/COX8A/VDAC1/SLC25A4/ND…
hsa04978	hsa04978	Mineral absorption	39	-0.691693	-1.87008	0.000550968	0.00229689	0.00123525	1540	tags=44%, list=14%, signal=37%	STEAP1/SLC31A1/SLC26A9/HMOX1/ATP1A1/MT1G/MT1F/SLC39A4/MT1E/FXYD2/MT1H/ATOX1/SLC34A1/ATP1B1/HMOX2/FTH1/FTL
hsa04979	hsa04979	Cholesterol metabolism	31	-0.692985	-1.7918	0.00187065	0.00659866	0.00354871	706	tags=26%, list=7%, signal=24%	VDAC3/VDAC2/NPC2/VDAC1/LRP2/APOC1/ANGPTL3/APOE
hsa00770	hsa00770	Pantothenate and CoA biosynthesis	19	-0.694298	-1.63655	0.0196184	0.0477083	0.0256572	1304	tags=47%, list=12%, signal=42%	UPB1/ALDH1B1/AASDHPPT/ALDH3A2/COASY/DPYS/BCAT2/PPCS/ALDH2
hsa04146	hsa04146	Peroxisome	67	-0.69941	-2.05519	3.26668e-06	2.62151e-05	1.40983e-05	1277	tags=42%, list=12%, signal=37%	MPV17L/AMACR/DAO/ACOT8/ACSL1/MPV17/MVK/PECR/PMVK/HMGCL/GSTK1/EHHADH/EPHX2/IDH2/SLC27A2/SCP2/ACAA1/ECH1/PIPOX/PHYH/HAO2/PRDX5/PRDX1/AGXT/ECI2/SOD2/PXMP2/SOD1
hsa05020	hsa05020	Prion disease	187	-0.700135	-2.36297	1e-10	2.29286e-09	1.23308e-09	1003	tags=48%, list=9%, signal=44%	COX7A2L/TUBB4B/PSMD8/PRNP/PSMC5/NDUFS1/PSMD14/CSNK2B/PSMD9/NDUFV1/NDUFA9/NDUFA3/NDUFA10/PSMB2/VDAC3/PSMA5/RAC1/PSMA4/PSMA2/NDUFA7/PSMB7/HSPA8/PSMA3/UQCRC2/UQCR11/COX6A2/PSMB6/UQCRC1/VDAC2/NDUFV3/PSMB3/PSMA7/NDUFA13/PSMB5/NDUFS2/NDUFS3/NDUFA2/NDUFB7/NDUFB1/CYCS/COX6B1/NDUFS7/SDHD/NDUFS4/NDUFA12/NDUFA11/NDUFA5/NDUFA8/COX4I1/NDUFB11/COX8A/VDAC1/SLC25A4/NDUFS6/NDUFB8/COX6C/NDUFB9/NDUFA1/NDUFC2/NDUFB5…
hsa05010	hsa05010	Alzheimer disease	257	-0.71043	-2.48935	1e-10	2.29286e-09	1.23308e-09	886	tags=36%, list=8%, signal=34%	PSMC5/NDUFS1/PSMD14/CSNK2B/PSMD9/NDUFV1/NDUFA9/NDUFA3/NDUFA10/PSMB2/SLC39A5/VDAC3/PSMA5/SLC39A4/PSMA4/PSMA2/NDUFA7/PSMB7/PSMA3/UQCRC2/UQCR11/COX6A2/CALM3/MME/NOX4/PSMB6/UQCRC1/VDAC2/NDUFV3/PSMB3/PSMA7/NDUFA13/PSMB5/NDUFS2/NDUFS3/NDUFA2/NDUFB7/NDUFB1/CYCS/COX6B1/NDUFS7/SDHD/NDUFS4/NDUFA12/NDUFA11/NDUFA5/NDUFA8/COX4I1/NDUFB11/COX8A/VDAC1/SLC25A4/NDUFS6/NDUFB8/RTN4/COX6C/HSD17B10/NDUFB9/NDUFA1/NDUFC…
hsa00071	hsa00071	Fatty acid degradation	35	-0.71329	-1.87824	0.000434266	0.00185866	0.000999574	1273	tags=54%, list=12%, signal=48%	ADH5/ALDH1B1/ACADSB/ALDH3A2/ACSL1/ALDH9A1/HADHB/ACADM/HADH/GCDH/ADH6/EHHADH/ALDH7A1/ACAA2/ACAA1/ALDH2/ECI2/ECHS1/ACAT1
hsa03060	hsa03060	Protein export	22	-0.714111	-1.73632	0.00907589	0.0236859	0.0127381	1441	tags=59%, list=13%, signal=51%	OXA1L/SEC11A/SRP19/SPCS3/IMMP2L/SRP9/SEC61G/SEC11C/IMMP1L/SEC61B/SPCS1/SRP14/HSPA5
hsa00860	hsa00860	Porphyrin metabolism	22	-0.715861	-1.74057	0.00879448	0.0231396	0.0124443	1731	tags=50%, list=16%, signal=42%	HCCS/COX10/BLVRA/HMOX1/UROS/UROD/MMAB/UGT2A3/HMOX2/BLVRB/UGT2B7
hsa04966	hsa04966	Collecting duct acid secretion	23	-0.723594	-1.76882	0.00607882	0.0166778	0.00896921	1770	tags=61%, list=17%, signal=51%	ATP6V0A1/ATP6V1G3/ATP6V1B1/ATP6V1B2/ATP6V0D1/ATP6V1A/SLC4A1/ATP6V1G1/ATP6V1C1/ATP6V0E1/CA2/ATP6V1D/ATP6V1E1/ATP6V1F
hsa00250	hsa00250	Alanine, aspartate and glutamate metabolism	26	-0.724937	-1.78997	0.00280327	0.00882206	0.00474444	1246	tags=54%, list=12%, signal=48%	GOT2/ASPA/ASS1/ALDH4A1/GPT/GLUD1/ABAT/GLS/ASL/AGXT2/GOT1/ASRGL1/AGXT/NIT2
hsa00280	hsa00280	Valine, leucine and isoleucine degradation	43	-0.733385	-1.99502	3.31237e-05	0.000200617	0.000107891	1240	tags=65%, list=12%, signal=58%	ALDH1B1/ACADSB/PCCA/ALDH3A2/PCCB/IVD/DLD/ALDH9A1/HADHB/BCAT2/ABAT/ACADM/HMGCL/HADH/AUH/EHHADH/HIBADH/ALDH7A1/AOX1/ACAA2/ACAA1/AGXT2/ALDH2/HIBCH/HSD17B10/ECHS1/ALDH6A1/ACAT1
hsa04932	hsa04932	Non-alcoholic fatty liver disease	133	-0.734894	-2.3889	1e-10	2.29286e-09	1.23308e-09	884	tags=49%, list=8%, signal=45%	NDUFS1/NDUFV1/NDUFA9/NDUFA3/NDUFA10/PPARA/RAC1/NDUFA7/UQCRC2/UQCR11/COX6A2/UQCRC1/NDUFV3/NDUFA13/NDUFS2/NDUFS3/NDUFA2/NDUFB7/NDUFB1/CYCS/COX6B1/NDUFS7/SDHD/NDUFS4/NDUFA12/NDUFA11/NDUFA5/NDUFA8/COX4I1/NDUFB11/COX8A/NDUFS6/NDUFB8/COX6C/NDUFB9/NDUFA1/NDUFC2/NDUFB5/NDUFB10/COX7A1/NDUFS8/COX6A1/SDHB/NDUFB6/CYC1/COX7C/SDHC/NDUFC1/UQCR10/NDUFV2/UQCRH/NDUFA6/UQCRFS1/NDUFS5/COX5B/UQCRQ/COX7A2/NDUFAB1/NDUF…
hsa00051	hsa00051	Fructose and mannose metabolism	22	-0.74537	-1.81232	0.0035007	0.0106012	0.00570123	1174	tags=41%, list=11%, signal=37%	PFKFB2/PMM1/ALDOA/ENOSF1/SORD/TPI1/FBP1/ALDOB/KHK
hsa00270	hsa00270	Cysteine and methionine metabolism	38	-0.75073	-2.02084	3.16698e-05	0.0001955	0.000105139	859	tags=47%, list=8%, signal=44%	GSS/APIP/AHCY/BCAT2/PHGDH/MDH2/SMS/AHCYL1/TST/AGXT2/GOT1/SDSL/MPST/BHMT2/ADI1/LDHB/MDH1/BHMT
hsa05012	hsa05012	Parkinson disease	191	-0.751337	-2.55114	1e-10	2.29286e-09	1.23308e-09	1003	tags=50%, list=9%, signal=46%	COX7A2L/TUBB4B/UBE2L3/PSMD8/PSMC5/NDUFS1/PSMD14/PSMD9/NDUFV1/NDUFA9/NDUFA3/NDUFA10/MAOB/PSMB2/SLC39A5/VDAC3/PSMA5/SLC39A4/PSMA4/PSMA2/NDUFA7/PSMB7/PSMA3/UQCRC2/UQCR11/COX6A2/CALM3/PARK7/PSMB6/UQCRC1/VDAC2/NDUFV3/PSMB3/PSMA7/NDUFA13/PSMB5/NDUFS2/NDUFS3/NDUFA2/NDUFB7/NDUFB1/CYCS/COX6B1/NDUFS7/SDHD/NDUFS4/NDUFA12/NDUFA11/NDUFA5/NDUFA8/COX4I1/NDUFB11/COX8A/VDAC1/SLC25A4/NDUFS6/NDUFB8/COX6C/NDUFB9/NDU…
hsa04714	hsa04714	Thermogenesis	164	-0.752084	-2.51704	1e-10	2.29286e-09	1.23308e-09	1004	tags=46%, list=9%, signal=42%	ACSL1/COX7A2L/NDUFAF2/RHEB/NDUFS1/NDUFV1/NDUFA9/COA5/NDUFA3/NDUFA10/COX20/NDUFA7/UQCRC2/UQCR11/COX6A2/NDUFAF4/UQCRC1/NDUFV3/NDUFA13/NDUFAF3/NDUFS2/NDUFS3/COA6/NDUFA2/NDUFB7/NDUFB1/COX6B1/NDUFS7/SDHD/NDUFS4/NDUFA12/NDUFA11/COX17/NDUFA5/NDUFA8/COX4I1/COA4/NDUFB11/COX8A/NDUFS6/NDUFB8/COX6C/NDUFB9/NDUFA1/NDUFC2/NDUFB5/NDUFB10/COA3/COX7A1/NDUFS8/COX6A1/SDHB/NDUFB6/CYC1/COX7C/SDHC/NDUFC1/UQCR10/NDUFV2/…
hsa01200	hsa01200	Carbon metabolism	92	-0.755875	-2.31979	1e-10	2.29286e-09	1.23308e-09	1273	tags=50%, list=12%, signal=44%	ADH5/SUCLA2/PGAM1/TKT/PCCA/IDH3G/PDHB/GLYCTK/ALDOA/PCCB/FH/DLD/GPT/IDNK/GLDC/GLUD1/PHGDH/MDH2/ACO1/IDH2/TALDO1/ENO1/PGK1/ESD/PDHA1/GOT1/HAO2/SDSL/TPI1/SDHD/SHMT1/ACO2/AGXT/HIBCH/FBP1/ALDOB/SDHB/SDHC/ECHS1/RGN/GAPDH/ALDH6A1/GCSH/ACAT1/MDH1/SUCLG1
hsa00330	hsa00330	Arginine and proline metabolism	39	-0.758176	-2.04983	1.52362e-05	0.000101892	5.47969e-05	1510	tags=59%, list=14%, signal=51%	SAT1/GOT2/HOGA1/ALDH1B1/DAO/ALDH3A2/ODC1/ALDH4A1/ALDH9A1/PRODH2/MAOB/GAMT/SMS/ALDH7A1/AGMAT/GOT1/CNDP2/ARG2/ALDH2/LAP3/CKB/SAT2/MAOA
hsa05208	hsa05208	Chemical carcinogenesis - reactive oxygen species	169	-0.762385	-2.56327	1e-10	2.29286e-09	1.23308e-09	884	tags=49%, list=8%, signal=46%	NDUFS1/NDUFV1/NDUFA9/NDUFA3/NDUFA10/VDAC3/RAC1/GSTM4/NDUFA7/ACP1/UQCRC2/UQCR11/COX6A2/EPHX2/NOX4/GSTO1/UQCRC1/VDAC2/NDUFV3/AKR1C3/NDUFA13/MGST2/NDUFS2/MGST3/NDUFS3/NDUFA2/NDUFB7/NDUFB1/COX6B1/NDUFS7/SDHD/NDUFS4/NDUFA12/NDUFA11/NDUFA5/NDUFA8/COX4I1/NDUFB11/COX8A/VDAC1/SLC25A4/NDUFS6/CBR1/NDUFB8/COX6C/NDUFB9/NDUFA1/NDUFC2/NDUFB5/NDUFB10/AKR1A1/COX7A1/NDUFS8/COX6A1/SDHB/NDUFB6/GSTA2/CYC1/SOD2/COX7C/…
hsa05016	hsa05016	Huntington disease	211	-0.764507	-2.63621	1e-10	2.29286e-09	1.23308e-09	1003	tags=47%, list=9%, signal=43%	COX7A2L/TUBB4B/POLR2F/PSMD8/CLTC/DCTN6/PSMC5/NDUFS1/PSMD14/PSMD9/NDUFV1/NDUFA9/POLR2I/NDUFA3/NDUFA10/PSMB2/CLTB/VDAC3/PSMA5/PSMA4/DCTN3/PSMA2/POLR2H/NDUFA7/PSMB7/PSMA3/UQCRC2/UQCR11/COX6A2/POLR2K/AP2S1/PSMB6/CLTA/UQCRC1/VDAC2/NDUFV3/PSMB3/PSMA7/NDUFA13/PSMB5/NDUFS2/POLR2L/NDUFS3/NDUFA2/NDUFB7/NDUFB1/CYCS/COX6B1/NDUFS7/SDHD/NDUFS4/NDUFA12/NDUFA11/NDUFA5/NDUFA8/COX4I1/NDUFB11/COX8A/VDAC1/SLC25A4/ND…
hsa05415	hsa05415	Diabetic cardiomyopathy	151	-0.768983	-2.55813	1e-10	2.29286e-09	1.23308e-09	884	tags=50%, list=8%, signal=46%	NDUFS1/NDUFV1/NDUFA9/NDUFA3/NDUFA10/PPARA/VDAC3/RAC1/NDUFA7/UQCRC2/UQCR11/COX6A2/UQCRC1/VDAC2/NDUFV3/NDUFA13/REN/PDHA1/NDUFS2/NDUFS3/NDUFA2/NDUFB7/NDUFB1/COX6B1/NDUFS7/SDHD/AGT/NDUFS4/NDUFA12/NDUFA11/NDUFA5/NDUFA8/COX4I1/NDUFB11/COX8A/VDAC1/SLC25A4/NDUFS6/NDUFB8/COX6C/NDUFB9/NDUFA1/NDUFC2/NDUFB5/NDUFB10/COX7A1/NDUFS8/COX6A1/SDHB/NDUFB6/MPC1/CYC1/COX7C/SDHC/NDUFC1/UQCR10/NDUFV2/GAPDH/UQCRH/NDUFA6/…
hsa00010	hsa00010	Glycolysis / Gluconeogenesis	44	-0.771643	-2.11353	1.69327e-06	1.50983e-05	8.11976e-06	1602	tags=66%, list=15%, signal=56%	ACSS2/GPI/BPGM/PGM1/LDHA/G6PC/ADH5/ALDH1B1/PGAM1/GALM/PDHB/ALDH3A2/ALDOA/DLD/ALDH9A1/PCK2/ADH6/ALDH7A1/ENO1/PGK1/PDHA1/TPI1/ALDH2/FBP1/ALDOB/AKR1A1/GAPDH/LDHB/PCK1
hsa04975	hsa04975	Fat digestion and absorption	18	-0.776831	-1.78383	0.00443991	0.0129565	0.0069679	90	tags=61%, list=1%, signal=61%	ABCA1/ACAT2/PLPP1/PLPP3/MTTP/CD36/GOT2/PLA2G12B/PLA2G12A/ACAT1/FABP1
hsa05204	hsa05204	Chemical carcinogenesis - DNA adducts	30	-0.777354	-1.99324	4.36432e-05	0.000259434	0.000139522	650	tags=43%, list=6%, signal=41%	GSTM3/GSTM4/GSTK1/GSTO1/MGST2/MGST3/UGT2A3/GSTP1/CBR1/UGT2B7/GSTA2/MGST1/GSTA1
hsa00982	hsa00982	Drug metabolism - cytochrome P450	32	-0.780654	-2.03497	2.77945e-05	0.000174942	9.40824e-05	788	tags=50%, list=7%, signal=46%	GSTM3/MAOB/GSTM4/GSTK1/ADH6/GSTO1/AOX1/MGST2/MGST3/UGT2A3/GSTP1/UGT2B7/GSTA2/MGST1/GSTA1/MAOA
hsa00640	hsa00640	Propanoate metabolism	27	-0.781722	-1.95344	0.000118224	0.000583843	0.000313987	1602	tags=74%, list=15%, signal=63%	ACADS/DBT/ACSS3/MLYCD/ACSS2/MCEE/ACOX1/LDHA/SUCLA2/PCCA/PCCB/DLD/ABAT/ECHDC1/EHHADH/HIBCH/ECHS1/ALDH6A1/LDHB/SUCLG1
hsa00630	hsa00630	Glyoxylate and dicarboxylate metabolism	28	-0.78298	-1.9628	2.70279e-05	0.000173519	9.33173e-05	1357	tags=71%, list=13%, signal=63%	ACSS2/MCEE/HOGA1/AFMID/PCCA/GLYCTK/PCCB/DLD/HYI/GLDC/MDH2/ACO1/HAO2/SHMT1/ACO2/AGXT/GCSH/ACAT1/GRHPR/MDH1
hsa00980	hsa00980	Metabolism of xenobiotics by cytochrome P450	35	-0.784768	-2.06646	4.00567e-06	3.06148e-05	1.64644e-05	797	tags=49%, list=7%, signal=45%	GSTM3/DHDH/GSTM4/GSTK1/ADH6/GSTO1/MGST2/MGST3/UGT2A3/GSTP1/CBR1/UGT2B7/AKR7A2/GSTA2/MGST1/GSTA1/AKR7A3
hsa04723	hsa04723	Retrograde endocannabinoid signaling	87	-0.785032	-2.38745	1e-10	2.29286e-09	1.23308e-09	884	tags=46%, list=8%, signal=43%	NDUFS1/NDUFV1/NDUFA9/GNG12/NDUFA3/NDUFA10/NDUFA7/NDUFV3/NDUFA13/NDUFS2/NDUFS3/NDUFA2/NDUFB7/NDUFB1/GNG5/NDUFS7/NDUFS4/NDUFA12/NDUFA11/NDUFA5/NDUFA8/NDUFB11/NDUFS6/NDUFB8/NDUFB9/NDUFA1/NDUFC2/NDUFB5/NDUFB10/NDUFS8/NDUFB6/NDUFC1/NDUFV2/NDUFA6/NDUFS5/NDUFAB1/NDUFB2/NDUFB3/NDUFB4/NDUFA4
hsa00350	hsa00350	Tyrosine metabolism	20	-0.785403	-1.87602	0.00199161	0.00672954	0.0036191	915	tags=70%, list=9%, signal=64%	COMT/GOT2/ADH5/GSTZ1/MAOB/ADH6/DDC/AOX1/FAHD1/GOT1/FAH/HPD/HGD/MAOA
hsa00040	hsa00040	Pentose and glucuronate interconversions	16	-0.787172	-1.77525	0.00193498	0.00660777	0.00355361	797	tags=69%, list=7%, signal=64%	RPE/KL/FGGY/DHDH/UGP2/SORD/UGT2A3/UGT2B7/AKR1A1/CRYL1/DCXR
hsa00790	hsa00790	Folate biosynthesis	17	-0.787612	-1.79302	0.00175009	0.006242	0.00335691	798	tags=65%, list=7%, signal=60%	GCH1/DHFR/PAH/SPR/MOCS2/AKR1C3/PTS/GGH/CBR1/QDPR/PCBD1
hsa01210	hsa01210	2-Oxocarboxylic acid metabolism	15	-0.790237	-1.7426	0.00567239	0.0156969	0.00844167	1480	tags=60%, list=14%, signal=52%	GOT2/IDH3G/GPT/BCAT2/ACO1/IDH2/ACY1/GOT1/ACO2
hsa00620	hsa00620	Pyruvate metabolism	38	-0.791125	-2.12958	2.0049e-06	1.73939e-05	9.35429e-06	1453	tags=58%, list=14%, signal=50%	LDHD/LDHA/ADH5/ALDH1B1/PDHB/ALDH3A2/FH/DLD/ALDH9A1/PCK2/ADH6/MDH2/ALDH7A1/PDHA1/ALDH2/HAGH/AKR1A1/ACAT1/GRHPR/LDHB/MDH1/PCK1
hsa00410	hsa00410	beta-Alanine metabolism	21	-0.801203	-1.93218	0.00028263	0.00128261	0.000689781	1499	tags=67%, list=14%, signal=57%	ACOX1/UPB1/ALDH1B1/ALDH3A2/ALDH9A1/DPYS/ABAT/EHHADH/ALDH7A1/CNDP2/ALDH2/HIBCH/ECHS1/ALDH6A1
hsa00480	hsa00480	Glutathione metabolism	46	-0.813503	-2.25176	3.57318e-09	6.74701e-08	3.62849e-08	650	tags=43%, list=6%, signal=41%	GSTM4/GSTK1/SMS/IDH2/GSTO1/GGT1/GGCT/MGST2/MGST3/PRDX6/GSTP1/LAP3/GPX1/GPX4/GSTA2/ANPEP/MGST1/GPX3/GSTA1/NAT8
hsa00380	hsa00380	Tryptophan metabolism	30	-0.819198	-2.10054	1.52659e-06	1.44128e-05	7.75112e-06	1240	tags=70%, list=12%, signal=62%	ALDH1B1/AFMID/KMO/DHTKD1/ALDH3A2/DLD/ALDH9A1/HAAO/MAOB/HADH/GCDH/EHHADH/ALDH7A1/DDC/ALDH8A1/AOX1/ALDH2/ECHS1/ACMSD/ACAT1/MAOA
hsa00260	hsa00260	Glycine, serine and threonine metabolism	30	-0.820105	-2.10286	1.4123e-06	1.37379e-05	7.38812e-06	1177	tags=70%, list=11%, signal=62%	PGAM1/GCAT/GLYCTK/DAO/DMGDH/DLD/CHDH/MAOB/GLDC/GAMT/PHGDH/ALDH7A1/AGXT2/PIPOX/SDSL/SHMT1/AGXT/GCSH/GRHPR/BHMT/MAOA
hsa00053	hsa00053	Ascorbate and aldarate metabolism	14	-0.820249	-1.79901	0.00157294	0.00573767	0.00308568	1240	tags=79%, list=12%, signal=70%	KL/ALDH1B1/ALDH3A2/ALDH9A1/ALDH7A1/UGT2A3/ALDH2/UGT2B7/AKR1A1/RGN/MIOX
hsa04260	hsa04260	Cardiac muscle contraction	47	-0.823903	-2.27859	1.74365e-09	3.49821e-08	1.88131e-08	524	tags=49%, list=5%, signal=47%	UQCRC2/UQCR11/COX6A2/FXYD2/UQCRC1/ATP1B1/COX6B1/COX4I1/COX8A/COX6C/COX7A1/COX6A1/CYC1/COX7C/UQCR10/UQCRH/UQCRFS1/COX5B/UQCRQ/COX7A2/UQCRB/COX5A/COX7B
hsa00020	hsa00020	Citrate cycle (TCA cycle)	27	-0.824444	-2.0602	7.65105e-06	5.45775e-05	2.93514e-05	1231	tags=63%, list=11%, signal=56%	SUCLA2/IDH3G/PDHB/FH/DLD/PCK2/MDH2/ACO1/IDH2/PDHA1/SDHD/ACO2/SDHB/SDHC/MDH1/SUCLG1/PCK1
hsa00340	hsa00340	Histidine metabolism	15	-0.846529	-1.86673	0.0004104	0.00178025	0.000957405	1246	tags=73%, list=12%, signal=65%	ASPA/ALDH1B1/FTCD/ALDH3A2/ALDH9A1/HNMT/MAOB/ALDH7A1/CNDP2/ALDH2/MAOA
hsa04964	hsa04964	Proximal tubule bicarbonate reclamation	16	-0.85878	-1.93674	6.9822e-05	0.000379879	0.000204296	966	tags=69%, list=9%, signal=63%	ATP1A1/PCK2/GLUD1/AQP1/GLS/FXYD2/CA2/ATP1B1/SLC4A4/MDH1/PCK1
hsa00190	hsa00190	Oxidative phosphorylation	95	-0.881713	-2.72127	1e-10	2.29286e-09	1.23308e-09	884	tags=77%, list=8%, signal=71%	NDUFS1/NDUFV1/NDUFA9/NDUFA3/NDUFA10/ATP6V0B/NDUFA7/ATP6V1G1/UQCRC2/UQCR11/COX6A2/ATP6V1C1/ATP6V0E1/UQCRC1/NDUFV3/NDUFA13/NDUFS2/NDUFS3/NDUFA2/NDUFB7/NDUFB1/CYCS/COX6B1/NDUFS7/SDHD/NDUFS4/NDUFA12/ATP6V1D/NDUFA11/COX17/NDUFA5/NDUFA8/COX4I1/NDUFB11/PPA2/COX8A/NDUFS6/NDUFB8/COX6C/ATP6V1E1/PPA1/NDUFB9/NDUFA1/NDUFC2/NDUFB5/NDUFB10/COX7A1/NDUFS8/COX6A1/SDHB/NDUFB6/ATP6V1F/CYC1/COX7C/SDHC/NDUFC1/UQCR10/N…
