# Supplementary material for: Single‐cell RNA landscape of cell fate decision of renal proximal tubular epithelial cells and immune‐microenvironment in kidney fibrosis
Source: Clin Transl Med. 2022 Sep 9;12(9):e1010. doi: 10.1002/ctm2.1010 (PMC9460484; doi:10.1002/ctm2.1010)
Supplement: Supplementary file 6 — Supporting Information [file CTM2-12-e1010-s012.xlsx]

## Sheet: Sheet1
Type 1	PTMA	Type2	RPS4X	Type3	FXYD2	Type4	FUOM
	ARF6		NEAT1		RAB7A		TMEM126A
	TUBB		MALAT1		MOB1A		RP11−626P14.1
	SPTBN1		ADM		ROMO1		GSTZ1
	CTSD		RBM39		VAMP7		LGALS2
	H3F3B		HSP90B1		NPL		UQCRQ
	STMN1		TINAGL1		TOPORS−AS1		USMG5
	ACTG1		TMCO1		GAMT		TXN
	BICC1		IER2		APRT		SLIRP
	SERPINE2		N4BP2L2		SCP2		COX7B
	TMSB4X		LAMP2		PFKL		MCCD1
	PSAP		BAMBI		CLTC		MDH1
	CLDN1		FARP1		RPS29		IDH2
	ZFP36		SYNE2		SNHG25		COX17
	SOCS3		RBP4		MIR4458HG		UQCR10
	CXCL2		PAX8		AK3		PEBP1
	S100A6		CH17−373J23.1		C7orf50		ETFB
	NTN4		RNPC3		LYPLAL1		TMEM256
	ADAMTS1		SEC62		AMD1		AP1M2
	COL4A1		LDB2		NR1H4		ETNK2
	VIM		CITED2		HIBADH		MRPS36
	SOX4		RNU12		ST13		MAOA
	NFKBIZ		SLC47A2		PRDX3		AKR7A3
	IFI6		MESDC2		ZSCAN16−AS1		PCK1
	EGR1		ATP1B1		FBXL5		DDT
	ZFP36L1		CFI		DDAH1		RPS27L
	FOS		CYP3A5		ABAT		ACOT13
	GRN		ADIRF		DYNLT3		FAM195A
	RPS19		LEAP2		RPL38		DCXR
	C12orf75		MLXIPL		RPL37		GPD1
	HNRNPA1		MPHOSPH8		SMIM19		ZNHIT1
	PFN1		RP11−160E2.6		EIF4EBP2		ECHS1
	TUBA1B		HSPA1A		RPS28		RBP5
	TAGLN2		TMBIM6		RPL37A		NDUFB1
	RPS2		DPEP1		SLC40A1		ALDOB
	NFKBIA		ERP29		VAT1		CTD−2336O2.1
	CTSB		HLA−DRB1		KHDRBS1		MT−CO3
	TMEM123		CTSL		NCL		RAB11FIP3
	ACTB		MT−CO2		TSPYL1		ALDH1L1
	CD24		TMEM176B		NECAB2		HPD
	UGCG		ENO1		SKIL		GSTA2
	ANXA4		DAD1		BZW1		SORD
	SOX9		NAT8		PFN2		CALML3
	NPNT		RARRES1		KDM3B		C14orf2
	EMP3		CXCL14		RPL3		GCHFR
	ZYX		SPATS2L		RPS21		PCK2
	YWHAH		ATP6V0B		HMGN2		ACAA1
	ANXA5		AIG1		SPIN1		CTXN3
	STAT1		CAPG		CHP1		XAB2
	NBL1		MGST3		RPL36		CFDP1
	SYCE1L		HLA−DPA1		MT1G		MT−ND6
	PLSCR1		DEFB1		MT1H		HRSP12
	IFI27		UBR4		MT1F		C11orf54
	TUBA1A		PPIB		EEF2		TPT1
	MYC		SPCS2		AC090498.1		TOMM7
	IFIT1		ITM2B		CDH2		RPS27A
	MIR4435−2HG		TMEM59		IGLC3		RPS23
	LINC00152		NPC2		IGHG1		RNF152
	CCL2		CTSA		IGKC		PP7080
	IFI44L		CD63		IGLC2		ENTPD3−AS1
	SUMO2		CD59		IGHG4		CISD3
	CRIM1		CLU		IGHG3		PHYH
	MT2A		PDIA4		IGHA1		HAO2
	HMGN1		TMBIM4		IGHG2		PLCXD2
	MT1M		TSPAN1		GGACT		POLR2L
	S100A2		PRDX4		AFP		AKR7A2
	COL18A1		REG3G		CUBN		SAT2
	RPL39		SON		GPAT3		ATP5E
	CIRBP		IL17RB		GATM		UQCRB
	SAT1		VIMP		SLC7A8		DHRS4L2
	SLC13A1		LTF		PCBP2		SLC6A13
	RBM3		DHRS7		PBLD		NDUFA2
	CDC42		PDIA3		SUCLG2		QDPR
	PPP1CB		PTTG1IP		XPNPEP2		MSRA
	GNG11		SERPING1		GLTPD2		FBP1
	TM4SF18		MYDGF		SEPP1		GPX3
	RPS9		ANG		SUSD2		SUCLG1
	RPS3		BCAM		SMS		GSTA1
	RPLP0		DNAJC1		DAZAP2		COX7C
	MT1E		THY1		RPS27		CRYL1
	RPS18		C2		BIRC2		RP11−119D9.1
	RPL28		HSP90AA1		TSPAN33		PIPOX
	UQCRHL		HP		COTL1		SH3YL1
	C9orf16		REG1A		NREP		ADI1
	POLR2E		DNAJB11		JCHAIN		COX6A2
	UPP2		MGST1		CCNG1		SLC16A9
	GUK1		TMEM27		HNMT		TMEM174
	SRP9		HSPA5		RPL22		SLC34A3
	RPL41		CDH16		RPL21		ACAT1
	PPDPF		TMEM205		RPS15		FAM151A
	RPL18A		ATP1A1		RPS17		SLC22A6
	LGMN		HSP90AB1		RPS25		MT−ND2
	PTER		CALR		RPS12		MPLKIP
	CD52		PDIA6		RPLP1		RP3−335E1.1
	SNX7		RABAC1		RPL35		KHK
	NRAS		WFDC2		RPL13A		GCDH
	MIF		SSR4		RPS24		ID2
	MT−ND4L		SERPINA1		RPL32		BHMT
	CXCL8		IL32		RPS15A		SERPINF2
	CCL3		C3		MT1X		HYAL1
	CCL4		HSPB1		RPL13		SLC5A10
	ELP5		MYL6		DIO1		BHMT2
	CCL4L2		S100A13		HIBCH		CYP4A11
	SDCBP		RPL15		NQO2		RHCG
	S100A4		SELM		ACSL1		GLYAT
	CCL3L3		RAC1		LYRM1		MRPL41
	BHLHE40		SOD2		DDC		PXMP2
	RP5−887A10.1		TYMP		PLG		HSPE1
	RPL17		CD74		SLC22A8		COLEC11
	ZNF749		SPP1		FLJ22763		AC093326.1
	DTX3L		HLA−DRA		ACADSB		RNF186
	HSD11B1L		MT−CO1		DAO		FABP1
	MGP		TMEM176A		RPS26		SOD1
	HNRNPA1L2		GSTP1		PCYT2		CALM1
	CAPZA2		IFITM3		ATP5I		CYB5A
	FAM195B		PPIA		NDUFA3		COX14
	IMPDH2		CTSZ		MIOX		DNAJC19
	ARF5		CD99		SMIM1		ECI2
	GNB2		PRKCDBP		LINC01510		SLC13A3
	CFL1		HLA−B		DYNLL2		RAB17
	LGALS1		RNF213		LAMTOR3		GLRX
	IFI27L2		CDH6		HMGCS2		MPC1
	UBD		ITGB8		MAP7		RPS13
	IFI35		IFITM2		EHHADH		TXNDC17
	APOC1		C19orf33		SNHG8		CHCHD10
	EPSTI1		TMSB10		PSAT1		ATP5L
	YBX1		PSMB9		ALB		COX6C
	SQSTM1		S100A10		RPS3A		HGD
	HIF1A		TPM1		HADH		LINC00493
	MAFF		HSBP1		ACO1		SMIM24
	ISG15		RAN		DPYS		SDC1
	MX1		LY6E		IDH1		PDZK1
	IFIT3		CLDN7		MACROD1		SNRPB2
	NME2		S100A11		SLC6A19		NDUFB11
	C1QA		ARPC1B		ASS1		MT−ND4
	FCER1G		CST3		PRODH2		AC009014.3
	TYROBP		KRTCAP2		ALDH4A1		ATP5F1
	IFI44		B2M		DHRS4		CISD1
	FABP5		LDHA		PAH		MT−ATP6
	RP11−369C8.1		MYL12A		PANK1		MT−CYB
	GNB2L1		CLIC1		RP11−798K3.2		CTSH
	ACY1		KRT8		ALDH1B1		LDHB
	DUSP23		HLA−A		ACOX1		COX6A1
			HLA−C		MT−ND3		SLC25A5
			KRT18		ALDH6A1		COX7A1
			TMED9		ASPDH		NDUFB4
			NNMT		ATOX1		ATP5H
			IGFBP7		ACADM		DBI
			AGTRAP		AK4		NDUFB2
			TMEM50A		ATP6V1B2		S100A1
			PPIC		SPINK2		STK19
			CD81		EEF1A1		MT−ND1
			PIGR		RPL34		UBB
			CD151		RPL29		PDZK1IP1
			CYBA		RPL12		PTGR1
			EPCAM		DAB2		HRASLS2
			LAPTM4A		CRYZ		UQCRH
			MTDH		RP11−6B4.1		CSRP2
			TNFSF10		AFTPH		GRHPR
			CALD1		LINC00467		PCP4
			SPINT2		SLC22A12		NDUFA4
			NEU1		GPR160		COX7A2
			PON2		RPS8		ATP5J
			RRBP1		RPLP2		ATP5O
			AKAP12		RPS14		CCL15
			TNFRSF12A		RPL26		NDUFA6
			MDK		RPL31		NDUFAB1
			BSG		RPL35A		UQCRFS1
			APP		FTH1		COX5B
			TRAM1		SERF2		ATP5G3
			CPM		AGXT		COX5A
			KTN1		TMA7		NUPR1
			SLC3A1		GPX4		SLC5A12
			ZBTB20		ABHD14B		DDIT3
			SLC22A2		SMIM4		HIST1H4C
			VMP1		TOMM5		DNAJB9
			CYR61		CAPN3		SAA1
			ACSM2B		BBOX1		SCNN1A
			LINC01320		RP11−397G17.1		G0S2
			JUNB		HSD17B14		HERPUD1
			JUN		KIAA1191		MGST2
			GDF15		ACAA2		PCSK1N
			DUSP1		UQCR11		ATP6V0E1
			APLP2		SCRN2		MANF
			KLF6		FTL		C1R
			FOSB		ANAPC13		NAPSA
			ACSM2A		TCEB2		RARRES2
			VCAM1		PRR34−AS1		SDF2L1
			ELF3		MSRB1		APOE
			FAM134B		AGMAT		RARRES3
			RHOB		SMIM2−AS1		CRYAB
			GADD45B		PDK2		PSME1
			CEBPD				EIF1
			ATF3				MT−ND5
			CRIP2				DYNLL1
			CAV2				HSPA8
			RND3				MPC2
			AGRN				CDK2AP2
			ITGB1				PSMA7
			CTSC				NDUFB9
			LEPROT				NDUFA12
			AQP1				FKBP2
			COL4A2				SLC5A2
			MACF1				MRPL32
			BST2				CKB
			TPM4				NDUFC2
			C4orf48				DNAJC15
			TXNIP				MYL12B
			PPFIBP1				C1S
			IQGAP1
			MMP7
			ANXA2
			CLSTN2
			PPP1R15A
			CXCL1
			SPON2
			FHL1
			SPARC
			AHNAK
			SBSPON
			FLNA
			IFITM1
			ANXA1
			ITGA3
			LCN2
			CD47
			LGALS3BP
			QPCT
			CD9
			AKR1C1
			CLDN4
			GPC4
			DMKN
			TIMP1
			TUSC3
			SOST
			ALOX5
			COL6A2
			CD200
			CLDN3
			TMEM98
			CSAD
			ATP6AP2
			IGFBP6
			REG1B
			C1QTNF3
			SLPI
			PTN
			TACSTD2
			PROM1
			MAL
			KRT7
			KRT19
			ITM2C
