# Supplementary material for: Single‐cell RNA landscape of cell fate decision of renal proximal tubular epithelial cells and immune‐microenvironment in kidney fibrosis
Source: Clin Transl Med. 2022 Sep 9;12(9):e1010. doi: 10.1002/ctm2.1010 (PMC9460484; doi:10.1002/ctm2.1010)
Supplement: Supplementary file 7 — Supporting Information [file CTM2-12-e1010-s001.xlsx]

## Sheet: Sheet1
TF	gene	highConfAnnot	nMotifs	bestMotif	NES	motifDb	coexModule	spearCor	CoexWeight
AR	AR	FALSE	2	transfac_pro__M00954	4.13	10kb	top50Andtop3sd	1	NA
AR	BIRC3	FALSE	2	transfac_pro__M00954	4.13	10kb	top50Andtop3sd	0.203097	0.0113822
AR	CALD1	FALSE	1	transfac_pro__M00954	4.13	10kb	top50Andtop3sd	0.255147	0.00737367
AR	CCND2	FALSE	1	transfac_pro__M00954	4.13	10kb	top50Andtop3sd	0.208514	0.00702604
AR	ENAH	FALSE	1	transfac_pro__M00954	4.13	10kb	top50Andtop3sd	0.245389	0.010766
AR	KLF3	FALSE	1	transfac_pro__M00954	4.13	10kb	top50Andtop3sd	0.238173	0.00793368
AR	LINC01315	FALSE	2	transfac_pro__M00954	4.13	10kb	top50Andtop3sd	0.306217	0.0128669
AR	MEG3	FALSE	1	transfac_pro__M00954	4.13	10kb	top50Andtop3sd	0.204727	0.00732779
AR	PISD	FALSE	1	transfac_pro__M00954	4.13	10kb	top50Andtop3sd	0.213238	0.00718003
AR	HSPB8	FALSE	1	transfac_pro__M00955	3.24	10kb	top10perTarget	0.211375	0.0126621
ARNT2	C1orf132	FALSE	2	flyfactorsurvey__ss_tgo_SANGER_10_FBgn0003513	4.89	10kb	top3sd	0.26323	0.00824981
ARNT2	CYP1B1	FALSE	2	flyfactorsurvey__ss_tgo_SANGER_10_FBgn0003513	4.89	10kb	top3sd	0.313304	0.00758256
ARNT2	GZF1	FALSE	3	flyfactorsurvey__ss_tgo_SANGER_10_FBgn0003513	4.89	10kb	top3sd	0.136922	0.00815063
ARNT2	KCNJ10	FALSE	1	flyfactorsurvey__ss_tgo_SANGER_10_FBgn0003513	4.89	10kb	top3sd	0.240816	0.0105445
ARNT2	PLCB1	FALSE	1	flyfactorsurvey__ss_tgo_SANGER_10_FBgn0003513	4.89	10kb	top3sd	0.285746	0.00911696
ARNT2	UVRAG	FALSE	3	flyfactorsurvey__ss_tgo_SANGER_10_FBgn0003513	4.89	10kb	top3sd	0.204079	0.0129787
ARNT2	PIP4K2C	FALSE	2	transfac_pro__M01794	3.91	10kb	top3sd	0.282263	0.00965027
ARNT2	SYT13	FALSE	2	transfac_pro__M01794	3.91	10kb	top3sd	0.283364	0.0165215
ARNTL	EMSY	FALSE	17	cisbp__M1917	5.44	10kb	w0.005Andtop3sd	0.092556	0.011294
ARNTL	INTU	FALSE	38	cisbp__M1917	5.44	10kb	w0.005Andtop3sd	0.0504437	0.00553105
ARNTL	SOCS5	FALSE	53	cisbp__M1917	5.44	10kb	w0.005Andtop3sd	0.0563855	0.00586068
ARNTL	ZNF362	FALSE	30	jaspar__MA0526.1	5.05	10kb	w0.005Andtop3sd	0.0549972	0.00781798
ARNTL	E2F6	FALSE	2	hocomoco__USF1_MOUSE.H11MO.0.A	4.39	10kb	w0.005Andtop3sd	0.0813939	0.00966142
ARNTL	FASN	FALSE	23	factorbook__USF	4.39	10kb	w0.005Andtop3sd	0.0359632	0.0142541
ARNTL	NUP93	FALSE	7	hocomoco__USF1_MOUSE.H11MO.0.A	4.39	10kb	w0.005Andtop3sd	0.0866845	0.00543693
ARNTL	SERPINA6	FALSE	7	hocomoco__USF1_MOUSE.H11MO.0.A	4.39	10kb	w0.005Andtop3sd	0.0828088	0.00512914
ARNTL	ATF7IP	FALSE	4	cisbp__M0246	4.18	10kb	w0.001	0.137547	0.00187916
ARNTL	C1GALT1	FALSE	5	cisbp__M0246	4.18	10kb	w0.001	0.0959642	0.00271724
ARNTL	CEP57	FALSE	4	cisbp__M0246	4.18	10kb	w0.001	0.179608	0.00162357
ARNTL	CHIC1	FALSE	3	cisbp__M0246	4.18	10kb	w0.001	0.0724323	0.00490375
ARNTL	CLEC18B	FALSE	4	cisbp__M0246	4.18	10kb	w0.001	0.0480534	0.00241231
ARNTL	ERF	FALSE	3	cisbp__M0246	4.18	10kb	w0.001	0.0832888	0.0010535
ARNTL	FAM179B	FALSE	6	cisbp__M0246	4.18	10kb	w0.001	0.166602	0.00102978
ARNTL	FCAMR	FALSE	6	cisbp__M0246	4.18	10kb	w0.001	0.047039	0.00172082
ARNTL	HCFC2	FALSE	7	cisbp__M0246	4.18	10kb	w0.001	0.0961176	0.00149582
ARNTL	KANSL1L	FALSE	3	cisbp__M0246	4.18	10kb	w0.001	0.166408	0.00121393
ARNTL	LINC00864	FALSE	5	cisbp__M0246	4.18	10kb	w0.001	0.0737696	0.00130805
ARNTL	LONP1	FALSE	3	cisbp__M0246	4.18	10kb	w0.001	0.0582627	0.00103999
ARNTL	MAPRE2	FALSE	7	cisbp__M0246	4.18	10kb	w0.001	0.127642	0.00115506
ARNTL	MEGF9	FALSE	5	cisbp__M0246	4.18	10kb	w0.001	0.106534	0.00133224
ARNTL	MFHAS1	FALSE	4	cisbp__M0246	4.18	10kb	w0.001	0.171331	0.00104075
ARNTL	OTUD1	FALSE	5	cisbp__M0246	4.18	10kb	w0.001	0.0896122	0.00168849
ARNTL	PIM1	FALSE	5	cisbp__M0246	4.18	10kb	w0.001	0.134661	0.00120882
ARNTL	PPP1R1B	FALSE	1	cisbp__M0246	4.18	10kb	w0.001	0.152686	0.00160391
ARNTL	RPH3AL	FALSE	7	cisbp__M0246	4.18	10kb	w0.001	0.115346	0.00139942
ARNTL	SLC16A1	FALSE	6	cisbp__M0246	4.18	10kb	w0.001	0.055968	0.00113793
ARNTL	SNAP29	FALSE	6	cisbp__M0246	4.18	10kb	w0.001	0.0956088	0.00137271
ARNTL	STK4	FALSE	4	cisbp__M0246	4.18	10kb	w0.001	0.0705677	0.00104453
ARNTL	SUMF1	FALSE	6	cisbp__M0246	4.18	10kb	w0.001	0.144805	0.00119889
ARNTL	TMEM132E	FALSE	6	cisbp__M0246	4.18	10kb	w0.001	0.0756426	0.00231763
ARNTL	ZC3H4	FALSE	4	cisbp__M0246	4.18	10kb	w0.001	0.0946225	0.00101286
ARNTL	ZRANB2	FALSE	3	cisbp__M0246	4.18	10kb	w0.001	0.0537167	0.00159302
ARNTL	METTL7B	FALSE	2	cisbp__M4638	4.13	10kb	w0.005Andtop3sd	0.0929684	0.00940413
ARNTL	ARNTL	FALSE	5	cisbp__M4480	3.87	10kb	w0.005Andtop3sd	1	NA
ARNTL	CLEC18C	FALSE	2	hocomoco__TFEB_HUMAN.H11MO.0.C	3.87	10kb	w0.001	0.0567589	0.00192585
ARNTL	FAM217B	FALSE	1	hocomoco__TFEB_HUMAN.H11MO.0.C	3.87	10kb	w0.001	0.128574	0.00289051
ARNTL	HOXA5	FALSE	3	hocomoco__TFEB_HUMAN.H11MO.0.C	3.87	10kb	w0.001	0.0766706	0.00126971
ARNTL	HOXD9	FALSE	3	hocomoco__TFEB_HUMAN.H11MO.0.C	3.87	10kb	w0.001	0.1571	0.00186096
ARNTL	SLC7A8	FALSE	2	hocomoco__TFEB_HUMAN.H11MO.0.C	3.87	10kb	w0.001	0.0715052	0.00123263
ARNTL	ZNF557	FALSE	9	scertf__macisaac.CBF1	3.67	10kb	w0.005Andtop3sd	0.0582823	0.00788913
ARNTL	ARMCX1	TRUE	2	transfac_pro__M07637	3.46	10kb	w0.001	0.104354	0.00259704
ARNTL	ASXL2	TRUE	5	transfac_pro__M07637	3.46	10kb	w0.001	0.15496	0.00143107
ARNTL	BEX1	TRUE	9	transfac_pro__M07637	3.46	10kb	w0.001	0.0553235	0.00103586
ARNTL	BROX	TRUE	8	transfac_pro__M07637	3.46	10kb	w0.001	0.0806184	0.00100635
ARNTL	C12orf73	TRUE	3	transfac_pro__M07637	3.46	10kb	w0.001	0.109916	0.0010544
ARNTL	CEP63	TRUE	5	transfac_pro__M07637	3.46	10kb	w0.001	0.0554884	0.00298689
ARNTL	CIPC	TRUE	8	transfac_pro__M07637	3.46	10kb	w0.001	0.0798897	0.00143992
ARNTL	COMMD9	TRUE	9	transfac_pro__M07637	3.46	10kb	w0.001	0.111451	0.00141491
ARNTL	CRB3	TRUE	8	transfac_pro__M07637	3.46	10kb	w0.001	0.182743	0.0011538
ARNTL	DDX19B	TRUE	4	transfac_pro__M07637	3.46	10kb	w0.001	0.113102	0.00215744
ARNTL	FAM21A	TRUE	9	transfac_pro__M07637	3.46	10kb	w0.001	0.0623704	0.00182282
ARNTL	FLCN	TRUE	4	transfac_pro__M07637	3.46	10kb	w0.001	0.13805	0.0014836
ARNTL	GNPTG	TRUE	9	transfac_pro__M07637	3.46	10kb	w0.001	0.124744	0.00109048
ARNTL	HNRNPH2	TRUE	9	transfac_pro__M07637	3.46	10kb	w0.001	0.0720921	0.00121232
ARNTL	HOXB-AS1	TRUE	9	transfac_pro__M07637	3.46	10kb	w0.001	0.105391	0.0010798
ARNTL	HOXB3	TRUE	9	transfac_pro__M07637	3.46	10kb	w0.001	0.182923	0.00152067
ARNTL	HPS3	TRUE	9	transfac_pro__M07637	3.46	10kb	w0.001	0.0494325	0.00140595
ARNTL	HSD11B1L	TRUE	9	transfac_pro__M07637	3.46	10kb	w0.001	0.11738	0.00125245
ARNTL	JOSD1	TRUE	9	transfac_pro__M07637	3.46	10kb	w0.001	0.119525	0.0013898
ARNTL	KLF15	TRUE	1	transfac_pro__M07637	3.46	10kb	w0.001	0.0616714	0.00126713
ARNTL	2022-03-08	TRUE	9	transfac_pro__M07637	3.46	10kb	w0.001	0.0973337	0.00137206
ARNTL	MTM1	TRUE	4	transfac_pro__M07637	3.46	10kb	w0.001	0.0576837	0.0013262
ARNTL	NFIX	TRUE	1	transfac_pro__M07637	3.46	10kb	w0.001	0.0727917	0.00160557
ARNTL	PES1	TRUE	2	transfac_pro__M07637	3.46	10kb	w0.001	0.0321535	0.00135117
ARNTL	RBM15B	TRUE	8	transfac_pro__M07637	3.46	10kb	w0.001	0.166611	0.00154156
ARNTL	RNASEK-C17orf49	TRUE	56	transfac_pro__M07637	3.46	10kb	w0.001	0.105798	0.00790104
ARNTL	RNF115	TRUE	9	transfac_pro__M07637	3.46	10kb	w0.001	0.07938	0.0013291
ARNTL	RNLS	TRUE	8	transfac_pro__M07637	3.46	10kb	w0.001	0.0326951	0.00110435
ARNTL	SOCS2	TRUE	9	transfac_pro__M07637	3.46	10kb	w0.001	0.0498771	0.00115678
ARNTL	STX6	TRUE	9	transfac_pro__M07637	3.46	10kb	w0.001	0.124899	0.00148063
ARNTL	SYTL2	TRUE	6	transfac_pro__M07637	3.46	10kb	w0.001	0.142235	0.00119181
ARNTL	TNPO2	TRUE	9	transfac_pro__M07637	3.46	10kb	w0.001	0.0975356	0.00133047
ARNTL	TRUB2	TRUE	2	transfac_pro__M07637	3.46	10kb	w0.001	0.112353	0.00167949
ARNTL	VPS33A	TRUE	57	transfac_pro__M07637	3.46	10kb	w0.001	0.153721	0.00653954
ARNTL	WDR81	TRUE	9	transfac_pro__M07637	3.46	10kb	w0.001	0.056109	0.00219602
ARNTL	WIPI1	TRUE	3	transfac_pro__M07637	3.46	10kb	w0.001	0.0552937	0.0016075
ARNTL	WWP2	TRUE	9	transfac_pro__M07637	3.46	10kb	w0.001	0.0499003	0.00147142
ARNTL	XRRA1	TRUE	1	transfac_pro__M07637	3.46	10kb	w0.001	0.140643	0.00151901
ARNTL	ZC3H18	TRUE	4	transfac_pro__M07637	3.46	10kb	w0.001	0.0774063	0.00119816
ARNTL	ZMYM6	TRUE	7	transfac_pro__M07637	3.46	10kb	w0.001	0.0947851	0.00162352
ARNTL	ZNF608	TRUE	5	transfac_pro__M07637	3.46	10kb	w0.001	0.127415	0.00147628
ARNTL	ANKRD9	FALSE	2	cisbp__M4552	3.36	10kb	w0.001	0.150271	0.00100315
ARNTL	CSNK1G2	FALSE	2	cisbp__M4552	3.36	10kb	w0.001	0.0470879	0.00106448
ARNTL	DHDDS	FALSE	2	cisbp__M4552	3.36	10kb	w0.001	0.0683675	0.00198054
ARNTL	FNIP2	FALSE	4	cisbp__M4552	3.36	10kb	w0.001	0.0511916	0.00100131
ARNTL	MCAM	FALSE	1	cisbp__M4552	3.36	10kb	w0.001	0.0833822	0.00158611
ARNTL	TMCC1	FALSE	2	cisbp__M4552	3.36	10kb	w0.001	0.188914	0.00349912
ARNTL	TUBB2B	FALSE	1	cisbp__M4552	3.36	10kb	w0.001	0.142145	0.0012542
ARNTL	WHSC1	FALSE	4	cisbp__M4552	3.36	10kb	w0.001	0.0719088	0.0014977
ARNTL	CAPN5	FALSE	2	dbcorrdb__NFE2__ENCSR000DZY_1__m1	3.27	10kb	w0.001	0.0595817	0.00163657
ARNTL	DVL3	FALSE	2	dbcorrdb__NFE2__ENCSR000DZY_1__m1	3.27	10kb	w0.001	0.0575527	0.00109103
ARNTL	FLJ22763	FALSE	2	dbcorrdb__NFE2__ENCSR000DZY_1__m1	3.27	10kb	w0.001	0.0712903	0.00118683
ARNTL	OSBPL2	FALSE	1	dbcorrdb__NFE2__ENCSR000DZY_1__m1	3.27	10kb	w0.001	0.10963	0.00123841
ARNTL	PDE9A	FALSE	2	dbcorrdb__NFE2__ENCSR000DZY_1__m1	3.27	10kb	w0.001	0.170204	0.00170229
ARNTL	SH3GLB2	FALSE	2	dbcorrdb__NFE2__ENCSR000DZY_1__m1	3.27	10kb	w0.001	0.130685	0.00252643
ARNTL	SMC3	FALSE	1	dbcorrdb__NFE2__ENCSR000DZY_1__m1	3.27	10kb	w0.001	0.0863797	0.00124235
ARNTL	SMG9	FALSE	1	dbcorrdb__NFE2__ENCSR000DZY_1__m1	3.27	10kb	w0.001	0.058881	0.00173662
ARNTL	TSPAN14	FALSE	1	dbcorrdb__NFE2__ENCSR000DZY_1__m1	3.27	10kb	w0.001	0.154352	0.00134181
ARNTL	USP2	FALSE	2	dbcorrdb__NFE2__ENCSR000DZY_1__m1	3.27	10kb	w0.001	0.0828325	0.00417157
ARNTL	HAUS4	FALSE	1	dbcorrdb__SAP30__ENCSR000AQJ_1__m2	3.25	10kb	top50	0.0315198	0.00412757
ARNTL	ANKH	FALSE	1	dbcorrdb__ATF3__ENCSR000BJY_1__m1	3.11	10kb	w0.001	0.0841871	0.00229901
ARNTL	NOC4L	FALSE	1	dbcorrdb__ATF3__ENCSR000BJY_1__m1	3.11	10kb	w0.001	0.0842532	0.00123471
ARNTL	PAFAH2	FALSE	1	dbcorrdb__ATF3__ENCSR000BJY_1__m1	3.11	10kb	w0.001	0.077343	0.00117806
ARNTL	RCE1	FALSE	1	dbcorrdb__ATF3__ENCSR000BJY_1__m1	3.11	10kb	w0.001	0.169451	0.00246103
ARNTL	TAPT1	FALSE	1	hocomoco__MITF_MOUSE.H11MO.0.A	3.11	10kb	w0.005Andtop3sd	0.0606977	0.00624733
ARNTL	DYRK2	FALSE	2	transfac_pro__M04684	3.09	10kb	w0.001	0.10312	0.00208788
ARNTL	CREB3L2	FALSE	1	swissregulon__hs__SREBF1_2.p2	3.06	10kb	w0.001	0.17333	0.00137703
ARNTL	DYM	FALSE	1	swissregulon__hs__SREBF1_2.p2	3.06	10kb	w0.001	0.0925061	0.00140208
ARNTL	FGGY	FALSE	1	swissregulon__hs__SREBF1_2.p2	3.06	10kb	w0.001	0.0545183	0.00131576
ARNTL	GALC	FALSE	1	swissregulon__hs__SREBF1_2.p2	3.06	10kb	w0.001	0.0342151	0.0025453
ARNTL	GHDC	FALSE	1	swissregulon__hs__SREBF1_2.p2	3.06	10kb	w0.001	0.122622	0.00194436
ARNTL	HAGLR	FALSE	1	swissregulon__hs__SREBF1_2.p2	3.06	10kb	w0.001	0.100713	0.00177692
ARNTL	HSPA12A	FALSE	1	swissregulon__hs__SREBF1_2.p2	3.06	10kb	w0.001	0.155191	0.00305771
ARNTL	INPP1	FALSE	1	swissregulon__hs__SREBF1_2.p2	3.06	10kb	w0.001	0.124289	0.00143111
ARNTL	KATNA1	FALSE	1	swissregulon__hs__SREBF1_2.p2	3.06	10kb	w0.001	0.0847847	0.00151209
ARNTL	KIT	FALSE	1	swissregulon__hs__SREBF1_2.p2	3.06	10kb	w0.001	0.153088	0.00101161
ARNTL	PLXNB1	FALSE	1	swissregulon__hs__SREBF1_2.p2	3.06	10kb	w0.001	0.0874159	0.00105074
ARNTL	RASGRP1	FALSE	1	swissregulon__hs__SREBF1_2.p2	3.06	10kb	w0.001	0.0472586	0.00166084
ARNTL	SLC22A12	FALSE	1	swissregulon__hs__SREBF1_2.p2	3.06	10kb	w0.001	0.0673417	0.00127549
ARNTL	TMEM120B	FALSE	1	swissregulon__hs__SREBF1_2.p2	3.06	10kb	w0.001	0.109104	0.00167353
ARNTL	ZNF771	FALSE	1	swissregulon__hs__SREBF1_2.p2	3.06	10kb	w0.001	0.0532557	0.0023743
ATF1	ABCF2	FALSE	2	dbcorrdb__POLR2AphosphoS2__ENCSR000ECT_1__m1	4.6	10kb	w0.001	0.146747	0.00161867
ATF1	ABCF3	FALSE	1	dbcorrdb__POLR2AphosphoS2__ENCSR000ECT_1__m1	4.6	10kb	w0.001	0.084917	0.00102535
ATF1	ABI1	FALSE	2	dbcorrdb__POLR2AphosphoS2__ENCSR000ECT_1__m1	4.6	10kb	w0.001	0.126015	0.00125853
ATF1	ACBD3	FALSE	1	dbcorrdb__POLR2AphosphoS2__ENCSR000ECT_1__m1	4.6	10kb	w0.001	0.170359	0.00113232
ATF1	ACTR3	FALSE	1	dbcorrdb__POLR2AphosphoS2__ENCSR000ECT_1__m1	4.6	10kb	w0.001	0.162641	0.00135673
ATF1	ADAL	FALSE	1	dbcorrdb__POLR2AphosphoS2__ENCSR000ECT_1__m1	4.6	10kb	w0.001	0.128963	0.00213627
ATF1	ADAMTS9	FALSE	1	dbcorrdb__POLR2AphosphoS2__ENCSR000ECT_1__m1	4.6	10kb	w0.001	0.15954	0.00139294
ATF1	ADCK4	FALSE	1	dbcorrdb__POLR2AphosphoS2__ENCSR000ECT_1__m1	4.6	10kb	w0.001	0.101201	0.00224685
ATF1	AHCY	FALSE	1	dbcorrdb__POLR2AphosphoS2__ENCSR000ECT_1__m1	4.6	10kb	w0.001	0.140719	0.00178727
ATF1	ALG6	FALSE	1	dbcorrdb__POLR2AphosphoS2__ENCSR000ECT_1__m1	4.6	10kb	w0.001	0.103089	0.00110576
ATF1	AMOT	FALSE	2	dbcorrdb__POLR2AphosphoS2__ENCSR000ECT_1__m1	4.6	10kb	w0.001	0.0697918	0.00117017
ATF1	ANKH	FALSE	2	dbcorrdb__POLR2AphosphoS2__ENCSR000ECT_1__m1	4.6	10kb	w0.001	0.127682	0.00191973
ATF1	ANKRD42	FALSE	1	dbcorrdb__POLR2AphosphoS2__ENCSR000ECT_1__m1	4.6	10kb	w0.001	0.112909	0.00527362
ATF1	APEX2	FALSE	1	dbcorrdb__POLR2AphosphoS2__ENCSR000ECT_1__m1	4.6	10kb	w0.001	0.103061	0.00270001
ATF1	AQP7	FALSE	1	dbcorrdb__POLR2AphosphoS2__ENCSR000ECT_1__m1	4.6	10kb	w0.001	0.0529014	0.00121341
ATF1	ARCN1	FALSE	2	dbcorrdb__POLR2AphosphoS2__ENCSR000ECT_1__m1	4.6	10kb	w0.001	0.157886	0.00112652
ATF1	ARF3	FALSE	2	dbcorrdb__POLR2AphosphoS2__ENCSR000ECT_1__m1	4.6	10kb	w0.001	0.1311	0.00101142
ATF1	ARPC4	FALSE	1	dbcorrdb__POLR2AphosphoS2__ENCSR000ECT_1__m1	4.6	10kb	w0.001	0.123231	0.00143092
ATF1	ASB1	FALSE	1	dbcorrdb__POLR2AphosphoS2__ENCSR000ECT_1__m1	4.6	10kb	w0.001	0.0953596	0.00110859
ATF1	ASB6	FALSE	2	dbcorrdb__POLR2AphosphoS2__ENCSR000ECT_1__m1	4.6	10kb	w0.001	0.0818023	0.00141116
ATF1	ASCC2	FALSE	1	dbcorrdb__POLR2AphosphoS2__ENCSR000ECT_1__m1	4.6	10kb	w0.001	0.138853	0.00190784
ATF1	ATF7	FALSE	2	dbcorrdb__POLR2AphosphoS2__ENCSR000ECT_1__m1	4.6	10kb	w0.001	0.122099	0.00120303
ATF1	ATG2B	FALSE	1	dbcorrdb__POLR2AphosphoS2__ENCSR000ECT_1__m1	4.6	10kb	w0.001	0.101735	0.00107247
ATF1	B3GNT5	FALSE	1	dbcorrdb__POLR2AphosphoS2__ENCSR000ECT_1__m1	4.6	10kb	w0.001	0.0868312	0.00101086
ATF1	B9D1	FALSE	1	dbcorrdb__POLR2AphosphoS2__ENCSR000ECT_1__m1	4.6	10kb	w0.001	0.106523	0.00141573
ATF1	BAZ2A	FALSE	1	dbcorrdb__POLR2AphosphoS2__ENCSR000ECT_1__m1	4.6	10kb	w0.001	0.131252	0.00215634
ATF1	BCL2L1	FALSE	1	dbcorrdb__POLR2AphosphoS2__ENCSR000ECT_1__m1	4.6	10kb	w0.001	0.186004	0.00119696
ATF1	BMI1	FALSE	1	dbcorrdb__POLR2AphosphoS2__ENCSR000ECT_1__m1	4.6	10kb	w0.001	0.180165	0.00143699
ATF1	BOD1L1	FALSE	1	dbcorrdb__POLR2AphosphoS2__ENCSR000ECT_1__m1	4.6	10kb	w0.001	0.0879854	0.00115439
ATF1	BTBD10	FALSE	1	dbcorrdb__POLR2AphosphoS2__ENCSR000ECT_1__m1	4.6	10kb	w0.001	0.0645191	0.00105752
ATF1	C12orf10	FALSE	1	dbcorrdb__POLR2AphosphoS2__ENCSR000ECT_1__m1	4.6	10kb	w0.001	0.178688	0.00128569
ATF1	C14orf142	FALSE	1	dbcorrdb__POLR2AphosphoS2__ENCSR000ECT_1__m1	4.6	10kb	w0.001	0.173257	0.0010904
ATF1	C17orf62	FALSE	1	dbcorrdb__POLR2AphosphoS2__ENCSR000ECT_1__m1	4.6	10kb	w0.001	0.133086	0.00165323
ATF1	C19orf12	FALSE	2	dbcorrdb__POLR2AphosphoS2__ENCSR000ECT_1__m1	4.6	10kb	w0.001	0.0363238	0.00262051
ATF1	C21orf59	FALSE	1	dbcorrdb__POLR2AphosphoS2__ENCSR000ECT_1__m1	4.6	10kb	w0.001	0.181508	0.00107789
ATF1	C3orf38	FALSE	1	dbcorrdb__POLR2AphosphoS2__ENCSR000ECT_1__m1	4.6	10kb	w0.001	0.0617219	0.00183285
ATF1	C5orf56	FALSE	1	dbcorrdb__POLR2AphosphoS2__ENCSR000ECT_1__m1	4.6	10kb	w0.001	0.0735086	0.00101926
ATF1	C5orf63	FALSE	1	dbcorrdb__POLR2AphosphoS2__ENCSR000ECT_1__m1	4.6	10kb	w0.001	0.0798653	0.00184903
ATF1	CASC5	FALSE	1	dbcorrdb__POLR2AphosphoS2__ENCSR000ECT_1__m1	4.6	10kb	w0.001	0.032598	0.00104392
ATF1	CCDC137	FALSE	1	dbcorrdb__POLR2AphosphoS2__ENCSR000ECT_1__m1	4.6	10kb	w0.001	0.076644	0.00115471
ATF1	CCDC167	FALSE	2	dbcorrdb__POLR2AphosphoS2__ENCSR000ECT_1__m1	4.6	10kb	w0.001	0.135284	0.00114854
ATF1	CDC123	FALSE	2	dbcorrdb__POLR2AphosphoS2__ENCSR000ECT_1__m1	4.6	10kb	w0.001	0.133367	0.0010857
ATF1	CDK13	FALSE	2	dbcorrdb__POLR2AphosphoS2__ENCSR000ECT_1__m1	4.6	10kb	w0.001	0.0959195	0.00111869
ATF1	CDK17	FALSE	1	dbcorrdb__POLR2AphosphoS2__ENCSR000ECT_1__m1	4.6	10kb	w0.001	0.0974369	0.00121979
ATF1	CDK5RAP3	FALSE	1	dbcorrdb__POLR2AphosphoS2__ENCSR000ECT_1__m1	4.6	10kb	w0.001	0.126954	0.00165875
ATF1	CEBPZOS	FALSE	1	dbcorrdb__POLR2AphosphoS2__ENCSR000ECT_1__m1	4.6	10kb	w0.001	0.152139	0.00153485
ATF1	CELSR1	FALSE	1	dbcorrdb__POLR2AphosphoS2__ENCSR000ECT_1__m1	4.6	10kb	w0.001	0.0531991	0.00110651
ATF1	CENPT	FALSE	1	dbcorrdb__POLR2AphosphoS2__ENCSR000ECT_1__m1	4.6	10kb	w0.001	0.148768	0.00211242
ATF1	CEP63	FALSE	2	dbcorrdb__POLR2AphosphoS2__ENCSR000ECT_1__m1	4.6	10kb	w0.001	0.0957492	0.00197844
ATF1	CFLAR	FALSE	2	dbcorrdb__POLR2AphosphoS2__ENCSR000ECT_1__m1	4.6	10kb	w0.001	0.14916	0.00164781
ATF1	CGRRF1	FALSE	1	dbcorrdb__POLR2AphosphoS2__ENCSR000ECT_1__m1	4.6	10kb	w0.001	0.0655992	0.00128641
ATF1	CHERP	FALSE	1	dbcorrdb__POLR2AphosphoS2__ENCSR000ECT_1__m1	4.6	10kb	w0.001	0.129825	0.0013136
ATF1	CLMN	FALSE	2	dbcorrdb__POLR2AphosphoS2__ENCSR000ECT_1__m1	4.6	10kb	w0.001	0.154764	0.00139844
ATF1	CLPTM1	FALSE	1	dbcorrdb__POLR2AphosphoS2__ENCSR000ECT_1__m1	4.6	10kb	w0.001	0.127376	0.00111992
ATF1	CLRN3	FALSE	1	dbcorrdb__POLR2AphosphoS2__ENCSR000ECT_1__m1	4.6	10kb	w0.001	0.0722336	0.00109155
ATF1	COA5	FALSE	1	dbcorrdb__POLR2AphosphoS2__ENCSR000ECT_1__m1	4.6	10kb	w0.001	0.164735	0.00108597
ATF1	COG2	FALSE	1	dbcorrdb__POLR2AphosphoS2__ENCSR000ECT_1__m1	4.6	10kb	w0.001	0.113249	0.00117851
ATF1	COG3	FALSE	1	dbcorrdb__POLR2AphosphoS2__ENCSR000ECT_1__m1	4.6	10kb	w0.001	0.109668	0.00135221
ATF1	COMMD5	FALSE	1	dbcorrdb__POLR2AphosphoS2__ENCSR000ECT_1__m1	4.6	10kb	w0.001	0.152891	0.00110356
ATF1	COPB1	FALSE	1	dbcorrdb__POLR2AphosphoS2__ENCSR000ECT_1__m1	4.6	10kb	w0.001	0.164727	0.00142238
ATF1	CPNE1	FALSE	2	dbcorrdb__POLR2AphosphoS2__ENCSR000ECT_1__m1	4.6	10kb	w0.001	0.18089	0.00317406
ATF1	CPSF7	FALSE	1	dbcorrdb__POLR2AphosphoS2__ENCSR000ECT_1__m1	4.6	10kb	w0.001	0.148836	0.00181799
ATF1	CPT2	FALSE	1	dbcorrdb__POLR2AphosphoS2__ENCSR000ECT_1__m1	4.6	10kb	w0.001	0.0950544	0.00139101
ATF1	CRB3	FALSE	2	dbcorrdb__POLR2AphosphoS2__ENCSR000ECT_1__m1	4.6	10kb	w0.001	0.17622	0.00118723
ATF1	CSNK1G1	FALSE	1	dbcorrdb__POLR2AphosphoS2__ENCSR000ECT_1__m1	4.6	10kb	w0.001	0.0918486	0.0013495
ATF1	CSRP1	FALSE	2	dbcorrdb__POLR2AphosphoS2__ENCSR000ECT_1__m1	4.6	10kb	w0.001	0.13343	0.00104204
ATF1	CUEDC1	FALSE	2	dbcorrdb__POLR2AphosphoS2__ENCSR000ECT_1__m1	4.6	10kb	w0.001	0.118095	0.00163473
ATF1	CUL2	FALSE	1	dbcorrdb__POLR2AphosphoS2__ENCSR000ECT_1__m1	4.6	10kb	w0.001	0.103323	0.0010577
ATF1	CUL4A	FALSE	1	dbcorrdb__POLR2AphosphoS2__ENCSR000ECT_1__m1	4.6	10kb	w0.001	0.156831	0.00110988
ATF1	CUX1	FALSE	2	dbcorrdb__POLR2AphosphoS2__ENCSR000ECT_1__m1	4.6	10kb	w0.001	0.196527	0.00135968
ATF1	CXXC1	FALSE	1	dbcorrdb__POLR2AphosphoS2__ENCSR000ECT_1__m1	4.6	10kb	w0.001	0.110697	0.00110026
ATF1	DCAF5	FALSE	1	dbcorrdb__POLR2AphosphoS2__ENCSR000ECT_1__m1	4.6	10kb	w0.001	0.182584	0.0017122
ATF1	DCUN1D5	FALSE	1	dbcorrdb__POLR2AphosphoS2__ENCSR000ECT_1__m1	4.6	10kb	w0.001	0.132639	0.00178637
ATF1	DDOST	FALSE	1	dbcorrdb__POLR2AphosphoS2__ENCSR000ECT_1__m1	4.6	10kb	w0.001	0.130323	0.00106059
ATF1	DDX39A	FALSE	1	dbcorrdb__POLR2AphosphoS2__ENCSR000ECT_1__m1	4.6	10kb	w0.001	0.134231	0.00141487
ATF1	DHX8	FALSE	1	dbcorrdb__POLR2AphosphoS2__ENCSR000ECT_1__m1	4.6	10kb	w0.001	0.0595009	0.00156841
ATF1	DIDO1	FALSE	1	dbcorrdb__POLR2AphosphoS2__ENCSR000ECT_1__m1	4.6	10kb	w0.001	0.141174	0.00157709
ATF1	DIS3	FALSE	1	dbcorrdb__POLR2AphosphoS2__ENCSR000ECT_1__m1	4.6	10kb	w0.001	0.156457	0.00126145
ATF1	DMTN	FALSE	2	dbcorrdb__POLR2AphosphoS2__ENCSR000ECT_1__m1	4.6	10kb	w0.001	0.0862146	0.00128822
ATF1	DNAJA3	FALSE	1	dbcorrdb__POLR2AphosphoS2__ENCSR000ECT_1__m1	4.6	10kb	w0.001	0.144622	0.00278833
ATF1	DNAJC14	FALSE	1	dbcorrdb__POLR2AphosphoS2__ENCSR000ECT_1__m1	4.6	10kb	w0.001	0.0775188	0.00159145
ATF1	DNAL1	FALSE	1	dbcorrdb__POLR2AphosphoS2__ENCSR000ECT_1__m1	4.6	10kb	w0.001	0.174696	0.00196778
ATF1	DNTTIP2	FALSE	1	dbcorrdb__POLR2AphosphoS2__ENCSR000ECT_1__m1	4.6	10kb	w0.001	0.0499038	0.00104916
ATF1	DOK4	FALSE	1	dbcorrdb__POLR2AphosphoS2__ENCSR000ECT_1__m1	4.6	10kb	w0.001	0.0683349	0.00132839
ATF1	DPP8	FALSE	1	dbcorrdb__POLR2AphosphoS2__ENCSR000ECT_1__m1	4.6	10kb	w0.001	0.160933	0.00145927
ATF1	DR1	FALSE	1	dbcorrdb__POLR2AphosphoS2__ENCSR000ECT_1__m1	4.6	10kb	w0.001	0.133203	0.00100389
ATF1	DSC2	FALSE	1	dbcorrdb__POLR2AphosphoS2__ENCSR000ECT_1__m1	4.6	10kb	w0.001	0.145619	0.00106185
ATF1	DUSP6	FALSE	1	dbcorrdb__POLR2AphosphoS2__ENCSR000ECT_1__m1	4.6	10kb	w0.001	0.129861	0.00116742
ATF1	DYNLRB2	FALSE	1	dbcorrdb__POLR2AphosphoS2__ENCSR000ECT_1__m1	4.6	10kb	w0.001	0.0504936	0.00146123
ATF1	EAF1	FALSE	1	dbcorrdb__POLR2AphosphoS2__ENCSR000ECT_1__m1	4.6	10kb	w0.001	0.119576	0.00102406
ATF1	EDEM3	FALSE	1	dbcorrdb__POLR2AphosphoS2__ENCSR000ECT_1__m1	4.6	10kb	w0.001	0.109617	0.00660919
ATF1	EHD1	FALSE	1	dbcorrdb__POLR2AphosphoS2__ENCSR000ECT_1__m1	4.6	10kb	w0.001	0.0931573	0.0010944
ATF1	EIF2A	FALSE	1	dbcorrdb__POLR2AphosphoS2__ENCSR000ECT_1__m1	4.6	10kb	w0.001	0.16026	0.0010346
ATF1	EIF4EBP2	FALSE	2	dbcorrdb__POLR2AphosphoS2__ENCSR000ECT_1__m1	4.6	10kb	w0.001	0.150895	0.00132126
ATF1	ELAC2	FALSE	1	dbcorrdb__POLR2AphosphoS2__ENCSR000ECT_1__m1	4.6	10kb	w0.001	0.108639	0.00120299
ATF1	ELOF1	FALSE	1	dbcorrdb__POLR2AphosphoS2__ENCSR000ECT_1__m1	4.6	10kb	w0.001	0.151715	0.00161279
ATF1	ENDOV	FALSE	2	dbcorrdb__POLR2AphosphoS2__ENCSR000ECT_1__m1	4.6	10kb	w0.001	0.0923043	0.00129001
ATF1	ENOPH1	FALSE	1	dbcorrdb__POLR2AphosphoS2__ENCSR000ECT_1__m1	4.6	10kb	w0.001	0.116839	0.00151935
ATF1	ERCC1	FALSE	1	dbcorrdb__POLR2AphosphoS2__ENCSR000ECT_1__m1	4.6	10kb	w0.001	0.145161	0.00132498
ATF1	EXT1	FALSE	1	dbcorrdb__POLR2AphosphoS2__ENCSR000ECT_1__m1	4.6	10kb	w0.001	0.145566	0.00109859
ATF1	EYA3	FALSE	1	dbcorrdb__POLR2AphosphoS2__ENCSR000ECT_1__m1	4.6	10kb	w0.001	0.124728	0.00114551
ATF1	FAM114A2	FALSE	1	dbcorrdb__POLR2AphosphoS2__ENCSR000ECT_1__m1	4.6	10kb	w0.001	0.0772171	0.00101702
ATF1	FAM120B	FALSE	1	dbcorrdb__POLR2AphosphoS2__ENCSR000ECT_1__m1	4.6	10kb	w0.001	0.114664	0.00112297
ATF1	FAM126B	FALSE	1	dbcorrdb__POLR2AphosphoS2__ENCSR000ECT_1__m1	4.6	10kb	w0.001	0.11577	0.00101301
ATF1	FAM160B1	FALSE	1	dbcorrdb__POLR2AphosphoS2__ENCSR000ECT_1__m1	4.6	10kb	w0.001	0.112923	0.00150129
ATF1	FAM161A	FALSE	2	dbcorrdb__POLR2AphosphoS2__ENCSR000ECT_1__m1	4.6	10kb	w0.001	0.10431	0.00109711
ATF1	FAM217B	FALSE	1	dbcorrdb__POLR2AphosphoS2__ENCSR000ECT_1__m1	4.6	10kb	w0.001	0.0839206	0.00349956
ATF1	FAM228B	FALSE	1	dbcorrdb__POLR2AphosphoS2__ENCSR000ECT_1__m1	4.6	10kb	w0.001	0.103137	0.00107503
ATF1	FAM53B	FALSE	1	dbcorrdb__POLR2AphosphoS2__ENCSR000ECT_1__m1	4.6	10kb	w0.001	0.0528609	0.00222034
ATF1	FAM96A	FALSE	1	dbcorrdb__POLR2AphosphoS2__ENCSR000ECT_1__m1	4.6	10kb	w0.001	0.169875	0.00125393
ATF1	FEM1C	FALSE	2	dbcorrdb__POLR2AphosphoS2__ENCSR000ECT_1__m1	4.6	10kb	w0.001	0.0967096	0.00129552
ATF1	FGF14-AS2	FALSE	1	dbcorrdb__POLR2AphosphoS2__ENCSR000ECT_1__m1	4.6	10kb	w0.001	0.124283	0.00199029
ATF1	FGFR1	FALSE	1	dbcorrdb__POLR2AphosphoS2__ENCSR000ECT_1__m1	4.6	10kb	w0.001	0.196728	0.00234598
ATF1	FPGS	FALSE	1	dbcorrdb__POLR2AphosphoS2__ENCSR000ECT_1__m1	4.6	10kb	w0.001	0.127403	0.00104047
ATF1	FUBP3	FALSE	2	dbcorrdb__POLR2AphosphoS2__ENCSR000ECT_1__m1	4.6	10kb	w0.001	0.08358	0.00101813
ATF1	G2E3	FALSE	1	dbcorrdb__POLR2AphosphoS2__ENCSR000ECT_1__m1	4.6	10kb	w0.001	0.0784218	0.0013064
ATF1	G6PD	FALSE	1	dbcorrdb__POLR2AphosphoS2__ENCSR000ECT_1__m1	4.6	10kb	w0.001	0.0642721	0.00115939
ATF1	GART	FALSE	2	dbcorrdb__POLR2AphosphoS2__ENCSR000ECT_1__m1	4.6	10kb	w0.001	0.137176	0.001598
ATF1	GATAD2A	FALSE	2	dbcorrdb__POLR2AphosphoS2__ENCSR000ECT_1__m1	4.6	10kb	w0.001	0.159512	0.00248148
ATF1	GBA2	FALSE	1	dbcorrdb__POLR2AphosphoS2__ENCSR000ECT_1__m1	4.6	10kb	w0.001	0.120374	0.00146751
ATF1	GCA	FALSE	1	dbcorrdb__POLR2AphosphoS2__ENCSR000ECT_1__m1	4.6	10kb	w0.001	0.120395	0.00101246
ATF1	GGA1	FALSE	2	dbcorrdb__POLR2AphosphoS2__ENCSR000ECT_1__m1	4.6	10kb	w0.001	0.124013	0.00104096
ATF1	GLCE	FALSE	1	dbcorrdb__POLR2AphosphoS2__ENCSR000ECT_1__m1	4.6	10kb	w0.001	0.124352	0.0012702
ATF1	GNPAT	FALSE	1	dbcorrdb__POLR2AphosphoS2__ENCSR000ECT_1__m1	4.6	10kb	w0.001	0.104893	0.00130568
ATF1	GPATCH8	FALSE	2	dbcorrdb__POLR2AphosphoS2__ENCSR000ECT_1__m1	4.6	10kb	w0.001	0.129004	0.00136582
ATF1	GSKIP	FALSE	2	dbcorrdb__POLR2AphosphoS2__ENCSR000ECT_1__m1	4.6	10kb	w0.001	0.0900744	0.00118313
ATF1	GTPBP4	FALSE	1	dbcorrdb__POLR2AphosphoS2__ENCSR000ECT_1__m1	4.6	10kb	w0.001	0.135866	0.00163677
ATF1	GUCY1A3	FALSE	1	dbcorrdb__POLR2AphosphoS2__ENCSR000ECT_1__m1	4.6	10kb	w0.001	0.0890959	0.00165419
ATF1	H2AFY2	FALSE	2	dbcorrdb__POLR2AphosphoS2__ENCSR000ECT_1__m1	4.6	10kb	w0.001	0.168164	0.00191061
ATF1	HARS	FALSE	1	dbcorrdb__POLR2AphosphoS2__ENCSR000ECT_1__m1	4.6	10kb	w0.001	0.128896	0.00123655
ATF1	HDHD2	FALSE	1	dbcorrdb__POLR2AphosphoS2__ENCSR000ECT_1__m1	4.6	10kb	w0.001	0.142483	0.00119956
ATF1	HDLBP	FALSE	2	dbcorrdb__POLR2AphosphoS2__ENCSR000ECT_1__m1	4.6	10kb	w0.001	0.161958	0.00163857
ATF1	HERC4	FALSE	1	dbcorrdb__POLR2AphosphoS2__ENCSR000ECT_1__m1	4.6	10kb	w0.001	0.132398	0.00139806
ATF1	HGS	FALSE	1	dbcorrdb__POLR2AphosphoS2__ENCSR000ECT_1__m1	4.6	10kb	w0.001	0.199861	0.00139785
ATF1	HMBS	FALSE	1	dbcorrdb__POLR2AphosphoS2__ENCSR000ECT_1__m1	4.6	10kb	w0.001	0.0878357	0.00163162
ATF1	HNRNPLL	FALSE	1	dbcorrdb__POLR2AphosphoS2__ENCSR000ECT_1__m1	4.6	10kb	w0.001	0.0581821	0.0010764
ATF1	HOXB8	FALSE	1	dbcorrdb__POLR2AphosphoS2__ENCSR000ECT_1__m1	4.6	10kb	w0.001	0.162383	0.00104517
ATF1	HOXD-AS2	FALSE	1	dbcorrdb__POLR2AphosphoS2__ENCSR000ECT_1__m1	4.6	10kb	w0.001	0.0971617	0.00152467
ATF1	HSPA14	FALSE	2	dbcorrdb__POLR2AphosphoS2__ENCSR000ECT_1__m1	4.6	10kb	w0.001	0.102831	0.00238
ATF1	IKBKG	FALSE	1	dbcorrdb__POLR2AphosphoS2__ENCSR000ECT_1__m1	4.6	10kb	w0.001	0.0611318	0.00133058
ATF1	IMP3	FALSE	1	dbcorrdb__POLR2AphosphoS2__ENCSR000ECT_1__m1	4.6	10kb	w0.001	0.164159	0.00112456
ATF1	ING1	FALSE	1	dbcorrdb__POLR2AphosphoS2__ENCSR000ECT_1__m1	4.6	10kb	w0.001	0.180738	0.00199923
ATF1	INPP5K	FALSE	1	dbcorrdb__POLR2AphosphoS2__ENCSR000ECT_1__m1	4.6	10kb	w0.001	0.0968383	0.00128876
ATF1	IPO9	FALSE	1	dbcorrdb__POLR2AphosphoS2__ENCSR000ECT_1__m1	4.6	10kb	w0.001	0.0906224	0.00118117
ATF1	ISG20L2	FALSE	1	dbcorrdb__POLR2AphosphoS2__ENCSR000ECT_1__m1	4.6	10kb	w0.001	0.120218	0.00100974
ATF1	ITCH	FALSE	2	dbcorrdb__POLR2AphosphoS2__ENCSR000ECT_1__m1	4.6	10kb	w0.001	0.132971	0.00119379
ATF1	IVNS1ABP	FALSE	2	dbcorrdb__POLR2AphosphoS2__ENCSR000ECT_1__m1	4.6	10kb	w0.001	0.225191	0.00102361
ATF1	KANSL3	FALSE	1	dbcorrdb__POLR2AphosphoS2__ENCSR000ECT_1__m1	4.6	10kb	w0.001	0.073117	0.00115176
ATF1	KAT7	FALSE	1	dbcorrdb__POLR2AphosphoS2__ENCSR000ECT_1__m1	4.6	10kb	w0.001	0.0969134	0.00154318
ATF1	KCNJ3	FALSE	1	dbcorrdb__POLR2AphosphoS2__ENCSR000ECT_1__m1	4.6	10kb	w0.001	0.146465	0.0014239
ATF1	KCTD20	FALSE	1	dbcorrdb__POLR2AphosphoS2__ENCSR000ECT_1__m1	4.6	10kb	w0.001	0.135704	0.00113758
ATF1	KIAA0040	FALSE	1	dbcorrdb__POLR2AphosphoS2__ENCSR000ECT_1__m1	4.6	10kb	w0.001	0.154253	0.00191722
ATF1	KIAA0907	FALSE	2	dbcorrdb__POLR2AphosphoS2__ENCSR000ECT_1__m1	4.6	10kb	w0.001	0.142741	0.00139612
ATF1	KLHDC2	FALSE	1	dbcorrdb__POLR2AphosphoS2__ENCSR000ECT_1__m1	4.6	10kb	w0.001	0.160149	0.00210182
ATF1	KLHDC4	FALSE	1	dbcorrdb__POLR2AphosphoS2__ENCSR000ECT_1__m1	4.6	10kb	w0.001	0.0513073	0.00126024
ATF1	KLHL3	FALSE	1	dbcorrdb__POLR2AphosphoS2__ENCSR000ECT_1__m1	4.6	10kb	w0.001	0.164909	0.00237623
ATF1	KRCC1	FALSE	1	dbcorrdb__POLR2AphosphoS2__ENCSR000ECT_1__m1	4.6	10kb	w0.001	0.179505	0.00143572
ATF1	LINC00869	FALSE	1	dbcorrdb__POLR2AphosphoS2__ENCSR000ECT_1__m1	4.6	10kb	w0.001	0.112731	0.00126403
ATF1	LINC00998	FALSE	1	dbcorrdb__POLR2AphosphoS2__ENCSR000ECT_1__m1	4.6	10kb	w0.001	0.155609	0.00102708
ATF1	LMBRD2	FALSE	1	dbcorrdb__POLR2AphosphoS2__ENCSR000ECT_1__m1	4.6	10kb	w0.001	0.0927374	0.00258939
ATF1	LZIC	FALSE	1	dbcorrdb__POLR2AphosphoS2__ENCSR000ECT_1__m1	4.6	10kb	w0.001	0.0829729	0.001072
ATF1	MAFB	FALSE	2	dbcorrdb__POLR2AphosphoS2__ENCSR000ECT_1__m1	4.6	10kb	w0.001	0.113441	0.00112075
ATF1	MANBAL	FALSE	1	dbcorrdb__POLR2AphosphoS2__ENCSR000ECT_1__m1	4.6	10kb	w0.001	0.210924	0.00204446
ATF1	MAP2K4	FALSE	1	dbcorrdb__POLR2AphosphoS2__ENCSR000ECT_1__m1	4.6	10kb	w0.001	0.114024	0.00132262
ATF1	MAP3K11	FALSE	1	dbcorrdb__POLR2AphosphoS2__ENCSR000ECT_1__m1	4.6	10kb	w0.001	0.146881	0.00147388
ATF1	MAP3K7	FALSE	1	dbcorrdb__POLR2AphosphoS2__ENCSR000ECT_1__m1	4.6	10kb	w0.001	0.12461	0.00102499
ATF1	MBD5	FALSE	1	dbcorrdb__POLR2AphosphoS2__ENCSR000ECT_1__m1	4.6	10kb	w0.001	0.12423	0.00139485
ATF1	MCRS1	FALSE	1	dbcorrdb__POLR2AphosphoS2__ENCSR000ECT_1__m1	4.6	10kb	w0.001	0.141738	0.00104023
ATF1	METRN	FALSE	1	dbcorrdb__POLR2AphosphoS2__ENCSR000ECT_1__m1	4.6	10kb	w0.001	0.181615	0.0011186
ATF1	MFN1	FALSE	1	dbcorrdb__POLR2AphosphoS2__ENCSR000ECT_1__m1	4.6	10kb	w0.001	0.0439562	0.0011426
ATF1	MGEA5	FALSE	1	dbcorrdb__POLR2AphosphoS2__ENCSR000ECT_1__m1	4.6	10kb	w0.001	0.157946	0.00111089
ATF1	MID1IP1	FALSE	1	dbcorrdb__POLR2AphosphoS2__ENCSR000ECT_1__m1	4.6	10kb	w0.001	0.142567	0.00215374
ATF1	MON1B	FALSE	1	dbcorrdb__POLR2AphosphoS2__ENCSR000ECT_1__m1	4.6	10kb	w0.001	0.0609118	0.00151803
ATF1	MRPS22	FALSE	1	dbcorrdb__POLR2AphosphoS2__ENCSR000ECT_1__m1	4.6	10kb	w0.001	0.0855142	0.00139333
ATF1	MTERF4	FALSE	1	dbcorrdb__POLR2AphosphoS2__ENCSR000ECT_1__m1	4.6	10kb	w0.001	0.0735265	0.00136428
ATF1	MTSS1	FALSE	2	dbcorrdb__POLR2AphosphoS2__ENCSR000ECT_1__m1	4.6	10kb	w0.001	0.123397	0.00154773
ATF1	MYADM	FALSE	2	dbcorrdb__POLR2AphosphoS2__ENCSR000ECT_1__m1	4.6	10kb	w0.001	0.0985109	0.00145151
ATF1	MYO19	FALSE	1	dbcorrdb__POLR2AphosphoS2__ENCSR000ECT_1__m1	4.6	10kb	w0.001	0.201582	0.0010137
ATF1	NAA15	FALSE	1	dbcorrdb__POLR2AphosphoS2__ENCSR000ECT_1__m1	4.6	10kb	w0.001	0.0786489	0.00102561
ATF1	NACC2	FALSE	2	dbcorrdb__POLR2AphosphoS2__ENCSR000ECT_1__m1	4.6	10kb	w0.001	0.148163	0.00105751
ATF1	NAP1L4	FALSE	2	dbcorrdb__POLR2AphosphoS2__ENCSR000ECT_1__m1	4.6	10kb	w0.001	0.195103	0.00160071
ATF1	NARF	FALSE	1	dbcorrdb__POLR2AphosphoS2__ENCSR000ECT_1__m1	4.6	10kb	w0.001	0.106928	0.00146906
ATF1	NAT9	FALSE	1	dbcorrdb__POLR2AphosphoS2__ENCSR000ECT_1__m1	4.6	10kb	w0.001	0.100388	0.00107838
ATF1	NBN	FALSE	1	dbcorrdb__POLR2AphosphoS2__ENCSR000ECT_1__m1	4.6	10kb	w0.001	0.170434	0.0018152
ATF1	NCOA3	FALSE	2	dbcorrdb__POLR2AphosphoS2__ENCSR000ECT_1__m1	4.6	10kb	w0.001	0.102362	0.00178884
ATF1	NDUFAF1	FALSE	1	dbcorrdb__POLR2AphosphoS2__ENCSR000ECT_1__m1	4.6	10kb	w0.001	0.0440844	0.00154993
ATF1	NECAP1	FALSE	1	dbcorrdb__POLR2AphosphoS2__ENCSR000ECT_1__m1	4.6	10kb	w0.001	0.060776	0.00150985
ATF1	NECAP2	FALSE	1	dbcorrdb__POLR2AphosphoS2__ENCSR000ECT_1__m1	4.6	10kb	w0.001	0.108553	0.00111828
ATF1	NEIL2	FALSE	1	dbcorrdb__POLR2AphosphoS2__ENCSR000ECT_1__m1	4.6	10kb	w0.001	0.133292	0.00343573
ATF1	NET1	FALSE	1	dbcorrdb__POLR2AphosphoS2__ENCSR000ECT_1__m1	4.6	10kb	w0.001	0.14533	0.00132959
ATF1	NFS1	FALSE	1	dbcorrdb__POLR2AphosphoS2__ENCSR000ECT_1__m1	4.6	10kb	w0.001	0.113583	0.00115195
ATF1	NIP7	FALSE	1	dbcorrdb__POLR2AphosphoS2__ENCSR000ECT_1__m1	4.6	10kb	w0.001	0.0994107	0.00114843
ATF1	NOC2L	FALSE	1	dbcorrdb__POLR2AphosphoS2__ENCSR000ECT_1__m1	4.6	10kb	w0.001	0.141369	0.00215293
ATF1	NOL12	FALSE	1	dbcorrdb__POLR2AphosphoS2__ENCSR000ECT_1__m1	4.6	10kb	w0.001	0.0737881	0.00111977
ATF1	NOL4L	FALSE	1	dbcorrdb__POLR2AphosphoS2__ENCSR000ECT_1__m1	4.6	10kb	w0.001	0.087814	0.0010827
ATF1	NPEPL1	FALSE	1	dbcorrdb__POLR2AphosphoS2__ENCSR000ECT_1__m1	4.6	10kb	w0.001	0.091019	0.0012347
ATF1	NR1H2	FALSE	1	dbcorrdb__POLR2AphosphoS2__ENCSR000ECT_1__m1	4.6	10kb	w0.001	0.159196	0.00126405
ATF1	NR1H3	FALSE	2	dbcorrdb__POLR2AphosphoS2__ENCSR000ECT_1__m1	4.6	10kb	w0.001	0.113477	0.00284736
ATF1	NUMB	FALSE	2	dbcorrdb__POLR2AphosphoS2__ENCSR000ECT_1__m1	4.6	10kb	w0.001	0.153973	0.0011634
ATF1	NUP35	FALSE	1	dbcorrdb__POLR2AphosphoS2__ENCSR000ECT_1__m1	4.6	10kb	w0.001	0.0419684	0.00219583
ATF1	NUP54	FALSE	1	dbcorrdb__POLR2AphosphoS2__ENCSR000ECT_1__m1	4.6	10kb	w0.001	0.0658648	0.00117979
ATF1	OARD1	FALSE	1	dbcorrdb__POLR2AphosphoS2__ENCSR000ECT_1__m1	4.6	10kb	w0.001	0.159626	0.001266
ATF1	ODC1	FALSE	2	dbcorrdb__POLR2AphosphoS2__ENCSR000ECT_1__m1	4.6	10kb	w0.001	0.149171	0.00163963
ATF1	OGG1	FALSE	1	dbcorrdb__POLR2AphosphoS2__ENCSR000ECT_1__m1	4.6	10kb	w0.001	0.0488819	0.00106453
ATF1	OSBPL1A	FALSE	2	dbcorrdb__POLR2AphosphoS2__ENCSR000ECT_1__m1	4.6	10kb	w0.001	0.124003	0.00116531
ATF1	P4HA2	FALSE	2	dbcorrdb__POLR2AphosphoS2__ENCSR000ECT_1__m1	4.6	10kb	w0.001	0.138507	0.00231286
ATF1	PABPC4	FALSE	1	dbcorrdb__POLR2AphosphoS2__ENCSR000ECT_1__m1	4.6	10kb	w0.001	0.161488	0.0015304
ATF1	PACS2	FALSE	2	dbcorrdb__POLR2AphosphoS2__ENCSR000ECT_1__m1	4.6	10kb	w0.001	0.133285	0.00120078
ATF1	PAK4	FALSE	1	dbcorrdb__POLR2AphosphoS2__ENCSR000ECT_1__m1	4.6	10kb	w0.001	0.156927	0.00140451
ATF1	PAQR5	FALSE	2	dbcorrdb__POLR2AphosphoS2__ENCSR000ECT_1__m1	4.6	10kb	w0.001	0.144965	0.00112183
ATF1	PARP3	FALSE	1	dbcorrdb__POLR2AphosphoS2__ENCSR000ECT_1__m1	4.6	10kb	w0.001	0.114053	0.00421365
ATF1	PBX3	FALSE	1	dbcorrdb__POLR2AphosphoS2__ENCSR000ECT_1__m1	4.6	10kb	w0.001	0.153338	0.00122487
ATF1	PCM1	FALSE	2	dbcorrdb__POLR2AphosphoS2__ENCSR000ECT_1__m1	4.6	10kb	w0.001	0.200802	0.0014544
ATF1	PDCD11	FALSE	1	dbcorrdb__POLR2AphosphoS2__ENCSR000ECT_1__m1	4.6	10kb	w0.001	0.112372	0.00116722
ATF1	PDE8A	FALSE	1	dbcorrdb__POLR2AphosphoS2__ENCSR000ECT_1__m1	4.6	10kb	w0.001	0.16434	0.00391998
ATF1	PDGFRB	FALSE	1	dbcorrdb__POLR2AphosphoS2__ENCSR000ECT_1__m1	4.6	10kb	w0.001	0.0327406	0.00112163
ATF1	PDLIM1	FALSE	1	dbcorrdb__POLR2AphosphoS2__ENCSR000ECT_1__m1	4.6	10kb	w0.001	0.177964	0.00104679
ATF1	PGM2	FALSE	1	dbcorrdb__POLR2AphosphoS2__ENCSR000ECT_1__m1	4.6	10kb	w0.001	0.0536654	0.00128595
ATF1	PGM3	FALSE	1	dbcorrdb__POLR2AphosphoS2__ENCSR000ECT_1__m1	4.6	10kb	w0.001	0.098376	0.00112476
ATF1	PIGT	FALSE	1	dbcorrdb__POLR2AphosphoS2__ENCSR000ECT_1__m1	4.6	10kb	w0.001	0.128865	0.00162276
ATF1	PIKFYVE	FALSE	1	dbcorrdb__POLR2AphosphoS2__ENCSR000ECT_1__m1	4.6	10kb	w0.001	0.138079	0.00119165
ATF1	PIP5K1A	FALSE	2	dbcorrdb__POLR2AphosphoS2__ENCSR000ECT_1__m1	4.6	10kb	w0.001	0.156675	0.00139482
ATF1	PKN1	FALSE	2	dbcorrdb__POLR2AphosphoS2__ENCSR000ECT_1__m1	4.6	10kb	w0.001	0.13324	0.00140766
ATF1	PLA2G15	FALSE	2	dbcorrdb__POLR2AphosphoS2__ENCSR000ECT_1__m1	4.6	10kb	w0.001	0.120185	0.00205516
ATF1	PLEKHA2	FALSE	2	dbcorrdb__POLR2AphosphoS2__ENCSR000ECT_1__m1	4.6	10kb	w0.001	0.154995	0.00131892
ATF1	PLEKHA6	FALSE	2	dbcorrdb__POLR2AphosphoS2__ENCSR000ECT_1__m1	4.6	10kb	w0.001	0.199171	0.00196974
ATF1	PLRG1	FALSE	1	dbcorrdb__POLR2AphosphoS2__ENCSR000ECT_1__m1	4.6	10kb	w0.001	0.0890757	0.00264617
ATF1	PMM1	FALSE	1	dbcorrdb__POLR2AphosphoS2__ENCSR000ECT_1__m1	4.6	10kb	w0.001	0.150755	0.00112448
ATF1	PMPCB	FALSE	2	dbcorrdb__POLR2AphosphoS2__ENCSR000ECT_1__m1	4.6	10kb	w0.001	0.125839	0.00150055
ATF1	POLDIP2	FALSE	1	dbcorrdb__POLR2AphosphoS2__ENCSR000ECT_1__m1	4.6	10kb	w0.001	0.189327	0.00178342
ATF1	POLR2C	FALSE	1	dbcorrdb__POLR2AphosphoS2__ENCSR000ECT_1__m1	4.6	10kb	w0.001	0.138604	0.00108998
ATF1	POLR3H	FALSE	1	dbcorrdb__POLR2AphosphoS2__ENCSR000ECT_1__m1	4.6	10kb	w0.001	0.0948251	0.00101686
ATF1	POP5	FALSE	2	dbcorrdb__POLR2AphosphoS2__ENCSR000ECT_1__m1	4.6	10kb	w0.001	0.111347	0.00153351
ATF1	PPHLN1	FALSE	1	dbcorrdb__POLR2AphosphoS2__ENCSR000ECT_1__m1	4.6	10kb	w0.001	0.147893	0.00150005
ATF1	PPIF	FALSE	2	dbcorrdb__POLR2AphosphoS2__ENCSR000ECT_1__m1	4.6	10kb	w0.001	0.140313	0.00148769
ATF1	PPIL3	FALSE	1	dbcorrdb__POLR2AphosphoS2__ENCSR000ECT_1__m1	4.6	10kb	w0.001	0.15483	0.00220005
ATF1	PPM1B	FALSE	2	dbcorrdb__POLR2AphosphoS2__ENCSR000ECT_1__m1	4.6	10kb	w0.001	0.150368	0.00154708
ATF1	PPP6R1	FALSE	2	dbcorrdb__POLR2AphosphoS2__ENCSR000ECT_1__m1	4.6	10kb	w0.001	0.145185	0.0025554
ATF1	PRKAB2	FALSE	2	dbcorrdb__POLR2AphosphoS2__ENCSR000ECT_1__m1	4.6	10kb	w0.001	0.143343	0.00100594
ATF1	PRKACB	FALSE	1	dbcorrdb__POLR2AphosphoS2__ENCSR000ECT_1__m1	4.6	10kb	w0.001	0.127207	0.00118494
ATF1	PRKCSH	FALSE	1	dbcorrdb__POLR2AphosphoS2__ENCSR000ECT_1__m1	4.6	10kb	w0.001	0.192763	0.00107376
ATF1	PRRG2	FALSE	1	dbcorrdb__POLR2AphosphoS2__ENCSR000ECT_1__m1	4.6	10kb	w0.001	0.144424	0.00174897
ATF1	PSENEN	FALSE	1	dbcorrdb__POLR2AphosphoS2__ENCSR000ECT_1__m1	4.6	10kb	w0.001	0.163948	0.00193308
ATF1	PSMB1	FALSE	1	dbcorrdb__POLR2AphosphoS2__ENCSR000ECT_1__m1	4.6	10kb	w0.001	0.194434	0.00100328
ATF1	PSMC1	FALSE	1	dbcorrdb__POLR2AphosphoS2__ENCSR000ECT_1__m1	4.6	10kb	w0.001	0.161258	0.00138606
ATF1	PSMC2	FALSE	1	dbcorrdb__POLR2AphosphoS2__ENCSR000ECT_1__m1	4.6	10kb	w0.001	0.114874	0.0011856
ATF1	PSMD13	FALSE	2	dbcorrdb__POLR2AphosphoS2__ENCSR000ECT_1__m1	4.6	10kb	w0.001	0.124011	0.00114978
ATF1	PTBP1	FALSE	2	dbcorrdb__POLR2AphosphoS2__ENCSR000ECT_1__m1	4.6	10kb	w0.001	0.203509	0.00131169
ATF1	PUM1	FALSE	2	dbcorrdb__POLR2AphosphoS2__ENCSR000ECT_1__m1	4.6	10kb	w0.001	0.196562	0.00137469
ATF1	PVALB	FALSE	1	dbcorrdb__POLR2AphosphoS2__ENCSR000ECT_1__m1	4.6	10kb	w0.001	0.118365	0.00103662
ATF1	QKI	FALSE	1	dbcorrdb__POLR2AphosphoS2__ENCSR000ECT_1__m1	4.6	10kb	w0.001	0.171148	0.00105621
ATF1	RAB35	FALSE	1	dbcorrdb__POLR2AphosphoS2__ENCSR000ECT_1__m1	4.6	10kb	w0.001	0.133361	0.00225025
ATF1	RAB3GAP1	FALSE	1	dbcorrdb__POLR2AphosphoS2__ENCSR000ECT_1__m1	4.6	10kb	w0.001	0.105215	0.00105336
ATF1	RAE1	FALSE	1	dbcorrdb__POLR2AphosphoS2__ENCSR000ECT_1__m1	4.6	10kb	w0.001	0.193806	0.00660072
ATF1	RBM12	FALSE	2	dbcorrdb__POLR2AphosphoS2__ENCSR000ECT_1__m1	4.6	10kb	w0.001	0.12602	0.00102105
ATF1	RBM43	FALSE	1	dbcorrdb__POLR2AphosphoS2__ENCSR000ECT_1__m1	4.6	10kb	w0.001	0.0849059	0.00114937
ATF1	RBPMS2	FALSE	1	dbcorrdb__POLR2AphosphoS2__ENCSR000ECT_1__m1	4.6	10kb	w0.001	0.10233	0.00252788
ATF1	RCHY1	FALSE	2	dbcorrdb__POLR2AphosphoS2__ENCSR000ECT_1__m1	4.6	10kb	w0.001	0.116036	0.00117733
ATF1	REPS1	FALSE	1	dbcorrdb__POLR2AphosphoS2__ENCSR000ECT_1__m1	4.6	10kb	w0.001	0.13068	0.00317283
ATF1	REV3L	FALSE	1	dbcorrdb__POLR2AphosphoS2__ENCSR000ECT_1__m1	4.6	10kb	w0.001	0.13315	0.00184704
ATF1	RIC8A	FALSE	1	dbcorrdb__POLR2AphosphoS2__ENCSR000ECT_1__m1	4.6	10kb	w0.001	0.17697	0.0024413
ATF1	RNASEK-C17orf49	FALSE	2	dbcorrdb__POLR2AphosphoS2__ENCSR000ECT_1__m1	4.6	10kb	w0.001	0.0438526	0.00161567
ATF1	RNF10	FALSE	1	dbcorrdb__POLR2AphosphoS2__ENCSR000ECT_1__m1	4.6	10kb	w0.001	0.202957	0.00217665
ATF1	RNF121	FALSE	1	dbcorrdb__POLR2AphosphoS2__ENCSR000ECT_1__m1	4.6	10kb	w0.001	0.104781	0.00259863
ATF1	RNF168	FALSE	1	dbcorrdb__POLR2AphosphoS2__ENCSR000ECT_1__m1	4.6	10kb	w0.001	0.108882	0.00505078
ATF1	RNF185	FALSE	2	dbcorrdb__POLR2AphosphoS2__ENCSR000ECT_1__m1	4.6	10kb	w0.001	0.126248	0.00130944
ATF1	RNF6	FALSE	1	dbcorrdb__POLR2AphosphoS2__ENCSR000ECT_1__m1	4.6	10kb	w0.001	0.146051	0.00337262
ATF1	RRP9	FALSE	1	dbcorrdb__POLR2AphosphoS2__ENCSR000ECT_1__m1	4.6	10kb	w0.001	0.146531	0.00222565
ATF1	SAMD4A	FALSE	1	dbcorrdb__POLR2AphosphoS2__ENCSR000ECT_1__m1	4.6	10kb	w0.001	0.0655544	0.00113927
ATF1	SAMM50	FALSE	1	dbcorrdb__POLR2AphosphoS2__ENCSR000ECT_1__m1	4.6	10kb	w0.001	0.0867028	0.00103959
ATF1	SART1	FALSE	1	dbcorrdb__POLR2AphosphoS2__ENCSR000ECT_1__m1	4.6	10kb	w0.001	0.107068	0.00169133
ATF1	SCAF4	FALSE	2	dbcorrdb__POLR2AphosphoS2__ENCSR000ECT_1__m1	4.6	10kb	w0.001	0.0842304	0.0017932
ATF1	SCMH1	FALSE	1	dbcorrdb__POLR2AphosphoS2__ENCSR000ECT_1__m1	4.6	10kb	w0.001	0.0971367	0.00132299
ATF1	SDCCAG3	FALSE	1	dbcorrdb__POLR2AphosphoS2__ENCSR000ECT_1__m1	4.6	10kb	w0.001	0.0944012	0.00313148
ATF1	SDHAF2	FALSE	1	dbcorrdb__POLR2AphosphoS2__ENCSR000ECT_1__m1	4.6	10kb	w0.001	0.142701	0.00160058
ATF1	SEC13	FALSE	1	dbcorrdb__POLR2AphosphoS2__ENCSR000ECT_1__m1	4.6	10kb	w0.001	0.0996647	0.00121386
ATF1	SEC31A	FALSE	1	dbcorrdb__POLR2AphosphoS2__ENCSR000ECT_1__m1	4.6	10kb	w0.001	0.156849	0.00129264
ATF1	SECISBP2	FALSE	1	dbcorrdb__POLR2AphosphoS2__ENCSR000ECT_1__m1	4.6	10kb	w0.001	0.151299	0.00101895
ATF1	2022-09-10	FALSE	1	dbcorrdb__POLR2AphosphoS2__ENCSR000ECT_1__m1	4.6	10kb	w0.001	0.133073	0.00105389
ATF1	SESTD1	FALSE	2	dbcorrdb__POLR2AphosphoS2__ENCSR000ECT_1__m1	4.6	10kb	w0.001	0.188278	0.00197145
ATF1	SF3B3	FALSE	1	dbcorrdb__POLR2AphosphoS2__ENCSR000ECT_1__m1	4.6	10kb	w0.001	0.0884238	0.00346422
ATF1	SFSWAP	FALSE	1	dbcorrdb__POLR2AphosphoS2__ENCSR000ECT_1__m1	4.6	10kb	w0.001	0.0640823	0.00122667
ATF1	SFXN1	FALSE	1	dbcorrdb__POLR2AphosphoS2__ENCSR000ECT_1__m1	4.6	10kb	w0.001	0.0792879	0.00102536
ATF1	SLC25A46	FALSE	1	dbcorrdb__POLR2AphosphoS2__ENCSR000ECT_1__m1	4.6	10kb	w0.001	0.147112	0.00149254
ATF1	SLC30A6	FALSE	1	dbcorrdb__POLR2AphosphoS2__ENCSR000ECT_1__m1	4.6	10kb	w0.001	0.12072	0.00130384
ATF1	SLC35A4	FALSE	1	dbcorrdb__POLR2AphosphoS2__ENCSR000ECT_1__m1	4.6	10kb	w0.001	0.108778	0.00284979
ATF1	SLC35A5	FALSE	1	dbcorrdb__POLR2AphosphoS2__ENCSR000ECT_1__m1	4.6	10kb	w0.001	0.0351288	0.00300791
ATF1	SLC35B2	FALSE	2	dbcorrdb__POLR2AphosphoS2__ENCSR000ECT_1__m1	4.6	10kb	w0.001	0.163588	0.00132301
ATF1	SLC35E2B	FALSE	1	dbcorrdb__POLR2AphosphoS2__ENCSR000ECT_1__m1	4.6	10kb	w0.001	0.165283	0.00107661
ATF1	SLC39A1	FALSE	2	dbcorrdb__POLR2AphosphoS2__ENCSR000ECT_1__m1	4.6	10kb	w0.001	0.180483	0.00110382
ATF1	SLC4A1AP	FALSE	1	dbcorrdb__POLR2AphosphoS2__ENCSR000ECT_1__m1	4.6	10kb	w0.001	0.120866	0.00210856
ATF1	SMARCD1	FALSE	1	dbcorrdb__POLR2AphosphoS2__ENCSR000ECT_1__m1	4.6	10kb	w0.001	0.170107	0.00117224
ATF1	SNHG21	FALSE	1	dbcorrdb__POLR2AphosphoS2__ENCSR000ECT_1__m1	4.6	10kb	w0.001	0.145523	0.00206691
ATF1	SNN	FALSE	2	dbcorrdb__POLR2AphosphoS2__ENCSR000ECT_1__m1	4.6	10kb	w0.001	0.141189	0.00152072
ATF1	SOS2	FALSE	1	dbcorrdb__POLR2AphosphoS2__ENCSR000ECT_1__m1	4.6	10kb	w0.001	0.0793689	0.00122422
ATF1	SPATS2	FALSE	2	dbcorrdb__POLR2AphosphoS2__ENCSR000ECT_1__m1	4.6	10kb	w0.001	0.132046	0.00145649
ATF1	SPECC1L	FALSE	2	dbcorrdb__POLR2AphosphoS2__ENCSR000ECT_1__m1	4.6	10kb	w0.001	0.140496	0.00129028
ATF1	SRC	FALSE	2	dbcorrdb__POLR2AphosphoS2__ENCSR000ECT_1__m1	4.6	10kb	w0.001	0.0891985	0.00163037
ATF1	SRD5A1	FALSE	1	dbcorrdb__POLR2AphosphoS2__ENCSR000ECT_1__m1	4.6	10kb	w0.001	0.107285	0.00197353
ATF1	SS18L2	FALSE	1	dbcorrdb__POLR2AphosphoS2__ENCSR000ECT_1__m1	4.6	10kb	w0.001	0.0981178	0.00105553
ATF1	SSBP2	FALSE	1	dbcorrdb__POLR2AphosphoS2__ENCSR000ECT_1__m1	4.6	10kb	w0.001	0.0873808	0.00143087
ATF1	SSH1	FALSE	1	dbcorrdb__POLR2AphosphoS2__ENCSR000ECT_1__m1	4.6	10kb	w0.001	0.102113	0.00168321
ATF1	SSRP1	FALSE	1	dbcorrdb__POLR2AphosphoS2__ENCSR000ECT_1__m1	4.6	10kb	w0.001	0.12017	0.00253868
ATF1	ST3GAL4	FALSE	1	dbcorrdb__POLR2AphosphoS2__ENCSR000ECT_1__m1	4.6	10kb	w0.001	0.09114	0.00163402
ATF1	ST5	FALSE	1	dbcorrdb__POLR2AphosphoS2__ENCSR000ECT_1__m1	4.6	10kb	w0.001	0.18411	0.00112174
ATF1	ST6GALNAC2	FALSE	2	dbcorrdb__POLR2AphosphoS2__ENCSR000ECT_1__m1	4.6	10kb	w0.001	0.0494301	0.00169074
ATF1	STAM2	FALSE	1	dbcorrdb__POLR2AphosphoS2__ENCSR000ECT_1__m1	4.6	10kb	w0.001	0.112554	0.00288938
ATF1	STAT5B	FALSE	2	dbcorrdb__POLR2AphosphoS2__ENCSR000ECT_1__m1	4.6	10kb	w0.001	0.10716	0.0013337
ATF1	STK39	FALSE	1	dbcorrdb__POLR2AphosphoS2__ENCSR000ECT_1__m1	4.6	10kb	w0.001	0.099156	0.00123924
ATF1	STK40	FALSE	1	dbcorrdb__POLR2AphosphoS2__ENCSR000ECT_1__m1	4.6	10kb	w0.001	0.0702585	0.00104309
ATF1	STX3	FALSE	2	dbcorrdb__POLR2AphosphoS2__ENCSR000ECT_1__m1	4.6	10kb	w0.001	0.135861	0.00105427
ATF1	TAPT1	FALSE	2	dbcorrdb__POLR2AphosphoS2__ENCSR000ECT_1__m1	4.6	10kb	w0.001	0.10785	0.00249275
ATF1	TBC1D14	FALSE	1	dbcorrdb__POLR2AphosphoS2__ENCSR000ECT_1__m1	4.6	10kb	w0.001	0.142196	0.00107638
ATF1	TBL1X	FALSE	2	dbcorrdb__POLR2AphosphoS2__ENCSR000ECT_1__m1	4.6	10kb	w0.001	0.13112	0.00108584
ATF1	TBRG1	FALSE	1	dbcorrdb__POLR2AphosphoS2__ENCSR000ECT_1__m1	4.6	10kb	w0.001	0.150591	0.00132539
ATF1	TBXAS1	FALSE	1	dbcorrdb__POLR2AphosphoS2__ENCSR000ECT_1__m1	4.6	10kb	w0.001	0.1199	0.00287641
ATF1	TFAP2A	FALSE	1	dbcorrdb__POLR2AphosphoS2__ENCSR000ECT_1__m1	4.6	10kb	w0.001	0.153889	0.00108228
ATF1	TFIP11	FALSE	2	dbcorrdb__POLR2AphosphoS2__ENCSR000ECT_1__m1	4.6	10kb	w0.001	0.0609066	0.00121775
ATF1	THAP11	FALSE	1	dbcorrdb__POLR2AphosphoS2__ENCSR000ECT_1__m1	4.6	10kb	w0.001	0.132735	0.00183001
ATF1	THAP5	FALSE	2	dbcorrdb__POLR2AphosphoS2__ENCSR000ECT_1__m1	4.6	10kb	w0.001	0.172386	0.00475913
ATF1	THAP6	FALSE	1	dbcorrdb__POLR2AphosphoS2__ENCSR000ECT_1__m1	4.6	10kb	w0.001	0.0799127	0.0011474
ATF1	THAP9-AS1	FALSE	1	dbcorrdb__POLR2AphosphoS2__ENCSR000ECT_1__m1	4.6	10kb	w0.001	0.0603003	0.00142733
ATF1	THOC5	FALSE	1	dbcorrdb__POLR2AphosphoS2__ENCSR000ECT_1__m1	4.6	10kb	w0.001	0.122059	0.00174196
ATF1	TKFC	FALSE	1	dbcorrdb__POLR2AphosphoS2__ENCSR000ECT_1__m1	4.6	10kb	w0.001	0.0377953	0.00144808
ATF1	TMEM138	FALSE	1	dbcorrdb__POLR2AphosphoS2__ENCSR000ECT_1__m1	4.6	10kb	w0.001	0.110843	0.0010193
ATF1	TMEM161B-AS1	FALSE	2	dbcorrdb__POLR2AphosphoS2__ENCSR000ECT_1__m1	4.6	10kb	w0.001	0.168709	0.00232404
ATF1	TMEM41B	FALSE	1	dbcorrdb__POLR2AphosphoS2__ENCSR000ECT_1__m1	4.6	10kb	w0.001	0.217084	0.00173798
ATF1	TNFRSF1B	FALSE	1	dbcorrdb__POLR2AphosphoS2__ENCSR000ECT_1__m1	4.6	10kb	w0.001	0.0619598	0.00113266
ATF1	TOLLIP	FALSE	1	dbcorrdb__POLR2AphosphoS2__ENCSR000ECT_1__m1	4.6	10kb	w0.001	0.122793	0.00135291
ATF1	TOR3A	FALSE	1	dbcorrdb__POLR2AphosphoS2__ENCSR000ECT_1__m1	4.6	10kb	w0.001	0.120944	0.0012124
ATF1	TPP2	FALSE	2	dbcorrdb__POLR2AphosphoS2__ENCSR000ECT_1__m1	4.6	10kb	w0.001	0.0616361	0.0013635
ATF1	TRIM4	FALSE	1	dbcorrdb__POLR2AphosphoS2__ENCSR000ECT_1__m1	4.6	10kb	w0.001	0.136832	0.0023775
ATF1	TRMT10B	FALSE	1	dbcorrdb__POLR2AphosphoS2__ENCSR000ECT_1__m1	4.6	10kb	w0.001	0.10782	0.0010477
ATF1	TRMT10C	FALSE	2	dbcorrdb__POLR2AphosphoS2__ENCSR000ECT_1__m1	4.6	10kb	w0.001	0.149064	0.00135654
ATF1	TRMT11	FALSE	1	dbcorrdb__POLR2AphosphoS2__ENCSR000ECT_1__m1	4.6	10kb	w0.001	0.112541	0.00256478
ATF1	TSC22D4	FALSE	1	dbcorrdb__POLR2AphosphoS2__ENCSR000ECT_1__m1	4.6	10kb	w0.001	0.135487	0.0013241
ATF1	TXLNG	FALSE	1	dbcorrdb__POLR2AphosphoS2__ENCSR000ECT_1__m1	4.6	10kb	w0.001	0.108393	0.00180187
ATF1	UBE2T	FALSE	2	dbcorrdb__POLR2AphosphoS2__ENCSR000ECT_1__m1	4.6	10kb	w0.001	0.0599319	0.00100328
ATF1	UBXN2B	FALSE	1	dbcorrdb__POLR2AphosphoS2__ENCSR000ECT_1__m1	4.6	10kb	w0.001	0.122549	0.00114244
ATF1	UFD1L	FALSE	1	dbcorrdb__POLR2AphosphoS2__ENCSR000ECT_1__m1	4.6	10kb	w0.001	0.159421	0.00125165
ATF1	USE1	FALSE	1	dbcorrdb__POLR2AphosphoS2__ENCSR000ECT_1__m1	4.6	10kb	w0.001	0.160743	0.00123038
ATF1	USP16	FALSE	1	dbcorrdb__POLR2AphosphoS2__ENCSR000ECT_1__m1	4.6	10kb	w0.001	0.149849	0.0011312
ATF1	VAC14	FALSE	1	dbcorrdb__POLR2AphosphoS2__ENCSR000ECT_1__m1	4.6	10kb	w0.001	0.0741584	0.00120111
ATF1	VMA21	FALSE	2	dbcorrdb__POLR2AphosphoS2__ENCSR000ECT_1__m1	4.6	10kb	w0.001	0.136885	0.00114626
ATF1	VPS39	FALSE	1	dbcorrdb__POLR2AphosphoS2__ENCSR000ECT_1__m1	4.6	10kb	w0.001	0.083219	0.00100348
ATF1	WDR83	FALSE	1	dbcorrdb__POLR2AphosphoS2__ENCSR000ECT_1__m1	4.6	10kb	w0.001	0.0678108	0.00213822
ATF1	WDR91	FALSE	1	dbcorrdb__POLR2AphosphoS2__ENCSR000ECT_1__m1	4.6	10kb	w0.001	0.091328	0.0011178
ATF1	WRAP73	FALSE	1	dbcorrdb__POLR2AphosphoS2__ENCSR000ECT_1__m1	4.6	10kb	w0.001	0.144367	0.00474101
ATF1	XPO6	FALSE	1	dbcorrdb__POLR2AphosphoS2__ENCSR000ECT_1__m1	4.6	10kb	w0.001	0.0515208	0.00177285
ATF1	YAE1D1	FALSE	1	dbcorrdb__POLR2AphosphoS2__ENCSR000ECT_1__m1	4.6	10kb	w0.001	0.0727355	0.00198552
ATF1	YKT6	FALSE	2	dbcorrdb__POLR2AphosphoS2__ENCSR000ECT_1__m1	4.6	10kb	w0.001	0.137031	0.00117829
ATF1	YME1L1	FALSE	1	dbcorrdb__POLR2AphosphoS2__ENCSR000ECT_1__m1	4.6	10kb	w0.001	0.181558	0.0019222
ATF1	ZDHHC4	FALSE	2	dbcorrdb__POLR2AphosphoS2__ENCSR000ECT_1__m1	4.6	10kb	w0.001	0.180048	0.00132757
ATF1	ZFAT	FALSE	1	dbcorrdb__POLR2AphosphoS2__ENCSR000ECT_1__m1	4.6	10kb	w0.001	0.0665376	0.00115044
ATF1	ZMYM5	FALSE	1	dbcorrdb__POLR2AphosphoS2__ENCSR000ECT_1__m1	4.6	10kb	w0.001	0.086855	0.00134276
ATF1	ZNF24	FALSE	1	dbcorrdb__POLR2AphosphoS2__ENCSR000ECT_1__m1	4.6	10kb	w0.001	0.127096	0.00114906
ATF1	ZNF330	FALSE	2	dbcorrdb__POLR2AphosphoS2__ENCSR000ECT_1__m1	4.6	10kb	w0.001	0.112172	0.00150274
ATF1	ZNF480	FALSE	1	dbcorrdb__POLR2AphosphoS2__ENCSR000ECT_1__m1	4.6	10kb	w0.001	0.0618664	0.00132554
ATF1	ZNF511	FALSE	1	dbcorrdb__POLR2AphosphoS2__ENCSR000ECT_1__m1	4.6	10kb	w0.001	0.155273	0.0017902
ATF1	ZNF518A	FALSE	1	dbcorrdb__POLR2AphosphoS2__ENCSR000ECT_1__m1	4.6	10kb	w0.001	0.12176	0.00257698
ATF1	ZNF611	FALSE	1	dbcorrdb__POLR2AphosphoS2__ENCSR000ECT_1__m1	4.6	10kb	w0.001	0.122219	0.00100719
ATF1	ZNF622	FALSE	1	dbcorrdb__POLR2AphosphoS2__ENCSR000ECT_1__m1	4.6	10kb	w0.001	0.110001	0.00105051
ATF1	ZNF644	FALSE	1	dbcorrdb__POLR2AphosphoS2__ENCSR000ECT_1__m1	4.6	10kb	w0.001	0.139739	0.00105721
ATF1	ZNF75A	FALSE	1	dbcorrdb__POLR2AphosphoS2__ENCSR000ECT_1__m1	4.6	10kb	w0.001	0.133606	0.00118467
ATF1	ZNF780A	FALSE	1	dbcorrdb__POLR2AphosphoS2__ENCSR000ECT_1__m1	4.6	10kb	w0.001	0.0514445	0.00108506
ATF1	ZNF84	FALSE	2	dbcorrdb__POLR2AphosphoS2__ENCSR000ECT_1__m1	4.6	10kb	w0.001	0.14292	0.00130004
ATF1	ZRANB2	FALSE	1	dbcorrdb__POLR2AphosphoS2__ENCSR000ECT_1__m1	4.6	10kb	w0.001	0.169421	0.00155661
ATF1	ABHD11	TRUE	3	cisbp__M0295	4.15	10kb	w0.001	0.152985	0.00113592
ATF1	ABT1	TRUE	3	cisbp__M0295	4.15	10kb	w0.001	0.0881939	0.00173141
ATF1	ADGRG1	TRUE	4	cisbp__M0295	4.15	10kb	w0.001	0.202608	0.00115827
ATF1	ADNP2	TRUE	3	cisbp__M0295	4.15	10kb	w0.001	0.110628	0.00126801
ATF1	AKAP13	TRUE	3	cisbp__M0295	4.15	10kb	w0.001	0.141567	0.0014498
ATF1	AKT2	TRUE	3	cisbp__M0295	4.15	10kb	w0.001	0.182997	0.00152806
ATF1	ALPK2	TRUE	3	cisbp__M0295	4.15	10kb	w0.001	0.0827371	0.00186438
ATF1	APBB2	TRUE	4	cisbp__M0295	4.15	10kb	w0.001	0.100114	0.00114831
ATF1	ARAP1	TRUE	4	cisbp__M0295	4.15	10kb	w0.001	0.114229	0.00118312
ATF1	AREG	TRUE	3	cisbp__M0295	4.15	10kb	w0.001	0.0774375	0.00106584
ATF1	ARHGAP21	TRUE	3	cisbp__M0295	4.15	10kb	w0.001	0.128126	0.00104604
ATF1	ARHGEF5	TRUE	2	cisbp__M0295	4.15	10kb	w0.001	0.143815	0.00117735
ATF1	ARHGEF7	TRUE	4	cisbp__M0295	4.15	10kb	w0.001	0.0603424	0.00138517
ATF1	ARID2	TRUE	3	cisbp__M0295	4.15	10kb	w0.001	0.0784978	0.00123394
ATF1	ARMCX6	TRUE	3	cisbp__M0295	4.15	10kb	w0.001	0.146616	0.00135749
ATF1	ARNTL	TRUE	3	cisbp__M0295	4.15	10kb	w0.001	0.0777895	0.00106893
ATF1	ATF1	TRUE	2	cisbp__M0295	4.15	10kb	w0.001	1	NA
ATF1	ATP11A	TRUE	1	jaspar__MA0604.1	4.15	10kb	w0.001	0.200775	0.00108632
ATF1	BAIAP2	TRUE	4	cisbp__M0295	4.15	10kb	w0.001	0.105145	0.0010197
ATF1	BANP	TRUE	3	cisbp__M0295	4.15	10kb	w0.001	0.10616	0.0010123
ATF1	BAZ2B	TRUE	4	cisbp__M0295	4.15	10kb	w0.001	0.179484	0.00134615
ATF1	BBOF1	TRUE	2	cisbp__M0295	4.15	10kb	w0.001	0.105849	0.00101678
ATF1	BCAR3	TRUE	4	cisbp__M0295	4.15	10kb	w0.001	0.057289	0.00168373
ATF1	BCL6	TRUE	4	cisbp__M0295	4.15	10kb	w0.001	0.18695	0.0023075
ATF1	BDH1	TRUE	4	cisbp__M0295	4.15	10kb	w0.001	0.0916634	0.0012082
ATF1	BIRC2	TRUE	4	cisbp__M0295	4.15	10kb	w0.001	0.171293	0.00119103
ATF1	BRD3	TRUE	4	cisbp__M0295	4.15	10kb	w0.001	0.1618	0.00101081
ATF1	BZW2	TRUE	2	cisbp__M0295	4.15	10kb	w0.001	0.0956327	0.00106555
ATF1	C11orf1	TRUE	2	cisbp__M0295	4.15	10kb	w0.001	0.0817709	0.00171053
ATF1	C17orf97	TRUE	2	cisbp__M0295	4.15	10kb	w0.001	0.0876501	0.00256839
ATF1	C1orf21	TRUE	4	cisbp__M0295	4.15	10kb	w0.001	0.0888142	0.00129889
ATF1	C20orf27	TRUE	2	cisbp__M0295	4.15	10kb	w0.001	0.123497	0.00106148
ATF1	C2orf49	TRUE	4	cisbp__M0295	4.15	10kb	w0.001	0.118613	0.00117538
ATF1	C5orf15	TRUE	3	cisbp__M0295	4.15	10kb	w0.001	0.18914	0.00102659
ATF1	CAP2	TRUE	3	cisbp__M0295	4.15	10kb	w0.001	0.0600008	0.0011109
ATF1	CCDC146	TRUE	3	cisbp__M0295	4.15	10kb	w0.001	0.14286	0.00103795
ATF1	CCDC66	TRUE	1	jaspar__MA0604.1	4.15	10kb	w0.001	0.125873	0.00206665
ATF1	CD83	TRUE	3	cisbp__M0295	4.15	10kb	w0.001	0.0714224	0.00121561
ATF1	CDK11B	TRUE	4	cisbp__M0295	4.15	10kb	w0.001	0.139929	0.00153115
ATF1	CDKN2AIP	TRUE	3	cisbp__M0295	4.15	10kb	w0.001	0.115142	0.00102922
ATF1	CDKN2C	TRUE	3	cisbp__M0295	4.15	10kb	w0.001	0.0547226	0.00139561
ATF1	CEBPG	TRUE	4	cisbp__M0295	4.15	10kb	w0.001	0.159069	0.00113167
ATF1	CERK	TRUE	2	cisbp__M0295	4.15	10kb	w0.001	0.0868396	0.00162662
ATF1	CIPC	TRUE	3	cisbp__M0295	4.15	10kb	w0.001	0.0664894	0.00158523
ATF1	CLASP2	TRUE	3	cisbp__M0295	4.15	10kb	w0.001	0.144835	0.00112853
ATF1	CLSTN3	TRUE	3	cisbp__M0295	4.15	10kb	w0.001	0.11545	0.00160057
ATF1	COPS8	TRUE	2	cisbp__M0295	4.15	10kb	w0.001	0.151715	0.00134545
ATF1	COX18	TRUE	2	cisbp__M0295	4.15	10kb	w0.001	0.0808166	0.00105579
ATF1	CREB3L2	TRUE	3	cisbp__M0295	4.15	10kb	w0.001	0.138666	0.00112172
ATF1	CREB5	TRUE	3	cisbp__M0295	4.15	10kb	w0.001	0.127635	0.00133256
ATF1	CRY2	TRUE	2	cisbp__M0295	4.15	10kb	w0.001	0.0992084	0.00139115
ATF1	CSNK1G2	TRUE	4	cisbp__M0295	4.15	10kb	w0.001	0.0644674	0.00104975
ATF1	CTNNA1	TRUE	3	cisbp__M0295	4.15	10kb	w0.001	0.170958	0.0010418
ATF1	CWC22	TRUE	2	cisbp__M0295	4.15	10kb	w0.001	0.098897	0.00488556
ATF1	CWC25	TRUE	3	cisbp__M0295	4.15	10kb	w0.001	0.0896559	0.0016272
ATF1	CYTH1	TRUE	3	cisbp__M0295	4.15	10kb	w0.001	0.0939364	0.00135508
ATF1	DAAM1	TRUE	2	cisbp__M0295	4.15	10kb	w0.001	0.184375	0.00127058
ATF1	DCAF12	TRUE	4	cisbp__M0295	4.15	10kb	w0.001	0.146064	0.0015574
ATF1	DCTN1	TRUE	2	cisbp__M0295	4.15	10kb	w0.001	0.138991	0.00111668
ATF1	DDX50	TRUE	3	cisbp__M0295	4.15	10kb	w0.001	0.135014	0.00170307
ATF1	DENND2D	TRUE	2	cisbp__M0295	4.15	10kb	w0.001	0.134044	0.00221106
ATF1	DHDDS	TRUE	3	cisbp__M0295	4.15	10kb	w0.001	0.134728	0.00134406
ATF1	DHRS1	TRUE	3	cisbp__M0295	4.15	10kb	w0.001	0.142169	0.00161985
ATF1	DIP2C	TRUE	3	cisbp__M0295	4.15	10kb	w0.001	0.0757461	0.00157245
ATF1	DNAJA2	TRUE	3	cisbp__M0295	4.15	10kb	w0.001	0.143951	0.00105114
ATF1	DNAJB4	TRUE	2	cisbp__M0295	4.15	10kb	w0.001	0.13248	0.00145851
ATF1	DNAJC24	TRUE	3	cisbp__M0295	4.15	10kb	w0.001	0.0700671	0.00218715
ATF1	DPH6	TRUE	3	cisbp__M0295	4.15	10kb	w0.001	0.140559	0.00191804
ATF1	DSE	TRUE	2	cisbp__M0295	4.15	10kb	w0.001	0.117069	0.00129804
ATF1	E2F3	TRUE	2	cisbp__M0295	4.15	10kb	w0.001	0.0922845	0.0011308
ATF1	EGF	TRUE	2	cisbp__M0295	4.15	10kb	w0.001	0.0965286	0.00146443
ATF1	ELL2	TRUE	3	cisbp__M0295	4.15	10kb	w0.001	0.0921127	0.0012284
ATF1	EMC8	TRUE	3	cisbp__M0295	4.15	10kb	w0.001	0.118917	0.00105665
ATF1	EPHB4	TRUE	3	cisbp__M0295	4.15	10kb	w0.001	0.115784	0.00111084
ATF1	ERCC5	TRUE	3	cisbp__M0295	4.15	10kb	w0.001	0.113808	0.00163106
ATF1	FAM168A	TRUE	3	cisbp__M0295	4.15	10kb	w0.001	0.192005	0.00243935
ATF1	FAM46C	TRUE	4	cisbp__M0295	4.15	10kb	w0.001	0.0982278	0.00185055
ATF1	FBXW2	TRUE	4	cisbp__M0295	4.15	10kb	w0.001	0.15275	0.00133394
ATF1	FCF1	TRUE	3	cisbp__M0295	4.15	10kb	w0.001	0.0837347	0.00136805
ATF1	FHIT	TRUE	2	cisbp__M0295	4.15	10kb	w0.001	0.151132	0.00105924
ATF1	FLNA	TRUE	3	cisbp__M0295	4.15	10kb	w0.001	0.164273	0.00109016
ATF1	FURIN	TRUE	3	cisbp__M0295	4.15	10kb	w0.001	0.204668	0.00271691
ATF1	FUT8	TRUE	3	cisbp__M0295	4.15	10kb	w0.001	0.113627	0.00153086
ATF1	FXYD6-FXYD2	TRUE	4	cisbp__M0295	4.15	10kb	w0.001	0.189788	0.00148793
ATF1	GALNT11	TRUE	3	cisbp__M0295	4.15	10kb	w0.001	0.141589	0.00102909
ATF1	GCNT2	TRUE	2	cisbp__M0295	4.15	10kb	w0.001	0.150357	0.00143973
ATF1	GK5	TRUE	3	cisbp__M0295	4.15	10kb	w0.001	0.182737	0.00103228
ATF1	GLIPR1	TRUE	3	cisbp__M0295	4.15	10kb	w0.001	0.0547437	0.00142571
ATF1	GOLGA8B	TRUE	4	cisbp__M0295	4.15	10kb	w0.001	0.116375	0.00103594
ATF1	GOLPH3	TRUE	3	cisbp__M0295	4.15	10kb	w0.001	0.14244	0.00106237
ATF1	GPD2	TRUE	3	cisbp__M0295	4.15	10kb	w0.001	0.176188	0.0018994
ATF1	GRAMD3	TRUE	2	cisbp__M0295	4.15	10kb	w0.001	0.114678	0.00223675
ATF1	GSPT1	TRUE	2	cisbp__M0295	4.15	10kb	w0.001	0.176016	0.00105315
ATF1	GTF2H2	TRUE	4	cisbp__M0295	4.15	10kb	w0.001	0.101563	0.00108275
ATF1	GTPBP1	TRUE	4	cisbp__M0295	4.15	10kb	w0.001	0.146256	0.00135832
ATF1	HECA	TRUE	3	cisbp__M0295	4.15	10kb	w0.001	0.089276	0.00121449
ATF1	HERC1	TRUE	3	cisbp__M0295	4.15	10kb	w0.001	0.138644	0.00426469
ATF1	HES4	TRUE	3	cisbp__M0295	4.15	10kb	w0.001	0.0609856	0.00139218
ATF1	HEXIM1	TRUE	2	cisbp__M0295	4.15	10kb	w0.001	0.146318	0.00142053
ATF1	HNRNPU	TRUE	4	cisbp__M0295	4.15	10kb	w0.001	0.2029	0.00126347
ATF1	HOMER1	TRUE	3	cisbp__M0295	4.15	10kb	w0.001	0.162724	0.00138397
ATF1	HPRT1	TRUE	2	cisbp__M0295	4.15	10kb	w0.001	0.173304	0.00112826
ATF1	HPS4	TRUE	3	cisbp__M0295	4.15	10kb	w0.001	0.161537	0.00175473
ATF1	ICE2	TRUE	3	cisbp__M0295	4.15	10kb	w0.001	0.174134	0.0029134
ATF1	IFT81	TRUE	4	cisbp__M0295	4.15	10kb	w0.001	0.12641	0.00103118
ATF1	IKBKAP	TRUE	3	cisbp__M0295	4.15	10kb	w0.001	0.110526	0.00141675
ATF1	IL1R1	TRUE	2	cisbp__M0295	4.15	10kb	w0.001	0.0747294	0.00110866
ATF1	IMPDH2	TRUE	3	cisbp__M0295	4.15	10kb	w0.001	0.205483	0.00176403
ATF1	ING3	TRUE	2	cisbp__M0295	4.15	10kb	w0.001	0.133321	0.00118478
ATF1	INPP5A	TRUE	4	cisbp__M0295	4.15	10kb	w0.001	0.131847	0.00370458
ATF1	INSIG1	TRUE	3	cisbp__M0295	4.15	10kb	w0.001	0.112859	0.00132685
ATF1	IRF6	TRUE	3	cisbp__M0295	4.15	10kb	w0.001	0.156103	0.00128123
ATF1	IRF8	TRUE	3	cisbp__M0295	4.15	10kb	w0.001	0.0906191	0.00128842
ATF1	ISG20	TRUE	2	cisbp__M0295	4.15	10kb	w0.001	0.0631091	0.00146686
ATF1	ITPR1	TRUE	4	cisbp__M0295	4.15	10kb	w0.001	0.125759	0.00120072
ATF1	JMY	TRUE	3	cisbp__M0295	4.15	10kb	w0.001	0.129864	0.00153253
ATF1	KLF12	TRUE	3	cisbp__M0295	4.15	10kb	w0.001	0.141662	0.0013013
ATF1	LARP4B	TRUE	4	cisbp__M0295	4.15	10kb	w0.001	0.14261	0.00128699
ATF1	LARP7	TRUE	3	cisbp__M0295	4.15	10kb	w0.001	0.138797	0.00113685
ATF1	LCP1	TRUE	3	cisbp__M0295	4.15	10kb	w0.001	0.0461795	0.00110672
ATF1	LGALS8	TRUE	3	cisbp__M0295	4.15	10kb	w0.001	0.129455	0.00223875
ATF1	LHX1	TRUE	3	cisbp__M0295	4.15	10kb	w0.001	0.12325	0.00293609
ATF1	LINC01089	TRUE	3	cisbp__M0295	4.15	10kb	w0.001	0.0944692	0.00135076
ATF1	LMBR1	TRUE	3	cisbp__M0295	4.15	10kb	w0.001	0.118012	0.00151359
ATF1	LRCH1	TRUE	2	cisbp__M0295	4.15	10kb	w0.001	0.0645031	0.00106494
ATF1	LRRC23	TRUE	2	cisbp__M0295	4.15	10kb	w0.001	0.0992409	0.00132178
ATF1	LRRC57	TRUE	3	cisbp__M0295	4.15	10kb	w0.001	0.117913	0.0013528
ATF1	LSM12	TRUE	4	cisbp__M0295	4.15	10kb	w0.001	0.1943	0.00325948
ATF1	LUC7L2	TRUE	3	cisbp__M0295	4.15	10kb	w0.001	0.139647	0.00107543
ATF1	LYSMD3	TRUE	2	cisbp__M0295	4.15	10kb	w0.001	0.0935543	0.00107472
ATF1	MAN1A2	TRUE	2	cisbp__M0295	4.15	10kb	w0.001	0.173683	0.00128007
ATF1	MAP3K8	TRUE	4	cisbp__M0295	4.15	10kb	w0.001	0.0996993	0.00154274
ATF1	MAP4	TRUE	4	cisbp__M0295	4.15	10kb	w0.001	0.157372	0.00103583
ATF1	MAPKAPK5-AS1	TRUE	3	cisbp__M0295	4.15	10kb	w0.001	0.113461	0.00125519
ATF1	MAST3	TRUE	4	cisbp__M0295	4.15	10kb	w0.001	0.0487632	0.00137214
ATF1	MBIP	TRUE	3	cisbp__M0295	4.15	10kb	w0.001	0.108787	0.00137048
ATF1	MBNL1	TRUE	2	cisbp__M0295	4.15	10kb	w0.001	0.103735	0.00181892
ATF1	MBTPS1	TRUE	4	cisbp__M0295	4.15	10kb	w0.001	0.162489	0.00117903
ATF1	MECR	TRUE	3	cisbp__M0295	4.15	10kb	w0.001	0.0713987	0.00108919
ATF1	MED30	TRUE	2	cisbp__M0295	4.15	10kb	w0.001	0.138712	0.00121145
ATF1	MEGF9	TRUE	3	cisbp__M0295	4.15	10kb	w0.001	0.184191	0.00174931
ATF1	MEPCE	TRUE	4	cisbp__M0295	4.15	10kb	w0.001	0.145679	0.00197899
ATF1	MFN2	TRUE	3	cisbp__M0295	4.15	10kb	w0.001	0.175809	0.00173059
ATF1	MIRLET7BHG	TRUE	3	cisbp__M0295	4.15	10kb	w0.001	0.0753517	0.00100205
ATF1	MKLN1	TRUE	4	cisbp__M0295	4.15	10kb	w0.001	0.136272	0.00133098
ATF1	MRPS18B	TRUE	3	cisbp__M0295	4.15	10kb	w0.001	0.163503	0.00126428
ATF1	MRRF	TRUE	3	cisbp__M0295	4.15	10kb	w0.001	0.108056	0.00136636
ATF1	MXD1	TRUE	3	cisbp__M0295	4.15	10kb	w0.001	0.0796367	0.00201592
ATF1	MYL5	TRUE	4	cisbp__M0295	4.15	10kb	w0.001	0.0531524	0.00157333
ATF1	MYOM2	TRUE	3	cisbp__M0295	4.15	10kb	w0.001	0.0579066	0.00121267
ATF1	NARS2	TRUE	3	cisbp__M0295	4.15	10kb	w0.001	0.156156	0.00200628
ATF1	NCAPH2	TRUE	3	cisbp__M0295	4.15	10kb	w0.001	0.14352	0.0020134
ATF1	NCBP2	TRUE	3	cisbp__M0295	4.15	10kb	w0.001	0.11145	0.0011859
ATF1	NCOA5	TRUE	4	cisbp__M0295	4.15	10kb	w0.001	0.0823968	0.00133538
ATF1	NFIL3	TRUE	4	cisbp__M0295	4.15	10kb	w0.001	0.042212	0.00112188
ATF1	NFIX	TRUE	3	cisbp__M0295	4.15	10kb	w0.001	0.137494	0.00197846
ATF1	NIPBL	TRUE	4	cisbp__M0295	4.15	10kb	w0.001	0.166757	0.0012664
ATF1	NOC4L	TRUE	3	cisbp__M0295	4.15	10kb	w0.001	0.105977	0.00119797
ATF1	NR3C1	TRUE	4	cisbp__M0295	4.15	10kb	w0.001	0.0784367	0.0011676
ATF1	NR4A2	TRUE	4	cisbp__M0295	4.15	10kb	w0.001	0.0696767	0.00122382
ATF1	NSG1	TRUE	3	cisbp__M0295	4.15	10kb	w0.001	0.0666842	0.00312826
ATF1	NSMCE3	TRUE	3	cisbp__M0295	4.15	10kb	w0.001	0.100415	0.00102471
ATF1	NSMF	TRUE	2	cisbp__M0295	4.15	10kb	w0.001	0.110411	0.00172884
ATF1	NSUN4	TRUE	2	cisbp__M0295	4.15	10kb	w0.001	0.0909615	0.00158997
ATF1	NSUN6	TRUE	3	cisbp__M0295	4.15	10kb	w0.001	0.123791	0.00117411
ATF1	NT5C3A	TRUE	3	cisbp__M0295	4.15	10kb	w0.001	0.139436	0.0012982
ATF1	NUBPL	TRUE	3	cisbp__M0295	4.15	10kb	w0.001	0.0796973	0.00156025
ATF1	OAT	TRUE	2	cisbp__M0295	4.15	10kb	w0.001	0.0725296	0.00104486
ATF1	ODF2L	TRUE	3	cisbp__M0295	4.15	10kb	w0.001	0.141717	0.00103818
ATF1	OPA1	TRUE	2	cisbp__M0295	4.15	10kb	w0.001	0.0837233	0.00218121
ATF1	OPA3	TRUE	4	cisbp__M0295	4.15	10kb	w0.001	0.0878102	0.0010792
ATF1	ORMDL3	TRUE	3	cisbp__M0295	4.15	10kb	w0.001	0.0835828	0.00121381
ATF1	OSER1	TRUE	3	cisbp__M0295	4.15	10kb	w0.001	0.0831247	0.0010603
ATF1	PAF1	TRUE	3	cisbp__M0295	4.15	10kb	w0.001	0.0985183	0.00115022
ATF1	PAK1	TRUE	4	cisbp__M0295	4.15	10kb	w0.001	0.0680813	0.00101006
ATF1	PARP10	TRUE	2	cisbp__M0295	4.15	10kb	w0.001	0.0474245	0.00103989
ATF1	PCBP4	TRUE	2	cisbp__M0295	4.15	10kb	w0.001	0.0537571	0.00102849
ATF1	PCGF5	TRUE	2	cisbp__M0295	4.15	10kb	w0.001	0.195286	0.00226457
ATF1	PELI1	TRUE	2	cisbp__M0295	4.15	10kb	w0.001	0.0741772	0.00152307
ATF1	PHF20	TRUE	3	cisbp__M0295	4.15	10kb	w0.001	0.112223	0.00102651
ATF1	PHF5A	TRUE	3	cisbp__M0295	4.15	10kb	w0.001	0.0781953	0.00130955
ATF1	PHIP	TRUE	3	cisbp__M0295	4.15	10kb	w0.001	0.174016	0.00303124
ATF1	PIK3R1	TRUE	3	cisbp__M0295	4.15	10kb	w0.001	0.0781733	0.00149321
ATF1	PIP4K2A	TRUE	3	cisbp__M0295	4.15	10kb	w0.001	0.0538549	0.00301769
ATF1	PIP5K1B	TRUE	2	cisbp__M0295	4.15	10kb	w0.001	0.115482	0.00106547
ATF1	PLAGL1	TRUE	3	cisbp__M0295	4.15	10kb	w0.001	0.145273	0.00190598
ATF1	PMAIP1	TRUE	2	cisbp__M0295	4.15	10kb	w0.001	0.146073	0.00273457
ATF1	PMEPA1	TRUE	3	cisbp__M0295	4.15	10kb	w0.001	0.140295	0.00156705
ATF1	POC1B	TRUE	2	cisbp__M0295	4.15	10kb	w0.001	0.0702866	0.0021463
ATF1	POLK	TRUE	2	cisbp__M0295	4.15	10kb	w0.001	0.194146	0.00109854
ATF1	POP4	TRUE	4	cisbp__M0295	4.15	10kb	w0.001	0.136452	0.00100895
ATF1	PPP1R11	TRUE	3	cisbp__M0295	4.15	10kb	w0.001	0.184666	0.00112058
ATF1	PPP2R2A	TRUE	3	cisbp__M0295	4.15	10kb	w0.001	0.088359	0.00134329
ATF1	PPP4R3A	TRUE	2	cisbp__M0295	4.15	10kb	w0.001	0.13714	0.00161443
ATF1	PPP6C	TRUE	3	cisbp__M0295	4.15	10kb	w0.001	0.158717	0.00108831
ATF1	PRDM2	TRUE	4	cisbp__M0295	4.15	10kb	w0.001	0.090332	0.00144735
ATF1	PRPF38A	TRUE	3	cisbp__M0295	4.15	10kb	w0.001	0.109282	0.00148935
ATF1	PRPSAP2	TRUE	1	jaspar__MA0604.1	4.15	10kb	w0.001	0.12219	0.00101576
ATF1	PRRC2A	TRUE	2	cisbp__M0295	4.15	10kb	w0.001	0.138715	0.00111722
ATF1	PSMD14	TRUE	4	cisbp__M0295	4.15	10kb	w0.001	0.105106	0.00136068
ATF1	PTGR2	TRUE	2	cisbp__M0295	4.15	10kb	w0.001	0.0916863	0.00106708
ATF1	PTPN13	TRUE	3	cisbp__M0295	4.15	10kb	w0.001	0.115333	0.00140302
ATF1	RAB27A	TRUE	3	cisbp__M0295	4.15	10kb	w0.001	0.133974	0.00250958
ATF1	RABL6	TRUE	3	cisbp__M0295	4.15	10kb	w0.001	0.136012	0.00245082
ATF1	RAD50	TRUE	3	cisbp__M0295	4.15	10kb	w0.001	0.189017	0.00143812
ATF1	RAP2A	TRUE	3	cisbp__M0295	4.15	10kb	w0.001	0.0462996	0.00150536
ATF1	RASEF	TRUE	2	cisbp__M0295	4.15	10kb	w0.001	0.120577	0.00266345
ATF1	RCAN1	TRUE	3	cisbp__M0295	4.15	10kb	w0.001	0.101668	0.00137053
ATF1	RCE1	TRUE	3	cisbp__M0295	4.15	10kb	w0.001	0.139373	0.00121717
ATF1	RECQL5	TRUE	4	cisbp__M0295	4.15	10kb	w0.001	0.0889844	0.00245607
ATF1	RING1	TRUE	3	cisbp__M0295	4.15	10kb	w0.001	0.103438	0.00118141
ATF1	RNF11	TRUE	2	cisbp__M0295	4.15	10kb	w0.001	0.15457	0.00116607
ATF1	RNF14	TRUE	3	cisbp__M0295	4.15	10kb	w0.001	0.126163	0.00168358
ATF1	RPH3AL	TRUE	3	cisbp__M0295	4.15	10kb	w0.001	0.0803091	0.00201908
ATF1	RPS6KA3	TRUE	2	cisbp__M0295	4.15	10kb	w0.001	0.144208	0.00147459
ATF1	RPS6KA6	TRUE	2	cisbp__M0295	4.15	10kb	w0.001	0.114868	0.00100119
ATF1	RPS6KB2	TRUE	3	cisbp__M0295	4.15	10kb	w0.001	0.106606	0.00185924
ATF1	S100A8	TRUE	1	jaspar__MA0604.1	4.15	10kb	w0.001	0.121696	0.00331988
ATF1	SACM1L	TRUE	2	cisbp__M0295	4.15	10kb	w0.001	0.122189	0.00187296
ATF1	SAP30BP	TRUE	4	cisbp__M0295	4.15	10kb	w0.001	0.126543	0.00108646
ATF1	SCAF1	TRUE	2	cisbp__M0295	4.15	10kb	w0.001	0.119736	0.0030091
ATF1	SCAMP5	TRUE	3	cisbp__M0295	4.15	10kb	w0.001	0.0802461	0.00211016
ATF1	SEC23B	TRUE	2	cisbp__M0295	4.15	10kb	w0.001	0.13662	0.00120168
ATF1	SENP2	TRUE	3	cisbp__M0295	4.15	10kb	w0.001	0.108183	0.00238948
ATF1	2022-09-06	TRUE	1	cisbp__M0295	4.15	10kb	w0.001	0.184601	0.00104421
ATF1	2022-09-09	TRUE	4	cisbp__M0295	4.15	10kb	w0.001	0.132625	0.00106434
ATF1	SH2D3A	TRUE	2	cisbp__M0295	4.15	10kb	w0.001	0.174975	0.00394167
ATF1	SH3KBP1	TRUE	3	cisbp__M0295	4.15	10kb	w0.001	0.0561134	0.00139364
ATF1	SLC20A1	TRUE	3	cisbp__M0295	4.15	10kb	w0.001	0.154665	0.00452259
ATF1	SLC25A25	TRUE	3	cisbp__M0295	4.15	10kb	w0.001	0.171348	0.00131453
ATF1	SLC35B1	TRUE	2	cisbp__M0295	4.15	10kb	w0.001	0.103576	0.00119457
ATF1	SLC35F5	TRUE	3	cisbp__M0295	4.15	10kb	w0.001	0.131854	0.00131061
ATF1	SLK	TRUE	2	cisbp__M0295	4.15	10kb	w0.001	0.157828	0.00105325
ATF1	SMAD7	TRUE	4	cisbp__M0295	4.15	10kb	w0.001	0.118754	0.00174196
ATF1	SMARCA1	TRUE	2	cisbp__M0295	4.15	10kb	w0.001	0.122624	0.00267732
ATF1	SMC2	TRUE	2	cisbp__M0295	4.15	10kb	w0.001	0.113238	0.00109605
ATF1	SMU1	TRUE	4	cisbp__M0295	4.15	10kb	w0.001	0.107795	0.00188076
ATF1	SPOPL	TRUE	3	cisbp__M0295	4.15	10kb	w0.001	0.143542	0.00142636
ATF1	SRRT	TRUE	2	cisbp__M0295	4.15	10kb	w0.001	0.120641	0.00180919
ATF1	STAG2	TRUE	3	cisbp__M0295	4.15	10kb	w0.001	0.190312	0.00161839
ATF1	STON2	TRUE	2	jaspar__MA0604.1	4.15	10kb	w0.001	0.190386	0.0013846
ATF1	STRBP	TRUE	4	cisbp__M0295	4.15	10kb	w0.001	0.181596	0.00111822
ATF1	STX5	TRUE	3	cisbp__M0295	4.15	10kb	w0.001	0.104937	0.0015686
ATF1	SYT13	TRUE	3	cisbp__M0295	4.15	10kb	w0.001	0.146935	0.0014554
ATF1	TACC2	TRUE	4	cisbp__M0295	4.15	10kb	w0.001	0.0818744	0.00146861
ATF1	TBC1D22A	TRUE	3	cisbp__M0295	4.15	10kb	w0.001	0.0837	0.00105928
ATF1	TBC1D23	TRUE	2	cisbp__M0295	4.15	10kb	w0.001	0.102967	0.00381534
ATF1	TBL1XR1	TRUE	3	cisbp__M0295	4.15	10kb	w0.001	0.175523	0.00129289
ATF1	TEAD1	TRUE	4	cisbp__M0295	4.15	10kb	w0.001	0.0769763	0.00105251
ATF1	TEX9	TRUE	1	jaspar__MA0604.1	4.15	10kb	w0.001	0.0999203	0.00137011
ATF1	TFRC	TRUE	2	cisbp__M0295	4.15	10kb	w0.001	0.0761969	0.00152845
ATF1	TIMM10B	TRUE	3	cisbp__M0295	4.15	10kb	w0.001	0.14442	0.00161184
ATF1	TINF2	TRUE	4	cisbp__M0295	4.15	10kb	w0.001	0.125435	0.00147334
ATF1	TMEM222	TRUE	3	cisbp__M0295	4.15	10kb	w0.001	0.0755766	0.00102062
ATF1	TMUB2	TRUE	3	cisbp__M0295	4.15	10kb	w0.001	0.153514	0.00109522
ATF1	TNFRSF19	TRUE	4	cisbp__M0295	4.15	10kb	w0.001	0.0777453	0.00800937
ATF1	TOPORS	TRUE	4	cisbp__M0295	4.15	10kb	w0.001	0.157306	0.00160247
ATF1	TP53I11	TRUE	4	cisbp__M0295	4.15	10kb	w0.001	0.066799	0.00142711
ATF1	TRAK1	TRUE	4	cisbp__M0295	4.15	10kb	w0.001	0.140944	0.00230739
ATF1	TRIM26	TRUE	2	cisbp__M0295	4.15	10kb	w0.001	0.0860928	0.00122787
ATF1	TRMT10A	TRUE	3	cisbp__M0295	4.15	10kb	w0.001	0.110191	0.00148686
ATF1	TRPS1	TRUE	2	cisbp__M0295	4.15	10kb	w0.001	0.156459	0.00140918
ATF1	TSC22D3	TRUE	3	cisbp__M0295	4.15	10kb	w0.001	0.0911059	0.00114668
ATF1	TSPYL2	TRUE	3	cisbp__M0295	4.15	10kb	w0.001	0.112416	0.00136694
ATF1	TWISTNB	TRUE	3	cisbp__M0295	4.15	10kb	w0.001	0.0467657	0.00107651
ATF1	UBAP1	TRUE	3	cisbp__M0295	4.15	10kb	w0.001	0.0904003	0.00106325
ATF1	UBAP2	TRUE	3	cisbp__M0295	4.15	10kb	w0.001	0.143271	0.00189564
ATF1	UBE2D1	TRUE	2	cisbp__M0295	4.15	10kb	w0.001	0.133128	0.00104718
ATF1	USP2	TRUE	3	cisbp__M0295	4.15	10kb	w0.001	0.08157	0.00279995
ATF1	UTP18	TRUE	3	cisbp__M0295	4.15	10kb	w0.001	0.119952	0.00108188
ATF1	VAMP3	TRUE	3	cisbp__M0295	4.15	10kb	w0.001	0.0995331	0.00179235
ATF1	VAPB	TRUE	3	cisbp__M0295	4.15	10kb	w0.001	0.112269	0.00113471
ATF1	VPS54	TRUE	4	cisbp__M0295	4.15	10kb	w0.001	0.131705	0.00108275
ATF1	VRK3	TRUE	3	cisbp__M0295	4.15	10kb	w0.001	0.12689	0.00100441
ATF1	WARS2	TRUE	3	cisbp__M0295	4.15	10kb	w0.001	0.086402	0.00210362
ATF1	WWP2	TRUE	4	cisbp__M0295	4.15	10kb	w0.001	0.067984	0.0012924
ATF1	XPNPEP1	TRUE	2	cisbp__M0295	4.15	10kb	w0.001	0.163082	0.001895
ATF1	XPR1	TRUE	2	cisbp__M0295	4.15	10kb	w0.001	0.0908613	0.00142803
ATF1	XRCC6	TRUE	2	cisbp__M0295	4.15	10kb	w0.001	0.15334	0.00113606
ATF1	XRN2	TRUE	3	cisbp__M0295	4.15	10kb	w0.001	0.181354	0.00142943
ATF1	YIPF1	TRUE	2	cisbp__M0295	4.15	10kb	w0.001	0.0894422	0.00133749
ATF1	YTHDF3-AS1	TRUE	2	cisbp__M0295	4.15	10kb	w0.001	0.101635	0.00100668
ATF1	YWHAG	TRUE	4	cisbp__M0295	4.15	10kb	w0.001	0.147575	0.00105563
ATF1	ZBTB18	TRUE	2	cisbp__M0295	4.15	10kb	w0.001	0.135947	0.00150655
ATF1	ZC3H18	TRUE	3	cisbp__M0295	4.15	10kb	w0.001	0.102629	0.00103477
ATF1	ZFAND2B	TRUE	3	cisbp__M0295	4.15	10kb	w0.001	0.179456	0.00202652
ATF1	ZHX1	TRUE	3	cisbp__M0295	4.15	10kb	w0.001	0.167834	0.00118737
ATF1	ZMYM2	TRUE	3	cisbp__M0295	4.15	10kb	w0.001	0.164678	0.00120477
ATF1	ZNF576	TRUE	1	jaspar__MA0604.1	4.15	10kb	w0.001	0.0403621	0.00114376
ATF1	ZNF717	TRUE	2	cisbp__M0295	4.15	10kb	w0.001	0.0779773	0.00148989
ATF1	ZNRD1	TRUE	3	cisbp__M0295	4.15	10kb	w0.001	0.159744	0.00441695
ATF1	ABL1	FALSE	1	transfac_pro__M04744	3.18	10kb	w0.001	0.143754	0.00157679
ATF1	ACTR1B	FALSE	1	transfac_pro__M04744	3.18	10kb	w0.001	0.160831	0.00194749
ATF1	ADAM10	FALSE	1	transfac_pro__M04744	3.18	10kb	w0.001	0.216107	0.00147185
ATF1	AHDC1	FALSE	1	transfac_pro__M04744	3.18	10kb	w0.001	0.150375	0.00101278
ATF1	ALDH3B1	FALSE	1	transfac_pro__M04744	3.18	10kb	w0.001	0.0594919	0.00117757
ATF1	ALPL	FALSE	1	transfac_pro__M04744	3.18	10kb	w0.001	0.0723665	0.00274748
ATF1	ANKRD46	FALSE	1	transfac_pro__M04744	3.18	10kb	w0.001	0.139773	0.00273283
ATF1	APBB1	FALSE	1	transfac_pro__M04744	3.18	10kb	w0.001	0.0831069	0.00166875
ATF1	ARFGEF2	FALSE	1	transfac_pro__M04744	3.18	10kb	w0.001	0.0666501	0.00197837
ATF1	ARHGAP12	FALSE	1	transfac_pro__M04744	3.18	10kb	w0.001	0.168641	0.00197086
ATF1	ARHGAP17	FALSE	1	transfac_pro__M04744	3.18	10kb	w0.001	0.112649	0.00342103
ATF1	ARMCX1	FALSE	1	transfac_pro__M04744	3.18	10kb	w0.001	0.120498	0.00122077
ATF1	ATIC	FALSE	1	transfac_pro__M04744	3.18	10kb	w0.001	0.135069	0.00165589
ATF1	ATL2	FALSE	1	transfac_pro__M04744	3.18	10kb	w0.001	0.135681	0.00151389
ATF1	ATXN7L1	FALSE	1	transfac_pro__M04744	3.18	10kb	w0.001	0.109154	0.00180022
ATF1	AUTS2	FALSE	1	transfac_pro__M04744	3.18	10kb	w0.001	0.156756	0.00962354
ATF1	BET1	FALSE	1	transfac_pro__M04744	3.18	10kb	w0.001	0.142835	0.00102043
ATF1	BLVRA	FALSE	1	transfac_pro__M04744	3.18	10kb	w0.001	0.167608	0.00237779
ATF1	BMPR2	FALSE	1	transfac_pro__M04744	3.18	10kb	w0.001	0.211896	0.00264891
ATF1	C12orf73	FALSE	1	transfac_pro__M04744	3.18	10kb	w0.001	0.101405	0.00107563
ATF1	C14orf159	FALSE	1	transfac_pro__M04744	3.18	10kb	w0.001	0.140781	0.0010873
ATF1	C5orf49	FALSE	1	transfac_pro__M04744	3.18	10kb	w0.001	0.0880945	0.00177595
ATF1	C5orf51	FALSE	1	transfac_pro__M04744	3.18	10kb	w0.001	0.180419	0.0016044
ATF1	CAAP1	FALSE	1	transfac_pro__M04744	3.18	10kb	w0.001	0.188443	0.00173
ATF1	CAMTA2	FALSE	1	transfac_pro__M04744	3.18	10kb	w0.001	0.0759085	0.00191295
ATF1	CCAR1	FALSE	1	transfac_pro__M04744	3.18	10kb	w0.001	0.116159	0.00106474
ATF1	CDC42SE2	FALSE	1	transfac_pro__M04744	3.18	10kb	w0.001	0.186648	0.00112226
ATF1	CDK14	FALSE	1	transfac_pro__M04744	3.18	10kb	w0.001	0.112728	0.00129312
ATF1	CDK18	FALSE	1	transfac_pro__M04744	3.18	10kb	w0.001	0.0732581	0.00200006
ATF1	CECR1	FALSE	1	transfac_pro__M04744	3.18	10kb	w0.001	0.100388	0.00107621
ATF1	CENPC	FALSE	1	transfac_pro__M04744	3.18	10kb	w0.001	0.0333926	0.00105383
ATF1	CEP164	FALSE	1	transfac_pro__M04744	3.18	10kb	w0.001	0.163773	0.00227127
ATF1	CLUH	FALSE	1	transfac_pro__M04744	3.18	10kb	w0.001	0.129592	0.00108881
ATF1	CMTM8	FALSE	1	transfac_pro__M04744	3.18	10kb	w0.001	0.108038	0.00223648
ATF1	COQ10A	FALSE	1	transfac_pro__M04744	3.18	10kb	w0.001	0.13087	0.00417751
ATF1	CUL3	FALSE	1	transfac_pro__M04744	3.18	10kb	w0.001	0.0854496	0.00110501
ATF1	DENND1A	FALSE	1	transfac_pro__M04744	3.18	10kb	w0.001	0.146312	0.00117687
ATF1	DNAJC8	FALSE	1	transfac_pro__M04744	3.18	10kb	w0.001	0.141071	0.00141095
ATF1	DUSP5	FALSE	1	transfac_pro__M04744	3.18	10kb	w0.001	0.121261	0.00114922
ATF1	DYNLT3	FALSE	1	transfac_pro__M04744	3.18	10kb	w0.001	0.135281	0.00115129
ATF1	EHMT2	FALSE	1	transfac_pro__M04744	3.18	10kb	w0.001	0.133338	0.00107918
ATF1	EIF2B5	FALSE	1	transfac_pro__M04744	3.18	10kb	w0.001	0.167982	0.00137033
ATF1	ELAVL1	FALSE	1	transfac_pro__M04744	3.18	10kb	w0.001	0.145364	0.0010064
ATF1	EPC1	FALSE	1	transfac_pro__M04744	3.18	10kb	w0.001	0.189957	0.00114397
ATF1	EPG5	FALSE	1	transfac_pro__M04744	3.18	10kb	w0.001	0.122877	0.0012477
ATF1	ERLIN2	FALSE	1	transfac_pro__M04744	3.18	10kb	w0.001	0.156696	0.00102694
ATF1	ERO1B	FALSE	1	transfac_pro__M04744	3.18	10kb	w0.001	0.0773841	0.00125952
ATF1	FAF1	FALSE	1	transfac_pro__M04744	3.18	10kb	w0.001	0.131934	0.00121254
ATF1	FAM214B	FALSE	1	transfac_pro__M04744	3.18	10kb	w0.001	0.0564393	0.00104958
ATF1	FBXL20	FALSE	1	transfac_pro__M04744	3.18	10kb	w0.001	0.0925418	0.00123293
ATF1	FNBP1	FALSE	1	transfac_pro__M04744	3.18	10kb	w0.001	0.106	0.0015744
ATF1	FNBP1L	FALSE	1	transfac_pro__M04744	3.18	10kb	w0.001	0.138886	0.00126109
ATF1	GAA	FALSE	1	transfac_pro__M04744	3.18	10kb	w0.001	0.148903	0.00103791
ATF1	GAL3ST1	FALSE	1	transfac_pro__M04744	3.18	10kb	w0.001	0.0935153	0.00312371
ATF1	GCAT	FALSE	1	transfac_pro__M04744	3.18	10kb	w0.001	0.0458227	0.00101629
ATF1	GHDC	FALSE	1	transfac_pro__M04744	3.18	10kb	w0.001	0.0831701	0.0011056
ATF1	GJB2	FALSE	1	transfac_pro__M04744	3.18	10kb	w0.001	0.0822131	0.00134731
ATF1	GKAP1	FALSE	1	transfac_pro__M04744	3.18	10kb	w0.001	0.0966896	0.00102648
ATF1	GNG7	FALSE	1	transfac_pro__M04744	3.18	10kb	w0.001	0.210153	0.00240231
ATF1	GNPTG	FALSE	1	transfac_pro__M04744	3.18	10kb	w0.001	0.113234	0.00162063
ATF1	GOSR1	FALSE	1	transfac_pro__M04744	3.18	10kb	w0.001	0.148405	0.00117639
ATF1	GPAT4	FALSE	1	transfac_pro__M04744	3.18	10kb	w0.001	0.129893	0.00131243
ATF1	GUF1	FALSE	1	transfac_pro__M04744	3.18	10kb	w0.001	0.122289	0.00139477
ATF1	HDAC2	FALSE	1	transfac_pro__M04744	3.18	10kb	w0.001	0.203146	0.00142947
ATF1	HOMEZ	FALSE	1	transfac_pro__M04744	3.18	10kb	w0.001	0.0833092	0.00133401
ATF1	IP6K1	FALSE	1	transfac_pro__M04744	3.18	10kb	w0.001	0.130673	0.0013885
ATF1	IST1	FALSE	1	transfac_pro__M04744	3.18	10kb	w0.001	0.204085	0.00120187
ATF1	ITPKB	FALSE	1	transfac_pro__M04744	3.18	10kb	w0.001	0.135002	0.00282956
ATF1	KANK1	FALSE	1	transfac_pro__M04744	3.18	10kb	w0.001	0.177712	0.00188449
ATF1	KBTBD6	FALSE	1	transfac_pro__M04744	3.18	10kb	w0.001	0.0776936	0.00156746
ATF1	KCTD2	FALSE	1	transfac_pro__M04744	3.18	10kb	w0.001	0.143564	0.00141748
ATF1	KDM5B	FALSE	1	transfac_pro__M04744	3.18	10kb	w0.001	0.0698907	0.00177927
ATF1	KLHL7	FALSE	1	transfac_pro__M04744	3.18	10kb	w0.001	0.125702	0.00143007
ATF1	LCLAT1	FALSE	1	transfac_pro__M04744	3.18	10kb	w0.001	0.043575	0.00123208
ATF1	LDLR	FALSE	1	transfac_pro__M04744	3.18	10kb	w0.001	0.1549	0.00112127
ATF1	LINC01550	FALSE	1	transfac_pro__M04744	3.18	10kb	w0.001	0.0953687	0.00120694
ATF1	LIX1L	FALSE	1	transfac_pro__M04744	3.18	10kb	w0.001	0.0759959	0.00168507
ATF1	LPIN1	FALSE	1	transfac_pro__M04744	3.18	10kb	w0.001	0.0960437	0.00165656
ATF1	LRPPRC	FALSE	1	transfac_pro__M04744	3.18	10kb	w0.001	0.186242	0.00124654
ATF1	LSM2	FALSE	1	transfac_pro__M04744	3.18	10kb	w0.001	0.194576	0.0011674
ATF1	LSP1	FALSE	1	transfac_pro__M04744	3.18	10kb	w0.001	0.0702206	0.00121421
ATF1	LUM	FALSE	1	transfac_pro__M04744	3.18	10kb	w0.001	0.0599492	0.00223586
ATF1	MAD1L1	FALSE	1	transfac_pro__M04744	3.18	10kb	w0.001	0.0478938	0.00170924
ATF1	MAP3K7CL	FALSE	1	transfac_pro__M04744	3.18	10kb	w0.001	0.0535149	0.00164004
ATF1	MAPK6	FALSE	1	transfac_pro__M04744	3.18	10kb	w0.001	0.151749	0.00123919
ATF1	MAPKAPK5	FALSE	1	transfac_pro__M04744	3.18	10kb	w0.001	0.0741898	0.0018797
ATF1	MAPRE2	FALSE	1	transfac_pro__M04744	3.18	10kb	w0.001	0.125589	0.0012547
ATF1	MCOLN1	FALSE	1	transfac_pro__M04744	3.18	10kb	w0.001	0.0544542	0.0015614
ATF1	MED9	FALSE	1	transfac_pro__M04744	3.18	10kb	w0.001	0.0853703	0.00204766
ATF1	MOAP1	FALSE	1	transfac_pro__M04744	3.18	10kb	w0.001	0.0923561	0.0019467
ATF1	MRFAP1L1	FALSE	1	transfac_pro__M04744	3.18	10kb	w0.001	0.199413	0.00218679
ATF1	MRPL49	FALSE	1	transfac_pro__M04744	3.18	10kb	w0.001	0.122133	0.00111037
ATF1	MTM1	FALSE	1	transfac_pro__M04744	3.18	10kb	w0.001	0.0547093	0.00165665
ATF1	MYC	FALSE	1	transfac_pro__M04744	3.18	10kb	w0.001	0.138252	0.00113262
ATF1	MYH11	FALSE	1	transfac_pro__M04744	3.18	10kb	w0.001	0.0406651	0.00160583
ATF1	MYH9	FALSE	1	transfac_pro__M04744	3.18	10kb	w0.001	0.130222	0.00103481
ATF1	MYOM3	FALSE	1	transfac_pro__M04744	3.18	10kb	w0.001	0.0635581	0.00143659
ATF1	NAA50	FALSE	1	transfac_pro__M04744	3.18	10kb	w0.001	0.178774	0.00120703
ATF1	NAPA	FALSE	1	transfac_pro__M04744	3.18	10kb	w0.001	0.179585	0.00243317
ATF1	NNT-AS1	FALSE	1	transfac_pro__M04744	3.18	10kb	w0.001	0.159058	0.0010081
ATF1	NOL8	FALSE	1	transfac_pro__M04744	3.18	10kb	w0.001	0.117953	0.00188455
ATF1	NT5DC2	FALSE	1	transfac_pro__M04744	3.18	10kb	w0.001	0.116919	0.0018107
ATF1	NUCB2	FALSE	1	transfac_pro__M04744	3.18	10kb	w0.001	0.154864	0.00111389
ATF1	NUDT19	FALSE	1	transfac_pro__M04744	3.18	10kb	w0.001	0.07077	0.00149973
ATF1	NUP160	FALSE	1	transfac_pro__M04744	3.18	10kb	w0.001	0.0652556	0.00143353
ATF1	NUTM2A-AS1	FALSE	1	transfac_pro__M04744	3.18	10kb	w0.001	0.131016	0.00136836
ATF1	OPLAH	FALSE	1	transfac_pro__M04744	3.18	10kb	w0.001	0.111442	0.00234365
ATF1	PABPC1	FALSE	1	transfac_pro__M04744	3.18	10kb	w0.001	0.176948	0.00132541
ATF1	PAFAH2	FALSE	1	transfac_pro__M04744	3.18	10kb	w0.001	0.130647	0.00261649
ATF1	PDDC1	FALSE	1	transfac_pro__M04744	3.18	10kb	w0.001	0.0848277	0.00109776
ATF1	PDK2	FALSE	1	transfac_pro__M04744	3.18	10kb	w0.001	0.123547	0.00102933
ATF1	PFKFB2	FALSE	1	transfac_pro__M04744	3.18	10kb	w0.001	0.0719654	0.00102781
ATF1	PINX1	FALSE	1	transfac_pro__M04744	3.18	10kb	w0.001	0.0515962	0.00243773
ATF1	PLBD1	FALSE	1	transfac_pro__M04744	3.18	10kb	w0.001	0.109019	0.00105793
ATF1	PLTP	FALSE	1	transfac_pro__M04744	3.18	10kb	w0.001	0.078577	0.0011129
ATF1	POFUT2	FALSE	1	transfac_pro__M04744	3.18	10kb	w0.001	0.11824	0.00131589
ATF1	PPP1R13B	FALSE	1	transfac_pro__M04744	3.18	10kb	w0.001	0.0513147	0.00108096
ATF1	PQLC1	FALSE	1	transfac_pro__M04744	3.18	10kb	w0.001	0.0827763	0.00115404
ATF1	PRELID3B	FALSE	1	transfac_pro__M04744	3.18	10kb	w0.001	0.177917	0.00101853
ATF1	PRKAR1B	FALSE	1	transfac_pro__M04744	3.18	10kb	w0.001	0.136442	0.00158448
ATF1	PRKCD	FALSE	1	transfac_pro__M04744	3.18	10kb	w0.001	0.119542	0.00146711
ATF1	PRPF31	FALSE	1	transfac_pro__M04744	3.18	10kb	w0.001	0.161335	0.00139668
ATF1	PRPSAP1	FALSE	1	transfac_pro__M04744	3.18	10kb	w0.001	0.100287	0.00292
ATF1	PTN	FALSE	1	transfac_pro__M04744	3.18	10kb	w0.001	0.124823	0.00179063
ATF1	PTPN3	FALSE	1	transfac_pro__M04744	3.18	10kb	w0.001	0.183222	0.001112
ATF1	RAB17	FALSE	1	transfac_pro__M04744	3.18	10kb	w0.001	0.166916	0.00142039
ATF1	RAB24	FALSE	1	transfac_pro__M04744	3.18	10kb	w0.001	0.112627	0.00256235
ATF1	RAB3D	FALSE	1	transfac_pro__M04744	3.18	10kb	w0.001	0.16379	0.00222211
ATF1	RALY	FALSE	1	transfac_pro__M04744	3.18	10kb	w0.001	0.184219	0.00152151
ATF1	RASA4	FALSE	1	transfac_pro__M04744	3.18	10kb	w0.001	0.071951	0.00110645
ATF1	RBPJ	FALSE	1	transfac_pro__M04744	3.18	10kb	w0.001	0.150675	0.00100784
ATF1	RHPN1	FALSE	1	transfac_pro__M04744	3.18	10kb	w0.001	0.157858	0.00206247
ATF1	RNF115	FALSE	1	transfac_pro__M04744	3.18	10kb	w0.001	0.143783	0.00101238
ATF1	RNF126	FALSE	1	transfac_pro__M04744	3.18	10kb	w0.001	0.173676	0.00392734
ATF1	RNF19B	FALSE	1	transfac_pro__M04744	3.18	10kb	w0.001	0.0512382	0.0013182
ATF1	RNLS	FALSE	1	transfac_pro__M04744	3.18	10kb	w0.001	0.0884968	0.00220581
ATF1	RRP1B	FALSE	1	transfac_pro__M04744	3.18	10kb	w0.001	0.0935207	0.00112761
ATF1	RSPRY1	FALSE	1	transfac_pro__M04744	3.18	10kb	w0.001	0.0963901	0.00167877
ATF1	SGK2	FALSE	1	transfac_pro__M04744	3.18	10kb	w0.001	0.0648145	0.001149
ATF1	SGTA	FALSE	1	transfac_pro__M04744	3.18	10kb	w0.001	0.116663	0.00197299
ATF1	SHMT2	FALSE	1	transfac_pro__M04744	3.18	10kb	w0.001	0.0825306	0.00110337
ATF1	SIL1	FALSE	1	transfac_pro__M04744	3.18	10kb	w0.001	0.127356	0.00121636
ATF1	SIPA1L1	FALSE	1	transfac_pro__M04744	3.18	10kb	w0.001	0.162365	0.00308227
ATF1	SLC33A1	FALSE	1	transfac_pro__M04744	3.18	10kb	w0.001	0.0637638	0.0015835
ATF1	SLC37A3	FALSE	1	transfac_pro__M04744	3.18	10kb	w0.001	0.11584	0.00123809
ATF1	SMAP2	FALSE	1	transfac_pro__M04744	3.18	10kb	w0.001	0.0910043	0.00158702
ATF1	SMARCA4	FALSE	1	transfac_pro__M04744	3.18	10kb	w0.001	0.148187	0.00105333
ATF1	SMPDL3A	FALSE	1	transfac_pro__M04744	3.18	10kb	w0.001	0.0427289	0.00110454
ATF1	SMTN	FALSE	1	transfac_pro__M04744	3.18	10kb	w0.001	0.0815153	0.00102077
ATF1	SNX30	FALSE	1	transfac_pro__M04744	3.18	10kb	w0.001	0.13059	0.00218093
ATF1	SPARCL1	FALSE	1	transfac_pro__M04744	3.18	10kb	w0.001	0.120026	0.0015084
ATF1	SPHK2	FALSE	1	transfac_pro__M04744	3.18	10kb	w0.001	0.130441	0.0019874
ATF1	SPRED1	FALSE	1	transfac_pro__M04744	3.18	10kb	w0.001	0.0747174	0.0013996
ATF1	SRPK2	FALSE	1	transfac_pro__M04744	3.18	10kb	w0.001	0.11937	0.00106143
ATF1	STAU2	FALSE	1	transfac_pro__M04744	3.18	10kb	w0.001	0.103439	0.0013663
ATF1	STK16	FALSE	1	transfac_pro__M04744	3.18	10kb	w0.001	0.104733	0.0010941
ATF1	STK38	FALSE	1	transfac_pro__M04744	3.18	10kb	w0.001	0.112862	0.00115058
ATF1	TCF7L2	FALSE	1	transfac_pro__M04744	3.18	10kb	w0.001	0.164267	0.00174567
ATF1	TEAD4	FALSE	1	transfac_pro__M04744	3.18	10kb	w0.001	0.0913025	0.00128321
ATF1	TGM2	FALSE	1	transfac_pro__M04744	3.18	10kb	w0.001	0.0899953	0.0013615
ATF1	THRA	FALSE	1	transfac_pro__M04744	3.18	10kb	w0.001	0.117002	0.00116604
ATF1	TMEM109	FALSE	1	transfac_pro__M04744	3.18	10kb	w0.001	0.143295	0.00125267
ATF1	TMEM120B	FALSE	1	transfac_pro__M04744	3.18	10kb	w0.001	0.187766	0.00410085
ATF1	TMEM132E	FALSE	1	transfac_pro__M04744	3.18	10kb	w0.001	0.10528	0.00267008
ATF1	TMEM136	FALSE	1	transfac_pro__M04744	3.18	10kb	w0.001	0.135513	0.00144196
ATF1	TMEM189	FALSE	1	transfac_pro__M04744	3.18	10kb	w0.001	0.0914305	0.00107092
ATF1	TMEM63B	FALSE	1	transfac_pro__M04744	3.18	10kb	w0.001	0.164131	0.00251899
ATF1	TOP1MT	FALSE	1	transfac_pro__M04744	3.18	10kb	w0.001	0.0491	0.00307777
ATF1	TRMT61B	FALSE	1	transfac_pro__M04744	3.18	10kb	w0.001	0.051861	0.00170899
ATF1	TSN	FALSE	1	transfac_pro__M04744	3.18	10kb	w0.001	0.159273	0.00110737
ATF1	TSPAN33	FALSE	1	transfac_pro__M04744	3.18	10kb	w0.001	0.153071	0.00100482
ATF1	UBE4B	FALSE	1	transfac_pro__M04744	3.18	10kb	w0.001	0.125812	0.00102939
ATF1	WDR34	FALSE	1	transfac_pro__M04744	3.18	10kb	w0.001	0.151435	0.00130984
ATF1	WIPI1	FALSE	1	transfac_pro__M04744	3.18	10kb	w0.001	0.140757	0.00113076
ATF1	XAB2	FALSE	1	transfac_pro__M04744	3.18	10kb	w0.001	0.0631699	0.00111905
ATF1	ZCCHC17	FALSE	1	transfac_pro__M04744	3.18	10kb	w0.001	0.185446	0.00130864
ATF1	ZMIZ2	FALSE	1	transfac_pro__M04744	3.18	10kb	w0.001	0.12203	0.00244186
ATF1	ZMYM6	FALSE	1	transfac_pro__M04744	3.18	10kb	w0.001	0.134678	0.00211823
ATF1	ZMYND8	FALSE	1	transfac_pro__M04744	3.18	10kb	w0.001	0.169922	0.00162063
ATF1	ZNF771	FALSE	1	transfac_pro__M04744	3.18	10kb	w0.001	0.0916021	0.00124906
ATF2	CREBZF	FALSE	2	cisbp__M6277	3.18	10kb	w0.005	0.129819	0.00510683
ATF2	GTF2IRD1	FALSE	2	cisbp__M6277	3.18	10kb	w0.005	0.0725242	0.00640395
ATF2	TFEB	FALSE	2	cisbp__M6277	3.18	10kb	w0.005	0.181868	0.00696515
ATF3	CLDN1	FALSE	10	swissregulon__hs__FOS_FOS_B_L1__JUN_B_D_.p2	5.47	10kb	top3sd	0.298453	0.0145024
ATF3	MARCKSL1	FALSE	13	swissregulon__hs__FOS_FOS_B_L1__JUN_B_D_.p2	5.47	10kb	top3sd	0.325853	0.012108
ATF3	ATF3	TRUE	290	dbcorrdb__ATF3__ENCSR000BNU_1__m1	5.31	10kb	top50	1	NA
ATF3	CDKN1A	TRUE	141	dbcorrdb__ATF3__ENCSR000BNU_1__m1	5.31	10kb	top50	0.330062	0.0198823
ATF3	CLDN4	TRUE	175	dbcorrdb__ATF3__ENCSR000BNU_1__m1	5.31	10kb	top50	0.402223	0.0164008
ATF3	DUSP1	TRUE	291	dbcorrdb__ATF3__ENCSR000BNU_1__m1	5.31	10kb	top50	0.399825	0.0254478
ATF3	FOSB	TRUE	178	dbcorrdb__ATF3__ENCSR000BNU_1__m1	5.31	10kb	top50	0.465735	0.0347977
ATF3	FOSL2	TRUE	162	dbcorrdb__ATF3__ENCSR000BNU_1__m1	5.31	10kb	top50	0.39159	0.0179109
ATF3	GADD45B	TRUE	42	dbcorrdb__ATF3__ENCSR000BNU_1__m1	5.31	10kb	top50	0.403701	0.0255295
ATF3	IRF1	TRUE	29	dbcorrdb__ATF3__ENCSR000BNU_1__m1	5.31	10kb	top50	0.387943	0.023179
ATF3	JUNB	TRUE	156	dbcorrdb__ATF3__ENCSR000BNU_1__m1	5.31	10kb	top50	0.398387	0.0193197
ATF3	KDM6B	TRUE	290	dbcorrdb__ATF3__ENCSR000BNU_1__m1	5.31	10kb	top50	0.37212	0.0221301
ATF3	NAMPT	TRUE	92	dbcorrdb__ATF3__ENCSR000BNU_1__m1	5.31	10kb	top50	0.414763	0.0302472
ATF3	ZFAND5	TRUE	90	dbcorrdb__ATF3__ENCSR000BNU_1__m1	5.31	10kb	top50	0.363012	0.0163876
ATF3	ZFP36	TRUE	124	dbcorrdb__ATF3__ENCSR000BNU_1__m1	5.31	10kb	top50	0.449816	0.0332424
ATF3	SEMA3C	FALSE	19	taipale_cyt_meth__JDP2_NRTGASTCAYN_FL_meth	5.01	10kb	top3sd	0.285188	0.0137596
ATF3	AHNAK	TRUE	100	homer__DATGASTCATHN_Atf3	4.96	10kb	top3sd	0.424317	0.0115242
ATF3	CSRNP1	TRUE	99	homer__DATGASTCATHN_Atf3	4.96	10kb	top3sd	0.407183	0.0316319
ATF3	DNAJB1	TRUE	25	homer__DATGASTCATHN_Atf3	4.96	10kb	top3sd	0.319842	0.0178451
ATF3	DUSP5	TRUE	88	homer__DATGASTCATHN_Atf3	4.96	10kb	top3sd	0.217677	0.0171881
ATF3	IFRD1	TRUE	85	homer__DATGASTCATHN_Atf3	4.96	10kb	top3sd	0.305597	0.0147347
ATF3	PIM1	TRUE	96	homer__DATGASTCATHN_Atf3	4.96	10kb	top3sd	0.295461	0.0118269
ATF3	RNF144B	TRUE	77	homer__DATGASTCATHN_Atf3	4.96	10kb	top3sd	0.339128	0.0156461
ATF3	SERTAD1	TRUE	71	homer__DATGASTCATHN_Atf3	4.96	10kb	top3sd	0.251395	0.012385
ATF3	VIM	TRUE	77	homer__DATGASTCATHN_Atf3	4.96	10kb	top3sd	0.323598	0.0118464
ATF3	EXT1	FALSE	14	cisbp__M5050	4.94	10kb	top3sd	0.255985	0.0121397
ATF3	PNRC1	FALSE	14	transfac_pro__M01586	4.9	10kb	top3sd	0.370746	0.0151814
ATF3	RND3	FALSE	29	transfac_pro__M01586	4.9	10kb	top3sd	0.342278	0.0222977
ATF3	ARL5B	TRUE	41	transfac_pro__M00513	4.85	10kb	top50	0.306516	0.0279316
ATF3	BTG2	TRUE	155	transfac_pro__M00513	4.85	10kb	top50	0.388429	0.020186
ATF3	CXCL16	TRUE	109	transfac_pro__M00513	4.85	10kb	top50	0.328123	0.016397
ATF3	FOS	TRUE	128	transfac_pro__M00513	4.85	10kb	top50	0.443145	0.0282844
ATF3	JUN	TRUE	150	transfac_pro__M00513	4.85	10kb	top50	0.457222	0.0235357
ATF3	KLF6	TRUE	230	transfac_pro__M00513	4.85	10kb	top50	0.411885	0.026506
ATF3	MAFF	TRUE	163	transfac_pro__M00513	4.85	10kb	top50	0.431904	0.0434371
ATF3	PPP1R15A	TRUE	132	transfac_pro__M00513	4.85	10kb	top50	0.407556	0.0232691
ATF3	RBM3	TRUE	156	transfac_pro__M00513	4.85	10kb	top50	0.384025	0.0170277
ATF3	ZFP36L1	TRUE	127	transfac_pro__M00513	4.85	10kb	top50	0.390467	0.0190352
ATF3	KLF10	TRUE	26	cisbp__M4684	4.75	10kb	top3sd	0.377753	0.0242507
ATF3	KLF4	TRUE	20	cisbp__M4684	4.75	10kb	top3sd	0.32907	0.0123952
ATF3	ADAMTS1	FALSE	12	factorbook__AP1	4.59	10kb	top3sd	0.339586	0.0118185
ATF3	ALAS1	FALSE	4	dbcorrdb__ATF1__ENCSR000DNZ_1__m2	4.55	10kb	top1sd	0.150953	0.00652216
ATF3	ANXA1	FALSE	3	dbcorrdb__ATF1__ENCSR000DNZ_1__m2	4.55	10kb	top1sd	0.237109	0.00558927
ATF3	CNOT2	FALSE	16	dbcorrdb__ATF1__ENCSR000DNZ_1__m2	4.55	10kb	top1sd	0.226402	0.00721462
ATF3	HNRNPH1	FALSE	19	dbcorrdb__ATF1__ENCSR000DNZ_1__m2	4.55	10kb	top1sd	0.333593	0.00723942
ATF3	LMNA	FALSE	6	dbcorrdb__ATF1__ENCSR000DNZ_1__m2	4.55	10kb	top1sd	0.324799	0.00869873
ATF3	MAP3K1	FALSE	13	dbcorrdb__ATF1__ENCSR000DNZ_1__m2	4.55	10kb	top1sd	0.37689	0.00852169
ATF3	PHIP	FALSE	7	dbcorrdb__ATF1__ENCSR000DNZ_1__m2	4.55	10kb	top1sd	0.31203	0.00584059
ATF3	RAPH1	FALSE	6	dbcorrdb__ATF1__ENCSR000DNZ_1__m2	4.55	10kb	top1sd	0.240499	0.00844371
ATF3	RPL22L1	FALSE	1	dbcorrdb__ATF1__ENCSR000DNZ_1__m2	4.55	10kb	top1sd	0.295185	0.00834158
ATF3	SEC22B	FALSE	4	dbcorrdb__ATF1__ENCSR000DNZ_1__m2	4.55	10kb	top1sd	0.28012	0.0068144
ATF3	TPTEP1	FALSE	22	dbcorrdb__ATF1__ENCSR000DNZ_1__m2	4.55	10kb	top1sd	0.217561	0.00640696
ATF3	BAMBI	TRUE	25	transfac_pro__M00981	4.51	10kb	top50	0.281518	0.0234598
ATF3	CCNL1	TRUE	94	transfac_pro__M00981	4.51	10kb	top50	0.433952	0.0174673
ATF3	EGR1	TRUE	59	transfac_pro__M00981	4.51	10kb	top50	0.464479	0.0293909
ATF3	HPS4	TRUE	40	transfac_pro__M00981	4.51	10kb	top50	0.188258	0.0180246
ATF3	IER2	TRUE	92	transfac_pro__M00981	4.51	10kb	top50	0.404469	0.0236242
ATF3	TRIB1	TRUE	79	transfac_pro__M00981	4.51	10kb	top50	0.363293	0.023266
ATF3	MCL1	FALSE	24	dbcorrdb__JUND__ENCSR000EBZ_1__m1	4.47	10kb	top50	0.421101	0.0266126
ATF3	SOX4	FALSE	14	dbcorrdb__CREB1__ENCSR000BRB_1__m1	4.28	10kb	top50	0.411141	0.0203546
ATF3	ABL2	FALSE	17	dbcorrdb__TAF1__ENCSR000BIM_1__m1	4.26	10kb	w0.001	0.241278	0.00336294
ATF3	AGA	FALSE	7	dbcorrdb__TAF1__ENCSR000BIM_1__m1	4.26	10kb	w0.001	0.205396	0.00221403
ATF3	AKAP8L	FALSE	14	dbcorrdb__TAF1__ENCSR000BIM_1__m1	4.26	10kb	w0.001	0.154164	0.00135287
ATF3	AKAP9	FALSE	15	dbcorrdb__TAF1__ENCSR000BIM_1__m1	4.26	10kb	w0.001	0.292762	0.00307982
ATF3	APC	FALSE	11	dbcorrdb__TAF1__ENCSR000BIM_1__m1	4.26	10kb	w0.001	0.161339	0.00193984
ATF3	ARCN1	FALSE	14	dbcorrdb__TAF1__ENCSR000BIM_1__m1	4.26	10kb	w0.001	0.22469	0.00206872
ATF3	ARHGAP5	FALSE	15	dbcorrdb__TAF1__ENCSR000BIM_1__m1	4.26	10kb	w0.001	0.253884	0.00150901
ATF3	ARHGDIA	FALSE	5	dbcorrdb__TAF1__ENCSR000BIM_1__m1	4.26	10kb	w0.001	0.228594	0.00159223
ATF3	ARID2	FALSE	17	dbcorrdb__TAF1__ENCSR000BIM_1__m1	4.26	10kb	w0.001	0.197958	0.00113554
ATF3	ARNT	FALSE	17	dbcorrdb__TAF1__ENCSR000BIM_1__m1	4.26	10kb	w0.001	0.202646	0.00198193
ATF3	ATF2	FALSE	16	dbcorrdb__TAF1__ENCSR000BIM_1__m1	4.26	10kb	w0.001	0.201462	0.00163509
ATF3	ATG13	FALSE	13	dbcorrdb__TAF1__ENCSR000BIM_1__m1	4.26	10kb	w0.001	0.128512	0.00138464
ATF3	ATP13A1	FALSE	11	dbcorrdb__TAF1__ENCSR000BIM_1__m1	4.26	10kb	w0.001	0.224677	0.00442673
ATF3	AUP1	FALSE	16	dbcorrdb__TAF1__ENCSR000BIM_1__m1	4.26	10kb	w0.001	0.188662	0.00274611
ATF3	BAZ2A	FALSE	12	dbcorrdb__TAF1__ENCSR000BIM_1__m1	4.26	10kb	w0.001	0.239033	0.00152481
ATF3	BCLAF1	FALSE	15	dbcorrdb__TAF1__ENCSR000BIM_1__m1	4.26	10kb	w0.001	0.290903	0.00710797
ATF3	BRPF3	FALSE	17	dbcorrdb__TAF1__ENCSR000BIM_1__m1	4.26	10kb	w0.001	0.158575	0.0010621
ATF3	BSDC1	FALSE	10	dbcorrdb__TAF1__ENCSR000BIM_1__m1	4.26	10kb	w0.001	0.227157	0.0069688
ATF3	C1orf131	FALSE	13	dbcorrdb__TAF1__ENCSR000BIM_1__m1	4.26	10kb	w0.001	0.121637	0.00115722
ATF3	C7	FALSE	5	dbcorrdb__TAF1__ENCSR000BIM_1__m1	4.26	10kb	w0.001	0.0742554	0.00139258
ATF3	CAMLG	FALSE	11	dbcorrdb__TAF1__ENCSR000BIM_1__m1	4.26	10kb	w0.001	0.216493	0.0012345
ATF3	CAPNS1	FALSE	8	dbcorrdb__TAF1__ENCSR000BIM_1__m1	4.26	10kb	w0.001	0.301239	0.00356355
ATF3	CAPRIN1	FALSE	17	dbcorrdb__TAF1__ENCSR000BIM_1__m1	4.26	10kb	w0.001	0.253948	0.0017785
ATF3	CCDC146	FALSE	6	dbcorrdb__TAF1__ENCSR000BIM_1__m1	4.26	10kb	w0.001	0.241292	0.00464886
ATF3	CCDC174	FALSE	13	dbcorrdb__TAF1__ENCSR000BIM_1__m1	4.26	10kb	w0.001	0.143329	0.00103721
ATF3	CCDC71L	FALSE	19	dbcorrdb__TAF1__ENCSR000BIM_1__m1	4.26	10kb	w0.001	0.194962	0.0103979
ATF3	CCM2	FALSE	9	dbcorrdb__TAF1__ENCSR000BIM_1__m1	4.26	10kb	w0.001	0.208731	0.0023281
ATF3	CD24	FALSE	15	dbcorrdb__TAF1__ENCSR000BIM_1__m1	4.26	10kb	w0.001	0.34635	0.00632858
ATF3	CDH6	FALSE	10	dbcorrdb__TAF1__ENCSR000BIM_1__m1	4.26	10kb	w0.001	0.255992	0.00553491
ATF3	CENPT	FALSE	13	dbcorrdb__TAF1__ENCSR000BIM_1__m1	4.26	10kb	w0.001	0.169766	0.0028
ATF3	CFL2	FALSE	16	dbcorrdb__TAF1__ENCSR000BIM_1__m1	4.26	10kb	w0.001	0.161489	0.00346103
ATF3	CGGBP1	FALSE	8	dbcorrdb__TAF1__ENCSR000BIM_1__m1	4.26	10kb	w0.001	0.241941	0.00159915
ATF3	CHSY1	FALSE	8	dbcorrdb__TAF1__ENCSR000BIM_1__m1	4.26	10kb	w0.001	0.18336	0.00287895
ATF3	CHTOP	FALSE	14	dbcorrdb__TAF1__ENCSR000BIM_1__m1	4.26	10kb	w0.001	0.235211	0.00100582
ATF3	CLASP1	FALSE	9	dbcorrdb__TAF1__ENCSR000BIM_1__m1	4.26	10kb	w0.001	0.19867	0.00422089
ATF3	CLINT1	FALSE	7	dbcorrdb__TAF1__ENCSR000BIM_1__m1	4.26	10kb	w0.001	0.269573	0.00302939
ATF3	CLSTN1	FALSE	15	dbcorrdb__TAF1__ENCSR000BIM_1__m1	4.26	10kb	w0.001	0.266385	0.00135995
ATF3	CNOT3	FALSE	18	dbcorrdb__TAF1__ENCSR000BIM_1__m1	4.26	10kb	w0.001	0.143847	0.00122236
ATF3	COG2	FALSE	9	dbcorrdb__TAF1__ENCSR000BIM_1__m1	4.26	10kb	w0.001	0.107175	0.0036378
ATF3	COL4A3BP	FALSE	8	dbcorrdb__TAF1__ENCSR000BIM_1__m1	4.26	10kb	w0.001	0.190577	0.0011522
ATF3	COX10	FALSE	12	dbcorrdb__TAF1__ENCSR000BIM_1__m1	4.26	10kb	w0.001	0.127219	0.00145469
ATF3	CPSF2	FALSE	16	dbcorrdb__TAF1__ENCSR000BIM_1__m1	4.26	10kb	w0.001	0.133748	0.00103454
ATF3	CPSF7	FALSE	17	dbcorrdb__TAF1__ENCSR000BIM_1__m1	4.26	10kb	w0.001	0.161564	0.0022706
ATF3	CREB1	FALSE	16	dbcorrdb__TAF1__ENCSR000BIM_1__m1	4.26	10kb	w0.001	0.189121	0.00170239
ATF3	CREBBP	FALSE	9	dbcorrdb__TAF1__ENCSR000BIM_1__m1	4.26	10kb	w0.001	0.2398	0.00295849
ATF3	CREBL2	FALSE	7	dbcorrdb__TAF1__ENCSR000BIM_1__m1	4.26	10kb	w0.001	0.187167	0.00181018
ATF3	CTNNB1	FALSE	10	dbcorrdb__TAF1__ENCSR000BIM_1__m1	4.26	10kb	w0.001	0.274286	0.00549683
ATF3	CWC27	FALSE	15	dbcorrdb__TAF1__ENCSR000BIM_1__m1	4.26	10kb	w0.001	0.187448	0.00245679
ATF3	CXXC1	FALSE	17	dbcorrdb__TAF1__ENCSR000BIM_1__m1	4.26	10kb	w0.001	0.193747	0.00454483
ATF3	DCAF6	FALSE	9	dbcorrdb__TAF1__ENCSR000BIM_1__m1	4.26	10kb	w0.001	0.296402	0.00256854
ATF3	DDX17	FALSE	15	dbcorrdb__TAF1__ENCSR000BIM_1__m1	4.26	10kb	w0.001	0.271131	0.00130414
ATF3	DEDD	FALSE	17	dbcorrdb__TAF1__ENCSR000BIM_1__m1	4.26	10kb	w0.001	0.16797	0.00273954
ATF3	DEK	FALSE	11	dbcorrdb__TAF1__ENCSR000BIM_1__m1	4.26	10kb	w0.001	0.297662	0.00368186
ATF3	DGCR2	FALSE	11	dbcorrdb__TAF1__ENCSR000BIM_1__m1	4.26	10kb	w0.001	0.254407	0.0032156
ATF3	DHX15	FALSE	16	dbcorrdb__TAF1__ENCSR000BIM_1__m1	4.26	10kb	w0.001	0.25164	0.00255161
ATF3	DMTF1	FALSE	15	dbcorrdb__TAF1__ENCSR000BIM_1__m1	4.26	10kb	w0.001	0.203969	0.00100417
ATF3	DOCK1	FALSE	16	dbcorrdb__TAF1__ENCSR000BIM_1__m1	4.26	10kb	w0.001	0.182721	0.00239182
ATF3	DOCK5	FALSE	6	dbcorrdb__TAF1__ENCSR000BIM_1__m1	4.26	10kb	w0.001	0.236267	0.0126242
ATF3	DOCK8	FALSE	14	dbcorrdb__TAF1__ENCSR000BIM_1__m1	4.26	10kb	w0.001	0.161433	0.00214195
ATF3	ECHDC2	FALSE	7	dbcorrdb__TAF1__ENCSR000BIM_1__m1	4.26	10kb	w0.001	0.170771	0.0013132
ATF3	EEF1G	FALSE	5	dbcorrdb__TAF1__ENCSR000BIM_1__m1	4.26	10kb	w0.001	0.217003	0.00282135
ATF3	EEF2	FALSE	16	dbcorrdb__TAF1__ENCSR000BIM_1__m1	4.26	10kb	w0.001	0.2903	0.00226027
ATF3	EIF4G2	FALSE	17	dbcorrdb__TAF1__ENCSR000BIM_1__m1	4.26	10kb	w0.001	0.305421	0.00253993
ATF3	ERGIC2	FALSE	7	dbcorrdb__TAF1__ENCSR000BIM_1__m1	4.26	10kb	w0.001	0.241817	0.00229099
ATF3	ETAA1	FALSE	15	dbcorrdb__TAF1__ENCSR000BIM_1__m1	4.26	10kb	w0.001	0.112211	0.00111626
ATF3	FAM126B	FALSE	11	dbcorrdb__TAF1__ENCSR000BIM_1__m1	4.26	10kb	w0.001	0.153443	0.00102677
ATF3	FAM73A	FALSE	10	dbcorrdb__TAF1__ENCSR000BIM_1__m1	4.26	10kb	w0.001	0.240492	0.00117189
ATF3	FBXL3	FALSE	13	dbcorrdb__TAF1__ENCSR000BIM_1__m1	4.26	10kb	w0.001	0.144265	0.00104569
ATF3	FGD5-AS1	FALSE	15	dbcorrdb__TAF1__ENCSR000BIM_1__m1	4.26	10kb	w0.001	0.265626	0.00143759
ATF3	FGF9	FALSE	10	dbcorrdb__TAF1__ENCSR000BIM_1__m1	4.26	10kb	w0.001	0.223567	0.00111192
ATF3	FPGS	FALSE	11	dbcorrdb__TAF1__ENCSR000BIM_1__m1	4.26	10kb	w0.001	0.142691	0.00240021
ATF3	FTSJ3	FALSE	5	dbcorrdb__TAF1__ENCSR000BIM_1__m1	4.26	10kb	w0.001	0.111999	0.00206379
ATF3	FUBP1	FALSE	14	dbcorrdb__TAF1__ENCSR000BIM_1__m1	4.26	10kb	w0.001	0.214599	0.00269315
ATF3	GADD45G	FALSE	6	dbcorrdb__TAF1__ENCSR000BIM_1__m1	4.26	10kb	w0.001	0.158134	0.00120641
ATF3	GCA	FALSE	8	dbcorrdb__TAF1__ENCSR000BIM_1__m1	4.26	10kb	w0.001	0.210262	0.00197555
ATF3	GDE1	FALSE	8	dbcorrdb__TAF1__ENCSR000BIM_1__m1	4.26	10kb	w0.001	0.227155	0.00126195
ATF3	GDI1	FALSE	14	dbcorrdb__TAF1__ENCSR000BIM_1__m1	4.26	10kb	w0.001	0.197828	0.00231236
ATF3	GFPT1	FALSE	3	dbcorrdb__TAF1__ENCSR000BIM_1__m1	4.26	10kb	w0.001	0.198591	0.00258534
ATF3	GNAQ	FALSE	16	dbcorrdb__TAF1__ENCSR000BIM_1__m1	4.26	10kb	w0.001	0.295459	0.00201646
ATF3	GNPAT	FALSE	13	dbcorrdb__TAF1__ENCSR000BIM_1__m1	4.26	10kb	w0.001	0.220605	0.00135398
ATF3	GPR160	FALSE	11	dbcorrdb__TAF1__ENCSR000BIM_1__m1	4.26	10kb	w0.001	0.2054	0.00349861
ATF3	H1F0	FALSE	17	dbcorrdb__TAF1__ENCSR000BIM_1__m1	4.26	10kb	w0.001	0.21748	0.00170389
ATF3	HERC2	FALSE	11	dbcorrdb__TAF1__ENCSR000BIM_1__m1	4.26	10kb	w0.001	0.154822	0.00109893
ATF3	HLCS	FALSE	14	dbcorrdb__TAF1__ENCSR000BIM_1__m1	4.26	10kb	w0.001	0.142838	0.00186696
ATF3	HMGB3	FALSE	17	dbcorrdb__TAF1__ENCSR000BIM_1__m1	4.26	10kb	w0.001	0.205698	0.00271896
ATF3	HMGXB4	FALSE	16	dbcorrdb__TAF1__ENCSR000BIM_1__m1	4.26	10kb	w0.001	0.194496	0.00362563
ATF3	HNRNPAB	FALSE	7	dbcorrdb__TAF1__ENCSR000BIM_1__m1	4.26	10kb	w0.001	0.259117	0.00186497
ATF3	HNRNPK	FALSE	12	dbcorrdb__TAF1__ENCSR000BIM_1__m1	4.26	10kb	w0.001	0.320044	0.00317162
ATF3	HOXB8	FALSE	8	dbcorrdb__TAF1__ENCSR000BIM_1__m1	4.26	10kb	w0.001	0.193145	0.00123341
ATF3	HSF1	FALSE	15	dbcorrdb__TAF1__ENCSR000BIM_1__m1	4.26	10kb	w0.001	0.171933	0.00151978
ATF3	HSPBP1	FALSE	17	dbcorrdb__TAF1__ENCSR000BIM_1__m1	4.26	10kb	w0.001	0.127387	0.00374098
ATF3	HTRA2	FALSE	16	dbcorrdb__TAF1__ENCSR000BIM_1__m1	4.26	10kb	w0.001	0.113854	0.00144057
ATF3	HUWE1	FALSE	14	dbcorrdb__TAF1__ENCSR000BIM_1__m1	4.26	10kb	w0.001	0.276324	0.00219129
ATF3	ILKAP	FALSE	12	dbcorrdb__TAF1__ENCSR000BIM_1__m1	4.26	10kb	w0.001	0.223444	0.00309811
ATF3	IRAK1	FALSE	6	dbcorrdb__TAF1__ENCSR000BIM_1__m1	4.26	10kb	w0.001	0.200017	0.00180898
ATF3	JMJD6	FALSE	14	dbcorrdb__TAF1__ENCSR000BIM_1__m1	4.26	10kb	w0.001	0.0930684	0.00102041
ATF3	JTB	FALSE	12	dbcorrdb__TAF1__ENCSR000BIM_1__m1	4.26	10kb	w0.001	0.306912	0.0016131
ATF3	KANSL1-AS1	FALSE	13	dbcorrdb__TAF1__ENCSR000BIM_1__m1	4.26	10kb	w0.001	0.0940441	0.00134786
ATF3	KDM2A	FALSE	17	dbcorrdb__TAF1__ENCSR000BIM_1__m1	4.26	10kb	w0.001	0.185058	0.00268391
ATF3	KDM5C	FALSE	16	dbcorrdb__TAF1__ENCSR000BIM_1__m1	4.26	10kb	w0.001	0.259024	0.00527732
ATF3	KIAA0319L	FALSE	15	dbcorrdb__TAF1__ENCSR000BIM_1__m1	4.26	10kb	w0.001	0.201299	0.00199698
ATF3	KLHL8	FALSE	6	dbcorrdb__TAF1__ENCSR000BIM_1__m1	4.26	10kb	w0.001	0.178588	0.00306427
ATF3	KMT2E	FALSE	17	dbcorrdb__TAF1__ENCSR000BIM_1__m1	4.26	10kb	w0.001	0.303109	0.00137789
ATF3	KMT2E-AS1	FALSE	18	dbcorrdb__TAF1__ENCSR000BIM_1__m1	4.26	10kb	w0.001	0.248345	0.00601612
ATF3	KPNA6	FALSE	8	dbcorrdb__TAF1__ENCSR000BIM_1__m1	4.26	10kb	w0.001	0.257628	0.0041745
ATF3	LATS1	FALSE	17	dbcorrdb__TAF1__ENCSR000BIM_1__m1	4.26	10kb	w0.001	0.152535	0.00530684
ATF3	LEMD2	FALSE	18	dbcorrdb__TAF1__ENCSR000BIM_1__m1	4.26	10kb	w0.001	0.245724	0.00757145
ATF3	LINC00869	FALSE	10	dbcorrdb__TAF1__ENCSR000BIM_1__m1	4.26	10kb	w0.001	0.176637	0.00281869
ATF3	LINC01089	FALSE	17	dbcorrdb__TAF1__ENCSR000BIM_1__m1	4.26	10kb	w0.001	0.157205	0.00193064
ATF3	LINC01481	FALSE	9	dbcorrdb__TAF1__ENCSR000BIM_1__m1	4.26	10kb	w0.001	0.147242	0.00102082
ATF3	LMAN2	FALSE	3	dbcorrdb__TAF1__ENCSR000BIM_1__m1	4.26	10kb	w0.001	0.255523	0.00322187
ATF3	LPXN	FALSE	14	dbcorrdb__TAF1__ENCSR000BIM_1__m1	4.26	10kb	w0.001	0.111381	0.00182013
ATF3	LSM14A	FALSE	16	dbcorrdb__TAF1__ENCSR000BIM_1__m1	4.26	10kb	w0.001	0.261639	0.00405064
ATF3	LYRM1	FALSE	11	dbcorrdb__TAF1__ENCSR000BIM_1__m1	4.26	10kb	w0.001	0.196312	0.00379401
ATF3	LYSMD3	FALSE	10	dbcorrdb__TAF1__ENCSR000BIM_1__m1	4.26	10kb	w0.001	0.0720558	0.00192798
ATF3	MAML1	FALSE	16	dbcorrdb__TAF1__ENCSR000BIM_1__m1	4.26	10kb	w0.001	0.167981	0.00135286
ATF3	MAT2A	FALSE	10	dbcorrdb__TAF1__ENCSR000BIM_1__m1	4.26	10kb	w0.001	0.202456	0.00115947
ATF3	MAZ	FALSE	8	dbcorrdb__TAF1__ENCSR000BIM_1__m1	4.26	10kb	w0.001	0.221886	0.00221555
ATF3	MCMBP	FALSE	13	dbcorrdb__TAF1__ENCSR000BIM_1__m1	4.26	10kb	w0.001	0.176479	0.00107306
ATF3	MED1	FALSE	17	dbcorrdb__TAF1__ENCSR000BIM_1__m1	4.26	10kb	w0.001	0.19667	0.00231954
ATF3	MEPCE	FALSE	6	dbcorrdb__TAF1__ENCSR000BIM_1__m1	4.26	10kb	w0.001	0.162179	0.00177272
ATF3	MESP1	FALSE	4	dbcorrdb__TAF1__ENCSR000BIM_1__m1	4.26	10kb	w0.001	0.0884854	0.00492632
ATF3	METTL21A	FALSE	7	dbcorrdb__TAF1__ENCSR000BIM_1__m1	4.26	10kb	w0.001	0.197739	0.00365059
ATF3	METTL9	FALSE	3	dbcorrdb__TAF1__ENCSR000BIM_1__m1	4.26	10kb	w0.001	0.241728	0.00154786
ATF3	MLLT3	FALSE	7	dbcorrdb__TAF1__ENCSR000BIM_1__m1	4.26	10kb	w0.001	0.141631	0.0016061
ATF3	MMADHC	FALSE	17	dbcorrdb__TAF1__ENCSR000BIM_1__m1	4.26	10kb	w0.001	0.238391	0.00116022
ATF3	NAA15	FALSE	16	dbcorrdb__TAF1__ENCSR000BIM_1__m1	4.26	10kb	w0.001	0.150423	0.00148011
ATF3	NBR1	FALSE	8	dbcorrdb__TAF1__ENCSR000BIM_1__m1	4.26	10kb	w0.001	0.205285	0.00183932
ATF3	NCOR1	FALSE	8	dbcorrdb__TAF1__ENCSR000BIM_1__m1	4.26	10kb	w0.001	0.268849	0.0017743
ATF3	NDRG3	FALSE	13	dbcorrdb__TAF1__ENCSR000BIM_1__m1	4.26	10kb	w0.001	0.0800409	0.00162733
ATF3	NHS	FALSE	13	dbcorrdb__TAF1__ENCSR000BIM_1__m1	4.26	10kb	w0.001	0.153525	0.00145273
ATF3	NR2C2	FALSE	19	dbcorrdb__TAF1__ENCSR000BIM_1__m1	4.26	10kb	w0.001	0.229083	0.00534499
ATF3	NUFIP2	FALSE	15	dbcorrdb__TAF1__ENCSR000BIM_1__m1	4.26	10kb	w0.001	0.219813	0.00120055
ATF3	NUP35	FALSE	12	dbcorrdb__TAF1__ENCSR000BIM_1__m1	4.26	10kb	w0.001	0.11155	0.00114288
ATF3	NUTF2	FALSE	13	dbcorrdb__TAF1__ENCSR000BIM_1__m1	4.26	10kb	w0.001	0.259696	0.00419607
ATF3	OGT	FALSE	14	dbcorrdb__TAF1__ENCSR000BIM_1__m1	4.26	10kb	w0.001	0.194463	0.00117308
ATF3	PABPN1	FALSE	12	dbcorrdb__TAF1__ENCSR000BIM_1__m1	4.26	10kb	w0.001	0.287155	0.00147712
ATF3	PCDH1	FALSE	9	dbcorrdb__TAF1__ENCSR000BIM_1__m1	4.26	10kb	w0.001	0.137155	0.00130412
ATF3	PDGFA	FALSE	7	dbcorrdb__TAF1__ENCSR000BIM_1__m1	4.26	10kb	w0.001	0.157185	0.00164823
ATF3	PHF6	FALSE	9	dbcorrdb__TAF1__ENCSR000BIM_1__m1	4.26	10kb	w0.001	0.133577	0.00176284
ATF3	PIP4K2B	FALSE	14	dbcorrdb__TAF1__ENCSR000BIM_1__m1	4.26	10kb	w0.001	0.12495	0.00116771
ATF3	PLCXD3	FALSE	3	dbcorrdb__TAF1__ENCSR000BIM_1__m1	4.26	10kb	w0.001	0.049752	0.00102271
ATF3	PLOD3	FALSE	3	dbcorrdb__TAF1__ENCSR000BIM_1__m1	4.26	10kb	w0.001	0.111395	0.0013447
ATF3	POLR2A	FALSE	9	dbcorrdb__TAF1__ENCSR000BIM_1__m1	4.26	10kb	w0.001	0.214278	0.00327397
ATF3	PPP1R14B	FALSE	6	dbcorrdb__TAF1__ENCSR000BIM_1__m1	4.26	10kb	w0.001	0.327304	0.00492033
ATF3	PPP1R21	FALSE	13	dbcorrdb__TAF1__ENCSR000BIM_1__m1	4.26	10kb	w0.001	0.0945084	0.0020185
ATF3	PPP2R5E	FALSE	8	dbcorrdb__TAF1__ENCSR000BIM_1__m1	4.26	10kb	w0.001	0.265278	0.00530616
ATF3	PPP4R3A	FALSE	16	dbcorrdb__TAF1__ENCSR000BIM_1__m1	4.26	10kb	w0.001	0.202876	0.00164977
ATF3	PPP6R2	FALSE	13	dbcorrdb__TAF1__ENCSR000BIM_1__m1	4.26	10kb	w0.001	0.177056	0.00157954
ATF3	PPTC7	FALSE	9	dbcorrdb__TAF1__ENCSR000BIM_1__m1	4.26	10kb	w0.001	0.167966	0.00104098
ATF3	PRKCSH	FALSE	20	dbcorrdb__TAF1__ENCSR000BIM_1__m1	4.26	10kb	w0.001	0.312416	0.00614556
ATF3	PRPF38B	FALSE	8	dbcorrdb__TAF1__ENCSR000BIM_1__m1	4.26	10kb	w0.001	0.307288	0.00348014
ATF3	PRPF4B	FALSE	8	dbcorrdb__TAF1__ENCSR000BIM_1__m1	4.26	10kb	w0.001	0.232369	0.00221038
ATF3	PRRC2A	FALSE	18	dbcorrdb__TAF1__ENCSR000BIM_1__m1	4.26	10kb	w0.001	0.232511	0.00307205
ATF3	PTPN4	FALSE	17	dbcorrdb__TAF1__ENCSR000BIM_1__m1	4.26	10kb	w0.001	0.206652	0.00135823
ATF3	PTPRC	FALSE	5	dbcorrdb__TAF1__ENCSR000BIM_1__m1	4.26	10kb	w0.001	0.0774368	0.00178238
ATF3	RAB30-AS1	FALSE	15	dbcorrdb__TAF1__ENCSR000BIM_1__m1	4.26	10kb	w0.001	0.178158	0.00297155
ATF3	RAD23B	FALSE	7	dbcorrdb__TAF1__ENCSR000BIM_1__m1	4.26	10kb	w0.001	0.199591	0.00139379
ATF3	RALA	FALSE	15	dbcorrdb__TAF1__ENCSR000BIM_1__m1	4.26	10kb	w0.001	0.152525	0.00252958
ATF3	RAN	FALSE	5	dbcorrdb__TAF1__ENCSR000BIM_1__m1	4.26	10kb	w0.001	0.271365	0.00258531
ATF3	RBBP7	FALSE	9	dbcorrdb__TAF1__ENCSR000BIM_1__m1	4.26	10kb	w0.001	0.199596	0.00182042
ATF3	RBFOX2	FALSE	15	dbcorrdb__TAF1__ENCSR000BIM_1__m1	4.26	10kb	w0.001	0.225388	0.00349828
ATF3	RBM4	FALSE	15	dbcorrdb__TAF1__ENCSR000BIM_1__m1	4.26	10kb	w0.001	0.182524	0.00114303
ATF3	RBM4B	FALSE	13	dbcorrdb__TAF1__ENCSR000BIM_1__m1	4.26	10kb	w0.001	0.142192	0.0010694
ATF3	RBM5	FALSE	10	dbcorrdb__TAF1__ENCSR000BIM_1__m1	4.26	10kb	w0.001	0.191497	0.00106438
ATF3	RCSD1	FALSE	8	dbcorrdb__TAF1__ENCSR000BIM_1__m1	4.26	10kb	w0.001	0.0331157	0.00116423
ATF3	REXO1	FALSE	17	dbcorrdb__TAF1__ENCSR000BIM_1__m1	4.26	10kb	w0.001	0.185763	0.002901
ATF3	RFFL	FALSE	11	dbcorrdb__TAF1__ENCSR000BIM_1__m1	4.26	10kb	w0.001	0.0931895	0.00208903
ATF3	RIF1	FALSE	12	dbcorrdb__TAF1__ENCSR000BIM_1__m1	4.26	10kb	w0.001	0.211935	0.00154795
ATF3	RIOK3	FALSE	8	dbcorrdb__TAF1__ENCSR000BIM_1__m1	4.26	10kb	w0.001	0.124061	0.00125607
ATF3	RNF26	FALSE	15	dbcorrdb__TAF1__ENCSR000BIM_1__m1	4.26	10kb	w0.001	0.129059	0.00136227
ATF3	RPL18A	FALSE	14	dbcorrdb__TAF1__ENCSR000BIM_1__m1	4.26	10kb	w0.001	0.360052	0.00344504
ATF3	RPL3	FALSE	6	dbcorrdb__TAF1__ENCSR000BIM_1__m1	4.26	10kb	w0.001	0.341402	0.00188845
ATF3	RPL34	FALSE	13	dbcorrdb__TAF1__ENCSR000BIM_1__m1	4.26	10kb	w0.001	0.331729	0.00151625
ATF3	RPL37	FALSE	5	dbcorrdb__TAF1__ENCSR000BIM_1__m1	4.26	10kb	w0.001	0.32969	0.00254181
ATF3	RPS14	FALSE	8	dbcorrdb__TAF1__ENCSR000BIM_1__m1	4.26	10kb	w0.001	0.339492	0.00106385
ATF3	RPS19	FALSE	9	dbcorrdb__TAF1__ENCSR000BIM_1__m1	4.26	10kb	w0.001	0.352942	0.00301497
ATF3	RPS6KA3	FALSE	13	dbcorrdb__TAF1__ENCSR000BIM_1__m1	4.26	10kb	w0.001	0.155203	0.00246757
ATF3	RPS6KA6	FALSE	17	dbcorrdb__TAF1__ENCSR000BIM_1__m1	4.26	10kb	w0.001	0.209024	0.00170036
ATF3	RPS6KB1	FALSE	4	dbcorrdb__TAF1__ENCSR000BIM_1__m1	4.26	10kb	w0.001	0.159355	0.00132373
ATF3	RSRC2	FALSE	14	dbcorrdb__TAF1__ENCSR000BIM_1__m1	4.26	10kb	w0.001	0.233679	0.00113082
ATF3	SAFB	FALSE	7	dbcorrdb__TAF1__ENCSR000BIM_1__m1	4.26	10kb	w0.001	0.190293	0.00210994
ATF3	SAR1A	FALSE	9	dbcorrdb__TAF1__ENCSR000BIM_1__m1	4.26	10kb	w0.001	0.232977	0.00251856
ATF3	SBF2	FALSE	13	dbcorrdb__TAF1__ENCSR000BIM_1__m1	4.26	10kb	w0.001	0.151212	0.00124488
ATF3	SF3B3	FALSE	9	dbcorrdb__TAF1__ENCSR000BIM_1__m1	4.26	10kb	w0.001	0.196827	0.00235187
ATF3	SFPQ	FALSE	17	dbcorrdb__TAF1__ENCSR000BIM_1__m1	4.26	10kb	w0.001	0.305493	0.00483828
ATF3	SH2B1	FALSE	6	dbcorrdb__TAF1__ENCSR000BIM_1__m1	4.26	10kb	w0.001	0.215246	0.00227515
ATF3	SLC16A10	FALSE	3	dbcorrdb__TAF1__ENCSR000BIM_1__m1	4.26	10kb	w0.001	0.190504	0.00380588
ATF3	SLC29A1	FALSE	6	dbcorrdb__TAF1__ENCSR000BIM_1__m1	4.26	10kb	w0.001	0.212209	0.00133821
ATF3	SLC2A1	FALSE	8	dbcorrdb__TAF1__ENCSR000BIM_1__m1	4.26	10kb	w0.001	0.150489	0.00179126
ATF3	SLC35A4	FALSE	12	dbcorrdb__TAF1__ENCSR000BIM_1__m1	4.26	10kb	w0.001	0.190308	0.00126806
ATF3	SLC39A9	FALSE	13	dbcorrdb__TAF1__ENCSR000BIM_1__m1	4.26	10kb	w0.001	0.218661	0.0011867
ATF3	SMIM15	FALSE	6	dbcorrdb__TAF1__ENCSR000BIM_1__m1	4.26	10kb	w0.001	0.273139	0.00351039
ATF3	SP1	FALSE	8	dbcorrdb__TAF1__ENCSR000BIM_1__m1	4.26	10kb	w0.001	0.230287	0.00272449
ATF3	SRF	FALSE	8	dbcorrdb__TAF1__ENCSR000BIM_1__m1	4.26	10kb	w0.001	0.247128	0.00396678
ATF3	SRPK2	FALSE	8	dbcorrdb__TAF1__ENCSR000BIM_1__m1	4.26	10kb	w0.001	0.21378	0.00182805
ATF3	SRRM1	FALSE	17	dbcorrdb__TAF1__ENCSR000BIM_1__m1	4.26	10kb	w0.001	0.244617	0.00147558
ATF3	SRSF2	FALSE	15	dbcorrdb__TAF1__ENCSR000BIM_1__m1	4.26	10kb	w0.001	0.307351	0.00307275
ATF3	SRSF7	FALSE	13	dbcorrdb__TAF1__ENCSR000BIM_1__m1	4.26	10kb	w0.001	0.235638	0.00450052
ATF3	STARD7	FALSE	8	dbcorrdb__TAF1__ENCSR000BIM_1__m1	4.26	10kb	w0.001	0.233812	0.00262915
ATF3	STK11	FALSE	14	dbcorrdb__TAF1__ENCSR000BIM_1__m1	4.26	10kb	w0.001	0.179132	0.00245309
ATF3	STK33	FALSE	4	dbcorrdb__TAF1__ENCSR000BIM_1__m1	4.26	10kb	w0.001	0.139159	0.00316325
ATF3	STRN3	FALSE	16	dbcorrdb__TAF1__ENCSR000BIM_1__m1	4.26	10kb	w0.001	0.201619	0.00160957
ATF3	STRN4	FALSE	18	dbcorrdb__TAF1__ENCSR000BIM_1__m1	4.26	10kb	w0.001	0.145442	0.0104275
ATF3	SUDS3	FALSE	5	dbcorrdb__TAF1__ENCSR000BIM_1__m1	4.26	10kb	w0.001	0.23508	0.00175176
ATF3	SVBP	FALSE	16	dbcorrdb__TAF1__ENCSR000BIM_1__m1	4.26	10kb	w0.001	0.274518	0.00350829
ATF3	SYF2	FALSE	2	dbcorrdb__TAF1__ENCSR000BIM_1__m1	4.26	10kb	w0.001	0.268752	0.00268268
ATF3	SYMPK	FALSE	17	dbcorrdb__TAF1__ENCSR000BIM_1__m1	4.26	10kb	w0.001	0.190425	0.00115328
ATF3	TAF3	FALSE	16	dbcorrdb__TAF1__ENCSR000BIM_1__m1	4.26	10kb	w0.001	0.212	0.00333829
ATF3	TAOK3	FALSE	6	dbcorrdb__TAF1__ENCSR000BIM_1__m1	4.26	10kb	w0.001	0.242686	0.00149688
ATF3	TBPL1	FALSE	9	dbcorrdb__TAF1__ENCSR000BIM_1__m1	4.26	10kb	w0.001	0.17239	0.00103351
ATF3	TESC	FALSE	4	dbcorrdb__TAF1__ENCSR000BIM_1__m1	4.26	10kb	w0.001	0.175137	0.00146817
ATF3	THAP1	FALSE	16	dbcorrdb__TAF1__ENCSR000BIM_1__m1	4.26	10kb	w0.001	0.200115	0.00419016
ATF3	TIA1	FALSE	16	dbcorrdb__TAF1__ENCSR000BIM_1__m1	4.26	10kb	w0.001	0.266392	0.00238618
ATF3	TMEM168	FALSE	15	dbcorrdb__TAF1__ENCSR000BIM_1__m1	4.26	10kb	w0.001	0.0788286	0.00209865
ATF3	TPRG1L	FALSE	7	dbcorrdb__TAF1__ENCSR000BIM_1__m1	4.26	10kb	w0.001	0.136175	0.00100349
ATF3	TRHDE	FALSE	10	dbcorrdb__TAF1__ENCSR000BIM_1__m1	4.26	10kb	w0.001	0.146987	0.00126918
ATF3	TRIM13	FALSE	9	dbcorrdb__TAF1__ENCSR000BIM_1__m1	4.26	10kb	w0.001	0.0866259	0.00154085
ATF3	TRIM41	FALSE	8	dbcorrdb__TAF1__ENCSR000BIM_1__m1	4.26	10kb	w0.001	0.123948	0.00109695
ATF3	TSC22D1	FALSE	8	dbcorrdb__TAF1__ENCSR000BIM_1__m1	4.26	10kb	w0.001	0.297274	0.00447064
ATF3	TSHZ1	FALSE	8	dbcorrdb__TAF1__ENCSR000BIM_1__m1	4.26	10kb	w0.001	0.0930341	0.00216701
ATF3	TUBB4B	FALSE	13	dbcorrdb__TAF1__ENCSR000BIM_1__m1	4.26	10kb	w0.001	0.171883	0.0011841
ATF3	TXNDC15	FALSE	14	dbcorrdb__TAF1__ENCSR000BIM_1__m1	4.26	10kb	w0.001	0.224374	0.00330182
ATF3	UBE2D3	FALSE	8	dbcorrdb__TAF1__ENCSR000BIM_1__m1	4.26	10kb	w0.001	0.290263	0.00201096
ATF3	UBIAD1	FALSE	7	dbcorrdb__TAF1__ENCSR000BIM_1__m1	4.26	10kb	w0.001	0.186444	0.00125657
ATF3	UBN2	FALSE	17	dbcorrdb__TAF1__ENCSR000BIM_1__m1	4.26	10kb	w0.001	0.181921	0.00276363
ATF3	UBXN7	FALSE	7	dbcorrdb__TAF1__ENCSR000BIM_1__m1	4.26	10kb	w0.001	0.208	0.00104545
ATF3	UCP2	FALSE	9	dbcorrdb__TAF1__ENCSR000BIM_1__m1	4.26	10kb	w0.001	0.229056	0.00798498
ATF3	UROD	FALSE	11	dbcorrdb__TAF1__ENCSR000BIM_1__m1	4.26	10kb	w0.001	0.153775	0.00126227
ATF3	USP46	FALSE	14	dbcorrdb__TAF1__ENCSR000BIM_1__m1	4.26	10kb	w0.001	0.101282	0.00102586
ATF3	VAPA	FALSE	7	dbcorrdb__TAF1__ENCSR000BIM_1__m1	4.26	10kb	w0.001	0.271354	0.00234302
ATF3	VASP	FALSE	5	dbcorrdb__TAF1__ENCSR000BIM_1__m1	4.26	10kb	w0.001	0.226114	0.00298558
ATF3	VCPIP1	FALSE	6	dbcorrdb__TAF1__ENCSR000BIM_1__m1	4.26	10kb	w0.001	0.147668	0.0011092
ATF3	WASH1	FALSE	7	dbcorrdb__TAF1__ENCSR000BIM_1__m1	4.26	10kb	w0.001	0.23102	0.00331862
ATF3	WBP11	FALSE	6	dbcorrdb__TAF1__ENCSR000BIM_1__m1	4.26	10kb	w0.001	0.243158	0.00196404
ATF3	WDFY3	FALSE	10	dbcorrdb__TAF1__ENCSR000BIM_1__m1	4.26	10kb	w0.001	0.174077	0.00136581
ATF3	WIZ	FALSE	13	dbcorrdb__TAF1__ENCSR000BIM_1__m1	4.26	10kb	w0.001	0.181647	0.00217863
ATF3	WTAP	FALSE	17	dbcorrdb__TAF1__ENCSR000BIM_1__m1	4.26	10kb	w0.001	0.282246	0.00439608
ATF3	XPOT	FALSE	8	dbcorrdb__TAF1__ENCSR000BIM_1__m1	4.26	10kb	w0.001	0.117967	0.00137272
ATF3	YWHAE	FALSE	14	dbcorrdb__TAF1__ENCSR000BIM_1__m1	4.26	10kb	w0.001	0.298123	0.0011268
ATF3	ZBED5	FALSE	20	dbcorrdb__TAF1__ENCSR000BIM_1__m1	4.26	10kb	w0.001	0.203227	0.00342448
ATF3	ZC3H6	FALSE	15	dbcorrdb__TAF1__ENCSR000BIM_1__m1	4.26	10kb	w0.001	0.192321	0.00141221
ATF3	ZCCHC7	FALSE	3	dbcorrdb__TAF1__ENCSR000BIM_1__m1	4.26	10kb	w0.001	0.139282	0.00171013
ATF3	ZFC3H1	FALSE	16	dbcorrdb__TAF1__ENCSR000BIM_1__m1	4.26	10kb	w0.001	0.144673	0.00124292
ATF3	ZFP91	FALSE	14	dbcorrdb__TAF1__ENCSR000BIM_1__m1	4.26	10kb	w0.001	0.194391	0.00160299
ATF3	ZMYM5	FALSE	14	dbcorrdb__TAF1__ENCSR000BIM_1__m1	4.26	10kb	w0.001	0.120773	0.00184527
ATF3	ZNF326	FALSE	8	dbcorrdb__TAF1__ENCSR000BIM_1__m1	4.26	10kb	w0.001	0.197956	0.00112671
ATF3	ZNF638	FALSE	15	dbcorrdb__TAF1__ENCSR000BIM_1__m1	4.26	10kb	w0.001	0.190031	0.00112309
ATF3	ZNF644	FALSE	15	dbcorrdb__TAF1__ENCSR000BIM_1__m1	4.26	10kb	w0.001	0.261122	0.00744841
ATF3	AAAS	FALSE	5	dbcorrdb__TAF1__ENCSR000BHO_1__m1	4.23	10kb	w0.001	0.130297	0.00137368
ATF3	ACBD5	FALSE	8	dbcorrdb__TAF1__ENCSR000BHO_1__m1	4.23	10kb	w0.001	0.183234	0.00189111
ATF3	ACVR2A	FALSE	6	dbcorrdb__TAF1__ENCSR000BHO_1__m1	4.23	10kb	w0.001	0.152329	0.00216848
ATF3	AIDA	FALSE	2	dbcorrdb__TAF1__ENCSR000BHO_1__m1	4.23	10kb	w0.001	0.23691	0.00158184
ATF3	ANKRD10	FALSE	5	dbcorrdb__TAF1__ENCSR000BHO_1__m1	4.23	10kb	w0.001	0.244465	0.00501764
ATF3	APP	FALSE	7	dbcorrdb__TAF1__ENCSR000BHO_1__m1	4.23	10kb	w0.001	0.322714	0.00218408
ATF3	ARID4A	FALSE	9	dbcorrdb__TAF1__ENCSR000BHO_1__m1	4.23	10kb	w0.001	0.196924	0.00393393
ATF3	ARID4B	FALSE	8	dbcorrdb__TAF1__ENCSR000BHO_1__m1	4.23	10kb	w0.001	0.215004	0.002581
ATF3	ASCC1	FALSE	4	dbcorrdb__TAF1__ENCSR000BHO_1__m1	4.23	10kb	w0.001	0.134519	0.00138519
ATF3	ATF1	FALSE	5	dbcorrdb__TAF1__ENCSR000BHO_1__m1	4.23	10kb	w0.001	0.162885	0.00176861
ATF3	ATG4D	FALSE	3	dbcorrdb__TAF1__ENCSR000BHO_1__m1	4.23	10kb	w0.001	0.181122	0.00292866
ATF3	ATG9A	FALSE	3	dbcorrdb__TAF1__ENCSR000BHO_1__m1	4.23	10kb	w0.001	0.21065	0.00287505
ATF3	ATP1B3	FALSE	5	dbcorrdb__TAF1__ENCSR000BHO_1__m1	4.23	10kb	w0.001	0.256882	0.00140152
ATF3	BCL2L1	FALSE	6	dbcorrdb__TAF1__ENCSR000BHO_1__m1	4.23	10kb	w0.001	0.210735	0.00143644
ATF3	BLCAP	FALSE	6	dbcorrdb__TAF1__ENCSR000BHO_1__m1	4.23	10kb	w0.001	0.255322	0.00221687
ATF3	C18orf25	FALSE	8	dbcorrdb__TAF1__ENCSR000BHO_1__m1	4.23	10kb	w0.001	0.156379	0.00179175
ATF3	C2CD5	FALSE	10	dbcorrdb__TAF1__ENCSR000BHO_1__m1	4.23	10kb	w0.001	0.166007	0.00119721
ATF3	CAMSAP3	FALSE	5	dbcorrdb__TAF1__ENCSR000BHO_1__m1	4.23	10kb	w0.001	0.11118	0.00136852
ATF3	CAPG	FALSE	6	dbcorrdb__TAF1__ENCSR000BHO_1__m1	4.23	10kb	w0.001	0.227267	0.00175073
ATF3	CASD1	FALSE	2	dbcorrdb__TAF1__ENCSR000BHO_1__m1	4.23	10kb	w0.001	0.242349	0.00420922
ATF3	CASZ1	FALSE	5	dbcorrdb__TAF1__ENCSR000BHO_1__m1	4.23	10kb	w0.001	0.286271	0.00386353
ATF3	CBX1	FALSE	5	dbcorrdb__TAF1__ENCSR000BHO_1__m1	4.23	10kb	w0.001	0.252644	0.00142675
ATF3	CBX3	FALSE	5	dbcorrdb__TAF1__ENCSR000BHO_1__m1	4.23	10kb	w0.001	0.280475	0.00154907
ATF3	CCNT2	FALSE	4	dbcorrdb__TAF1__ENCSR000BHO_1__m1	4.23	10kb	w0.001	0.208311	0.0014223
ATF3	CHST3	FALSE	7	dbcorrdb__TAF1__ENCSR000BHO_1__m1	4.23	10kb	w0.001	0.108636	0.00108135
ATF3	CHTF8	FALSE	5	dbcorrdb__TAF1__ENCSR000BHO_1__m1	4.23	10kb	w0.001	0.211217	0.0012559
ATF3	CLPX	FALSE	5	dbcorrdb__TAF1__ENCSR000BHO_1__m1	4.23	10kb	w0.001	0.155644	0.00113546
ATF3	CLUAP1	FALSE	5	dbcorrdb__TAF1__ENCSR000BHO_1__m1	4.23	10kb	w0.001	0.180426	0.00227821
ATF3	COQ4	FALSE	5	dbcorrdb__TAF1__ENCSR000BHO_1__m1	4.23	10kb	w0.001	0.17187	0.00111301
ATF3	CRABP2	FALSE	8	dbcorrdb__TAF1__ENCSR000BHO_1__m1	4.23	10kb	w0.001	0.14987	0.00380678
ATF3	CTDNEP1	FALSE	3	dbcorrdb__TAF1__ENCSR000BHO_1__m1	4.23	10kb	w0.001	0.259212	0.00304095
ATF3	CXADR	FALSE	4	dbcorrdb__TAF1__ENCSR000BHO_1__m1	4.23	10kb	w0.001	0.278094	0.00236301
ATF3	CYB561	FALSE	8	dbcorrdb__TAF1__ENCSR000BHO_1__m1	4.23	10kb	w0.001	0.189826	0.00200687
ATF3	CYB561A3	FALSE	13	dbcorrdb__TAF1__ENCSR000BHO_1__m1	4.23	10kb	w0.001	0.191745	0.00143133
ATF3	DDI2	FALSE	6	dbcorrdb__TAF1__ENCSR000BHO_1__m1	4.23	10kb	w0.001	0.141222	0.00264131
ATF3	DDR1	FALSE	5	dbcorrdb__TAF1__ENCSR000BHO_1__m1	4.23	10kb	w0.001	0.265684	0.00315295
ATF3	DIDO1	FALSE	14	dbcorrdb__TAF1__ENCSR000BHO_1__m1	4.23	10kb	w0.001	0.188662	0.00228201
ATF3	DLG1	FALSE	11	dbcorrdb__TAF1__ENCSR000BHO_1__m1	4.23	10kb	w0.001	0.230971	0.00127212
ATF3	DMRT2	FALSE	7	dbcorrdb__TAF1__ENCSR000BHO_1__m1	4.23	10kb	w0.001	0.187802	0.00307166
ATF3	DNAJB4	FALSE	12	dbcorrdb__TAF1__ENCSR000BHO_1__m1	4.23	10kb	w0.001	0.169407	0.00129728
ATF3	DNPEP	FALSE	5	dbcorrdb__TAF1__ENCSR000BHO_1__m1	4.23	10kb	w0.001	0.196059	0.00176779
ATF3	DPAGT1	FALSE	12	dbcorrdb__TAF1__ENCSR000BHO_1__m1	4.23	10kb	w0.001	0.0846178	0.00108799
ATF3	DST	FALSE	8	dbcorrdb__TAF1__ENCSR000BHO_1__m1	4.23	10kb	w0.001	0.27314	0.00341049
ATF3	ELP5	FALSE	4	dbcorrdb__TAF1__ENCSR000BHO_1__m1	4.23	10kb	w0.001	0.243179	0.00473879
ATF3	ENSA	FALSE	5	dbcorrdb__TAF1__ENCSR000BHO_1__m1	4.23	10kb	w0.001	0.249403	0.00237525
ATF3	EPB41L5	FALSE	3	dbcorrdb__TAF1__ENCSR000BHO_1__m1	4.23	10kb	w0.001	0.185813	0.00244576
ATF3	EVI5	FALSE	9	dbcorrdb__TAF1__ENCSR000BHO_1__m1	4.23	10kb	w0.001	0.193285	0.00474324
ATF3	FAM102A	FALSE	7	dbcorrdb__TAF1__ENCSR000BHO_1__m1	4.23	10kb	w0.001	0.164596	0.00194612
ATF3	FAM122B	FALSE	4	dbcorrdb__TAF1__ENCSR000BHO_1__m1	4.23	10kb	w0.001	0.107077	0.00105675
ATF3	FASTKD1	FALSE	5	dbcorrdb__TAF1__ENCSR000BHO_1__m1	4.23	10kb	w0.001	0.142796	0.00191004
ATF3	FGFR2	FALSE	7	dbcorrdb__TAF1__ENCSR000BHO_1__m1	4.23	10kb	w0.001	0.251925	0.00214801
ATF3	FURIN	FALSE	8	dbcorrdb__TAF1__ENCSR000BHO_1__m1	4.23	10kb	w0.001	0.19284	0.00100869
ATF3	GABPB1-AS1	FALSE	7	dbcorrdb__TAF1__ENCSR000BHO_1__m1	4.23	10kb	w0.001	0.27988	0.00521474
ATF3	GALK2	FALSE	7	dbcorrdb__TAF1__ENCSR000BHO_1__m1	4.23	10kb	w0.001	0.115417	0.00164115
ATF3	GALNT14	FALSE	4	dbcorrdb__TAF1__ENCSR000BHO_1__m1	4.23	10kb	w0.001	0.125649	0.00109462
ATF3	GALNT7	FALSE	4	dbcorrdb__TAF1__ENCSR000BHO_1__m1	4.23	10kb	w0.001	0.177039	0.00241791
ATF3	GAREM1	FALSE	9	dbcorrdb__TAF1__ENCSR000BHO_1__m1	4.23	10kb	w0.001	0.241291	0.00773708
ATF3	GBF1	FALSE	11	dbcorrdb__TAF1__ENCSR000BHO_1__m1	4.23	10kb	w0.001	0.172233	0.00161835
ATF3	GFM2	FALSE	5	dbcorrdb__TAF1__ENCSR000BHO_1__m1	4.23	10kb	w0.001	0.0735289	0.00130377
ATF3	GID8	FALSE	10	dbcorrdb__TAF1__ENCSR000BHO_1__m1	4.23	10kb	w0.001	0.241661	0.00448369
ATF3	GPC4	FALSE	8	dbcorrdb__TAF1__ENCSR000BHO_1__m1	4.23	10kb	w0.001	0.214374	0.00130667
ATF3	GPR137	FALSE	5	dbcorrdb__TAF1__ENCSR000BHO_1__m1	4.23	10kb	w0.001	0.158114	0.00347035
ATF3	GTF3C2	FALSE	5	dbcorrdb__TAF1__ENCSR000BHO_1__m1	4.23	10kb	w0.001	0.125617	0.00366697
ATF3	H1FX	FALSE	4	dbcorrdb__TAF1__ENCSR000BHO_1__m1	4.23	10kb	w0.001	0.223822	0.00105593
ATF3	HIF1A	FALSE	5	dbcorrdb__TAF1__ENCSR000BHO_1__m1	4.23	10kb	w0.001	0.301603	0.00322368
ATF3	HIRIP3	FALSE	3	dbcorrdb__TAF1__ENCSR000BHO_1__m1	4.23	10kb	w0.001	0.0540066	0.00129927
ATF3	HMBOX1	FALSE	5	dbcorrdb__TAF1__ENCSR000BHO_1__m1	4.23	10kb	w0.001	0.209331	0.00225123
ATF3	HOMER3	FALSE	5	dbcorrdb__TAF1__ENCSR000BHO_1__m1	4.23	10kb	w0.001	0.186351	0.00165115
ATF3	IER5L	FALSE	8	dbcorrdb__TAF1__ENCSR000BHO_1__m1	4.23	10kb	w0.001	0.166954	0.00142229
ATF3	IGF1R	FALSE	14	dbcorrdb__TAF1__ENCSR000BHO_1__m1	4.23	10kb	w0.001	0.215656	0.00188736
ATF3	IRF2	FALSE	9	dbcorrdb__TAF1__ENCSR000BHO_1__m1	4.23	10kb	w0.001	0.142244	0.00152012
ATF3	ITGAV	FALSE	3	dbcorrdb__TAF1__ENCSR000BHO_1__m1	4.23	10kb	w0.001	0.274522	0.00229375
ATF3	ITM2C	FALSE	7	dbcorrdb__TAF1__ENCSR000BHO_1__m1	4.23	10kb	w0.001	0.287379	0.00142293
ATF3	IWS1	FALSE	3	dbcorrdb__TAF1__ENCSR000BHO_1__m1	4.23	10kb	w0.001	0.226044	0.00332933
ATF3	KCNC4	FALSE	5	dbcorrdb__TAF1__ENCSR000BHO_1__m1	4.23	10kb	w0.001	0.203025	0.00309537
ATF3	KDM5B	FALSE	13	dbcorrdb__TAF1__ENCSR000BHO_1__m1	4.23	10kb	w0.001	0.175048	0.00240853
ATF3	KIAA1551	FALSE	8	dbcorrdb__TAF1__ENCSR000BHO_1__m1	4.23	10kb	w0.001	0.137918	0.0013838
ATF3	KLHDC7A	FALSE	2	dbcorrdb__TAF1__ENCSR000BHO_1__m1	4.23	10kb	w0.001	0.124911	0.00324878
ATF3	KLHL36	FALSE	4	dbcorrdb__TAF1__ENCSR000BHO_1__m1	4.23	10kb	w0.001	0.218533	0.00222208
ATF3	LRRC41	FALSE	10	dbcorrdb__TAF1__ENCSR000BHO_1__m1	4.23	10kb	w0.001	0.195764	0.00439352
ATF3	MAGIX	FALSE	3	dbcorrdb__TAF1__ENCSR000BHO_1__m1	4.23	10kb	w0.001	0.148208	0.00152343
ATF3	MAN1A2	FALSE	7	dbcorrdb__TAF1__ENCSR000BHO_1__m1	4.23	10kb	w0.001	0.192046	0.002076
ATF3	MAP2K4	FALSE	8	dbcorrdb__TAF1__ENCSR000BHO_1__m1	4.23	10kb	w0.001	0.140706	0.00178703
ATF3	MET	FALSE	3	dbcorrdb__TAF1__ENCSR000BHO_1__m1	4.23	10kb	w0.001	0.288344	0.0033594
ATF3	METTL16	FALSE	8	dbcorrdb__TAF1__ENCSR000BHO_1__m1	4.23	10kb	w0.001	0.137077	0.00127626
ATF3	MID1IP1	FALSE	6	dbcorrdb__TAF1__ENCSR000BHO_1__m1	4.23	10kb	w0.001	0.188487	0.00237093
ATF3	MRPS18A	FALSE	8	dbcorrdb__TAF1__ENCSR000BHO_1__m1	4.23	10kb	w0.001	0.17944	0.00126812
ATF3	MTF2	FALSE	5	dbcorrdb__TAF1__ENCSR000BHO_1__m1	4.23	10kb	w0.001	0.164588	0.0011188
ATF3	MYEF2	FALSE	16	dbcorrdb__TAF1__ENCSR000BHO_1__m1	4.23	10kb	w0.001	0.245984	0.00762658
ATF3	MYL3	FALSE	3	dbcorrdb__TAF1__ENCSR000BHO_1__m1	4.23	10kb	w0.001	0.200819	0.00257746
ATF3	MYL6B	FALSE	7	dbcorrdb__TAF1__ENCSR000BHO_1__m1	4.23	10kb	w0.001	0.247193	0.00373476
ATF3	NASP	FALSE	5	dbcorrdb__TAF1__ENCSR000BHO_1__m1	4.23	10kb	w0.001	0.152543	0.00125707
ATF3	NEIL2	FALSE	9	dbcorrdb__TAF1__ENCSR000BHO_1__m1	4.23	10kb	w0.001	0.0858334	0.0011927
ATF3	NGRN	FALSE	7	dbcorrdb__TAF1__ENCSR000BHO_1__m1	4.23	10kb	w0.001	0.187261	0.0031112
ATF3	NONO	FALSE	4	dbcorrdb__TAF1__ENCSR000BHO_1__m1	4.23	10kb	w0.001	0.312119	0.0035664
ATF3	NOVA1	FALSE	13	dbcorrdb__TAF1__ENCSR000BHO_1__m1	4.23	10kb	w0.001	0.285729	0.00408572
ATF3	NR3C2	FALSE	9	dbcorrdb__TAF1__ENCSR000BHO_1__m1	4.23	10kb	w0.001	0.1886	0.00108378
ATF3	NSA2	FALSE	5	dbcorrdb__TAF1__ENCSR000BHO_1__m1	4.23	10kb	w0.001	0.190494	0.00131342
ATF3	NSF	FALSE	5	dbcorrdb__TAF1__ENCSR000BHO_1__m1	4.23	10kb	w0.001	0.14293	0.00180643
ATF3	NUDT2	FALSE	6	dbcorrdb__TAF1__ENCSR000BHO_1__m1	4.23	10kb	w0.001	0.142163	0.00101636
ATF3	PCGF5	FALSE	6	dbcorrdb__TAF1__ENCSR000BHO_1__m1	4.23	10kb	w0.001	0.198579	0.00138702
ATF3	PEX19	FALSE	5	dbcorrdb__TAF1__ENCSR000BHO_1__m1	4.23	10kb	w0.001	0.20876	0.00102499
ATF3	PEX2	FALSE	8	dbcorrdb__TAF1__ENCSR000BHO_1__m1	4.23	10kb	w0.001	0.230232	0.0027375
ATF3	PHF12	FALSE	14	dbcorrdb__TAF1__ENCSR000BHO_1__m1	4.23	10kb	w0.001	0.150628	0.00155647
ATF3	PITPNC1	FALSE	5	dbcorrdb__TAF1__ENCSR000BHO_1__m1	4.23	10kb	w0.001	0.109039	0.00144941
ATF3	PPP1R13B	FALSE	4	dbcorrdb__TAF1__ENCSR000BHO_1__m1	4.23	10kb	w0.001	0.112301	0.00309726
ATF3	PPP3CA	FALSE	8	dbcorrdb__TAF1__ENCSR000BHO_1__m1	4.23	10kb	w0.001	0.208191	0.0032791
ATF3	PRELID1	FALSE	8	dbcorrdb__TAF1__ENCSR000BHO_1__m1	4.23	10kb	w0.001	0.265336	0.0016022
ATF3	PSMA3-AS1	FALSE	4	dbcorrdb__TAF1__ENCSR000BHO_1__m1	4.23	10kb	w0.001	0.24805	0.00127935
ATF3	PTK2	FALSE	4	dbcorrdb__TAF1__ENCSR000BHO_1__m1	4.23	10kb	w0.001	0.195038	0.00259838
ATF3	PTOV1	FALSE	10	dbcorrdb__TAF1__ENCSR000BHO_1__m1	4.23	10kb	w0.001	0.180988	0.00135934
ATF3	PTP4A2	FALSE	9	dbcorrdb__TAF1__ENCSR000BHO_1__m1	4.23	10kb	w0.001	0.248667	0.00138555
ATF3	PTPN12	FALSE	7	dbcorrdb__TAF1__ENCSR000BHO_1__m1	4.23	10kb	w0.001	0.181147	0.00115464
ATF3	RAB4B	FALSE	6	dbcorrdb__TAF1__ENCSR000BHO_1__m1	4.23	10kb	w0.001	0.167742	0.00238597
ATF3	RABIF	FALSE	5	dbcorrdb__TAF1__ENCSR000BHO_1__m1	4.23	10kb	w0.001	0.188969	0.00159584
ATF3	RAI14	FALSE	10	dbcorrdb__TAF1__ENCSR000BHO_1__m1	4.23	10kb	w0.001	0.27088	0.00240835
ATF3	RBMX	FALSE	6	dbcorrdb__TAF1__ENCSR000BHO_1__m1	4.23	10kb	w0.001	0.281922	0.00189174
ATF3	RBMXL1	FALSE	6	dbcorrdb__TAF1__ENCSR000BHO_1__m1	4.23	10kb	w0.001	0.271133	0.00453508
ATF3	RECQL	FALSE	6	dbcorrdb__TAF1__ENCSR000BHO_1__m1	4.23	10kb	w0.001	0.192684	0.00656172
ATF3	RPS5	FALSE	5	dbcorrdb__TAF1__ENCSR000BHO_1__m1	4.23	10kb	w0.001	0.316479	0.00168604
ATF3	SARS	FALSE	5	dbcorrdb__TAF1__ENCSR000BHO_1__m1	4.23	10kb	w0.001	0.196795	0.00125996
ATF3	SEL1L3	FALSE	9	dbcorrdb__TAF1__ENCSR000BHO_1__m1	4.23	10kb	w0.001	0.220358	0.00325579
ATF3	SEPHS1	FALSE	8	dbcorrdb__TAF1__ENCSR000BHO_1__m1	4.23	10kb	w0.001	0.198156	0.00362055
ATF3	2022-09-07	FALSE	14	dbcorrdb__TAF1__ENCSR000BHO_1__m1	4.23	10kb	w0.001	0.203331	0.00109941
ATF3	SFSWAP	FALSE	3	dbcorrdb__TAF1__ENCSR000BHO_1__m1	4.23	10kb	w0.001	0.141585	0.00132286
ATF3	SFT2D1	FALSE	4	dbcorrdb__TAF1__ENCSR000BHO_1__m1	4.23	10kb	w0.001	0.275681	0.00159801
ATF3	SLC25A44	FALSE	8	dbcorrdb__TAF1__ENCSR000BHO_1__m1	4.23	10kb	w0.001	0.135027	0.00114328
ATF3	SLC39A14	FALSE	5	dbcorrdb__TAF1__ENCSR000BHO_1__m1	4.23	10kb	w0.001	0.120354	0.00104938
ATF3	SLC8A1	FALSE	6	dbcorrdb__TAF1__ENCSR000BHO_1__m1	4.23	10kb	w0.001	0.166508	0.00142445
ATF3	SLITRK4	FALSE	4	dbcorrdb__TAF1__ENCSR000BHO_1__m1	4.23	10kb	w0.001	0.17228	0.00160583
ATF3	SPIN1	FALSE	10	dbcorrdb__TAF1__ENCSR000BHO_1__m1	4.23	10kb	w0.001	0.27623	0.00290465
ATF3	SRC	FALSE	6	dbcorrdb__TAF1__ENCSR000BHO_1__m1	4.23	10kb	w0.001	0.155274	0.0082975
ATF3	SRSF4	FALSE	5	dbcorrdb__TAF1__ENCSR000BHO_1__m1	4.23	10kb	w0.001	0.225279	0.0018085
ATF3	SSH1	FALSE	4	dbcorrdb__TAF1__ENCSR000BHO_1__m1	4.23	10kb	w0.001	0.128681	0.0026355
ATF3	SSX2IP	FALSE	5	dbcorrdb__TAF1__ENCSR000BHO_1__m1	4.23	10kb	w0.001	0.106938	0.00129401
ATF3	ST3GAL4	FALSE	11	dbcorrdb__TAF1__ENCSR000BHO_1__m1	4.23	10kb	w0.001	0.149849	0.00732622
ATF3	STAT1	FALSE	4	dbcorrdb__TAF1__ENCSR000BHO_1__m1	4.23	10kb	w0.001	0.377238	0.00822657
ATF3	STK24	FALSE	2	dbcorrdb__TAF1__ENCSR000BHO_1__m1	4.23	10kb	w0.001	0.260942	0.00252519
ATF3	STON2	FALSE	7	dbcorrdb__TAF1__ENCSR000BHO_1__m1	4.23	10kb	w0.001	0.197078	0.00162769
ATF3	SURF6	FALSE	3	dbcorrdb__TAF1__ENCSR000BHO_1__m1	4.23	10kb	w0.001	0.126423	0.00118624
ATF3	SWAP70	FALSE	7	dbcorrdb__TAF1__ENCSR000BHO_1__m1	4.23	10kb	w0.001	0.235069	0.00200963
ATF3	SYNGR1	FALSE	1	dbcorrdb__TAF1__ENCSR000BHO_1__m1	4.23	10kb	w0.001	0.249493	0.00148803
ATF3	SZRD1	FALSE	12	dbcorrdb__TAF1__ENCSR000BHO_1__m1	4.23	10kb	w0.001	0.195535	0.00142332
ATF3	TAB2	FALSE	12	dbcorrdb__TAF1__ENCSR000BHO_1__m1	4.23	10kb	w0.001	0.230372	0.00298569
ATF3	TAX1BP3	FALSE	10	dbcorrdb__TAF1__ENCSR000BHO_1__m1	4.23	10kb	w0.001	0.23458	0.00162981
ATF3	TBX2	FALSE	9	dbcorrdb__TAF1__ENCSR000BHO_1__m1	4.23	10kb	w0.001	0.154144	0.00367217
ATF3	TBX2-AS1	FALSE	8	dbcorrdb__TAF1__ENCSR000BHO_1__m1	4.23	10kb	w0.001	0.228026	0.00223533
ATF3	TCF12	FALSE	4	dbcorrdb__TAF1__ENCSR000BHO_1__m1	4.23	10kb	w0.001	0.185345	0.00153991
ATF3	TEX41	FALSE	2	dbcorrdb__TAF1__ENCSR000BHO_1__m1	4.23	10kb	w0.001	0.143753	0.00440712
ATF3	TFE3	FALSE	6	dbcorrdb__TAF1__ENCSR000BHO_1__m1	4.23	10kb	w0.001	0.167405	0.00160382
ATF3	TIFA	FALSE	5	dbcorrdb__TAF1__ENCSR000BHO_1__m1	4.23	10kb	w0.001	0.194246	0.00552086
ATF3	TIMP2	FALSE	8	dbcorrdb__TAF1__ENCSR000BHO_1__m1	4.23	10kb	w0.001	0.224261	0.00166396
ATF3	TMED10	FALSE	8	dbcorrdb__TAF1__ENCSR000BHO_1__m1	4.23	10kb	w0.001	0.295107	0.00159705
ATF3	TMEM138	FALSE	13	dbcorrdb__TAF1__ENCSR000BHO_1__m1	4.23	10kb	w0.001	0.150732	0.00343354
ATF3	TMEM56	FALSE	5	dbcorrdb__TAF1__ENCSR000BHO_1__m1	4.23	10kb	w0.001	0.194604	0.00376616
ATF3	TMEM8A	FALSE	7	dbcorrdb__TAF1__ENCSR000BHO_1__m1	4.23	10kb	w0.001	0.26105	0.00302309
ATF3	TNFAIP8	FALSE	7	dbcorrdb__TAF1__ENCSR000BHO_1__m1	4.23	10kb	w0.001	0.177373	0.00309709
ATF3	TNIK	FALSE	7	dbcorrdb__TAF1__ENCSR000BHO_1__m1	4.23	10kb	w0.001	0.163108	0.00108975
ATF3	TNRC6A	FALSE	6	dbcorrdb__TAF1__ENCSR000BHO_1__m1	4.23	10kb	w0.001	0.270426	0.00242259
ATF3	TPCN1	FALSE	6	dbcorrdb__TAF1__ENCSR000BHO_1__m1	4.23	10kb	w0.001	0.107131	0.0012519
ATF3	TSKU	FALSE	7	dbcorrdb__TAF1__ENCSR000BHO_1__m1	4.23	10kb	w0.001	0.104156	0.00153552
ATF3	UBE2G1	FALSE	6	dbcorrdb__TAF1__ENCSR000BHO_1__m1	4.23	10kb	w0.001	0.144403	0.00127514
ATF3	UBE2K	FALSE	4	dbcorrdb__TAF1__ENCSR000BHO_1__m1	4.23	10kb	w0.001	0.166604	0.00108143
ATF3	UGGT1	FALSE	7	dbcorrdb__TAF1__ENCSR000BHO_1__m1	4.23	10kb	w0.001	0.148299	0.00264876
ATF3	USP11	FALSE	5	dbcorrdb__TAF1__ENCSR000BHO_1__m1	4.23	10kb	w0.001	0.144029	0.00257703
ATF3	VPS13D	FALSE	3	dbcorrdb__TAF1__ENCSR000BHO_1__m1	4.23	10kb	w0.001	0.180845	0.00232044
ATF3	VPS37C	FALSE	6	dbcorrdb__TAF1__ENCSR000BHO_1__m1	4.23	10kb	w0.001	0.161759	0.0024064
ATF3	WAC	FALSE	13	dbcorrdb__TAF1__ENCSR000BHO_1__m1	4.23	10kb	w0.001	0.259353	0.00148234
ATF3	ZC3H12C	FALSE	2	dbcorrdb__TAF1__ENCSR000BHO_1__m1	4.23	10kb	w0.001	0.208311	0.0029821
ATF3	ZFAS1	FALSE	4	dbcorrdb__TAF1__ENCSR000BHO_1__m1	4.23	10kb	w0.001	0.322078	0.00378129
ATF3	ZNF217	FALSE	4	dbcorrdb__TAF1__ENCSR000BHO_1__m1	4.23	10kb	w0.001	0.188212	0.00246171
ATF3	ZNF384	FALSE	7	dbcorrdb__TAF1__ENCSR000BHO_1__m1	4.23	10kb	w0.001	0.165067	0.00303775
ATF3	ZNF43	FALSE	2	dbcorrdb__TAF1__ENCSR000BHO_1__m1	4.23	10kb	w0.001	0.217749	0.00302465
ATF3	ZNF518A	FALSE	6	dbcorrdb__TAF1__ENCSR000BHO_1__m1	4.23	10kb	w0.001	0.241107	0.00272577
ATF3	ZNF592	FALSE	8	dbcorrdb__TAF1__ENCSR000BHO_1__m1	4.23	10kb	w0.001	0.205463	0.00360261
ATF3	ZNF827	FALSE	13	dbcorrdb__TAF1__ENCSR000BHO_1__m1	4.23	10kb	w0.001	0.239773	0.00286113
ATF3	ZNF91	FALSE	4	dbcorrdb__TAF1__ENCSR000BHO_1__m1	4.23	10kb	w0.001	0.167257	0.0022131
ATF3	ZNFX1	FALSE	4	dbcorrdb__TAF1__ENCSR000BHO_1__m1	4.23	10kb	w0.001	0.196355	0.00217007
ATF3	ZSCAN18	FALSE	4	dbcorrdb__TAF1__ENCSR000BHO_1__m1	4.23	10kb	w0.001	0.213413	0.00112196
ATF3	BIRC3	FALSE	4	taipale_cyt_meth__JUN_NATGACKCATN_FL	4.09	10kb	top3sd	0.282677	0.0129207
ATF3	ARSJ	FALSE	18	cisbp__M4557	4.07	10kb	top10perTarget	0.244433	0.00885784
ATF3	BCAR1	FALSE	9	taipale_cyt_meth__JUN_NATGACGTCAYN_FL	4.02	10kb	top10perTarget	0.263773	0.00795696
ATF3	A4GALT	TRUE	3	dbcorrdb__ATF3__ENCSR000DOG_1__m1	3.97	10kb	w0.001	0.223025	0.0026044
ATF3	AASS	TRUE	2	dbcorrdb__ATF3__ENCSR000DOG_1__m1	3.97	10kb	w0.001	0.154004	0.00111562
ATF3	ABCE1	TRUE	15	dbcorrdb__ATF3__ENCSR000DOG_1__m1	3.97	10kb	w0.001	0.16551	0.00106712
ATF3	ABHD11	TRUE	48	dbcorrdb__ATF3__ENCSR000DOG_1__m1	3.97	10kb	w0.001	0.263398	0.00778359
ATF3	ABHD2	TRUE	11	dbcorrdb__ATF3__ENCSR000DOG_1__m1	3.97	10kb	w0.001	0.227487	0.00161306
ATF3	ABL1	TRUE	17	dbcorrdb__ATF3__ENCSR000DOG_1__m1	3.97	10kb	w0.001	0.153793	0.00207114
ATF3	ACAP2	TRUE	2	dbcorrdb__ATF3__ENCSR000DOG_1__m1	3.97	10kb	w0.001	0.11459	0.002943
ATF3	ACBD3	TRUE	2	dbcorrdb__ATF3__ENCSR000DOG_1__m1	3.97	10kb	w0.001	0.221536	0.00105335
ATF3	ACBD4	TRUE	3	dbcorrdb__ATF3__ENCSR000DOG_1__m1	3.97	10kb	w0.001	0.102468	0.00192232
ATF3	ACOT9	TRUE	1	dbcorrdb__ATF3__ENCSR000DOG_1__m1	3.97	10kb	w0.001	0.176396	0.00380835
ATF3	ACSL1	TRUE	7	dbcorrdb__ATF3__ENCSR000DOG_1__m1	3.97	10kb	w0.001	0.165617	0.00142567
ATF3	ACTG1	TRUE	15	dbcorrdb__ATF3__ENCSR000DOG_1__m1	3.97	10kb	w0.001	0.349746	0.00557238
ATF3	ADAM10	TRUE	19	dbcorrdb__ATF3__ENCSR000DOG_1__m1	3.97	10kb	w0.001	0.336318	0.00918235
ATF3	ADAM9	TRUE	2	dbcorrdb__ATF3__ENCSR000DOG_1__m1	3.97	10kb	w0.001	0.275847	0.00395772
ATF3	ADAR	TRUE	7	dbcorrdb__ATF3__ENCSR000DOG_1__m1	3.97	10kb	w0.001	0.235971	0.00194337
ATF3	ADCY6	TRUE	4	dbcorrdb__ATF3__ENCSR000DOG_1__m1	3.97	10kb	w0.001	0.224804	0.00187665
ATF3	ADD3	TRUE	10	dbcorrdb__ATF3__ENCSR000DOG_1__m1	3.97	10kb	w0.001	0.228704	0.00121785
ATF3	ADGRF5	TRUE	3	dbcorrdb__ATF3__ENCSR000DOG_1__m1	3.97	10kb	w0.001	0.20224	0.00129276
ATF3	ADGRL2	TRUE	7	dbcorrdb__ATF3__ENCSR000DOG_1__m1	3.97	10kb	w0.001	0.199906	0.00449511
ATF3	ADIPOR1	TRUE	3	dbcorrdb__ATF3__ENCSR000DOG_1__m1	3.97	10kb	w0.001	0.261834	0.0019705
ATF3	ADNP2	TRUE	22	dbcorrdb__ATF3__ENCSR000DOG_1__m1	3.97	10kb	w0.001	0.147906	0.00120513
ATF3	ADPGK	TRUE	3	dbcorrdb__ATF3__ENCSR000DOG_1__m1	3.97	10kb	w0.001	0.238006	0.00393703
ATF3	AFF4	TRUE	54	dbcorrdb__ATF3__ENCSR000DOG_1__m1	3.97	10kb	w0.001	0.294555	0.00539194
ATF3	AFTPH	TRUE	18	dbcorrdb__ATF3__ENCSR000DOG_1__m1	3.97	10kb	w0.001	0.16612	0.00106002
ATF3	AGO1	TRUE	8	dbcorrdb__ATF3__ENCSR000DOG_1__m1	3.97	10kb	w0.001	0.135585	0.00205164
ATF3	AGPAT1	TRUE	5	dbcorrdb__ATF3__ENCSR000DOG_1__m1	3.97	10kb	w0.001	0.261276	0.00260898
ATF3	AGPAT2	TRUE	7	dbcorrdb__ATF3__ENCSR000DOG_1__m1	3.97	10kb	w0.001	0.2504	0.00121178
ATF3	AGPAT3	TRUE	3	dbcorrdb__ATF3__ENCSR000DOG_1__m1	3.97	10kb	w0.001	0.186458	0.001499
ATF3	AGTRAP	TRUE	26	dbcorrdb__ATF3__ENCSR000DOG_1__m1	3.97	10kb	w0.001	0.195818	0.00120447
ATF3	AHCYL2	TRUE	4	dbcorrdb__ATF3__ENCSR000DOG_1__m1	3.97	10kb	w0.001	0.157157	0.00206197
ATF3	AHR	TRUE	10	dbcorrdb__ATF3__ENCSR000DOG_1__m1	3.97	10kb	w0.001	0.191827	0.00292158
ATF3	AIF1L	TRUE	3	dbcorrdb__ATF3__ENCSR000DOG_1__m1	3.97	10kb	w0.001	0.22849	0.00108637
ATF3	AJAP1	TRUE	3	dbcorrdb__ATF3__ENCSR000DOG_1__m1	3.97	10kb	w0.001	0.175698	0.0015854
ATF3	AKAP10	TRUE	15	dbcorrdb__ATF3__ENCSR000DOG_1__m1	3.97	10kb	w0.001	0.132661	0.00256381
ATF3	AKAP11	TRUE	15	dbcorrdb__ATF3__ENCSR000DOG_1__m1	3.97	10kb	w0.001	0.202589	0.00205159
ATF3	AKAP12	TRUE	20	dbcorrdb__ATF3__ENCSR000DOG_1__m1	3.97	10kb	w0.001	0.21769	0.00417716
ATF3	AKIRIN1	TRUE	3	dbcorrdb__ATF3__ENCSR000DOG_1__m1	3.97	10kb	w0.001	0.243863	0.00188344
ATF3	AKT1S1	TRUE	14	dbcorrdb__ATF3__ENCSR000DOG_1__m1	3.97	10kb	w0.001	0.15174	0.00456947
ATF3	AKT3	TRUE	11	dbcorrdb__ATF3__ENCSR000DOG_1__m1	3.97	10kb	w0.001	0.197425	0.00322214
ATF3	ALCAM	TRUE	3	dbcorrdb__ATF3__ENCSR000DOG_1__m1	3.97	10kb	w0.001	0.193199	0.00228241
ATF3	ALG1	TRUE	9	dbcorrdb__ATF3__ENCSR000DOG_1__m1	3.97	10kb	w0.001	0.152302	0.00275546
ATF3	ALKBH3	TRUE	2	dbcorrdb__ATF3__ENCSR000DOG_1__m1	3.97	10kb	w0.001	0.11881	0.00105397
ATF3	ALOX12-AS1	TRUE	27	dbcorrdb__ATF3__ENCSR000DOG_1__m1	3.97	10kb	w0.001	0.0881851	0.0010294
ATF3	ALPK2	TRUE	10	dbcorrdb__ATF3__ENCSR000DOG_1__m1	3.97	10kb	w0.001	0.206119	0.00356117
ATF3	AMD1	TRUE	13	dbcorrdb__ATF3__ENCSR000DOG_1__m1	3.97	10kb	w0.001	0.305365	0.00343015
ATF3	AMDHD2	TRUE	26	dbcorrdb__ATF3__ENCSR000DOG_1__m1	3.97	10kb	w0.001	0.157733	0.00329161
ATF3	AMMECR1	TRUE	7	dbcorrdb__ATF3__ENCSR000DOG_1__m1	3.97	10kb	w0.001	0.208204	0.00354851
ATF3	AMOTL2	TRUE	11	dbcorrdb__ATF3__ENCSR000DOG_1__m1	3.97	10kb	w0.001	0.246073	0.0063571
ATF3	ANAPC1	TRUE	20	dbcorrdb__ATF3__ENCSR000DOG_1__m1	3.97	10kb	w0.001	0.175722	0.00136461
ATF3	ANAPC10	TRUE	15	dbcorrdb__ATF3__ENCSR000DOG_1__m1	3.97	10kb	w0.001	0.158945	0.00323229
ATF3	ANAPC2	TRUE	2	dbcorrdb__ATF3__ENCSR000DOG_1__m1	3.97	10kb	w0.001	0.121753	0.00294928
ATF3	ANKH	TRUE	11	dbcorrdb__ATF3__ENCSR000DOG_1__m1	3.97	10kb	w0.001	0.149121	0.00294126
ATF3	ANKRD11	TRUE	18	dbcorrdb__ATF3__ENCSR000DOG_1__m1	3.97	10kb	w0.001	0.312078	0.00613792
ATF3	ANKRD12	TRUE	25	dbcorrdb__ATF3__ENCSR000DOG_1__m1	3.97	10kb	w0.001	0.217049	0.00154487
ATF3	ANKRD13A	TRUE	23	dbcorrdb__ATF3__ENCSR000DOG_1__m1	3.97	10kb	w0.001	0.238672	0.0055292
ATF3	ANKRD17	TRUE	13	dbcorrdb__ATF3__ENCSR000DOG_1__m1	3.97	10kb	w0.001	0.244015	0.00170324
ATF3	ANKRD33B	TRUE	2	dbcorrdb__ATF3__ENCSR000DOG_1__m1	3.97	10kb	w0.001	0.206253	0.00129278
ATF3	ANKRD52	TRUE	6	dbcorrdb__ATF3__ENCSR000DOG_1__m1	3.97	10kb	w0.001	0.223515	0.00113832
ATF3	ANKRD9	TRUE	12	dbcorrdb__ATF3__ENCSR000DOG_1__m1	3.97	10kb	w0.001	0.258925	0.0030297
ATF3	ANKS1A	TRUE	2	dbcorrdb__ATF3__ENCSR000DOG_1__m1	3.97	10kb	w0.001	0.236553	0.00167264
ATF3	ANO6	TRUE	3	dbcorrdb__ATF3__ENCSR000DOG_1__m1	3.97	10kb	w0.001	0.170007	0.00122875
ATF3	ANXA11	TRUE	2	dbcorrdb__ATF3__ENCSR000DOG_1__m1	3.97	10kb	w0.001	0.278856	0.00257794
ATF3	ANXA2	TRUE	36	dbcorrdb__ATF3__ENCSR000DOG_1__m1	3.97	10kb	w0.001	0.342806	0.0113864
ATF3	ANXA5	TRUE	3	dbcorrdb__ATF3__ENCSR000DOG_1__m1	3.97	10kb	w0.001	0.284657	0.00332133
ATF3	AP1G1	TRUE	20	dbcorrdb__ATF3__ENCSR000DOG_1__m1	3.97	10kb	w0.001	0.218727	0.0021168
ATF3	AP1S2	TRUE	26	dbcorrdb__ATF3__ENCSR000DOG_1__m1	3.97	10kb	w0.001	0.18088	0.0018385
ATF3	AP2A1	TRUE	4	dbcorrdb__ATF3__ENCSR000DOG_1__m1	3.97	10kb	w0.001	0.141111	0.00191626
ATF3	AP2A2	TRUE	1	dbcorrdb__ATF3__ENCSR000DOG_1__m1	3.97	10kb	w0.001	0.26112	0.0028821
ATF3	AP2B1	TRUE	8	dbcorrdb__ATF3__ENCSR000DOG_1__m1	3.97	10kb	w0.001	0.274762	0.0015411
ATF3	AP5Z1	TRUE	18	dbcorrdb__ATF3__ENCSR000DOG_1__m1	3.97	10kb	w0.001	0.110358	0.00193898
ATF3	APBB1	TRUE	3	dbcorrdb__ATF3__ENCSR000DOG_1__m1	3.97	10kb	w0.001	0.178409	0.0047393
ATF3	APBB2	TRUE	99	dbcorrdb__ATF3__ENCSR000DOG_1__m1	3.97	10kb	w0.001	0.19818	0.0134272
ATF3	APEX1	TRUE	27	dbcorrdb__ATF3__ENCSR000DOG_1__m1	3.97	10kb	w0.001	0.226134	0.00156054
ATF3	APPBP2	TRUE	2	dbcorrdb__ATF3__ENCSR000DOG_1__m1	3.97	10kb	w0.001	0.133029	0.00349695
ATF3	ARAP1	TRUE	7	dbcorrdb__ATF3__ENCSR000DOG_1__m1	3.97	10kb	w0.001	0.234928	0.00455289
ATF3	AREG	TRUE	2	dbcorrdb__ATF3__ENCSR000DOG_1__m1	3.97	10kb	w0.001	0.196389	0.00295866
ATF3	ARF1	TRUE	18	dbcorrdb__ATF3__ENCSR000DOG_1__m1	3.97	10kb	w0.001	0.240951	0.0012723
ATF3	ARF4	TRUE	3	dbcorrdb__ATF3__ENCSR000DOG_1__m1	3.97	10kb	w0.001	0.291155	0.00626962
ATF3	ARF5	TRUE	6	dbcorrdb__ATF3__ENCSR000DOG_1__m1	3.97	10kb	w0.001	0.302211	0.00786476
ATF3	ARFGEF2	TRUE	42	dbcorrdb__ATF3__ENCSR000DOG_1__m1	3.97	10kb	w0.001	0.196638	0.00165554
ATF3	ARHGAP12	TRUE	61	dbcorrdb__ATF3__ENCSR000DOG_1__m1	3.97	10kb	w0.001	0.207239	0.00391781
ATF3	ARHGAP27	TRUE	6	dbcorrdb__ATF3__ENCSR000DOG_1__m1	3.97	10kb	w0.001	0.144909	0.00182651
ATF3	ARHGAP29	TRUE	5	dbcorrdb__ATF3__ENCSR000DOG_1__m1	3.97	10kb	w0.001	0.265538	0.00340398
ATF3	ARHGAP4	TRUE	3	dbcorrdb__ATF3__ENCSR000DOG_1__m1	3.97	10kb	w0.001	0.138273	0.00184965
ATF3	ARHGDIB	TRUE	4	dbcorrdb__ATF3__ENCSR000DOG_1__m1	3.97	10kb	w0.001	0.20711	0.00232886
ATF3	ARHGEF10L	TRUE	3	dbcorrdb__ATF3__ENCSR000DOG_1__m1	3.97	10kb	w0.001	0.184431	0.00267009
ATF3	ARHGEF35	TRUE	1	dbcorrdb__ATF3__ENCSR000DOG_1__m1	3.97	10kb	w0.001	0.254184	0.00235297
ATF3	ARHGEF5	TRUE	1	dbcorrdb__ATF3__ENCSR000DOG_1__m1	3.97	10kb	w0.001	0.111006	0.00111689
ATF3	ARID3A	TRUE	6	dbcorrdb__ATF3__ENCSR000DOG_1__m1	3.97	10kb	w0.001	0.227267	0.00406555
ATF3	ARID5A	TRUE	17	dbcorrdb__ATF3__ENCSR000DOG_1__m1	3.97	10kb	w0.001	0.176409	0.00959278
ATF3	ARID5B	TRUE	11	dbcorrdb__ATF3__ENCSR000DOG_1__m1	3.97	10kb	w0.001	0.196741	0.00110397
ATF3	ARIH1	TRUE	68	dbcorrdb__ATF3__ENCSR000DOG_1__m1	3.97	10kb	w0.001	0.214565	0.00782414
ATF3	ARIH2	TRUE	3	dbcorrdb__ATF3__ENCSR000DOG_1__m1	3.97	10kb	w0.001	0.202796	0.00122273
ATF3	ARL4A	TRUE	11	dbcorrdb__ATF3__ENCSR000DOG_1__m1	3.97	10kb	w0.001	0.283569	0.00848407
ATF3	ARL4C	TRUE	8	dbcorrdb__ATF3__ENCSR000DOG_1__m1	3.97	10kb	w0.001	0.241996	0.00662581
ATF3	ARL6IP1	TRUE	2	dbcorrdb__ATF3__ENCSR000DOG_1__m1	3.97	10kb	w0.001	0.268966	0.00110878
ATF3	ARMC1	TRUE	6	dbcorrdb__ATF3__ENCSR000DOG_1__m1	3.97	10kb	w0.001	0.166195	0.00150976
ATF3	ARMCX1	TRUE	7	dbcorrdb__ATF3__ENCSR000DOG_1__m1	3.97	10kb	w0.001	0.158674	0.00340557
ATF3	ARMCX2	TRUE	49	dbcorrdb__ATF3__ENCSR000DOG_1__m1	3.97	10kb	w0.001	0.241737	0.00437862
ATF3	ARMCX6	TRUE	55	dbcorrdb__ATF3__ENCSR000DOG_1__m1	3.97	10kb	w0.001	0.200672	0.0044464
ATF3	ARNTL	TRUE	4	dbcorrdb__ATF3__ENCSR000DOG_1__m1	3.97	10kb	w0.001	0.0917202	0.00213304
ATF3	ARPP19	TRUE	2	dbcorrdb__ATF3__ENCSR000DOG_1__m1	3.97	10kb	w0.001	0.258604	0.00112849
ATF3	ASAH1	TRUE	5	dbcorrdb__ATF3__ENCSR000DOG_1__m1	3.97	10kb	w0.001	0.229641	0.00130233
ATF3	ASF1A	TRUE	12	dbcorrdb__ATF3__ENCSR000DOG_1__m1	3.97	10kb	w0.001	0.162788	0.00223389
ATF3	ATF4	TRUE	64	dbcorrdb__ATF3__ENCSR000DOG_1__m1	3.97	10kb	w0.001	0.317592	0.00415611
ATF3	ATF7IP	TRUE	20	dbcorrdb__ATF3__ENCSR000DOG_1__m1	3.97	10kb	w0.001	0.186871	0.001416
ATF3	ATG10	TRUE	3	dbcorrdb__ATF3__ENCSR000DOG_1__m1	3.97	10kb	w0.001	0.120075	0.00285013
ATF3	ATG101	TRUE	6	dbcorrdb__ATF3__ENCSR000DOG_1__m1	3.97	10kb	w0.001	0.251426	0.00287986
ATF3	ATIC	TRUE	5	dbcorrdb__ATF3__ENCSR000DOG_1__m1	3.97	10kb	w0.001	0.129175	0.00250252
ATF3	ATL3	TRUE	3	dbcorrdb__ATF3__ENCSR000DOG_1__m1	3.97	10kb	w0.001	0.173233	0.00108249
ATF3	ATP10D	TRUE	16	dbcorrdb__ATF3__ENCSR000DOG_1__m1	3.97	10kb	w0.001	0.249837	0.00212928
ATF3	ATP11A	TRUE	1	dbcorrdb__ATF3__ENCSR000DOG_1__m1	3.97	10kb	w0.001	0.203308	0.00125728
ATF3	ATP11B	TRUE	1	dbcorrdb__ATF3__ENCSR000DOG_1__m1	3.97	10kb	w0.001	0.220529	0.00105437
ATF3	ATP8B1	TRUE	61	dbcorrdb__ATF3__ENCSR000DOG_1__m1	3.97	10kb	w0.001	0.168152	0.0173211
ATF3	ATXN1L	TRUE	30	dbcorrdb__ATF3__ENCSR000DOG_1__m1	3.97	10kb	w0.001	0.118807	0.00103314
ATF3	ATXN2	TRUE	5	dbcorrdb__ATF3__ENCSR000DOG_1__m1	3.97	10kb	w0.001	0.241426	0.00125793
ATF3	ATXN3	TRUE	23	dbcorrdb__ATF3__ENCSR000DOG_1__m1	3.97	10kb	w0.001	0.193088	0.00249951
ATF3	ATXN7L1	TRUE	5	dbcorrdb__ATF3__ENCSR000DOG_1__m1	3.97	10kb	w0.001	0.089301	0.00360283
ATF3	AUTS2	TRUE	13	dbcorrdb__ATF3__ENCSR000DOG_1__m1	3.97	10kb	w0.001	0.170253	0.0021512
ATF3	AZIN1	TRUE	22	dbcorrdb__ATF3__ENCSR000DOG_1__m1	3.97	10kb	w0.001	0.234812	0.00149736
ATF3	B3GAT3	TRUE	5	dbcorrdb__ATF3__ENCSR000DOG_1__m1	3.97	10kb	w0.001	0.159836	0.00211562
ATF3	B3GNT2	TRUE	8	dbcorrdb__ATF3__ENCSR000DOG_1__m1	3.97	10kb	w0.001	0.237135	0.00353115
ATF3	B4GALT3	TRUE	20	dbcorrdb__ATF3__ENCSR000DOG_1__m1	3.97	10kb	w0.001	0.261279	0.00763948
ATF3	BAIAP2	TRUE	9	dbcorrdb__ATF3__ENCSR000DOG_1__m1	3.97	10kb	w0.001	0.121685	0.00192467
ATF3	BANP	TRUE	15	dbcorrdb__ATF3__ENCSR000DOG_1__m1	3.97	10kb	w0.001	0.112802	0.00695808
ATF3	BAP1	TRUE	3	dbcorrdb__ATF3__ENCSR000DOG_1__m1	3.97	10kb	w0.001	0.204138	0.00279965
ATF3	BAX	TRUE	51	dbcorrdb__ATF3__ENCSR000DOG_1__m1	3.97	10kb	w0.001	0.240715	0.00356388
ATF3	BAZ2B	TRUE	26	dbcorrdb__ATF3__ENCSR000DOG_1__m1	3.97	10kb	w0.001	0.259738	0.00229486
ATF3	BBS7	TRUE	1	dbcorrdb__ATF3__ENCSR000DOG_1__m1	3.97	10kb	w0.001	0.0957269	0.00157225
ATF3	BCAS2	TRUE	5	dbcorrdb__ATF3__ENCSR000DOG_1__m1	3.97	10kb	w0.001	0.11246	0.0011702
ATF3	BCL6	TRUE	23	dbcorrdb__ATF3__ENCSR000DOG_1__m1	3.97	10kb	w0.001	0.255745	0.00775553
ATF3	BECN1	TRUE	3	dbcorrdb__ATF3__ENCSR000DOG_1__m1	3.97	10kb	w0.001	0.212011	0.00183624
ATF3	BEX1	TRUE	38	dbcorrdb__ATF3__ENCSR000DOG_1__m1	3.97	10kb	w0.001	0.242042	0.00441184
ATF3	BEX2	TRUE	4	dbcorrdb__ATF3__ENCSR000DOG_1__m1	3.97	10kb	w0.001	0.268543	0.00173431
ATF3	BEX4	TRUE	12	dbcorrdb__ATF3__ENCSR000DOG_1__m1	3.97	10kb	w0.001	0.284291	0.00251783
ATF3	BFAR	TRUE	6	dbcorrdb__ATF3__ENCSR000DOG_1__m1	3.97	10kb	w0.001	0.278657	0.006748
ATF3	BIK	TRUE	5	dbcorrdb__ATF3__ENCSR000DOG_1__m1	3.97	10kb	w0.001	0.17327	0.00160702
ATF3	BIN1	TRUE	5	dbcorrdb__ATF3__ENCSR000DOG_1__m1	3.97	10kb	w0.001	0.191226	0.00118308
ATF3	BIRC2	TRUE	6	dbcorrdb__ATF3__ENCSR000DOG_1__m1	3.97	10kb	w0.001	0.210892	0.00274548
ATF3	BLOC1S5	TRUE	7	dbcorrdb__ATF3__ENCSR000DOG_1__m1	3.97	10kb	w0.001	0.150374	0.0015004
ATF3	BMI1	TRUE	14	dbcorrdb__ATF3__ENCSR000DOG_1__m1	3.97	10kb	w0.001	0.207723	0.00459443
ATF3	BMP2K	TRUE	4	dbcorrdb__ATF3__ENCSR000DOG_1__m1	3.97	10kb	w0.001	0.188491	0.00256106
ATF3	BMPR2	TRUE	7	dbcorrdb__ATF3__ENCSR000DOG_1__m1	3.97	10kb	w0.001	0.254763	0.0024036
ATF3	BOD1	TRUE	3	dbcorrdb__ATF3__ENCSR000DOG_1__m1	3.97	10kb	w0.001	0.154465	0.00237556
ATF3	BRAF	TRUE	11	dbcorrdb__ATF3__ENCSR000DOG_1__m1	3.97	10kb	w0.001	0.233372	0.00487046
ATF3	BRD2	TRUE	32	dbcorrdb__ATF3__ENCSR000DOG_1__m1	3.97	10kb	w0.001	0.336153	0.00623336
ATF3	BRD3	TRUE	11	dbcorrdb__ATF3__ENCSR000DOG_1__m1	3.97	10kb	w0.001	0.294585	0.00581705
ATF3	BRE	TRUE	5	dbcorrdb__ATF3__ENCSR000DOG_1__m1	3.97	10kb	w0.001	0.120326	0.00114866
ATF3	BRK1	TRUE	3	dbcorrdb__ATF3__ENCSR000DOG_1__m1	3.97	10kb	w0.001	0.282307	0.00145927
ATF3	BROX	TRUE	36	dbcorrdb__ATF3__ENCSR000DOG_1__m1	3.97	10kb	w0.001	0.24271	0.00734097
ATF3	BTBD7	TRUE	24	dbcorrdb__ATF3__ENCSR000DOG_1__m1	3.97	10kb	w0.001	0.239424	0.00144704
ATF3	BTF3L4	TRUE	10	dbcorrdb__ATF3__ENCSR000DOG_1__m1	3.97	10kb	w0.001	0.222144	0.00136877
ATF3	BTG1	TRUE	10	dbcorrdb__ATF3__ENCSR000DOG_1__m1	3.97	10kb	w0.001	0.313304	0.00453322
ATF3	C12orf73	TRUE	4	dbcorrdb__ATF3__ENCSR000DOG_1__m1	3.97	10kb	w0.001	0.143867	0.00110938
ATF3	C12orf75	TRUE	1	dbcorrdb__ATF3__ENCSR000DOG_1__m1	3.97	10kb	w0.001	0.254514	0.00680643
ATF3	C14orf1	TRUE	2	dbcorrdb__ATF3__ENCSR000DOG_1__m1	3.97	10kb	w0.001	0.192881	0.0016364
ATF3	C14orf159	TRUE	4	dbcorrdb__ATF3__ENCSR000DOG_1__m1	3.97	10kb	w0.001	0.18518	0.00108348
ATF3	C15orf48	TRUE	5	dbcorrdb__ATF3__ENCSR000DOG_1__m1	3.97	10kb	w0.001	0.176535	0.00414061
ATF3	C16orf72	TRUE	56	dbcorrdb__ATF3__ENCSR000DOG_1__m1	3.97	10kb	w0.001	0.284303	0.005955
ATF3	C17orf58	TRUE	3	dbcorrdb__ATF3__ENCSR000DOG_1__m1	3.97	10kb	w0.001	0.147081	0.00101244
ATF3	C19orf24	TRUE	19	dbcorrdb__ATF3__ENCSR000DOG_1__m1	3.97	10kb	w0.001	0.140742	0.0010861
ATF3	C19orf48	TRUE	16	dbcorrdb__ATF3__ENCSR000DOG_1__m1	3.97	10kb	w0.001	0.207728	0.00303205
ATF3	C1GALT1	TRUE	13	dbcorrdb__ATF3__ENCSR000DOG_1__m1	3.97	10kb	w0.001	0.254941	0.00258785
ATF3	C1orf174	TRUE	26	dbcorrdb__ATF3__ENCSR000DOG_1__m1	3.97	10kb	w0.001	0.15528	0.00357996
ATF3	C20orf27	TRUE	5	dbcorrdb__ATF3__ENCSR000DOG_1__m1	3.97	10kb	w0.001	0.23879	0.00491756
ATF3	C2orf49	TRUE	9	dbcorrdb__ATF3__ENCSR000DOG_1__m1	3.97	10kb	w0.001	0.105067	0.00247643
ATF3	C3orf14	TRUE	6	dbcorrdb__ATF3__ENCSR000DOG_1__m1	3.97	10kb	w0.001	0.173627	0.00113459
ATF3	C5orf15	TRUE	3	dbcorrdb__ATF3__ENCSR000DOG_1__m1	3.97	10kb	w0.001	0.292724	0.00745262
ATF3	C5orf51	TRUE	25	dbcorrdb__ATF3__ENCSR000DOG_1__m1	3.97	10kb	w0.001	0.172892	0.00114058
ATF3	C6orf106	TRUE	4	dbcorrdb__ATF3__ENCSR000DOG_1__m1	3.97	10kb	w0.001	0.137095	0.00170316
ATF3	C6orf62	TRUE	17	dbcorrdb__ATF3__ENCSR000DOG_1__m1	3.97	10kb	w0.001	0.306287	0.00702955
ATF3	C8orf59	TRUE	2	dbcorrdb__ATF3__ENCSR000DOG_1__m1	3.97	10kb	w0.001	0.144873	0.0010242
ATF3	C9orf3	TRUE	5	dbcorrdb__ATF3__ENCSR000DOG_1__m1	3.97	10kb	w0.001	0.219036	0.00249177
ATF3	C9orf69	TRUE	4	dbcorrdb__ATF3__ENCSR000DOG_1__m1	3.97	10kb	w0.001	0.182501	0.00295144
ATF3	CABLES1	TRUE	3	dbcorrdb__ATF3__ENCSR000DOG_1__m1	3.97	10kb	w0.001	0.136843	0.00244483
ATF3	CACUL1	TRUE	4	dbcorrdb__ATF3__ENCSR000DOG_1__m1	3.97	10kb	w0.001	0.263255	0.0033824
ATF3	CAMK1	TRUE	27	dbcorrdb__ATF3__ENCSR000DOG_1__m1	3.97	10kb	w0.001	0.16866	0.00141892
ATF3	CAMK2D	TRUE	24	dbcorrdb__ATF3__ENCSR000DOG_1__m1	3.97	10kb	w0.001	0.214973	0.00225042
ATF3	CAMKK2	TRUE	5	dbcorrdb__ATF3__ENCSR000DOG_1__m1	3.97	10kb	w0.001	0.143809	0.0021188
ATF3	CAMTA2	TRUE	1	dbcorrdb__ATF3__ENCSR000DOG_1__m1	3.97	10kb	w0.001	0.105239	0.00130503
ATF3	CANT1	TRUE	9	dbcorrdb__ATF3__ENCSR000DOG_1__m1	3.97	10kb	w0.001	0.158979	0.00115199
ATF3	CANX	TRUE	8	dbcorrdb__ATF3__ENCSR000DOG_1__m1	3.97	10kb	w0.001	0.288614	0.00127298
ATF3	CAPN15	TRUE	3	dbcorrdb__ATF3__ENCSR000DOG_1__m1	3.97	10kb	w0.001	0.172771	0.00207455
ATF3	CAPN5	TRUE	7	dbcorrdb__ATF3__ENCSR000DOG_1__m1	3.97	10kb	w0.001	0.173361	0.00154733
ATF3	CAPZA1	TRUE	9	dbcorrdb__ATF3__ENCSR000DOG_1__m1	3.97	10kb	w0.001	0.243238	0.00349502
ATF3	CARHSP1	TRUE	7	dbcorrdb__ATF3__ENCSR000DOG_1__m1	3.97	10kb	w0.001	0.199039	0.00119559
ATF3	CARS	TRUE	1	dbcorrdb__ATF3__ENCSR000DOG_1__m1	3.97	10kb	w0.001	0.103691	0.0035917
ATF3	CASP7	TRUE	2	dbcorrdb__ATF3__ENCSR000DOG_1__m1	3.97	10kb	w0.001	0.190988	0.00275337
ATF3	CBR4	TRUE	2	dbcorrdb__ATF3__ENCSR000DOG_1__m1	3.97	10kb	w0.001	0.15207	0.00161852
ATF3	CBWD1	TRUE	3	dbcorrdb__ATF3__ENCSR000DOG_1__m1	3.97	10kb	w0.001	0.213729	0.00160418
ATF3	CBWD3	TRUE	2	dbcorrdb__ATF3__ENCSR000DOG_1__m1	3.97	10kb	w0.001	0.199405	0.00193652
ATF3	CBWD5	TRUE	2	dbcorrdb__ATF3__ENCSR000DOG_1__m1	3.97	10kb	w0.001	0.223355	0.00322303
ATF3	CBX6	TRUE	31	dbcorrdb__ATF3__ENCSR000DOG_1__m1	3.97	10kb	w0.001	0.295594	0.00482644
ATF3	CBX7	TRUE	8	dbcorrdb__ATF3__ENCSR000DOG_1__m1	3.97	10kb	w0.001	0.159113	0.00151751
ATF3	CCAR1	TRUE	39	dbcorrdb__ATF3__ENCSR000DOG_1__m1	3.97	10kb	w0.001	0.207266	0.00229621
ATF3	CCDC124	TRUE	12	dbcorrdb__ATF3__ENCSR000DOG_1__m1	3.97	10kb	w0.001	0.193697	0.00176864
ATF3	CCDC126	TRUE	8	dbcorrdb__ATF3__ENCSR000DOG_1__m1	3.97	10kb	w0.001	0.160582	0.00310838
ATF3	CCDC130	TRUE	1	dbcorrdb__ATF3__ENCSR000DOG_1__m1	3.97	10kb	w0.001	0.130179	0.00323338
ATF3	CCDC25	TRUE	7	dbcorrdb__ATF3__ENCSR000DOG_1__m1	3.97	10kb	w0.001	0.126554	0.00124821
ATF3	CCDC47	TRUE	6	dbcorrdb__ATF3__ENCSR000DOG_1__m1	3.97	10kb	w0.001	0.264149	0.00181024
ATF3	CCDC85B	TRUE	2	dbcorrdb__ATF3__ENCSR000DOG_1__m1	3.97	10kb	w0.001	0.239128	0.00297575
ATF3	CCDC88C	TRUE	49	dbcorrdb__ATF3__ENCSR000DOG_1__m1	3.97	10kb	w0.001	0.153095	0.00368565
ATF3	CCDC92	TRUE	1	dbcorrdb__ATF3__ENCSR000DOG_1__m1	3.97	10kb	w0.001	0.171975	0.00112523
ATF3	CCDC93	TRUE	4	dbcorrdb__ATF3__ENCSR000DOG_1__m1	3.97	10kb	w0.001	0.132316	0.00107184
ATF3	CCND2	TRUE	14	dbcorrdb__ATF3__ENCSR000DOG_1__m1	3.97	10kb	w0.001	0.168182	0.00139606
ATF3	CCND3	TRUE	9	dbcorrdb__ATF3__ENCSR000DOG_1__m1	3.97	10kb	w0.001	0.186339	0.00320073
ATF3	CCNG2	TRUE	9	dbcorrdb__ATF3__ENCSR000DOG_1__m1	3.97	10kb	w0.001	0.276679	0.00210308
ATF3	CCNI	TRUE	17	dbcorrdb__ATF3__ENCSR000DOG_1__m1	3.97	10kb	w0.001	0.369913	0.00546412
ATF3	CCNK	TRUE	5	dbcorrdb__ATF3__ENCSR000DOG_1__m1	3.97	10kb	w0.001	0.236122	0.00452083
ATF3	CCNT1	TRUE	8	dbcorrdb__ATF3__ENCSR000DOG_1__m1	3.97	10kb	w0.001	0.173183	0.00202998
ATF3	CCT4	TRUE	3	dbcorrdb__ATF3__ENCSR000DOG_1__m1	3.97	10kb	w0.001	0.267011	0.00155009
ATF3	CD164	TRUE	38	dbcorrdb__ATF3__ENCSR000DOG_1__m1	3.97	10kb	w0.001	0.242528	0.00116616
ATF3	CD2AP	TRUE	7	dbcorrdb__ATF3__ENCSR000DOG_1__m1	3.97	10kb	w0.001	0.279201	0.00396553
ATF3	CD2BP2	TRUE	6	dbcorrdb__ATF3__ENCSR000DOG_1__m1	3.97	10kb	w0.001	0.215112	0.00150411
ATF3	CD44	TRUE	1	dbcorrdb__ATF3__ENCSR000DOG_1__m1	3.97	10kb	w0.001	0.156359	0.00135078
ATF3	CD47	TRUE	6	dbcorrdb__ATF3__ENCSR000DOG_1__m1	3.97	10kb	w0.001	0.283927	0.00328279
ATF3	CD63	TRUE	17	dbcorrdb__ATF3__ENCSR000DOG_1__m1	3.97	10kb	w0.001	0.299777	0.00105998
ATF3	CDC123	TRUE	3	dbcorrdb__ATF3__ENCSR000DOG_1__m1	3.97	10kb	w0.001	0.222235	0.0021631
ATF3	CDC27	TRUE	4	dbcorrdb__ATF3__ENCSR000DOG_1__m1	3.97	10kb	w0.001	0.187994	0.0032704
ATF3	CDC37	TRUE	6	dbcorrdb__ATF3__ENCSR000DOG_1__m1	3.97	10kb	w0.001	0.247352	0.00167234
ATF3	CDC42	TRUE	10	dbcorrdb__ATF3__ENCSR000DOG_1__m1	3.97	10kb	w0.001	0.309383	0.00701546
ATF3	CDC42EP1	TRUE	87	dbcorrdb__ATF3__ENCSR000DOG_1__m1	3.97	10kb	w0.001	0.289573	0.0119301
ATF3	CDC42EP4	TRUE	54	dbcorrdb__ATF3__ENCSR000DOG_1__m1	3.97	10kb	w0.001	0.200241	0.00730179
ATF3	CDC42SE2	TRUE	6	dbcorrdb__ATF3__ENCSR000DOG_1__m1	3.97	10kb	w0.001	0.301001	0.00494556
ATF3	CDK13	TRUE	10	dbcorrdb__ATF3__ENCSR000DOG_1__m1	3.97	10kb	w0.001	0.179674	0.00116158
ATF3	CDK18	TRUE	8	dbcorrdb__ATF3__ENCSR000DOG_1__m1	3.97	10kb	w0.001	0.132489	0.00139733
ATF3	CDK4	TRUE	27	dbcorrdb__ATF3__ENCSR000DOG_1__m1	3.97	10kb	w0.001	0.206645	0.00293482
ATF3	CDKL5	TRUE	11	dbcorrdb__ATF3__ENCSR000DOG_1__m1	3.97	10kb	w0.001	0.140558	0.00235624
ATF3	CDKN1B	TRUE	8	dbcorrdb__ATF3__ENCSR000DOG_1__m1	3.97	10kb	w0.001	0.176289	0.00181648
ATF3	CDKN1C	TRUE	4	dbcorrdb__ATF3__ENCSR000DOG_1__m1	3.97	10kb	w0.001	0.207359	0.00625857
ATF3	CDKN2AIP	TRUE	5	dbcorrdb__ATF3__ENCSR000DOG_1__m1	3.97	10kb	w0.001	0.170526	0.00233445
ATF3	CDS1	TRUE	3	dbcorrdb__ATF3__ENCSR000DOG_1__m1	3.97	10kb	w0.001	0.188485	0.00147191
ATF3	CDV3	TRUE	9	dbcorrdb__ATF3__ENCSR000DOG_1__m1	3.97	10kb	w0.001	0.309199	0.00457508
ATF3	CDYL	TRUE	17	dbcorrdb__ATF3__ENCSR000DOG_1__m1	3.97	10kb	w0.001	0.214468	0.00578341
ATF3	CEBPB	TRUE	12	dbcorrdb__ATF3__ENCSR000DOG_1__m1	3.97	10kb	w0.001	0.25111	0.00683859
ATF3	CEBPG	TRUE	8	dbcorrdb__ATF3__ENCSR000DOG_1__m1	3.97	10kb	w0.001	0.202327	0.00183322
ATF3	CELF1	TRUE	20	dbcorrdb__ATF3__ENCSR000DOG_1__m1	3.97	10kb	w0.001	0.279519	0.00139788
ATF3	CELF2	TRUE	27	dbcorrdb__ATF3__ENCSR000DOG_1__m1	3.97	10kb	w0.001	0.193202	0.00429553
ATF3	CENPC	TRUE	1	dbcorrdb__ATF3__ENCSR000DOG_1__m1	3.97	10kb	w0.001	0.134963	0.0010722
ATF3	CEP57	TRUE	8	dbcorrdb__ATF3__ENCSR000DOG_1__m1	3.97	10kb	w0.001	0.198488	0.00186897
ATF3	CEP63	TRUE	23	dbcorrdb__ATF3__ENCSR000DOG_1__m1	3.97	10kb	w0.001	0.109429	0.00418019
ATF3	CEPT1	TRUE	3	dbcorrdb__ATF3__ENCSR000DOG_1__m1	3.97	10kb	w0.001	0.189734	0.00283691
ATF3	CFL1	TRUE	6	dbcorrdb__ATF3__ENCSR000DOG_1__m1	3.97	10kb	w0.001	0.328902	0.00302735
ATF3	CFLAR	TRUE	8	dbcorrdb__ATF3__ENCSR000DOG_1__m1	3.97	10kb	w0.001	0.20907	0.00172869
ATF3	CHD1	TRUE	5	dbcorrdb__ATF3__ENCSR000DOG_1__m1	3.97	10kb	w0.001	0.206043	0.00309675
ATF3	CHD2	TRUE	15	dbcorrdb__ATF3__ENCSR000DOG_1__m1	3.97	10kb	w0.001	0.256948	0.00259496
ATF3	CHD4	TRUE	6	dbcorrdb__ATF3__ENCSR000DOG_1__m1	3.97	10kb	w0.001	0.28785	0.00172841
ATF3	CHD7	TRUE	16	dbcorrdb__ATF3__ENCSR000DOG_1__m1	3.97	10kb	w0.001	0.13842	0.00150119
ATF3	CHID1	TRUE	4	dbcorrdb__ATF3__ENCSR000DOG_1__m1	3.97	10kb	w0.001	0.25299	0.00513444
ATF3	CHMP1B	TRUE	14	dbcorrdb__ATF3__ENCSR000DOG_1__m1	3.97	10kb	w0.001	0.318128	0.0104928
ATF3	CHP1	TRUE	1	dbcorrdb__ATF3__ENCSR000DOG_1__m1	3.97	10kb	w0.001	0.255616	0.00372995
ATF3	CHPF	TRUE	4	dbcorrdb__ATF3__ENCSR000DOG_1__m1	3.97	10kb	w0.001	0.181167	0.00108437
ATF3	CIC	TRUE	8	dbcorrdb__ATF3__ENCSR000DOG_1__m1	3.97	10kb	w0.001	0.129067	0.0016126
ATF3	CIPC	TRUE	40	dbcorrdb__ATF3__ENCSR000DOG_1__m1	3.97	10kb	w0.001	0.170742	0.00122027
ATF3	CIRBP	TRUE	26	dbcorrdb__ATF3__ENCSR000DOG_1__m1	3.97	10kb	w0.001	0.332599	0.00791205
ATF3	CLASP2	TRUE	2	dbcorrdb__ATF3__ENCSR000DOG_1__m1	3.97	10kb	w0.001	0.180666	0.00258095
ATF3	CLCN3	TRUE	4	dbcorrdb__ATF3__ENCSR000DOG_1__m1	3.97	10kb	w0.001	0.254924	0.00239834
ATF3	CLCN7	TRUE	32	dbcorrdb__ATF3__ENCSR000DOG_1__m1	3.97	10kb	w0.001	0.149273	0.00149911
ATF3	CLIP1	TRUE	10	dbcorrdb__ATF3__ENCSR000DOG_1__m1	3.97	10kb	w0.001	0.282225	0.00313251
ATF3	CLK4	TRUE	20	dbcorrdb__ATF3__ENCSR000DOG_1__m1	3.97	10kb	w0.001	0.14498	0.00252176
ATF3	CLMN	TRUE	4	dbcorrdb__ATF3__ENCSR000DOG_1__m1	3.97	10kb	w0.001	0.185936	0.00106405
ATF3	CLN3	TRUE	27	dbcorrdb__ATF3__ENCSR000DOG_1__m1	3.97	10kb	w0.001	0.197214	0.00153384
ATF3	CLPTM1L	TRUE	2	dbcorrdb__ATF3__ENCSR000DOG_1__m1	3.97	10kb	w0.001	0.227653	0.00275317
ATF3	CLSTN2	TRUE	16	dbcorrdb__ATF3__ENCSR000DOG_1__m1	3.97	10kb	w0.001	0.278956	0.00651918
ATF3	CLSTN3	TRUE	3	dbcorrdb__ATF3__ENCSR000DOG_1__m1	3.97	10kb	w0.001	0.15126	0.00176527
ATF3	CLUH	TRUE	12	dbcorrdb__ATF3__ENCSR000DOG_1__m1	3.97	10kb	w0.001	0.197852	0.00165806
ATF3	CMIP	TRUE	13	dbcorrdb__ATF3__ENCSR000DOG_1__m1	3.97	10kb	w0.001	0.210872	0.00168751
ATF3	CMSS1	TRUE	4	dbcorrdb__ATF3__ENCSR000DOG_1__m1	3.97	10kb	w0.001	0.181052	0.00136976
ATF3	CNFN	TRUE	2	dbcorrdb__ATF3__ENCSR000DOG_1__m1	3.97	10kb	w0.001	0.170141	0.00113994
ATF3	CNOT7	TRUE	7	dbcorrdb__ATF3__ENCSR000DOG_1__m1	3.97	10kb	w0.001	0.270751	0.00413957
ATF3	COLGALT1	TRUE	1	dbcorrdb__ATF3__ENCSR000DOG_1__m1	3.97	10kb	w0.001	0.125066	0.00108268
ATF3	COMMD3	TRUE	13	dbcorrdb__ATF3__ENCSR000DOG_1__m1	3.97	10kb	w0.001	0.147505	0.00140765
ATF3	COMMD8	TRUE	26	dbcorrdb__ATF3__ENCSR000DOG_1__m1	3.97	10kb	w0.001	0.186128	0.00113396
ATF3	COMTD1	TRUE	4	dbcorrdb__ATF3__ENCSR000DOG_1__m1	3.97	10kb	w0.001	0.171234	0.00366763
ATF3	COPB1	TRUE	1	dbcorrdb__ATF3__ENCSR000DOG_1__m1	3.97	10kb	w0.001	0.166115	0.0015175
ATF3	COPZ1	TRUE	1	dbcorrdb__ATF3__ENCSR000DOG_1__m1	3.97	10kb	w0.001	0.146802	0.00142961
ATF3	COQ7	TRUE	5	dbcorrdb__ATF3__ENCSR000DOG_1__m1	3.97	10kb	w0.001	0.114837	0.00154697
ATF3	CORO1C	TRUE	5	dbcorrdb__ATF3__ENCSR000DOG_1__m1	3.97	10kb	w0.001	0.20549	0.00184043
ATF3	COX19	TRUE	1	dbcorrdb__ATF3__ENCSR000DOG_1__m1	3.97	10kb	w0.001	0.165684	0.00439487
ATF3	CPD	TRUE	1	dbcorrdb__ATF3__ENCSR000DOG_1__m1	3.97	10kb	w0.001	0.276878	0.00147512
ATF3	CPNE1	TRUE	13	dbcorrdb__ATF3__ENCSR000DOG_1__m1	3.97	10kb	w0.001	0.183342	0.00106912
ATF3	CREB5	TRUE	26	dbcorrdb__ATF3__ENCSR000DOG_1__m1	3.97	10kb	w0.001	0.25397	0.00921034
ATF3	CREBRF	TRUE	52	dbcorrdb__ATF3__ENCSR000DOG_1__m1	3.97	10kb	w0.001	0.274725	0.0044278
ATF3	CRELD1	TRUE	1	dbcorrdb__ATF3__ENCSR000DOG_1__m1	3.97	10kb	w0.001	0.202782	0.00153835
ATF3	CRK	TRUE	9	dbcorrdb__ATF3__ENCSR000DOG_1__m1	3.97	10kb	w0.001	0.216368	0.00194151
ATF3	CRYBG3	TRUE	2	dbcorrdb__ATF3__ENCSR000DOG_1__m1	3.97	10kb	w0.001	0.103558	0.00113278
ATF3	CSDE1	TRUE	17	dbcorrdb__ATF3__ENCSR000DOG_1__m1	3.97	10kb	w0.001	0.304341	0.00310336
ATF3	CSE1L	TRUE	4	dbcorrdb__ATF3__ENCSR000DOG_1__m1	3.97	10kb	w0.001	0.161564	0.0011259
ATF3	CSF1R	TRUE	2	dbcorrdb__ATF3__ENCSR000DOG_1__m1	3.97	10kb	w0.001	0.125499	0.00628476
ATF3	CSK	TRUE	8	dbcorrdb__ATF3__ENCSR000DOG_1__m1	3.97	10kb	w0.001	0.149418	0.00261645
ATF3	CSNK1A1	TRUE	19	dbcorrdb__ATF3__ENCSR000DOG_1__m1	3.97	10kb	w0.001	0.285497	0.00388431
ATF3	CSNK1D	TRUE	10	dbcorrdb__ATF3__ENCSR000DOG_1__m1	3.97	10kb	w0.001	0.216352	0.00313402
ATF3	CSNK1G1	TRUE	6	dbcorrdb__ATF3__ENCSR000DOG_1__m1	3.97	10kb	w0.001	0.190079	0.00367446
ATF3	CSNK1G2	TRUE	18	dbcorrdb__ATF3__ENCSR000DOG_1__m1	3.97	10kb	w0.001	0.254676	0.00606915
ATF3	CSRP1	TRUE	5	dbcorrdb__ATF3__ENCSR000DOG_1__m1	3.97	10kb	w0.001	0.223662	0.00162377
ATF3	CTBP2	TRUE	20	dbcorrdb__ATF3__ENCSR000DOG_1__m1	3.97	10kb	w0.001	0.266598	0.00146238
ATF3	CTDSP2	TRUE	11	dbcorrdb__ATF3__ENCSR000DOG_1__m1	3.97	10kb	w0.001	0.262789	0.00130016
ATF3	CTDSPL	TRUE	2	dbcorrdb__ATF3__ENCSR000DOG_1__m1	3.97	10kb	w0.001	0.279028	0.00123149
ATF3	CTNNBIP1	TRUE	9	dbcorrdb__ATF3__ENCSR000DOG_1__m1	3.97	10kb	w0.001	0.145091	0.00178487
ATF3	CTNND1	TRUE	9	dbcorrdb__ATF3__ENCSR000DOG_1__m1	3.97	10kb	w0.001	0.294313	0.00152513
ATF3	CTSA	TRUE	24	dbcorrdb__ATF3__ENCSR000DOG_1__m1	3.97	10kb	w0.001	0.207787	0.00108873
ATF3	CTSB	TRUE	21	dbcorrdb__ATF3__ENCSR000DOG_1__m1	3.97	10kb	w0.001	0.29196	0.00521508
ATF3	CUEDC1	TRUE	9	dbcorrdb__ATF3__ENCSR000DOG_1__m1	3.97	10kb	w0.001	0.232492	0.00387912
ATF3	CXorf56	TRUE	13	dbcorrdb__ATF3__ENCSR000DOG_1__m1	3.97	10kb	w0.001	0.128517	0.00667684
ATF3	CYB5D2	TRUE	20	dbcorrdb__ATF3__ENCSR000DOG_1__m1	3.97	10kb	w0.001	0.18571	0.00310777
ATF3	CYHR1	TRUE	36	dbcorrdb__ATF3__ENCSR000DOG_1__m1	3.97	10kb	w0.001	0.204206	0.00201618
ATF3	CYLD	TRUE	1	dbcorrdb__ATF3__ENCSR000DOG_1__m1	3.97	10kb	w0.001	0.188355	0.00117051
ATF3	CYP1B1	TRUE	6	dbcorrdb__ATF3__ENCSR000DOG_1__m1	3.97	10kb	w0.001	0.186047	0.00120691
ATF3	CYR61	TRUE	20	dbcorrdb__ATF3__ENCSR000DOG_1__m1	3.97	10kb	w0.001	0.381634	0.0256389
ATF3	CYTH1	TRUE	12	dbcorrdb__ATF3__ENCSR000DOG_1__m1	3.97	10kb	w0.001	0.103517	0.00105434
ATF3	DAAM1	TRUE	12	dbcorrdb__ATF3__ENCSR000DOG_1__m1	3.97	10kb	w0.001	0.214319	0.00150428
ATF3	DAP	TRUE	3	dbcorrdb__ATF3__ENCSR000DOG_1__m1	3.97	10kb	w0.001	0.179113	0.00128716
ATF3	DAPK1	TRUE	10	dbcorrdb__ATF3__ENCSR000DOG_1__m1	3.97	10kb	w0.001	0.261656	0.00855596
ATF3	DAZAP2	TRUE	6	dbcorrdb__ATF3__ENCSR000DOG_1__m1	3.97	10kb	w0.001	0.301533	0.00270502
ATF3	DBP	TRUE	11	dbcorrdb__ATF3__ENCSR000DOG_1__m1	3.97	10kb	w0.001	0.154702	0.00319979
ATF3	DCAF12	TRUE	9	dbcorrdb__ATF3__ENCSR000DOG_1__m1	3.97	10kb	w0.001	0.18125	0.00193307
ATF3	DCTN1	TRUE	2	dbcorrdb__ATF3__ENCSR000DOG_1__m1	3.97	10kb	w0.001	0.214448	0.00378785
ATF3	DCTN4	TRUE	52	dbcorrdb__ATF3__ENCSR000DOG_1__m1	3.97	10kb	w0.001	0.257314	0.00381161
ATF3	DCUN1D1	TRUE	3	dbcorrdb__ATF3__ENCSR000DOG_1__m1	3.97	10kb	w0.001	0.208204	0.00131849
ATF3	DCUN1D5	TRUE	2	dbcorrdb__ATF3__ENCSR000DOG_1__m1	3.97	10kb	w0.001	0.168503	0.00119131
ATF3	DDAH1	TRUE	6	dbcorrdb__ATF3__ENCSR000DOG_1__m1	3.97	10kb	w0.001	0.221383	0.00101658
ATF3	DDIT4	TRUE	3	dbcorrdb__ATF3__ENCSR000DOG_1__m1	3.97	10kb	w0.001	0.0936497	0.00130382
ATF3	DDX19B	TRUE	6	dbcorrdb__ATF3__ENCSR000DOG_1__m1	3.97	10kb	w0.001	0.161258	0.0016177
ATF3	DDX3X	TRUE	47	dbcorrdb__ATF3__ENCSR000DOG_1__m1	3.97	10kb	w0.001	0.340933	0.0070768
ATF3	DDX5	TRUE	45	dbcorrdb__ATF3__ENCSR000DOG_1__m1	3.97	10kb	w0.001	0.321636	0.00496686
ATF3	DDX50	TRUE	5	dbcorrdb__ATF3__ENCSR000DOG_1__m1	3.97	10kb	w0.001	0.16799	0.00308445
ATF3	DEAF1	TRUE	9	dbcorrdb__ATF3__ENCSR000DOG_1__m1	3.97	10kb	w0.001	0.225695	0.0019589
ATF3	DENND1B	TRUE	2	dbcorrdb__ATF3__ENCSR000DOG_1__m1	3.97	10kb	w0.001	0.187488	0.0012627
ATF3	DENND5A	TRUE	4	dbcorrdb__ATF3__ENCSR000DOG_1__m1	3.97	10kb	w0.001	0.193683	0.00114448
ATF3	DENR	TRUE	8	dbcorrdb__ATF3__ENCSR000DOG_1__m1	3.97	10kb	w0.001	0.249463	0.00143202
ATF3	DESI2	TRUE	14	dbcorrdb__ATF3__ENCSR000DOG_1__m1	3.97	10kb	w0.001	0.179302	0.00367065
ATF3	DGKH	TRUE	17	dbcorrdb__ATF3__ENCSR000DOG_1__m1	3.97	10kb	w0.001	0.177557	0.00173951
ATF3	DGKZ	TRUE	10	dbcorrdb__ATF3__ENCSR000DOG_1__m1	3.97	10kb	w0.001	0.137407	0.00129388
ATF3	DHRS1	TRUE	2	dbcorrdb__ATF3__ENCSR000DOG_1__m1	3.97	10kb	w0.001	0.11324	0.00110809
ATF3	DHX30	TRUE	10	dbcorrdb__ATF3__ENCSR000DOG_1__m1	3.97	10kb	w0.001	0.212035	0.0023686
ATF3	DHX36	TRUE	4	dbcorrdb__ATF3__ENCSR000DOG_1__m1	3.97	10kb	w0.001	0.255738	0.00190972
ATF3	DHX40	TRUE	4	dbcorrdb__ATF3__ENCSR000DOG_1__m1	3.97	10kb	w0.001	0.194559	0.00100562
ATF3	DLGAP4	TRUE	4	dbcorrdb__ATF3__ENCSR000DOG_1__m1	3.97	10kb	w0.001	0.262996	0.00452649
ATF3	DNAJB12	TRUE	4	dbcorrdb__ATF3__ENCSR000DOG_1__m1	3.97	10kb	w0.001	0.219393	0.00157242
ATF3	DNAJB6	TRUE	3	dbcorrdb__ATF3__ENCSR000DOG_1__m1	3.97	10kb	w0.001	0.272488	0.00330097
ATF3	DNAJB9	TRUE	5	dbcorrdb__ATF3__ENCSR000DOG_1__m1	3.97	10kb	w0.001	0.218414	0.00263266
ATF3	DNAJC1	TRUE	5	dbcorrdb__ATF3__ENCSR000DOG_1__m1	3.97	10kb	w0.001	0.262682	0.00373956
ATF3	DNAJC13	TRUE	17	dbcorrdb__ATF3__ENCSR000DOG_1__m1	3.97	10kb	w0.001	0.160939	0.00109547
ATF3	DNAJC8	TRUE	25	dbcorrdb__ATF3__ENCSR000DOG_1__m1	3.97	10kb	w0.001	0.192853	0.00116457
ATF3	DNMT3A	TRUE	17	dbcorrdb__ATF3__ENCSR000DOG_1__m1	3.97	10kb	w0.001	0.146853	0.00144344
ATF3	DNTTIP1	TRUE	3	dbcorrdb__ATF3__ENCSR000DOG_1__m1	3.97	10kb	w0.001	0.110765	0.00152195
ATF3	DOHH	TRUE	12	dbcorrdb__ATF3__ENCSR000DOG_1__m1	3.97	10kb	w0.001	0.0854765	0.00137985
ATF3	DPH6	TRUE	3	dbcorrdb__ATF3__ENCSR000DOG_1__m1	3.97	10kb	w0.001	0.11767	0.0011925
ATF3	DRAM2	TRUE	3	dbcorrdb__ATF3__ENCSR000DOG_1__m1	3.97	10kb	w0.001	0.248409	0.00383795
ATF3	DSCR3	TRUE	14	dbcorrdb__ATF3__ENCSR000DOG_1__m1	3.97	10kb	w0.001	0.157696	0.00112993
ATF3	DSE	TRUE	5	dbcorrdb__ATF3__ENCSR000DOG_1__m1	3.97	10kb	w0.001	0.215332	0.00267671
ATF3	DUSP11	TRUE	2	dbcorrdb__ATF3__ENCSR000DOG_1__m1	3.97	10kb	w0.001	0.181148	0.00191798
ATF3	DUSP14	TRUE	6	dbcorrdb__ATF3__ENCSR000DOG_1__m1	3.97	10kb	w0.001	0.12071	0.00333771
ATF3	DUSP2	TRUE	3	dbcorrdb__ATF3__ENCSR000DOG_1__m1	3.97	10kb	w0.001	0.126589	0.00168878
ATF3	DUSP22	TRUE	1	dbcorrdb__ATF3__ENCSR000DOG_1__m1	3.97	10kb	w0.001	0.196868	0.00161477
ATF3	DUSP9	TRUE	13	dbcorrdb__ATF3__ENCSR000DOG_1__m1	3.97	10kb	w0.001	0.0939515	0.00106871
ATF3	DVL2	TRUE	28	dbcorrdb__ATF3__ENCSR000DOG_1__m1	3.97	10kb	w0.001	0.151339	0.00138639
ATF3	DYM	TRUE	11	dbcorrdb__ATF3__ENCSR000DOG_1__m1	3.97	10kb	w0.001	0.141225	0.0048465
ATF3	DYNC1H1	TRUE	1	dbcorrdb__ATF3__ENCSR000DOG_1__m1	3.97	10kb	w0.001	0.21758	0.00158263
ATF3	DYNLT3	TRUE	2	dbcorrdb__ATF3__ENCSR000DOG_1__m1	3.97	10kb	w0.001	0.169047	0.00115693
ATF3	DYRK1B	TRUE	31	dbcorrdb__ATF3__ENCSR000DOG_1__m1	3.97	10kb	w0.001	0.148703	0.0060338
ATF3	EBAG9	TRUE	8	dbcorrdb__ATF3__ENCSR000DOG_1__m1	3.97	10kb	w0.001	0.113504	0.00175183
ATF3	EBPL	TRUE	2	dbcorrdb__ATF3__ENCSR000DOG_1__m1	3.97	10kb	w0.001	0.161698	0.00117758
ATF3	ECE1	TRUE	6	dbcorrdb__ATF3__ENCSR000DOG_1__m1	3.97	10kb	w0.001	0.188942	0.00221441
ATF3	ECSIT	TRUE	19	dbcorrdb__ATF3__ENCSR000DOG_1__m1	3.97	10kb	w0.001	0.180524	0.00151087
ATF3	EEF1A1	TRUE	15	dbcorrdb__ATF3__ENCSR000DOG_1__m1	3.97	10kb	w0.001	0.33726	0.00161583
ATF3	EFCAB14	TRUE	5	dbcorrdb__ATF3__ENCSR000DOG_1__m1	3.97	10kb	w0.001	0.265254	0.00215747
ATF3	EFHD2	TRUE	6	dbcorrdb__ATF3__ENCSR000DOG_1__m1	3.97	10kb	w0.001	0.229752	0.00762038
ATF3	EFNA1	TRUE	3	dbcorrdb__ATF3__ENCSR000DOG_1__m1	3.97	10kb	w0.001	0.249695	0.00751391
ATF3	EFNA5	TRUE	10	dbcorrdb__ATF3__ENCSR000DOG_1__m1	3.97	10kb	w0.001	0.235085	0.00351166
ATF3	EFNB1	TRUE	10	dbcorrdb__ATF3__ENCSR000DOG_1__m1	3.97	10kb	w0.001	0.180363	0.00121544
ATF3	EFR3A	TRUE	6	dbcorrdb__ATF3__ENCSR000DOG_1__m1	3.97	10kb	w0.001	0.217752	0.00280759
ATF3	EFTUD2	TRUE	2	dbcorrdb__ATF3__ENCSR000DOG_1__m1	3.97	10kb	w0.001	0.162309	0.00102107
ATF3	EHD4	TRUE	2	dbcorrdb__ATF3__ENCSR000DOG_1__m1	3.97	10kb	w0.001	0.208487	0.0025039
ATF3	EHMT2	TRUE	8	dbcorrdb__ATF3__ENCSR000DOG_1__m1	3.97	10kb	w0.001	0.104142	0.0025919
ATF3	EIF2B1	TRUE	2	dbcorrdb__ATF3__ENCSR000DOG_1__m1	3.97	10kb	w0.001	0.175922	0.00278212
ATF3	EIF3A	TRUE	17	dbcorrdb__ATF3__ENCSR000DOG_1__m1	3.97	10kb	w0.001	0.318268	0.0032797
ATF3	EIF3D	TRUE	7	dbcorrdb__ATF3__ENCSR000DOG_1__m1	3.97	10kb	w0.001	0.308061	0.0052182
ATF3	EIF3H	TRUE	5	dbcorrdb__ATF3__ENCSR000DOG_1__m1	3.97	10kb	w0.001	0.254709	0.00239892
ATF3	EIF3J	TRUE	3	dbcorrdb__ATF3__ENCSR000DOG_1__m1	3.97	10kb	w0.001	0.280255	0.00320259
ATF3	EIF4B	TRUE	2	dbcorrdb__ATF3__ENCSR000DOG_1__m1	3.97	10kb	w0.001	0.257609	0.00152206
ATF3	EIF4E	TRUE	32	dbcorrdb__ATF3__ENCSR000DOG_1__m1	3.97	10kb	w0.001	0.223976	0.00125781
ATF3	EIF4E3	TRUE	3	dbcorrdb__ATF3__ENCSR000DOG_1__m1	3.97	10kb	w0.001	0.217078	0.00167241
ATF3	EIF4EBP2	TRUE	3	dbcorrdb__ATF3__ENCSR000DOG_1__m1	3.97	10kb	w0.001	0.225636	0.00353384
ATF3	EIF4G1	TRUE	34	dbcorrdb__ATF3__ENCSR000DOG_1__m1	3.97	10kb	w0.001	0.213678	0.00118023
ATF3	EIF4G3	TRUE	23	dbcorrdb__ATF3__ENCSR000DOG_1__m1	3.97	10kb	w0.001	0.239829	0.0105056
ATF3	EIF5	TRUE	7	dbcorrdb__ATF3__ENCSR000DOG_1__m1	3.97	10kb	w0.001	0.258613	0.00116443
ATF3	EIF5A2	TRUE	12	dbcorrdb__ATF3__ENCSR000DOG_1__m1	3.97	10kb	w0.001	0.107719	0.00178286
ATF3	ELAVL1	TRUE	6	dbcorrdb__ATF3__ENCSR000DOG_1__m1	3.97	10kb	w0.001	0.196913	0.00145261
ATF3	ELF1	TRUE	5	dbcorrdb__ATF3__ENCSR000DOG_1__m1	3.97	10kb	w0.001	0.240998	0.00224851
ATF3	ELK4	TRUE	13	dbcorrdb__ATF3__ENCSR000DOG_1__m1	3.97	10kb	w0.001	0.197595	0.00174667
ATF3	ELL2	TRUE	8	dbcorrdb__ATF3__ENCSR000DOG_1__m1	3.97	10kb	w0.001	0.200496	0.00375317
ATF3	ELMSAN1	TRUE	33	dbcorrdb__ATF3__ENCSR000DOG_1__m1	3.97	10kb	w0.001	0.320626	0.0105679
ATF3	ELOVL5	TRUE	9	dbcorrdb__ATF3__ENCSR000DOG_1__m1	3.97	10kb	w0.001	0.164195	0.00158546
ATF3	EMD	TRUE	13	dbcorrdb__ATF3__ENCSR000DOG_1__m1	3.97	10kb	w0.001	0.256829	0.00673379
ATF3	EML4	TRUE	5	dbcorrdb__ATF3__ENCSR000DOG_1__m1	3.97	10kb	w0.001	0.218065	0.00181141
ATF3	EMSY	TRUE	11	dbcorrdb__ATF3__ENCSR000DOG_1__m1	3.97	10kb	w0.001	0.131173	0.00109219
ATF3	ENPP5	TRUE	1	dbcorrdb__ATF3__ENCSR000DOG_1__m1	3.97	10kb	w0.001	0.142622	0.0010379
ATF3	ENTPD4	TRUE	6	dbcorrdb__ATF3__ENCSR000DOG_1__m1	3.97	10kb	w0.001	0.150219	0.00165604
ATF3	EP300	TRUE	18	dbcorrdb__ATF3__ENCSR000DOG_1__m1	3.97	10kb	w0.001	0.170131	0.00224402
ATF3	EP400	TRUE	1	dbcorrdb__ATF3__ENCSR000DOG_1__m1	3.97	10kb	w0.001	0.104697	0.00113786
ATF3	EPB41L2	TRUE	9	dbcorrdb__ATF3__ENCSR000DOG_1__m1	3.97	10kb	w0.001	0.161946	0.00188306
ATF3	EPC1	TRUE	68	dbcorrdb__ATF3__ENCSR000DOG_1__m1	3.97	10kb	w0.001	0.302366	0.00891335
ATF3	EPN2	TRUE	14	dbcorrdb__ATF3__ENCSR000DOG_1__m1	3.97	10kb	w0.001	0.201665	0.0016894
ATF3	ERC1	TRUE	5	dbcorrdb__ATF3__ENCSR000DOG_1__m1	3.97	10kb	w0.001	0.199442	0.00217604
ATF3	ERF	TRUE	13	dbcorrdb__ATF3__ENCSR000DOG_1__m1	3.97	10kb	w0.001	0.17588	0.00443275
ATF3	ERLIN2	TRUE	3	dbcorrdb__ATF3__ENCSR000DOG_1__m1	3.97	10kb	w0.001	0.237317	0.0026791
ATF3	ERP29	TRUE	24	dbcorrdb__ATF3__ENCSR000DOG_1__m1	3.97	10kb	w0.001	0.252523	0.00147905
ATF3	ERRFI1	TRUE	10	dbcorrdb__ATF3__ENCSR000DOG_1__m1	3.97	10kb	w0.001	0.214151	0.00506646
ATF3	ESYT1	TRUE	2	dbcorrdb__ATF3__ENCSR000DOG_1__m1	3.97	10kb	w0.001	0.178335	0.00155898
ATF3	ESYT2	TRUE	66	dbcorrdb__ATF3__ENCSR000DOG_1__m1	3.97	10kb	w0.001	0.261229	0.00850748
ATF3	ETF1	TRUE	4	dbcorrdb__ATF3__ENCSR000DOG_1__m1	3.97	10kb	w0.001	0.271143	0.0084434
ATF3	EXOSC7	TRUE	2	dbcorrdb__ATF3__ENCSR000DOG_1__m1	3.97	10kb	w0.001	0.178527	0.00108755
ATF3	EXOSC9	TRUE	2	dbcorrdb__ATF3__ENCSR000DOG_1__m1	3.97	10kb	w0.001	0.109352	0.00110856
ATF3	EYA3	TRUE	9	dbcorrdb__ATF3__ENCSR000DOG_1__m1	3.97	10kb	w0.001	0.203329	0.00188991
ATF3	EZR	TRUE	13	dbcorrdb__ATF3__ENCSR000DOG_1__m1	3.97	10kb	w0.001	0.281151	0.00382783
ATF3	F2R	TRUE	4	dbcorrdb__ATF3__ENCSR000DOG_1__m1	3.97	10kb	w0.001	0.20014	0.00474239
ATF3	FAAP20	TRUE	5	dbcorrdb__ATF3__ENCSR000DOG_1__m1	3.97	10kb	w0.001	0.226731	0.00141386
ATF3	FAHD2B	TRUE	2	dbcorrdb__ATF3__ENCSR000DOG_1__m1	3.97	10kb	w0.001	0.161152	0.00108294
ATF3	FAM107B	TRUE	15	dbcorrdb__ATF3__ENCSR000DOG_1__m1	3.97	10kb	w0.001	0.229683	0.0018426
ATF3	FAM110B	TRUE	8	dbcorrdb__ATF3__ENCSR000DOG_1__m1	3.97	10kb	w0.001	0.337637	0.00691196
ATF3	FAM117B	TRUE	1	dbcorrdb__ATF3__ENCSR000DOG_1__m1	3.97	10kb	w0.001	0.140544	0.00128306
ATF3	FAM134A	TRUE	27	dbcorrdb__ATF3__ENCSR000DOG_1__m1	3.97	10kb	w0.001	0.215312	0.00303537
ATF3	FAM134B	TRUE	42	dbcorrdb__ATF3__ENCSR000DOG_1__m1	3.97	10kb	w0.001	0.293732	0.0123627
ATF3	FAM160A2	TRUE	1	dbcorrdb__ATF3__ENCSR000DOG_1__m1	3.97	10kb	w0.001	0.162581	0.00128087
ATF3	FAM175A	TRUE	2	dbcorrdb__ATF3__ENCSR000DOG_1__m1	3.97	10kb	w0.001	0.194775	0.00147456
ATF3	FAM192A	TRUE	9	dbcorrdb__ATF3__ENCSR000DOG_1__m1	3.97	10kb	w0.001	0.21611	0.00210929
ATF3	FAM20C	TRUE	6	dbcorrdb__ATF3__ENCSR000DOG_1__m1	3.97	10kb	w0.001	0.153265	0.00180217
ATF3	FAM214A	TRUE	25	dbcorrdb__ATF3__ENCSR000DOG_1__m1	3.97	10kb	w0.001	0.222738	0.00370934
ATF3	FAM217B	TRUE	5	dbcorrdb__ATF3__ENCSR000DOG_1__m1	3.97	10kb	w0.001	0.151811	0.00165523
ATF3	FAM21C	TRUE	52	dbcorrdb__ATF3__ENCSR000DOG_1__m1	3.97	10kb	w0.001	0.199693	0.00656797
ATF3	FAM3C	TRUE	9	dbcorrdb__ATF3__ENCSR000DOG_1__m1	3.97	10kb	w0.001	0.252616	0.00178331
ATF3	FAM46A	TRUE	2	dbcorrdb__ATF3__ENCSR000DOG_1__m1	3.97	10kb	w0.001	0.146619	0.00209431
ATF3	FAM49B	TRUE	14	dbcorrdb__ATF3__ENCSR000DOG_1__m1	3.97	10kb	w0.001	0.28528	0.00746639
ATF3	FAM50A	TRUE	4	dbcorrdb__ATF3__ENCSR000DOG_1__m1	3.97	10kb	w0.001	0.208855	0.0012841
ATF3	FAM53B	TRUE	7	dbcorrdb__ATF3__ENCSR000DOG_1__m1	3.97	10kb	w0.001	0.166816	0.00352198
ATF3	FAM65A	TRUE	2	dbcorrdb__ATF3__ENCSR000DOG_1__m1	3.97	10kb	w0.001	0.189538	0.00104719
ATF3	FAM91A1	TRUE	7	dbcorrdb__ATF3__ENCSR000DOG_1__m1	3.97	10kb	w0.001	0.207857	0.00313012
ATF3	FAR1	TRUE	2	dbcorrdb__ATF3__ENCSR000DOG_1__m1	3.97	10kb	w0.001	0.188319	0.00101988
ATF3	FARP1	TRUE	9	dbcorrdb__ATF3__ENCSR000DOG_1__m1	3.97	10kb	w0.001	0.251356	0.00212843
ATF3	FASN	TRUE	6	dbcorrdb__ATF3__ENCSR000DOG_1__m1	3.97	10kb	w0.001	0.10428	0.00118834
ATF3	FAT1	TRUE	9	dbcorrdb__ATF3__ENCSR000DOG_1__m1	3.97	10kb	w0.001	0.316756	0.00338341
ATF3	FBXL5	TRUE	2	dbcorrdb__ATF3__ENCSR000DOG_1__m1	3.97	10kb	w0.001	0.186454	0.00108774
ATF3	FBXO33	TRUE	13	dbcorrdb__ATF3__ENCSR000DOG_1__m1	3.97	10kb	w0.001	0.172606	0.00214759
ATF3	FBXO34	TRUE	3	dbcorrdb__ATF3__ENCSR000DOG_1__m1	3.97	10kb	w0.001	0.14669	0.00316999
ATF3	FBXO38	TRUE	7	dbcorrdb__ATF3__ENCSR000DOG_1__m1	3.97	10kb	w0.001	0.126776	0.00150268
ATF3	FBXO8	TRUE	8	dbcorrdb__ATF3__ENCSR000DOG_1__m1	3.97	10kb	w0.001	0.11753	0.00157741
ATF3	FBXW2	TRUE	3	dbcorrdb__ATF3__ENCSR000DOG_1__m1	3.97	10kb	w0.001	0.213759	0.00159713
ATF3	FBXW7	TRUE	16	dbcorrdb__ATF3__ENCSR000DOG_1__m1	3.97	10kb	w0.001	0.143764	0.00156839
ATF3	FCAMR	TRUE	10	dbcorrdb__ATF3__ENCSR000DOG_1__m1	3.97	10kb	w0.001	0.110009	0.00222491
ATF3	FCGR2B	TRUE	2	dbcorrdb__ATF3__ENCSR000DOG_1__m1	3.97	10kb	w0.001	0.146591	0.00296854
ATF3	FHIT	TRUE	5	dbcorrdb__ATF3__ENCSR000DOG_1__m1	3.97	10kb	w0.001	0.187882	0.00125369
ATF3	FHL1	TRUE	8	dbcorrdb__ATF3__ENCSR000DOG_1__m1	3.97	10kb	w0.001	0.154104	0.00424217
ATF3	FKBP5	TRUE	34	dbcorrdb__ATF3__ENCSR000DOG_1__m1	3.97	10kb	w0.001	0.082727	0.00134588
ATF3	FLCN	TRUE	14	dbcorrdb__ATF3__ENCSR000DOG_1__m1	3.97	10kb	w0.001	0.0779611	0.00100234
ATF3	FLNA	TRUE	4	dbcorrdb__ATF3__ENCSR000DOG_1__m1	3.97	10kb	w0.001	0.236531	0.0017181
ATF3	FMO5	TRUE	1	dbcorrdb__ATF3__ENCSR000DOG_1__m1	3.97	10kb	w0.001	0.0663433	0.00125625
ATF3	FN3KRP	TRUE	11	dbcorrdb__ATF3__ENCSR000DOG_1__m1	3.97	10kb	w0.001	0.115605	0.0010235
ATF3	FNBP1L	TRUE	4	dbcorrdb__ATF3__ENCSR000DOG_1__m1	3.97	10kb	w0.001	0.248518	0.00161085
ATF3	FNDC3A	TRUE	40	dbcorrdb__ATF3__ENCSR000DOG_1__m1	3.97	10kb	w0.001	0.173913	0.00173325
ATF3	FNDC3B	TRUE	10	dbcorrdb__ATF3__ENCSR000DOG_1__m1	3.97	10kb	w0.001	0.286117	0.00394675
ATF3	FNIP1	TRUE	23	dbcorrdb__ATF3__ENCSR000DOG_1__m1	3.97	10kb	w0.001	0.260582	0.00305015
ATF3	FNIP2	TRUE	4	dbcorrdb__ATF3__ENCSR000DOG_1__m1	3.97	10kb	w0.001	0.251693	0.00299073
ATF3	FOXC1	TRUE	6	dbcorrdb__ATF3__ENCSR000DOG_1__m1	3.97	10kb	w0.001	0.0912546	0.00116901
ATF3	FOXN3	TRUE	9	dbcorrdb__ATF3__ENCSR000DOG_1__m1	3.97	10kb	w0.001	0.189641	0.00340139
ATF3	FOXO1	TRUE	10	dbcorrdb__ATF3__ENCSR000DOG_1__m1	3.97	10kb	w0.001	0.156278	0.00343263
ATF3	FOXO3	TRUE	15	dbcorrdb__ATF3__ENCSR000DOG_1__m1	3.97	10kb	w0.001	0.294317	0.00193086
ATF3	FOXP1	TRUE	21	dbcorrdb__ATF3__ENCSR000DOG_1__m1	3.97	10kb	w0.001	0.274092	0.00320559
ATF3	FOXP4	TRUE	11	dbcorrdb__ATF3__ENCSR000DOG_1__m1	3.97	10kb	w0.001	0.127501	0.00165677
ATF3	FRMD8	TRUE	1	dbcorrdb__ATF3__ENCSR000DOG_1__m1	3.97	10kb	w0.001	0.159683	0.0014926
ATF3	FUBP3	TRUE	6	dbcorrdb__ATF3__ENCSR000DOG_1__m1	3.97	10kb	w0.001	0.193121	0.0023576
ATF3	FUCA1	TRUE	1	dbcorrdb__ATF3__ENCSR000DOG_1__m1	3.97	10kb	w0.001	0.229651	0.00147857
ATF3	FUS	TRUE	5	dbcorrdb__ATF3__ENCSR000DOG_1__m1	3.97	10kb	w0.001	0.268985	0.00192957
ATF3	FXYD3	TRUE	9	dbcorrdb__ATF3__ENCSR000DOG_1__m1	3.97	10kb	w0.001	0.178333	0.00241577
ATF3	FXYD6	TRUE	15	dbcorrdb__ATF3__ENCSR000DOG_1__m1	3.97	10kb	w0.001	0.113036	0.00108309
ATF3	FXYD6-FXYD2	TRUE	14	dbcorrdb__ATF3__ENCSR000DOG_1__m1	3.97	10kb	w0.001	0.241722	0.00176125
ATF3	GAA	TRUE	49	dbcorrdb__ATF3__ENCSR000DOG_1__m1	3.97	10kb	w0.001	0.238787	0.00592529
ATF3	GALNT11	TRUE	5	dbcorrdb__ATF3__ENCSR000DOG_1__m1	3.97	10kb	w0.001	0.184733	0.00125259
ATF3	GART	TRUE	19	dbcorrdb__ATF3__ENCSR000DOG_1__m1	3.97	10kb	w0.001	0.18538	0.00155102
ATF3	GATA2	TRUE	19	dbcorrdb__ATF3__ENCSR000DOG_1__m1	3.97	10kb	w0.001	0.205379	0.00492339
ATF3	GATA3	TRUE	14	dbcorrdb__ATF3__ENCSR000DOG_1__m1	3.97	10kb	w0.001	0.186483	0.00570486
ATF3	GATA3-AS1	TRUE	5	dbcorrdb__ATF3__ENCSR000DOG_1__m1	3.97	10kb	w0.001	0.176118	0.00419169
ATF3	GATAD2B	TRUE	4	dbcorrdb__ATF3__ENCSR000DOG_1__m1	3.97	10kb	w0.001	0.142751	0.00211334
ATF3	GCLC	TRUE	7	dbcorrdb__ATF3__ENCSR000DOG_1__m1	3.97	10kb	w0.001	0.084075	0.00251937
ATF3	GEMIN6	TRUE	6	dbcorrdb__ATF3__ENCSR000DOG_1__m1	3.97	10kb	w0.001	0.179166	0.00211734
ATF3	GEMIN8	TRUE	6	dbcorrdb__ATF3__ENCSR000DOG_1__m1	3.97	10kb	w0.001	0.0365527	0.0012991
ATF3	GGA1	TRUE	7	dbcorrdb__ATF3__ENCSR000DOG_1__m1	3.97	10kb	w0.001	0.153387	0.00212641
ATF3	GGA2	TRUE	2	dbcorrdb__ATF3__ENCSR000DOG_1__m1	3.97	10kb	w0.001	0.160611	0.00172485
ATF3	GIGYF1	TRUE	29	dbcorrdb__ATF3__ENCSR000DOG_1__m1	3.97	10kb	w0.001	0.176203	0.00156416
ATF3	GIPC1	TRUE	4	dbcorrdb__ATF3__ENCSR000DOG_1__m1	3.97	10kb	w0.001	0.264951	0.00313546
ATF3	GIT2	TRUE	24	dbcorrdb__ATF3__ENCSR000DOG_1__m1	3.97	10kb	w0.001	0.199638	0.00205963
ATF3	GK5	TRUE	2	dbcorrdb__ATF3__ENCSR000DOG_1__m1	3.97	10kb	w0.001	0.206475	0.00106154
ATF3	GLB1	TRUE	1	dbcorrdb__ATF3__ENCSR000DOG_1__m1	3.97	10kb	w0.001	0.158936	0.0013528
ATF3	GLCE	TRUE	5	dbcorrdb__ATF3__ENCSR000DOG_1__m1	3.97	10kb	w0.001	0.1721	0.00111426
ATF3	GLIPR1	TRUE	2	dbcorrdb__ATF3__ENCSR000DOG_1__m1	3.97	10kb	w0.001	0.0960459	0.00109767
ATF3	GLIS2	TRUE	17	dbcorrdb__ATF3__ENCSR000DOG_1__m1	3.97	10kb	w0.001	0.21438	0.00258373
ATF3	GLOD4	TRUE	6	dbcorrdb__ATF3__ENCSR000DOG_1__m1	3.97	10kb	w0.001	0.203595	0.00187215
ATF3	GLRX3	TRUE	5	dbcorrdb__ATF3__ENCSR000DOG_1__m1	3.97	10kb	w0.001	0.202068	0.00145916
ATF3	GLRX5	TRUE	10	dbcorrdb__ATF3__ENCSR000DOG_1__m1	3.97	10kb	w0.001	0.268498	0.00136119
ATF3	GLYR1	TRUE	28	dbcorrdb__ATF3__ENCSR000DOG_1__m1	3.97	10kb	w0.001	0.223119	0.00207449
ATF3	GMNN	TRUE	1	dbcorrdb__ATF3__ENCSR000DOG_1__m1	3.97	10kb	w0.001	0.151119	0.0011464
ATF3	GNA13	TRUE	7	dbcorrdb__ATF3__ENCSR000DOG_1__m1	3.97	10kb	w0.001	0.215084	0.00447415
ATF3	GNAI2	TRUE	4	dbcorrdb__ATF3__ENCSR000DOG_1__m1	3.97	10kb	w0.001	0.232965	0.00196495
ATF3	GNAS	TRUE	16	dbcorrdb__ATF3__ENCSR000DOG_1__m1	3.97	10kb	w0.001	0.284739	0.0010523
ATF3	GNB1	TRUE	4	dbcorrdb__ATF3__ENCSR000DOG_1__m1	3.97	10kb	w0.001	0.267465	0.00112127
ATF3	GNB2	TRUE	31	dbcorrdb__ATF3__ENCSR000DOG_1__m1	3.97	10kb	w0.001	0.307857	0.00251402
ATF3	GNL1	TRUE	8	dbcorrdb__ATF3__ENCSR000DOG_1__m1	3.97	10kb	w0.001	0.218621	0.00138022
ATF3	GNL2	TRUE	3	dbcorrdb__ATF3__ENCSR000DOG_1__m1	3.97	10kb	w0.001	0.0758354	0.00161689
ATF3	GNPNAT1	TRUE	7	dbcorrdb__ATF3__ENCSR000DOG_1__m1	3.97	10kb	w0.001	0.17969	0.00174927
ATF3	GNPTG	TRUE	26	dbcorrdb__ATF3__ENCSR000DOG_1__m1	3.97	10kb	w0.001	0.205642	0.00140641
ATF3	GNS	TRUE	23	dbcorrdb__ATF3__ENCSR000DOG_1__m1	3.97	10kb	w0.001	0.278595	0.00233084
ATF3	GOLGA3	TRUE	10	dbcorrdb__ATF3__ENCSR000DOG_1__m1	3.97	10kb	w0.001	0.144151	0.00309361
ATF3	GOLGA5	TRUE	1	dbcorrdb__ATF3__ENCSR000DOG_1__m1	3.97	10kb	w0.001	0.0995871	0.00144768
ATF3	GOLGA8B	TRUE	10	dbcorrdb__ATF3__ENCSR000DOG_1__m1	3.97	10kb	w0.001	0.130181	0.00102188
ATF3	GOLPH3	TRUE	22	dbcorrdb__ATF3__ENCSR000DOG_1__m1	3.97	10kb	w0.001	0.267051	0.00415912
ATF3	GOSR1	TRUE	6	dbcorrdb__ATF3__ENCSR000DOG_1__m1	3.97	10kb	w0.001	0.199109	0.00191948
ATF3	GPBP1	TRUE	22	dbcorrdb__ATF3__ENCSR000DOG_1__m1	3.97	10kb	w0.001	0.236223	0.00272122
ATF3	GPD2	TRUE	10	dbcorrdb__ATF3__ENCSR000DOG_1__m1	3.97	10kb	w0.001	0.193001	0.003861
ATF3	GPRC5C	TRUE	12	dbcorrdb__ATF3__ENCSR000DOG_1__m1	3.97	10kb	w0.001	0.249546	0.00393353
ATF3	GRB10	TRUE	7	dbcorrdb__ATF3__ENCSR000DOG_1__m1	3.97	10kb	w0.001	0.187702	0.00442126
ATF3	GRB2	TRUE	7	dbcorrdb__ATF3__ENCSR000DOG_1__m1	3.97	10kb	w0.001	0.215047	0.00341861
ATF3	GS1-124K5.4	TRUE	7	dbcorrdb__ATF3__ENCSR000DOG_1__m1	3.97	10kb	w0.001	0.119302	0.00225047
ATF3	GSDMD	TRUE	12	dbcorrdb__ATF3__ENCSR000DOG_1__m1	3.97	10kb	w0.001	0.120462	0.00115384
ATF3	GSE1	TRUE	21	dbcorrdb__ATF3__ENCSR000DOG_1__m1	3.97	10kb	w0.001	0.164066	0.00113706
ATF3	GSS	TRUE	1	dbcorrdb__ATF3__ENCSR000DOG_1__m1	3.97	10kb	w0.001	0.173223	0.00124525
ATF3	GTF2F1	TRUE	2	dbcorrdb__ATF3__ENCSR000DOG_1__m1	3.97	10kb	w0.001	0.193033	0.00147638
[truncated: 117,466 more rows]
