# Supplementary material for: Single‐cell RNA landscape of cell fate decision of renal proximal tubular epithelial cells and immune‐microenvironment in kidney fibrosis
Source: Clin Transl Med. 2022 Sep 9;12(9):e1010. doi: 10.1002/ctm2.1010 (PMC9460484; doi:10.1002/ctm2.1010)
Supplement: Supplementary file 8 — Supporting Information [file CTM2-12-e1010-s011.xlsx]

motifDb	geneSet	motif	NES	AUC	highlightedTFs	TFinDB	TF_highConf	TF_lowConf	nEnrGenes	rankAtMax	enrichedGenes
10kb	AR_top50Andtop3sd	transfac_pro__M00954	4.13	0.104	AR	*	PGR (directAnnotation).	AR; NR3C1 (inferredBy_MotifSimilarity).	9	725	AR;BIRC3;CALD1;CCND2;ENAH;KLF3;LINC01315;MEG3;PISD
10kb	AR_top10perTarget	transfac_pro__M00955	3.24	0.0887	AR	*	NR3C1 (directAnnotation).	AR; PGR (inferredBy_MotifSimilarity).	4	604	AR;BIRC3;HSPB8;LINC01315
10kb	ARNT2_top3sd	cisbp__M5217	3.32	0.073	ARNT2	*	AHR; AHRR (inferredBy_Orthology).	ARNT; ARNT2 (inferredBy_MotifSimilarity_n_Orthology).	3	131	C1orf132;CYP1B1;GZF1
10kb	ARNT2_top3sd	flyfactorsurvey__ss_tgo_SANGER_10_FBgn0003513	4.89	0.0995	ARNT2	*	AHR; AHRR (inferredBy_Orthology).	ARNT; ARNT2 (inferredBy_MotifSimilarity_n_Orthology).	6	817	C1orf132;CYP1B1;GZF1;KCNJ10;PLCB1;UVRAG
10kb	ARNT2_top3sd	swissregulon__sacCer__RTG3	3.04	0.0684	ARNT2	*		ARNT2; ARNTL; BHLHE40; BHLHE41; CLOCK; MLX (inferredBy_MotifSimilarity). ARNT; ARNTL2; TFE3; TFEB (inferredBy_MotifSimilarity_n_Orthology).	3	257	PIP4K2C;SYT13;UVRAG
10kb	ARNT2_top3sd	transfac_pro__M01794	3.91	0.0829	ARNT2	*		ARNT; ATF3; BACH1; BHLHE40; BHLHE41; CLOCK; MLX; MLXIPL; SREBF1; SREBF2; TFE3; TFEB; TFEC; USF1; USF2 (inferredBy_MotifSimilarity). ARNT2; ARNTL; ARNTL2; MLXIP (inferredBy_MotifSimilarity_n_Orthology).	4	380	GZF1;PIP4K2C;SYT13;UVRAG
10kb	ARNTL_w0.005Andtop3sd	cisbp__M0193	3.2	0.104	ARNTL	*	TFEB (inferredBy_Orthology).	ARNT; ARNT2; ARNTL; ATF3; BACH1; BHLHE40; BHLHE41; CLOCK; MAX; MITF; NFE2; SREBF1; SREBF2; TFE3; TFEC; USF1; USF2 (inferredBy_MotifSimilarity). ARNTL2; HELT; NPAS2 (inferredBy_MotifSimilarity_n_Orthology).	3	217	RNASEK-C17orf49;SOCS5;VPS33A
10kb	ARNTL_w0.005Andtop3sd	cisbp__M0245	3.34	0.108	ARNTL	*		ARNT; ARNT2; ARNTL; ATF3; BACH1; BHLHE40; BHLHE41; CLOCK; MAX; MITF; NFE2; SREBF1; SREBF2; TFE3; TFEB; TFEC; USF1; USF2 (inferredBy_MotifSimilarity). ARNTL2; NPAS2 (inferredBy_MotifSimilarity_n_Orthology).	7	2564	FASN;INTU;RNASEK-C17orf49;SOCS5;VPS33A;ZNF362;ZNF557
10kb	ARNTL_w0.005Andtop3sd	cisbp__M1917	5.44	0.161	ARNTL	*	USF1 (directAnnotation).	ARNT; ARNT2; ASCL1; ATF3; BACH1; BHLHE40; BHLHE41; HAND1; HAND2; MAX; MITF; MXD1; MXD3; MXD4; MXI1; MYC; MYCN; MYF5; MYF6; MYOD1; MYOG; NFE2; NHLH1; SREBF1; SREBF2; TAL1; TAL2; TCF12; TCF3; TCF4; TFE3; TFEB; TFEC; TFF3; USF2 (inferredBy_MotifSimilarity). ARNTL; HELT (inferredBy_MotifSimilarity_n_Orthology).	5	428	EMSY;INTU;RNASEK-C17orf49;SOCS5;VPS33A
10kb	ARNTL_w0.005Andtop3sd	cisbp__M2322	4.82	0.145	ARNTL	*	USF2 (directAnnotation).	ARNT; ARNTL; ATF3; BHLHE40; BHLHE41; MITF; NFE2; SREBF1; SREBF2; TFE3; TFEB; TFEC; USF1 (inferredBy_MotifSimilarity).	6	614	EMSY;INTU;RNASEK-C17orf49;SOCS5;VPS33A;ZNF362
10kb	ARNTL_w0.005Andtop3sd	cisbp__M4429	3.95	0.123	ARNTL	*	USF1 (directAnnotation).	ARNT; ARNT2; ARNTL; ASCL1; ATF3; BACH1; BHLHE40; BHLHE41; E2F6; HAND1; HAND2; MAX; MITF; MXD1; MXD3; MXD4; MXI1; MYC; MYCN; MYF5; MYF6; MYOD1; MYOG; NFE2; NHLH1; SP4; SREBF1; SREBF2; TAL1; TAL2; TCF12; TCF3; TCF4; TFE3; TFEB; TFF3; USF2 (inferredBy_MotifSimilarity). ARNTL2; HELT; TFEC (inferredBy_MotifSimilarity_n_Orthology).	6	1443	FASN;INTU;RNASEK-C17orf49;SOCS5;VPS33A;ZNF362
10kb	ARNTL_w0.005Andtop3sd	cisbp__M4451	4.15	0.129	ARNTL	*	ATF3 (directAnnotation).	ARNT; ARNT2; ARNTL; ASCL1; BACH1; BHLHE40; BHLHE41; HAND1; HAND2; MAX; MITF; MXD1; MXD3; MXD4; MXI1; MYC; MYCN; MYF5; MYF6; MYOD1; MYOG; NFE2; NHLH1; SREBF1; SREBF2; TAL1; TAL2; TCF12; TCF3; TCF4; TFE3; TFEB; TFEC; TFF3; USF1; USF2 (inferredBy_MotifSimilarity). ARNTL2; HELT (inferredBy_MotifSimilarity_n_Orthology).	4	421	INTU;RNASEK-C17orf49;SOCS5;VPS33A
10kb	ARNTL_w0.005Andtop3sd	cisbp__M4480	3.87	0.121	ARNTL	*	USF1 (directAnnotation).	ARNTL; ASCL1; ATF3; BACH1; BHLHE40; BHLHE41; E2F6; HAND1; HAND2; MAX; MITF; MXD1; MXD3; MXD4; MXI1; MYC; MYCN; MYF5; MYF6; MYOD1; MYOG; NFE2; NHLH1; SP4; SREBF1; SREBF2; TAL1; TAL2; TCF12; TCF3; TCF4; TFE3; TFEB; TFF3; USF2 (inferredBy_MotifSimilarity). ARNTL2 (inferredBy_MotifSimilarity_n_Orthology).	8	3181	ARNTL;FASN;INTU;NUP93;RNASEK-C17orf49;SOCS5;VPS33A;ZNF362
10kb	ARNTL_w0.005Andtop3sd	cisbp__M4481	3.77	0.119	ARNTL	*	USF2 (directAnnotation).	ARNT; ARNT2; ARNTL; ASCL1; ATF3; BACH1; BHLHE40; BHLHE41; E2F6; HAND1; HAND2; MAX; MITF; MXD1; MXD3; MXD4; MXI1; MYC; MYCN; MYF5; MYF6; MYOD1; MYOG; NFE2; NHLH1; SP4; SREBF1; SREBF2; TAL1; TAL2; TCF12; TCF3; TCF4; TFE3; TFEB; TFF3; USF1 (inferredBy_MotifSimilarity). ARNTL2; HELT; TFEC (inferredBy_MotifSimilarity_n_Orthology).	6	1342	FASN;INTU;RNASEK-C17orf49;SOCS5;VPS33A;ZNF362
10kb	ARNTL_w0.005Andtop3sd	cisbp__M4500	3.49	0.112	ARNTL	*	ATF3 (directAnnotation).	ARNT; ARNT2; ARNTL; BACH1; BHLHE40; BHLHE41; MAX; MITF; NFE2; SREBF1; SREBF2; TFE3; TFEB; TFEC; USF1; USF2 (inferredBy_MotifSimilarity). ARNTL2; HELT (inferredBy_MotifSimilarity_n_Orthology).	4	574	INTU;RNASEK-C17orf49;SOCS5;VPS33A
10kb	ARNTL_w0.005Andtop3sd	cisbp__M4514	4.13	0.128	ARNTL	*	USF1 (directAnnotation).	ARNT; ARNT2; ARNTL; ASCL1; ATF3; BACH1; BHLHE40; BHLHE41; E2F6; HAND1; HAND2; MAX; MITF; MXD1; MXD3; MXD4; MXI1; MYC; MYCN; MYF5; MYF6; MYOD1; MYOG; NFE2; NHLH1; SP4; SREBF1; SREBF2; TAL1; TAL2; TCF12; TCF3; TCF4; TFE3; TFEB; TFF3; USF2 (inferredBy_MotifSimilarity). ARNTL2; HELT; TFEC (inferredBy_MotifSimilarity_n_Orthology).	4	504	INTU;RNASEK-C17orf49;SOCS5;VPS33A
10kb	ARNTL_w0.005Andtop3sd	cisbp__M4515	4.05	0.126	ARNTL	*	USF2 (directAnnotation).	ARNTL; ATF3; BACH1; BHLHE40; BHLHE41; E2F6; MAX; MITF; MYC; NFE2; SP4; SREBF1; SREBF2; TFE3; TFEB; USF1 (inferredBy_MotifSimilarity). ARNTL2; HELT; TFEC (inferredBy_MotifSimilarity_n_Orthology).	4	546	INTU;RNASEK-C17orf49;SOCS5;VPS33A
10kb	ARNTL_w0.005Andtop3sd	cisbp__M4550	4.76	0.144	ARNTL	*	USF2 (directAnnotation).	ARNT; ARNT2; ARNTL; ASCL1; ATF3; BACH1; BHLHE40; BHLHE41; HAND1; HAND2; MAX; MITF; MXD1; MXD3; MXD4; MXI1; MYC; MYCN; MYF5; MYF6; MYOD1; MYOG; NFE2; NHLH1; SREBF1; SREBF2; TAL1; TAL2; TCF12; TCF3; TCF4; TFE3; TFEB; TFEC; TFF3; USF1 (inferredBy_MotifSimilarity). ARNTL2; HELT; MLX (inferredBy_MotifSimilarity_n_Orthology).	5	615	EMSY;INTU;RNASEK-C17orf49;SOCS5;VPS33A
10kb	ARNTL_w0.005Andtop3sd	cisbp__M4578	4.64	0.141	ARNTL	*	USF1 (directAnnotation).	ARNT; ARNT2; ARNTL; ASCL1; ATF3; BACH1; BHLHE40; BHLHE41; HAND1; HAND2; MAX; MITF; MXD1; MXD3; MXD4; MXI1; MYC; MYCN; MYF5; MYF6; MYOD1; MYOG; NFE2; NHLH1; SREBF1; SREBF2; TAL1; TAL2; TCF12; TCF3; TCF4; TFE3; TFEB; TFEC; TFF3; USF2 (inferredBy_MotifSimilarity). ARNTL2; HELT (inferredBy_MotifSimilarity_n_Orthology).	5	726	EMSY;INTU;RNASEK-C17orf49;SOCS5;VPS33A
10kb	ARNTL_w0.005Andtop3sd	cisbp__M4579	3.76	0.119	ARNTL	*	USF2 (directAnnotation).	ARNT; ARNT2; ARNTL; ASCL1; ATF3; BACH1; BHLHE40; BHLHE41; HAND1; HAND2; MAX; MITF; MXD1; MXD3; MXD4; MXI1; MYC; MYCN; MYF5; MYF6; MYOD1; MYOG; NFE2; NHLH1; SREBF1; SREBF2; TAL1; TAL2; TCF12; TCF3; TCF4; TFE3; TFEB; TFEC; TFF3; USF1 (inferredBy_MotifSimilarity). ARNTL2; HELT (inferredBy_MotifSimilarity_n_Orthology).	8	3369	EMSY;FASN;INTU;NUP93;RNASEK-C17orf49;SOCS5;VPS33A;ZNF362
10kb	ARNTL_w0.005Andtop3sd	cisbp__M4637	3.97	0.124	ARNTL	*	USF1 (directAnnotation).	ARNT; ARNT2; ARNTL; ASCL1; ATF3; BACH1; BHLHE40; BHLHE41; E2F6; HAND1; HAND2; MAX; MITF; MXD1; MXD3; MXD4; MXI1; MYC; MYCN; MYF5; MYF6; MYOD1; MYOG; NFE2; NHLH1; SREBF1; SREBF2; TAL1; TAL2; TCF12; TCF3; TCF4; TFE3; TFEB; TFF3; USF2 (inferredBy_MotifSimilarity). ARNTL2; HELT; TFEC (inferredBy_MotifSimilarity_n_Orthology).	9	4132	EMSY;FASN;INTU;METTL7B;NUP93;RNASEK-C17orf49;SOCS5;VPS33A;ZNF362
10kb	ARNTL_w0.005Andtop3sd	cisbp__M4638	4.13	0.128	ARNTL	*	USF2 (directAnnotation).	ARNT; ARNT2; ARNTL; ASCL1; ATF3; BACH1; BHLHE40; BHLHE41; HAND1; HAND2; MAX; MITF; MXD1; MXD3; MXD4; MXI1; MYC; MYCN; MYF5; MYF6; MYOD1; MYOG; NFE2; NHLH1; SREBF1; SREBF2; TAL1; TAL2; TCF12; TCF3; TCF4; TFE3; TFEB; TFF3; USF1 (inferredBy_MotifSimilarity). ARNTL2; HELT; TFEC (inferredBy_MotifSimilarity_n_Orthology).	11	4576	E2F6;EMSY;FASN;INTU;METTL7B;NUP93;RNASEK-C17orf49;SERPINA6;SOCS5;VPS33A;ZNF362
10kb	ARNTL_w0.005Andtop3sd	cisbp__M4680	3.43	0.11	ARNTL	*	BACH1 (directAnnotation).	ARNT; ARNT2; ARNTL; ATF3; BHLHE40; BHLHE41; CLOCK; MAX; MITF; NFE2; SREBF1; SREBF2; TFE3; TFEB; TFEC; USF1; USF2 (inferredBy_MotifSimilarity). ARNTL2; NPAS2 (inferredBy_MotifSimilarity_n_Orthology).	7	2348	FASN;INTU;RNASEK-C17orf49;SOCS5;VPS33A;ZNF362;ZNF557
10kb	ARNTL_w0.005Andtop3sd	cisbp__M4683	3.31	0.107	ARNTL	*	ATF3 (directAnnotation).	ARNT2; ARNTL; BACH1; BHLHE40; BHLHE41; CLOCK; MITF; NFE2; SREBF1; SREBF2; TFE3; TFEB; USF1; USF2 (inferredBy_MotifSimilarity). ARNT; ARNTL2 (inferredBy_MotifSimilarity_n_Orthology).	8	3464	ARNTL;FASN;INTU;RNASEK-C17orf49;SOCS5;VPS33A;ZNF362;ZNF557
10kb	ARNTL_w0.005Andtop3sd	cisbp__M5230	3.37	0.109	ARNTL	*		ARNT2; ARNTL; ATF3; BACH1; BHLHE40; BHLHE41; CLOCK; MLX; NFE2; SREBF1; SREBF2; TFE3; TFEB; USF2 (inferredBy_MotifSimilarity). ARNT; ARNTL2 (inferredBy_MotifSimilarity_n_Orthology).	7	2356	ARNTL;FASN;INTU;RNASEK-C17orf49;SOCS5;VPS33A;ZNF362
10kb	ARNTL_w0.005Andtop3sd	cisbp__M6531	3.15	0.103	ARNTL	*	USF2 (directAnnotation).	ARNT; ARNT2; ATF3; BACH1; BHLHE40; MAX; MXI1; MYC; NFE2; SREBF1; SREBF2; TFE3; TFEB; USF1 (inferredBy_MotifSimilarity). ARNTL (inferredBy_MotifSimilarity_n_Orthology).	6	1861	INTU;NUP93;RNASEK-C17orf49;SOCS5;VPS33A;ZNF362
10kb	ARNTL_w0.005Andtop3sd	dbcorrdb__USF1__ENCSR000BJB_1__m1	3.92	0.123	ARNTL	*	USF1 (directAnnotation).	ARNT; ARNT2; ARNTL; ATF3; BACH1; BHLHE40; BHLHE41; E2F6; MAX; MITF; MXI1; MYC; NFE2; SMARCC2; SP4; SREBF1; SREBF2; TFE3; TFEB; USF2 (inferredBy_MotifSimilarity). ARNTL2; HELT; MLX; TFEC (inferredBy_MotifSimilarity_n_Orthology).	7	949	EMSY;INTU;RNASEK-C17orf49;SERPINA6;SOCS5;VPS33A;ZNF362
10kb	ARNTL_w0.005Andtop3sd	dbcorrdb__USF1__ENCSR000BMF_1__m1	4.11	0.127	ARNTL	*	USF1 (directAnnotation).	ARNT; ARNT2; ARNTL; ATF3; BACH1; BHLHE40; BHLHE41; E2F6; MAX; MITF; MXI1; MYC; NFE2; SMARCC2; SP4; SREBF1; SREBF2; TFE3; TFEB; USF2 (inferredBy_MotifSimilarity). ARNTL2; HELT; MLX; TFEC (inferredBy_MotifSimilarity_n_Orthology).	7	822	EMSY;INTU;RNASEK-C17orf49;SERPINA6;SOCS5;VPS33A;ZNF362
10kb	ARNTL_w0.005Andtop3sd	dbcorrdb__USF1__ENCSR000BPV_1__m1	3.34	0.108	ARNTL	*	USF1 (directAnnotation).	ARNT; ARNT2; ARNTL; ATF3; BACH1; BHLHE40; BHLHE41; E2F6; MAX; MITF; MXI1; MYC; NFE2; SMARCC2; SP4; SREBF1; SREBF2; TFE3; TFEB; TFEC; USF2 (inferredBy_MotifSimilarity). ARNTL2; HELT; MLX (inferredBy_MotifSimilarity_n_Orthology).	7	928	EMSY;INTU;RNASEK-C17orf49;SERPINA6;SOCS5;VPS33A;ZNF362
10kb	ARNTL_w0.005Andtop3sd	dbcorrdb__USF2__ENCSR000DZU_1__m1	4.2	0.13	ARNTL	*	USF2 (directAnnotation).	ARNT; ARNT2; ARNTL; ASCL1; ATF3; BACH1; BHLHE40; BHLHE41; CREB1; E2F6; HAND1; HAND2; MAX; MITF; MXD1; MXD3; MXD4; MXI1; MYC; MYCN; MYF5; MYF6; MYOD1; MYOG; NFE2; NHLH1; SAP30; SIN3A; SMARCC2; SP4; SREBF1; SREBF2; TAL1; TAL2; TCF12; TCF3; TCF4; TFE3; TFEB; TFF3; USF1 (inferredBy_MotifSimilarity). ARNTL2; TFEC (inferredBy_MotifSimilarity_n_Orthology).	7	958	EMSY;INTU;RNASEK-C17orf49;SERPINA6;SOCS5;VPS33A;ZNF362
10kb	ARNTL_w0.005Andtop3sd	dbcorrdb__USF2__ENCSR000ECD_1__m1	3.02	0.0997	ARNTL	*	USF2 (directAnnotation).	ARNT; ARNT2; ARNTL; ATF3; BACH1; BHLHE40; BHLHE41; E2F6; MAX; MITF; MXI1; MYC; NFE2; SIN3A; SMARCC2; SP4; SREBF1; SREBF2; TFE3; TFEB; TFEC; USF1 (inferredBy_MotifSimilarity). ARNTL2; HELT; MLX (inferredBy_MotifSimilarity_n_Orthology).	7	910	EMSY;INTU;RNASEK-C17orf49;SERPINA6;SOCS5;VPS33A;ZNF362
10kb	ARNTL_w0.005Andtop3sd	dbcorrdb__USF2__ENCSR000EEF_1__m1	3.27	0.106	ARNTL	*	USF2 (directAnnotation).	ARNT; ARNT2; ARNTL; ATF1; ATF3; BACH1; BHLHE40; BHLHE41; E2F6; MAX; MITF; MXI1; MYC; NFE2; SP4; SREBF1; SREBF2; TFE3; TFEB; TFEC; USF1 (inferredBy_MotifSimilarity). ARNTL2; CLOCK; HELT; MLX (inferredBy_MotifSimilarity_n_Orthology).	5	837	INTU;RNASEK-C17orf49;SOCS5;VPS33A;ZNF362
10kb	ARNTL_w0.005Andtop3sd	elemento__CACGTGA	3.24	0.105	ARNTL	*		ARNT; ARNT2; ARNTL; ATF3; BACH1; BHLHE40; BHLHE41; CLOCK; MITF; MLX; MLXIPL; NFE2; SREBF1; SREBF2; TFE3; TFEB; USF1; USF2 (inferredBy_MotifSimilarity). ARNTL2; TFEC (inferredBy_MotifSimilarity_n_Orthology).	6	1476	FASN;RNASEK-C17orf49;SOCS5;VPS33A;ZNF362;ZNF557
10kb	ARNTL_w0.005Andtop3sd	elemento__CACGTGAC	3.57	0.114	ARNTL	*		ARNT2; ARNTL; ATF3; BACH1; BHLHE40; BHLHE41; CLOCK; MITF; NFE2; SREBF1; SREBF2; TFE3; TFEB; TFEC; USF1; USF2 (inferredBy_MotifSimilarity). ARNT; ARNTL2; HELT (inferredBy_MotifSimilarity_n_Orthology).	8	3164	ARNTL;FASN;INTU;RNASEK-C17orf49;SOCS5;VPS33A;ZNF362;ZNF557
10kb	ARNTL_w0.005Andtop3sd	factorbook__USF	4.39	0.135	ARNTL	*	USF1; USF2 (directAnnotation).	ARNT; ARNT2; ARNTL; ATF3; BACH1; BHLHE40; BHLHE41; MAX; MYC; NFE2; SREBF1; SREBF2; TFE3; TFEB (inferredBy_MotifSimilarity). ARNTL2; HELT; TFEC (inferredBy_MotifSimilarity_n_Orthology).	6	1177	FASN;INTU;RNASEK-C17orf49;SOCS5;VPS33A;ZNF362
10kb	ARNTL_w0.005Andtop3sd	flyfactorsurvey__tgo_cyc_SANGER_5_FBgn0015014	3.35	0.108	ARNTL	*	ARNT; ARNT2 (inferredBy_Orthology).	ARNTL; ATF3; BACH1; BHLHE40; BHLHE41; CLOCK; MLX; NFE2; SREBF1; SREBF2; TFE3; TFEB; USF2 (inferredBy_MotifSimilarity). ARNTL2 (inferredBy_MotifSimilarity_n_Orthology).	8	2302	ARNTL;FASN;INTU;RNASEK-C17orf49;SOCS5;VPS33A;ZNF362;ZNF557
10kb	ARNTL_w0.005Andtop3sd	hocomoco__MITF_HUMAN.H11MO.0.A	4.36	0.134	ARNTL	*	MITF (directAnnotation).	ARNT; ATF3; BACH1; BHLHE40; BHLHE41; MAX; NFE2; SREBF1; SREBF2; TFE3; TFEB; USF1; USF2 (inferredBy_MotifSimilarity). ARNTL; HELT; TFEC (inferredBy_MotifSimilarity_n_Orthology).	4	374	INTU;RNASEK-C17orf49;SOCS5;VPS33A
10kb	ARNTL_w0.005Andtop3sd	hocomoco__MITF_MOUSE.H11MO.0.A	3.11	0.102	ARNTL	*	MITF (inferredBy_Orthology).	ASCL1; ATF3; BACH1; BHLHE40; BHLHE41; HAND1; HAND2; MAX; MXD1; MXD3; MXD4; MXI1; MYC; MYCN; MYF5; MYF6; MYOD1; MYOG; NHLH1; TAL1; TAL2; TCF12; TCF3; TCF4; TFE3; TFEB; TFF3; USF1; USF2 (inferredBy_MotifSimilarity). ARNTL; TFEC (inferredBy_MotifSimilarity_n_Orthology).	6	1826	EMSY;INTU;RNASEK-C17orf49;SOCS5;TAPT1;VPS33A
10kb	ARNTL_w0.005Andtop3sd	hocomoco__TFE3_HUMAN.H11MO.0.B	3.59	0.114	ARNTL	*	TFE3 (directAnnotation).	ARNT; ATF3; BACH1; BHLHE40; BHLHE41; CLOCK; MITF; NFE2; SREBF1; SREBF2; TFEB; USF1; USF2 (inferredBy_MotifSimilarity). ARNT2; ARNTL; ARNTL2; HELT; TFEC (inferredBy_MotifSimilarity_n_Orthology).	3	180	RNASEK-C17orf49;SOCS5;VPS33A
10kb	ARNTL_w0.005Andtop3sd	hocomoco__USF1_HUMAN.H11MO.0.A	4.68	0.142	ARNTL	*	USF1 (directAnnotation).	ARNT; ARNT2; ARNTL; ASCL1; ATF3; BACH1; BHLHE40; BHLHE41; HAND1; HAND2; MAX; MITF; MXD1; MXD3; MXD4; MXI1; MYC; MYCN; MYF5; MYF6; MYOD1; MYOG; NFE2; NHLH1; SREBF1; SREBF2; TAL1; TAL2; TCF12; TCF3; TCF4; TFE3; TFEB; TFEC; TFF3; USF2 (inferredBy_MotifSimilarity). ARNTL2; HELT; MLX (inferredBy_MotifSimilarity_n_Orthology).	4	279	INTU;RNASEK-C17orf49;SOCS5;VPS33A
10kb	ARNTL_w0.005Andtop3sd	hocomoco__USF1_MOUSE.H11MO.0.A	4.39	0.135	ARNTL	*	USF1 (inferredBy_Orthology).	ARNT; ARNT2; ARNTL; ATF3; BACH1; BHLHE40; BHLHE41; MAX; MITF; MXI1; MYC; NFE2; SREBF1; SREBF2; TFE3; TFEB; USF2 (inferredBy_MotifSimilarity). ARNTL2; TFEC (inferredBy_MotifSimilarity_n_Orthology).	10	4998	E2F6;EMSY;FASN;INTU;NUP93;RNASEK-C17orf49;SERPINA6;SOCS5;VPS33A;ZNF362
10kb	ARNTL_w0.005Andtop3sd	homer__TCACGTGAYH_Cbf1	3.03	0.0998	ARNTL	*		ARNT; ARNTL; ATF3; BHLHE40; BHLHE41; CLOCK; MITF; MLX; MLXIPL; NFE2; SREBF1; SREBF2; TFE3; TFEB; TFEC; USF1; USF2 (inferredBy_MotifSimilarity). ARNT2; ARNTL2; HELT (inferredBy_MotifSimilarity_n_Orthology).	3	311	RNASEK-C17orf49;SOCS5;VPS33A
10kb	ARNTL_w0.005Andtop3sd	jaspar__MA0093.2	5.41	0.161	ARNTL	*	USF1 (directAnnotation).	ARNT; ARNT2; ASCL1; ATF3; BACH1; BHLHE40; BHLHE41; HAND1; HAND2; MAX; MITF; MXD1; MXD3; MXD4; MXI1; MYC; MYCN; MYF5; MYF6; MYOD1; MYOG; NFE2; NHLH1; SREBF1; SREBF2; TAL1; TAL2; TCF12; TCF3; TCF4; TFE3; TFEB; TFEC; TFF3; USF2 (inferredBy_MotifSimilarity). ARNTL; HELT (inferredBy_MotifSimilarity_n_Orthology).	5	463	EMSY;INTU;RNASEK-C17orf49;SOCS5;VPS33A
10kb	ARNTL_w0.005Andtop3sd	jaspar__MA0409.1	3.22	0.105	ARNTL	*		ARNT; ARNT2; ARNTL; ATF3; BACH1; BHLHE40; BHLHE41; CLOCK; MITF; MLX; MLXIPL; NFE2; SREBF1; SREBF2; TFE3; TFEB; USF1; USF2 (inferredBy_MotifSimilarity). ARNTL2; TFEC (inferredBy_MotifSimilarity_n_Orthology).	6	1826	FASN;RNASEK-C17orf49;SOCS5;VPS33A;ZNF362;ZNF557
10kb	ARNTL_w0.005Andtop3sd	jaspar__MA0526.1	5.05	0.151	ARNTL	*	USF2 (directAnnotation).	ARNT; ARNTL; ATF3; BHLHE40; BHLHE41; MITF; NFE2; SREBF1; SREBF2; TFE3; TFEB; TFEC; USF1 (inferredBy_MotifSimilarity).	6	574	EMSY;INTU;RNASEK-C17orf49;SOCS5;VPS33A;ZNF362
10kb	ARNTL_w0.005Andtop3sd	scertf__macisaac.CBF1	3.67	0.116	ARNTL	*		ARNT; ARNT2; ARNTL; ATF3; BACH1; BHLHE40; BHLHE41; CLOCK; MITF; NFE2; SREBF1; SREBF2; TFE3; TFEB; TFEC; USF1; USF2 (inferredBy_MotifSimilarity). ARNTL2; NPAS2 (inferredBy_MotifSimilarity_n_Orthology).	7	2081	FASN;INTU;RNASEK-C17orf49;SOCS5;VPS33A;ZNF362;ZNF557
10kb	ARNTL_w0.005Andtop3sd	taipale_cyt_meth__TFEC_MNCACGTGAYN_eDBD	3.39	0.109	ARNTL	*	TFEC (directAnnotation).	BACH1; BHLHE40; MAX; TFE3; TFEB; USF1; USF2 (inferredBy_MotifSimilarity). ARNTL (inferredBy_MotifSimilarity_n_Orthology).	7	2302	EMSY;FASN;INTU;RNASEK-C17orf49;SOCS5;VPS33A;ZNF362
10kb	ARNTL_w0.005Andtop3sd	taipale_cyt_meth__USF1_MNCACGTGAYN_FL	3.44	0.11	ARNTL	*	USF1 (directAnnotation).	ATF3; BACH1; BHLHE40; TFEB; TFEC; USF2 (inferredBy_MotifSimilarity). ARNTL; TFE3 (inferredBy_MotifSimilarity_n_Orthology).	4	673	FASN;RNASEK-C17orf49;SOCS5;VPS33A
10kb	ARNTL_w0.005Andtop3sd	taipale_cyt_meth__USF2_MNCACGTGAYN_eDBD	3.07	0.101	ARNTL	*	USF2 (directAnnotation).	ATF3; BACH1; BHLHE40; MAX; TFE3; TFEB; TFEC; USF1 (inferredBy_MotifSimilarity). ARNTL (inferredBy_MotifSimilarity_n_Orthology).	5	1157	FASN;RNASEK-C17orf49;SOCS5;VPS33A;ZNF362
10kb	ARNTL_w0.005Andtop3sd	transfac_pro__M01793	3.45	0.111	ARNTL	*		ARNT; BACH1; BHLHE40; CLOCK; MITF; SREBF2; TFE3; TFEB; TFEC (inferredBy_MotifSimilarity). ARNT2; ARNTL; ARNTL2; MLX; SREBF1 (inferredBy_MotifSimilarity_n_Orthology).	3	180	RNASEK-C17orf49;SOCS5;VPS33A
10kb	ARNTL_w0.005Andtop3sd	transfac_pro__M01954	3.2	0.104	ARNTL	*		ARNT; ARNT2; ARNTL; ATF3; BACH1; BHLHE40; BHLHE41; CLOCK; MITF; MLX; MLXIPL; NFE2; SREBF1; SREBF2; TFE3; TFEB; USF1; USF2 (inferredBy_MotifSimilarity). ARNTL2; TFEC (inferredBy_MotifSimilarity_n_Orthology).	6	1741	FASN;RNASEK-C17orf49;SOCS5;VPS33A;ZNF362;ZNF557
10kb	ARNTL_w0.005Andtop3sd	transfac_pro__M09006	3.21	0.104	ARNTL	*	TFE3 (inferredBy_Orthology).	ARNT; ARNT2; ARNTL; ATF3; BACH1; BHLHE40; BHLHE41; CLOCK; MAX; MITF; MLX; MXI1; NFE2; SREBF1; SREBF2; TFEB; TFEC; USF1; USF2 (inferredBy_MotifSimilarity). ARNTL2; HELT; NPAS2 (inferredBy_MotifSimilarity_n_Orthology).	3	205	RNASEK-C17orf49;SOCS5;VPS33A
10kb	ARNTL_w0.005Andtop3sd	transfac_pro__M09495	3.52	0.112	ARNTL	*		BACH1; CLOCK; TFE3 (inferredBy_MotifSimilarity). ARNTL; TFEB (inferredBy_MotifSimilarity_n_Orthology).	3	170	RNASEK-C17orf49;SOCS5;VPS33A
10kb	ARNTL_w0.001	cisbp__M0246	4.18	0.0316	ARNTL	*		ARNT; ATF3; BACH1; BHLHE40; CLOCK; MAX; MITF; NFE2; SREBF1; SREBF2; TFE3; TFEB; TFEC; USF1; USF2 (inferredBy_MotifSimilarity). ARNTL; HELT (inferredBy_MotifSimilarity_n_Orthology).	52	634	ATF7IP;BEX1;BROX;C1GALT1;CEP57;CHIC1;CIPC;CLEC18B;COMMD9;CRB3;ERF;FAM179B;FAM21A;FCAMR;GNPTG;HCFC2;HNRNPH2;HOXB-AS1;HOXB3;HPS3;HSD11B1L;JOSD1;KANSL1L;LINC00864;LONP1;MAPRE2;MARCH8;MEGF9;MFHAS1;OTUD1;PIM1;PPP1R1B;RBM15B;RNASEK-C17orf49;RNF115;RNLS;RPH3AL;SLC16A1;SNAP29;SOCS2;SOCS5;STK4;STX6;SUMF1;SYTL2;TMEM132E;TNPO2;VPS33A;WDR81;WWP2;ZC3H4;ZRANB2
10kb	ARNTL_w0.001	cisbp__M4552	3.36	0.0282	ARNTL	*	ATF3 (directAnnotation).	ARNT; ARNT2; ARNTL; BACH1; BHLHE40; BHLHE41; MAX; MITF; NFE2; SREBF1; SREBF2; TFE3; TFEB; TFEC; USF1; USF2 (inferredBy_MotifSimilarity). ARNTL2; HELT (inferredBy_MotifSimilarity_n_Orthology).	47	684	ANKRD9;ASXL2;BEX1;BROX;CEP57;CIPC;COMMD9;CRB3;CSNK1G2;DHDDS;FAM179B;FAM21A;FNIP2;GNPTG;HCFC2;HNRNPH2;HOXB-AS1;HOXB3;HPS3;HSD11B1L;JOSD1;MAPRE2;MARCH8;MCAM;MFHAS1;OTUD1;RBM15B;RNASEK-C17orf49;RNF115;RNLS;RPH3AL;SLC16A1;SNAP29;SOCS2;SOCS5;STX6;SUMF1;TMCC1;TMEM132E;TNPO2;TUBB2B;VPS33A;WDR81;WHSC1;WIPI1;WWP2;ZMYM6
10kb	ARNTL_w0.001	cisbp__M6518	3.78	0.0299	ARNTL	*	TFEB (directAnnotation).	ARNT; ARNTL; ATF3; BACH1; BHLHE40; CLOCK; MAX; MITF; MXI1; TFE3; TFEC; USF1; USF2 (inferredBy_MotifSimilarity). HELT (inferredBy_MotifSimilarity_n_Orthology).	54	758	ATF7IP;BEX1;BROX;C1GALT1;CEP57;CEP63;CHIC1;CIPC;CLEC18B;CLEC18C;COMMD9;CRB3;ERF;FAM179B;FAM21A;FCAMR;GNPTG;HCFC2;HNRNPH2;HOXA5;HOXB-AS1;HOXB3;HOXD9;HPS3;HSD11B1L;JOSD1;KANSL1L;LINC00864;MAPRE2;MARCH8;MEGF9;MFHAS1;OTUD1;PIM1;RBM15B;RNASEK-C17orf49;RNF115;RPH3AL;SLC16A1;SNAP29;SOCS2;SOCS5;STK4;STX6;SUMF1;TMEM132E;TNPO2;VPS33A;WDR81;WWP2;ZC3H4;ZMYM6;ZNF608;ZRANB2
10kb	ARNTL_w0.001	dbcorrdb__ATF3__ENCSR000BJY_1__m1	3.11	0.0272	ARNTL	*	ATF3 (directAnnotation).	ARNTL; BACH1; BHLHE40; BHLHE41; CREB1; E2F6; EZH2; MAX; MITF; MXI1; MYC; NFE2; SIN3A; SREBF1; SREBF2; TFE3; TFEB; USF1; USF2; ZMIZ1 (inferredBy_MotifSimilarity). ARNTL2; HELT; TFEC (inferredBy_MotifSimilarity_n_Orthology).	43	595	ANKH;ANKRD9;BEX1;BROX;CIPC;COMMD9;CSNK1G2;DHDDS;FAM21A;FCAMR;GNPTG;HCFC2;HNRNPH2;HOXB-AS1;HOXB3;HPS3;HSD11B1L;JOSD1;LINC00864;LONP1;MAPRE2;MARCH8;MEGF9;MTM1;NOC4L;OTUD1;PAFAH2;RBM15B;RCE1;RNASEK-C17orf49;RNF115;RNLS;RPH3AL;SOCS2;STX6;TNPO2;VPS33A;WDR81;WHSC1;WWP2;ZC3H18;ZC3H4;ZMYM6
10kb	ARNTL_w0.001	dbcorrdb__NFE2__ENCSR000DZY_1__m1	3.27	0.0278	ARNTL	*	NFE2 (directAnnotation).	ARNTL; ATF1; ATF3; BACH1; BHLHE40; BHLHE41; E2F6; MAX; MITF; MYC; SP4; SREBF1; SREBF2; TFE3; TFEB; TFEC; USF1; USF2; ZEB1 (inferredBy_MotifSimilarity). ARNT; ARNT2; ARNTL2; HELT (inferredBy_MotifSimilarity_n_Orthology).	61	933	ASXL2;BEX1;BROX;C12orf73;C1GALT1;CAPN5;CEP63;CIPC;COMMD9;CRB3;DDX19B;DVL3;FAM179B;FAM21A;FASN;FCAMR;FLCN;FLJ22763;FNIP2;GNPTG;HCFC2;HNRNPH2;HOXB-AS1;HOXB3;HOXD9;HPS3;HSD11B1L;INTU;JOSD1;MAPRE2;MARCH8;MTM1;OSBPL2;PDE9A;PES1;PIM1;RBM15B;RNASEK-C17orf49;RNF115;RNLS;RPH3AL;SH3GLB2;SLC16A1;SMC3;SMG9;SNAP29;SOCS2;SOCS5;STX6;SUMF1;SYTL2;TMEM132E;TNPO2;TSPAN14;USP2;VPS33A;WDR81;WHSC1;WWP2;ZC3H18;ZMYM6
10kb	ARNTL_w0.001	hocomoco__TFEB_HUMAN.H11MO.0.C	3.87	0.0303	ARNTL	*	TFEB (directAnnotation).	ARNT; ARNTL; ATF3; BACH1; BHLHE40; CLOCK; MAX; MITF; MXI1; TFE3; USF1; USF2 (inferredBy_MotifSimilarity). HELT; TFEC (inferredBy_MotifSimilarity_n_Orthology).	59	841	ATF7IP;BEX1;BROX;C1GALT1;CEP57;CEP63;CHIC1;CIPC;CLEC18B;CLEC18C;COMMD9;CRB3;ERF;FAM179B;FAM217B;FAM21A;FCAMR;GNPTG;HCFC2;HNRNPH2;HOXA5;HOXB-AS1;HOXB3;HOXD9;HPS3;HSD11B1L;JOSD1;KANSL1L;LINC00864;LONP1;MAPRE2;MARCH8;MEGF9;MFHAS1;OTUD1;PIM1;RBM15B;RNASEK-C17orf49;RNF115;RNLS;RPH3AL;SLC16A1;SLC7A8;SNAP29;SOCS2;SOCS5;STK4;STX6;SUMF1;SYTL2;TMEM132E;TNPO2;VPS33A;WDR81;WWP2;ZC3H4;ZMYM6;ZNF608;ZRANB2
10kb	ARNTL_w0.001	swissregulon__hs__SREBF1_2.p2	3.06	0.0269	ARNTL	*	SREBF1; SREBF2 (directAnnotation).	ARNT; ARNT2; ARNTL; ATF3; BACH1; BHLHE40; BHLHE41; MITF; MLX; MLXIPL; NFE2; TFE3; TFEB; TFEC; USF1; USF2 (inferredBy_MotifSimilarity). ARNTL2; HELT (inferredBy_MotifSimilarity_n_Orthology).	81	1361	ASXL2;ATF7IP;BEX1;BROX;C12orf73;C1GALT1;CAPN5;CEP63;CIPC;CLEC18B;COMMD9;CRB3;CREB3L2;DDX19B;DVL3;DYM;DYRK2;FAM179B;FAM21A;FASN;FCAMR;FGGY;FLCN;FLJ22763;FNIP2;GALC;GHDC;GNPTG;HAGLR;HCFC2;HNRNPH2;HOXA5;HOXB-AS1;HOXB3;HPS3;HSD11B1L;HSPA12A;INPP1;INTU;JOSD1;KATNA1;KIT;LINC00864;MAPRE2;MARCH8;MEGF9;MTM1;PDE9A;PIM1;PLXNB1;RASGRP1;RBM15B;RNASEK-C17orf49;RNF115;RNLS;RPH3AL;SH3GLB2;SLC16A1;SLC22A12;SLC7A8…
10kb	ARNTL_w0.001	transfac_pro__M04684	3.09	0.027	ARNTL	*	ATF3 (directAnnotation).	ARNT; ARNT2; ARNTL; BACH1; BHLHE40; BHLHE41; CLOCK; MITF; NFE2; SREBF1; SREBF2; TFE3; TFEB; TFEC; USF1; USF2 (inferredBy_MotifSimilarity). ARNTL2; HELT (inferredBy_MotifSimilarity_n_Orthology).	29	323	ARMCX1;ASXL2;BEX1;COMMD9;CRB3;DDX19B;DYRK2;FAM21A;FLCN;FNIP2;GNPTG;HNRNPH2;HOXB-AS1;HOXB3;HPS3;HSD11B1L;JOSD1;MARCH8;RNASEK-C17orf49;RNF115;RNLS;SOCS2;STX6;SYTL2;TNPO2;VPS33A;WDR81;WWP2;ZNF608
10kb	ARNTL_w0.001	transfac_pro__M07637	3.46	0.0286	ARNTL	**	ARNTL; ARNTL2 (inferredBy_Orthology).	ARNT; ARNT2; ATF3; BACH1; BHLHE40; BHLHE41; NFE2; SREBF1; SREBF2; TFE3; TFEB; TFEC; USF1; USF2 (inferredBy_MotifSimilarity). HELT; MITF (inferredBy_MotifSimilarity_n_Orthology).	41	538	ARMCX1;ASXL2;BEX1;BROX;C12orf73;CEP63;CIPC;COMMD9;CRB3;DDX19B;FAM21A;FLCN;GNPTG;HNRNPH2;HOXB-AS1;HOXB3;HPS3;HSD11B1L;JOSD1;KLF15;MARCH8;MTM1;NFIX;PES1;RBM15B;RNASEK-C17orf49;RNF115;RNLS;SOCS2;STX6;SYTL2;TNPO2;TRUB2;VPS33A;WDR81;WIPI1;WWP2;XRRA1;ZC3H18;ZMYM6;ZNF608
10kb	ARNTL_top50	dbcorrdb__SAP30__ENCSR000AQJ_1__m2	3.25	0.0622	ARNTL	*	SAP30 (directAnnotation).	ARNTL; ARNTL2; ATF3; CLOCK; E2F6; HDAC1; HES6; HEY1; HEY2; HEYL; ID1; MAX; MITF; MLXIPL; MNT; MXD3; MXD4; MXI1; MYC; MYCN; NPAS2; OLIG1; OLIG2; TFE3; USF1; USF2 (inferredBy_MotifSimilarity).	5	410	HAUS4;NUP93;USP2;VPS33A;ZNF362
10kb	ATF1_w0.001	cisbp__M0295	4.15	0.0313	ATF1	**	ATF1 (inferredBy_Orthology).	FOSL1 (inferredBy_MotifSimilarity). CREB1 (inferredBy_MotifSimilarity_n_Orthology).	284	2845	ABHD11;ABT1;ADGRG1;ADNP2;AKAP13;AKT2;ALPK2;APBB2;ARAP1;AREG;ARHGAP21;ARHGEF5;ARHGEF7;ARID2;ARMCX6;ARNTL;ATF1;BAIAP2;BANP;BAZ2B;BBOF1;BCAR3;BCL6;BDH1;BIRC2;BRD3;BZW2;C11orf1;C17orf97;C1orf21;C20orf27;C2orf49;C5orf15;CAP2;CCDC146;CD83;CDK11B;CDKN2AIP;CDKN2C;CEBPG;CERK;CIPC;CLASP2;CLSTN3;COPS8;COX18;CREB3L2;CREB5;CRY2;CSNK1G2;CTNNA1;CWC22;CWC25;CYTH1;DAAM1;DCAF12;DCTN1;DDX50;DENND2D;DHDDS;DHRS1;DIP2…
10kb	ATF1_w0.001	dbcorrdb__POLR2AphosphoS2__ENCSR000ECT_1__m1	4.6	0.0329	ATF1	*	POLR2A (directAnnotation).	ATF1; BCLAF1; ELF1; ELK4; ETS1; GABPA; GTF2F1; HCFC1; PHF8; PML; SIN3A; TAF1 (inferredBy_MotifSimilarity). FLI1 (inferredBy_MotifSimilarity_n_Orthology).	468	4953	ABCF2;ABCF3;ABI1;ACBD3;ACTR3;ADAL;ADAMTS9;ADCK4;ADGRG1;AHCY;AKT2;ALG6;AMOT;ANKH;ANKRD42;APBB2;APEX2;AQP7;ARAP1;ARCN1;ARF3;ARHGEF7;ARID2;ARPC4;ASB1;ASB6;ASCC2;ATF7;ATG2B;B3GNT5;B9D1;BAIAP2;BANP;BAZ2A;BAZ2B;BCAR3;BCL2L1;BCL6;BDH1;BIRC2;BMI1;BOD1L1;BRD3;BTBD10;C12orf10;C14orf142;C17orf62;C19orf12;C1orf21;C21orf59;C2orf49;C3orf38;C5orf56;C5orf63;CAP2;CASC5;CCDC137;CCDC146;CCDC167;CDC123;CDK11B;CDK13;…
10kb	ATF1_w0.001	jaspar__MA0604.1	4.15	0.0313	ATF1	**	ATF1 (inferredBy_Orthology).	FOSL1 (inferredBy_MotifSimilarity). CREB1 (inferredBy_MotifSimilarity_n_Orthology).	285	2828	ABHD11;ABT1;ADGRG1;ADNP2;AKAP13;AKT2;ALPK2;APBB2;ARAP1;AREG;ARHGAP21;ARHGEF5;ARHGEF7;ARID2;ARMCX6;ARNTL;ATF1;ATP11A;BAIAP2;BAZ2B;BBOF1;BCAR3;BCL6;BDH1;BIRC2;BRD3;BZW2;C11orf1;C17orf97;C1orf21;C20orf27;C2orf49;C5orf15;CAP2;CCDC146;CCDC66;CD83;CDK11B;CDKN2AIP;CDKN2C;CEBPG;CERK;CLASP2;CLSTN3;COPS8;COX18;CREB3L2;CREB5;CRY2;CSNK1G2;CTNNA1;CWC22;CWC25;CYTH1;DAAM1;DCAF12;DCTN1;DDX50;DENND2D;DHDDS;DHRS1;…
10kb	ATF1_w0.001	transfac_pro__M04744	3.18	0.0278	ATF1	*	ATF3 (directAnnotation).	ATF1; BHLHE40; CREB1; MAX; USF1; USF2 (inferredBy_MotifSimilarity).	449	4936	ABCF2;ABHD11;ABI1;ABL1;ABT1;ACTR1B;ADAM10;ADGRG1;ADNP2;AHDC1;AKAP13;ALDH3B1;ALPK2;ALPL;AMOT;ANKH;ANKRD46;APBB1;APBB2;ARAP1;ARCN1;AREG;ARF3;ARFGEF2;ARHGAP12;ARHGAP17;ARHGAP21;ARHGEF7;ARMCX1;ARMCX6;ARNTL;ASB6;ATF7;ATIC;ATL2;ATXN7L1;AUTS2;BAIAP2;BANP;BAZ2B;BCAR3;BCL6;BDH1;BET1;BIRC2;BLVRA;BMPR2;BRD3;C12orf73;C14orf159;C19orf12;C1orf21;C2orf49;C5orf15;C5orf49;C5orf51;CAAP1;CAMTA2;CCAR1;CCDC167;CD83;C…
10kb	ATF2_w0.005	cisbp__M6277	3.18	0.0688	ATF2	*	HLF (directAnnotation).	ATF2; CEBPB; CEBPD; DBP; NFIL3; TEF (inferredBy_MotifSimilarity). CEBPA; CEBPG (inferredBy_MotifSimilarity_n_Orthology).	3	344	CREBZF;GTF2IRD1;TFEB
10kb	ATF2_w0.005	hocomoco__HLF_HUMAN.H11MO.0.C	3.08	0.0672	ATF2	*	HLF (directAnnotation).	ATF2; CEBPB; CEBPD; DBP; NFIL3; TEF (inferredBy_MotifSimilarity). CEBPA; CEBPG (inferredBy_MotifSimilarity_n_Orthology).	3	371	CREBZF;GTF2IRD1;TFEB
10kb	ATF3_top50	cisbp__M0063	3.04	0.113	ATF3	*		ATF2; ATF3; ATF4; ATF7; CREB1; CREB3; CREB5; CREM; JDP2; JUND (inferredBy_MotifSimilarity).	6	178	FOS;JUN;KDM6B;KLF6;RBM3;ZYX
10kb	ATF3_top50	cisbp__M0259	4.99	0.165	ATF3	*		ATF1; ATF2; ATF3; ATF4; ATF5; ATF6; ATF6B; ATF7; BATF3; CREB1; CREB3; CREB3L4; CREB5; CREM; E2F1; FOS; FOSB; FOSL1; FOSL2; JDP2; JUN; JUNB; JUND; XBP1 (inferredBy_MotifSimilarity). CREB3L1; CREB3L2; NPDC1 (inferredBy_MotifSimilarity_n_Orthology).	17	874	ATF3;BTG2;CCNL1;CXCL16;DUSP1;FOS;FOSB;HPS4;IER2;JUN;KLF6;MAFF;NAMPT;PPP1R15A;RBM3;TRIB1;ZFP36L1
10kb	ATF3_top50	cisbp__M0269	4.47	0.151	ATF3	*		ATF1; ATF2; ATF3; ATF4; ATF5; ATF6; ATF6B; ATF7; BATF3; CREB1; CREB3; CREB3L4; CREB5; CREM; E2F1; FOS; FOSB; FOSL1; FOSL2; JDP2; JUN; JUNB; JUND; XBP1 (inferredBy_MotifSimilarity). CREB3L1; CREB3L2 (inferredBy_MotifSimilarity_n_Orthology).	20	1520	ATF3;BTG2;CCNL1;CXCL16;DUSP1;EGR1;FOS;FOSB;HPS4;IER2;JUN;KDM6B;KLF6;MAFF;NAMPT;PPP1R15A;RBM3;TRIB1;ZFP36L1;ZYX
10kb	ATF3_top50	cisbp__M0275	3.46	0.124	ATF3	*		ATF1; ATF2; ATF3; ATF4; ATF6; ATF6B; ATF7; BATF3; CREB1; CREB3; CREB3L4; CREB5; CREM; FOS; FOSB; FOSL1; FOSL2; JDP2; JUN; JUNB; JUND; XBP1 (inferredBy_MotifSimilarity). CREB3L1; CREB3L2; NPDC1 (inferredBy_MotifSimilarity_n_Orthology).	24	2901	ARL5B;ATF3;BTG2;CCNL1;CDKN1A;CXCL16;CYR61;DUSP1;EGR1;FOS;FOSB;FOSL2;HPS4;IER2;JUN;JUNB;KDM6B;MAFF;NAMPT;PPP1R15A;RBM3;TRIB1;ZFAND5;ZFP36L1
10kb	ATF3_top50	cisbp__M0297	3.42	0.123	ATF3	*	CREB1 (inferredBy_Orthology).	ATF1; ATF2; ATF3; ATF4; ATF5; ATF6; ATF7; CREM; E4F1; FOSL1 (inferredBy_MotifSimilarity). JDP2 (inferredBy_MotifSimilarity_n_Orthology).	29	3319	ARL5B;ATF3;BAMBI;BTG2;CCNL1;CDKN1A;CXCL16;DUSP1;EGR1;FOS;FOSB;FOSL2;HPS4;IER2;JUN;JUNB;KDM6B;KLF6;MAFF;MCL1;NAMPT;PPP1R15A;RBM3;SOCS3;SOX4;TRIB1;ZFAND5;ZFP36L1;ZYX
10kb	ATF3_top50	cisbp__M0303	3.25	0.118	ATF3	*	JDP2 (inferredBy_Orthology).	ATF1; ATF2; ATF3; ATF4; ATF6; ATF6B; ATF7; BATF3; CREB1; CREB3; CREB5; CREM; FOS; FOSB; FOSL1; FOSL2; JUN; JUNB; JUND; XBP1 (inferredBy_MotifSimilarity). CREB3L1; CREB3L2; CREBL2 (inferredBy_MotifSimilarity_n_Orthology).	13	991	ATF3;BTG2;CCNL1;CXCL16;DUSP1;FOS;FOSB;HPS4;MAFF;NAMPT;PPP1R15A;RBM3;TRIB1
10kb	ATF3_top50	cisbp__M0347	4.2	0.144	ATF3	*		ATF1; ATF2; ATF3; ATF4; ATF5; ATF6; ATF7; CREB1; CREB5; CREM; FOSL1; FOSL2; JUND (inferredBy_MotifSimilarity). CREBL2; JDP2 (inferredBy_MotifSimilarity_n_Orthology).	19	999	ARL5B;ATF3;BTG2;CCNL1;CXCL16;DUSP1;FOS;FOSB;HPS4;IER2;JUN;KDM6B;KLF6;MAFF;NAMPT;PPP1R15A;RBM3;TRIB1;ZFP36L1
10kb	ATF3_top50	cisbp__M0362	4.03	0.139	ATF3	*		ATF1; ATF2; ATF3; ATF4; ATF5; ATF6; ATF6B; ATF7; BATF3; CREB1; CREB3; CREB3L4; CREB5; CREM; E4F1; FOS; FOSB; FOSL1; FOSL2; JDP2; JUN; JUNB; JUND; XBP1 (inferredBy_MotifSimilarity). BACH1; BACH2; CREB3L1; CREB3L2; CREBL2; NFE2; NFE2L1; NFE2L2; NFE2L3; NPDC1 (inferredBy_MotifSimilarity_n_Orthology).	24	2286	ATF3;BAMBI;BTG2;CCNL1;CDKN1A;CXCL16;DUSP1;EGR1;FOS;FOSB;HPS4;IER2;JUN;JUNB;KDM6B;KLF6;MAFF;NAMPT;PPP1R15A;RBM3;TRIB1;ZFAND5;ZFP36L1;ZYX
10kb	ATF3_top50	cisbp__M2091	3.32	0.12	ATF3	*		ATF1; ATF2; ATF3; ATF4; ATF5; ATF6; ATF7; CREB1; CREB5; CREM; FOSL1; FOSL2; JDP2; JUNB; JUND (inferredBy_MotifSimilarity). CREBL2 (inferredBy_MotifSimilarity_n_Orthology).	29	4033	ARL5B;ATF3;BTG2;CCNL1;CDKN1A;CXCL16;CYR61;DUSP1;EGR1;FOS;FOSB;FOSL2;HPS4;IER2;JUN;KDM6B;KLF6;MAFF;MCL1;NAMPT;NFKBIZ;PPP1R15A;RBM3;RNF144B;TRIB1;ZFAND5;ZFP36;ZFP36L1;ZYX
10kb	ATF3_top50	cisbp__M3083	4.39	0.149	ATF3	*	CREB1 (directAnnotation).	ATF1; ATF2; ATF3; ATF4; ATF5; ATF6; ATF6B; ATF7; BATF3; CREB3; CREB3L4; CREB5; CREM; FOS; FOSB; FOSL1; FOSL2; JDP2; JUN; JUNB; JUND; MAFA; MAFF; MAFG; XBP1 (inferredBy_MotifSimilarity). CREB3L1; CREB3L2; CREBL2; MAFB; MEIS1; MEIS2; MEIS3; PKNOX1; PKNOX2; TGIF1; TGIF2; TGIF2LX; TGIF2LY (inferredBy_MotifSimilarity_n_Orthology).	21	1244	ARL5B;ATF3;BTG2;CCNL1;CXCL16;DUSP1;EGR1;FOS;FOSB;HPS4;IER2;JUN;KDM6B;MAFF;NAMPT;PPP1R15A;RBM3;TRIB1;ZFAND5;ZFP36;ZFP36L1
10kb	ATF3_top50	cisbp__M3088	4.65	0.156	ATF3	*	ATF2 (directAnnotation).	ATF1; ATF3; ATF4; ATF5; ATF6; ATF7; CREB1; CREM (inferredBy_MotifSimilarity).	16	889	ARL5B;ATF3;BTG2;CCNL1;CXCL16;CYR61;DUSP1;EGR1;FOS;FOSB;IER2;KDM6B;MAFF;PPP1R15A;TRIB1;ZFP36L1
10kb	ATF3_top50	cisbp__M3090	4.08	0.141	ATF3	*	CREB1 (directAnnotation).	ATF1; ATF2; ATF3; ATF4; ATF5; ATF6; ATF6B; ATF7; BATF3; CREB3; CREB3L4; CREB5; CREM; DBP; JDP2; JUND; TEF; XBP1 (inferredBy_MotifSimilarity). MAFB (inferredBy_MotifSimilarity_n_Orthology).	21	1705	ARL5B;ATF3;BTG2;CCNL1;CDKN1A;CXCL16;CYR61;DUSP1;EGR1;FOS;FOSB;IER2;JUN;KDM6B;KLF6;MAFF;PPP1R15A;RBM3;TRIB1;ZFAND5;ZFP36L1
10kb	ATF3_top50	cisbp__M4307	3.29	0.119	ATF3	*		ATF1; ATF2; ATF3; ATF4; ATF5; ATF6; ATF7; CREB1; CREB5; CREM; FOSL1; FOSL2; JDP2; JUNB; JUND (inferredBy_MotifSimilarity). CREBL2 (inferredBy_MotifSimilarity_n_Orthology).	29	3919	ARL5B;ATF3;BTG2;CCNL1;CDKN1A;CXCL16;CYR61;DUSP1;EGR1;FOS;FOSB;FOSL2;HPS4;IER2;JUN;KDM6B;KLF6;MAFF;MCL1;NAMPT;NFKBIZ;PPP1R15A;RBM3;RNF144B;TRIB1;ZFAND5;ZFP36;ZFP36L1;ZYX
10kb	ATF3_top50	cisbp__M4607	3.39	0.122	ATF3	*	FOS (directAnnotation).	ATF3; BACH1; BACH2; BATF; EP300; FOSB; FOSL1; FOSL2; JDP2; JUN; JUNB; JUND; MEF2A; MEF2C; MYC; NFE2; RCOR1; SMARCA4; SMARCC1; STAT3; TCF12; TCF7L2 (inferredBy_MotifSimilarity). MAFK (inferredBy_MotifSimilarity_n_Orthology).	13	944	ATP8B1;CDKN1A;CLDN4;CSRNP1;DUSP5;FOSL2;GADD45B;IRF1;JUNB;KDM6B;KLF6;RNF144B;ZFP36
10kb	ATF3_top50	cisbp__M4624	4.54	0.153	ATF3	*	JUND (directAnnotation).	ATF1; ATF2; ATF3; ATF4; ATF5; ATF6; ATF6B; ATF7; BATF3; CREB1; CREB3; CREB3L4; CREB5; CREM; FOS; FOSB; FOSL1; FOSL2; JDP2; JUN; JUNB; XBP1 (inferredBy_MotifSimilarity). CREB3L1; CREB3L2; CREBL2; NPDC1 (inferredBy_MotifSimilarity_n_Orthology).	16	1101	ATF3;BTG2;CCNL1;CLDN4;CXCL16;DUSP1;FOS;FOSB;IER2;JUN;KDM6B;KLF6;MAFF;PPP1R15A;RBM3;ZFP36L1
10kb	ATF3_top50	cisbp__M4625	3.52	0.126	ATF3	*	JUND (directAnnotation).	ARID3A; ATF3; BACH1; BACH2; BATF; EP300; FOS; FOSB; FOSL1; FOSL2; JDP2; JUN; JUNB; MEF2A; MEF2C; MYC; RCOR1; SMARCC1; STAT3; TCF12; TCF7L2; TRIM28 (inferredBy_MotifSimilarity). MAFK (inferredBy_MotifSimilarity_n_Orthology).	17	1907	ATF3;ATP8B1;CDKN1A;CLDN4;CSRNP1;DUSP5;FOSB;FOSL2;GADD45B;IRF1;JUNB;KDM6B;KLF6;NFKBIZ;RNF144B;ZFAND5;ZFP36
10kb	ATF3_top50	cisbp__M6180	5.19	0.17	ATF3	*	CREB1 (directAnnotation).	ATF1; ATF2; ATF3; ATF4; ATF5; ATF6; ATF6B; ATF7; BATF3; CREB3; CREB3L4; CREB5; CREM; FOSL2; JDP2; JUN; JUNB; JUND; XBP1 (inferredBy_MotifSimilarity). CREB3L1; CREB3L2; CREBL2 (inferredBy_MotifSimilarity_n_Orthology).	29	3788	ARL5B;ATF3;BAMBI;BTG2;CCNL1;CDKN1A;CXCL16;CYR61;DUSP1;EGR1;FOS;FOSB;FOSL2;HPS4;IER2;JUN;JUNB;KDM6B;KLF6;MAFF;NAMPT;PFKFB3;PPP1R15A;RBM3;RNF144B;TRIB1;ZFAND5;ZFP36L1;ZYX
10kb	ATF3_top50	dbcorrdb__ATF3__ENCSR000BNU_1__m1	5.31	0.173	ATF3	**	ATF3 (directAnnotation).	ATF1; ATF2; CEBPD; FOS; JUN; JUND; MYC; NFE2; RCOR1; SMARCB1; SMARCC1; SREBF1; TCF7L2; USF1; USF2 (inferredBy_MotifSimilarity).	13	702	ATF3;CDKN1A;CLDN4;DUSP1;FOSB;FOSL2;GADD45B;IRF1;JUNB;KDM6B;NAMPT;ZFAND5;ZFP36
10kb	ATF3_top50	dbcorrdb__BCL3__ENCSR000BQH_1__m2	4.1	0.141	ATF3	*	BCL3 (directAnnotation).	FOS; FOSB; FOSL1; FOSL2; JUN; JUNB; SMARCC1 (inferredBy_MotifSimilarity). ATF3; BATF (inferredBy_MotifSimilarity_n_Orthology).	10	405	ATF3;CDKN1A;CLDN4;CSRNP1;DUSP1;FOSB;FOSL2;JUNB;KDM6B;KLF10
10kb	ATF3_top50	dbcorrdb__CREB1__ENCSR000BRB_1__m1	4.28	0.146	ATF3	*	CREB1 (directAnnotation).	ATF1; ATF3; BHLHE40; BRF1; BRF2; CEBPB; CTCF; E2F1; E2F6; ELK1; ESRRA; EZH2; GABPA; HDAC2; HMGN3; JUN; JUND; MAX; MXI1; MYC; NELFE; POLR2A; RAD21; RBBP5; SIN3A; SMARCA4; SMARCB1; SREBF1; SREBF2; TAF1; USF2; XRCC4; ZMIZ1; ZNF143; ZNF274 (inferredBy_MotifSimilarity).	33	4698	ARL5B;ATF3;ATP8B1;BAMBI;BTG2;CCNL1;CDKN1A;CSRNP1;CXCL16;CXCL2;CYR61;DUSP1;EGR1;FOS;FOSB;FOSL2;GADD45B;HPS4;IER2;JUN;JUNB;KDM6B;KLF10;MAFF;PFKFB3;PPP1R15A;RBM3;SOX4;THBS1;TRIB1;ZFAND5;ZFP36;ZFP36L1
10kb	ATF3_top50	dbcorrdb__eGFP-FOS__ENCSR000DKB_1__m1	3.31	0.12	ATF3	*		ATF3; BACH1; BACH2; BATF; EP300; FOS; FOSB; FOSL1; FOSL2; GATA2; JDP2; JUN; JUNB; JUND; MEF2A; MYC; RCOR1; SMARCC1; STAT3; TCF12; TCF7L2 (inferredBy_MotifSimilarity). MAFK (inferredBy_MotifSimilarity_n_Orthology).	11	818	ATF3;ATP8B1;CDKN1A;CLDN4;DUSP5;FOSL2;JUNB;KDM6B;KLF6;ZFAND5;ZFP36
10kb	ATF3_top50	dbcorrdb__eGFP-JUNB__ENCSR000DJY_1__m1	3.08	0.114	ATF3	*		ATF3; BACH1; BACH2; BATF; EP300; FOS; FOSB; FOSL1; FOSL2; GATA2; JDP2; JUN; JUNB; JUND; MEF2A; MYC; RCOR1; SMARCC1; STAT3; TCF12; TCF7L2 (inferredBy_MotifSimilarity).	13	1004	ATF3;ATP8B1;CDKN1A;CLDN4;DUSP1;DUSP5;FOSL2;JUNB;KDM6B;KLF6;RNF144B;ZFAND5;ZFP36
10kb	ATF3_top50	dbcorrdb__eGFP-JUND__ENCSR000DJX_1__m1	4.29	0.146	ATF3	*		ATF3; BATF; FOS; FOSB; FOSL1; FOSL2; JDP2; JUN; JUNB; JUND; MYC; RCOR1; SMARCC1; TCF7L2 (inferredBy_MotifSimilarity).	16	1032	ATF3;CDKN1A;CLDN4;DUSP1;DUSP5;FOSL2;GADD45B;JUNB;KDM6B;KLF10;KLF6;NFKBIZ;RND3;RNF144B;TRIB1;ZFP36
10kb	ATF3_top50	dbcorrdb__FOS__ENCSR000DON_1__m1	4.05	0.14	ATF3	*	FOS (directAnnotation).	ARID3A; ATF3; BATF; EP300; FOSB; FOSL1; FOSL2; JDP2; JUN; JUNB; JUND; MEF2A; MYC; STAT3; TCF12 (inferredBy_MotifSimilarity).	9	368	ATF3;CDKN1A;CLDN4;DUSP1;DUSP5;FOSL2;JUNB;KDM6B;KLF6
10kb	ATF3_top50	dbcorrdb__FOS__ENCSR000DOO_1__m1	3.79	0.133	ATF3	*	FOS (directAnnotation).	ARID3A; ATF3; BATF; FOSB; FOSL1; FOSL2; JDP2; JUN; JUNB; JUND; MAFF; MAFK; SMARCC1; STAT3; TCF12 (inferredBy_MotifSimilarity).	14	1068	ATF3;CDKN1A;CLDN4;DNAJB1;DUSP1;DUSP5;FOSL2;JUNB;KDM6B;KLF10;KLF6;RND3;RNF144B;ZFP36
10kb	ATF3_top50	dbcorrdb__FOS__ENCSR000DOP_1__m1	3.93	0.137	ATF3	*	FOS (directAnnotation).	ARID3A; ATF3; BACH2; BATF; EP300; FOSB; FOSL1; FOSL2; GATA2; JDP2; JUN; JUNB; JUND; MAFK; MEF2A; MYC; SMARCC1; STAT3; TCF12 (inferredBy_MotifSimilarity).	10	541	ATF3;CDKN1A;CLDN4;DUSP1;FOSL2;JUNB;KDM6B;KLF6;RNF144B;ZFP36
10kb	ATF3_top50	dbcorrdb__FOS__ENCSR000EVU_1__m1	4.89	0.162	ATF3	*	FOS (directAnnotation).	ATF3; BATF; BCL3; CEBPB; EP300; FOSB; FOSL1; FOSL2; GATA2; JDP2; JUN; JUNB; JUND; MEF2A; MEF2C; MYC; NFE2; STAT3; TCF12 (inferredBy_MotifSimilarity).	9	215	ATF3;CDKN1A;CLDN4;CSRNP1;DUSP1;FOSL2;JUNB;KDM6B;ZFP36
10kb	ATF3_top50	dbcorrdb__FOS__ENCSR000EZE_1__m1	3.47	0.124	ATF3	*	FOS (directAnnotation).	ATF3; BACH2; BATF; FOSB; FOSL1; FOSL2; JDP2; JUN; JUNB; JUND; MEF2C; MYC; RCOR1; SMARCB1; SMARCC1; STAT3; TCF7L2 (inferredBy_MotifSimilarity).	11	755	ATF3;CDKN1A;CLDN4;CSRNP1;DNAJB1;DUSP1;FOSL2;JUNB;KDM6B;KLF6;RNF144B
10kb	ATF3_top50	dbcorrdb__FOSL1__ENCSR000BMV_1__m1	3.15	0.116	ATF3	*	FOSL1 (directAnnotation).	ATF3; BACH2; FOS; FOSB; FOSL2; JDP2; JUN; JUNB; JUND; MEF2A; MYC; RCOR1; SMARCC1; STAT3; TCF7L2 (inferredBy_MotifSimilarity).	6	207	CDKN1A;CLDN4;FOSL2;JUNB;KDM6B;ZFP36
10kb	ATF3_top50	dbcorrdb__FOSL2__ENCSR000BHP_1__m1	4.02	0.139	ATF3	*	FOSL2 (directAnnotation).	ATF3; BACH1; BACH2; BATF; EP300; FOS; FOSB; FOSL1; GATA2; JDP2; JUN; JUNB; JUND; MEF2A; MYC; RCOR1; SMARCB1; SMARCC1; STAT3; TCF12; TCF7L2 (inferredBy_MotifSimilarity).	9	377	ATF3;CDKN1A;CLDN4;DUSP1;FOSB;FOSL2;JUNB;KDM6B;ZFP36
10kb	ATF3_top50	dbcorrdb__JUN__ENCSR000EDG_1__m1	3.88	0.135	ATF3	*	JUN (directAnnotation).	ARID3A; ATF3; BATF; CEBPB; EP300; FOS; FOSB; FOSL1; FOSL2; GATA2; JDP2; JUNB; JUND; MYC; STAT3; TCF12 (inferredBy_MotifSimilarity).	9	460	CDKN1A;CLDN4;DUSP1;DUSP5;FOSL2;JUNB;KDM6B;KLF6;ZFP36
10kb	ATF3_top50	dbcorrdb__JUN__ENCSR000EFA_1__m1	3.67	0.13	ATF3	*	JUN (directAnnotation).	ARID3A; ATF2; ATF3; BATF; EP300; FOS; FOSB; FOSL1; FOSL2; GATA2; JDP2; JUNB; JUND; MEF2A; MYC; STAT3; TCF12 (inferredBy_MotifSimilarity).	10	574	CDKN1A;CLDN4;DUSP1;FOSL2;GADD45B;JUNB;KDM6B;KLF6;RNF144B;ZFP36
10kb	ATF3_top50	dbcorrdb__JUN__ENCSR000EFS_1__m1	5.35	0.174	ATF3	*	JUN (directAnnotation).	ATF1; ATF3; BACH2; FOS; FOSB; FOSL1; FOSL2; JDP2; JUNB; JUND; MYC; RCOR1; SMARCB1; SMARCC1; TCF7L2 (inferredBy_MotifSimilarity). MAFK (inferredBy_MotifSimilarity_n_Orthology).	13	614	ATF3;CDKN1A;CLDN4;DUSP1;DUSP5;FOSL2;GADD45B;IRF1;JUNB;KDM6B;KLF6;NAMPT;ZFP36
10kb	ATF3_top50	dbcorrdb__JUN__ENCSR000EGH_1__m1	3.42	0.123	ATF3	*	JUN (directAnnotation).	ATF3; BACH2; BATF; FOS; FOSB; FOSL1; FOSL2; JDP2; JUNB; JUND; MYC; RCOR1; SMARCB1; SMARCC1; STAT3; TCF7L2 (inferredBy_MotifSimilarity).	9	490	CDKN1A;CLDN4;DUSP1;FOSL2;GADD45B;JUNB;KDM6B;NAMPT;ZFP36
10kb	ATF3_top50	dbcorrdb__JUN__ENCSR000EZT_1__m1	4.4	0.149	ATF3	*	JUN (directAnnotation).	ATF3; BACH2; BATF; CEBPB; EP300; FOS; FOSB; FOSL1; FOSL2; JDP2; JUNB; JUND; MEF2A; MYC; RCOR1; SMARCC1; STAT3; TCF7L2 (inferredBy_MotifSimilarity).	16	1082	ATF3;CDKN1A;CLDN4;DUSP1;DUSP5;FOSL2;GADD45B;IRF1;JUNB;KDM6B;KLF6;NAMPT;RND3;RNF144B;TRIB1;ZFP36
10kb	ATF3_top50	dbcorrdb__JUN__ENCSR000EZW_1__m1	4.39	0.149	ATF3	*	JUN (directAnnotation).	ATF3; BATF; EP300; FOS; FOSB; FOSL1; FOSL2; GATA2; JDP2; JUNB; JUND; MEF2A; MYC; RCOR1; STAT3; TCF12; TCF7L2 (inferredBy_MotifSimilarity).	11	652	CDKN1A;CLDN4;DUSP1;DUSP5;FOSL2;GADD45B;JUNB;KDM6B;KLF6;RNF144B;ZFP36
10kb	ATF3_top50	dbcorrdb__JUN__ENCSR000EZX_1__m1	3.69	0.13	ATF3	*	JUN (directAnnotation).	ATF3; BACH2; BATF; FOS; FOSB; FOSL1; FOSL2; JDP2; JUNB; JUND; MEF2A; MYC; RCOR1; SMARCC1; STAT3; TCF7L2 (inferredBy_MotifSimilarity). MAFK (inferredBy_MotifSimilarity_n_Orthology).	10	652	CDKN1A;CLDN4;DUSP5;FOSL2;GADD45B;IRF1;JUNB;KLF6;RNF144B;TRIB1
10kb	ATF3_top50	dbcorrdb__JUN__ENCSR000FAH_1__m1	4.99	0.165	ATF3	*	JUN (directAnnotation).	ATF1; ATF3; BACH2; BATF; CREB1; FOS; FOSB; FOSL1; FOSL2; JDP2; JUNB; JUND; MYC; RCOR1; SMARCB1; SMARCC1; TCF7L2 (inferredBy_MotifSimilarity).	14	713	ATF3;CDKN1A;CLDN4;DUSP1;DUSP5;FOSL2;GADD45B;IRF1;JUNB;KDM6B;KLF10;KLF6;RNF144B;ZFP36
10kb	ATF3_top50	dbcorrdb__JUND__ENCSR000BGK_1__m1	4.69	0.157	ATF3	*	JUND (directAnnotation).	ATF3; BACH2; BATF; EP300; FOS; FOSB; FOSL1; FOSL2; GATA2; JDP2; JUN; JUNB; MEF2A; MYC; RCOR1; SMARCB1; SMARCC1; STAT3; TCF7L2 (inferredBy_MotifSimilarity). MAFK (inferredBy_MotifSimilarity_n_Orthology).	21	2669	ATF3;ATP8B1;CDKN1A;CLDN4;CSRNP1;DNAJB1;DUSP1;DUSP5;FOSB;FOSL2;GADD45B;IER3;IRF1;JUNB;KDM6B;KLF6;MAFF;RND3;RNF144B;ZFAND5;ZFP36
10kb	ATF3_top50	dbcorrdb__JUND__ENCSR000EBZ_1__m1	4.47	0.151	ATF3	*	JUND (directAnnotation).	ATF3; CREB1; FOS; JUN; SMARCB1; SMARCC1 (inferredBy_MotifSimilarity). FOSL2 (inferredBy_MotifSimilarity_n_Orthology).	28	4084	ATF3;CDKN1A;CLDN4;CXCL2;DUSP1;DUSP5;FOSL2;GADD45B;HPS4;IER2;IER3;IRF1;JUN;JUNB;KDM6B;KLF10;KLF6;MAFF;MCL1;NAMPT;NFKBIZ;RND3;RNF144B;THBS1;TRIB1;ZFAND5;ZFP36;ZFP36L1
10kb	ATF3_top50	dbcorrdb__JUND__ENCSR000EDH_1__m1	3.89	0.135	ATF3	*	JUND (directAnnotation).	ARID3A; ATF3; BATF; EP300; FOS; FOSB; FOSL1; FOSL2; JDP2; JUN; JUNB; MAFK; MYC; STAT3; TCF12 (inferredBy_MotifSimilarity).	9	440	CDKN1A;CLDN4;DUSP1;DUSP5;FOSL2;JUNB;KDM6B;KLF6;ZFP36
10kb	ATF3_top50	dbcorrdb__JUND__ENCSR000EGN_1__m1	4.2	0.144	ATF3	*	JUND (directAnnotation).	ATF1; ATF3; BACH2; BATF; EP300; FOS; FOSB; FOSL1; FOSL2; JDP2; JUN; JUNB; MEF2A; MYC; RCOR1; SMARCC1; STAT3; TCF7L2 (inferredBy_MotifSimilarity).	8	259	CDKN1A;CLDN4;DUSP1;FOSL2;GADD45B;JUNB;KDM6B;ZFP36
10kb	ATF3_top50	dbcorrdb__JUND__ENCSR000EIB_1__m1	4.08	0.14	ATF3	*	JUND (directAnnotation).	ARID3A; ATF3; BACH2; BATF; CEBPB; EP300; FOS; FOSB; FOSL1; FOSL2; GATA2; JDP2; JUN; JUNB; MEF2A; MYC; STAT3; TCF12; TCF7L2 (inferredBy_MotifSimilarity).	7	159	CDKN1A;CLDN4;DUSP5;FOSL2;JUNB;KDM6B;KLF6
10kb	ATF3_top50	dbcorrdb__MYC__ENCSR000DOM_1__m2	4.24	0.145	ATF3	*	MYC (directAnnotation).	ATF2; ATF3; BACH2; BATF; CEBPB; EP300; FOS; FOSB; FOSL1; FOSL2; GATA2; JDP2; JUN; JUNB; JUND; MEF2A; RCOR1; SMARCC1; STAT3; TCF12; TCF7L2 (inferredBy_MotifSimilarity).	8	239	ATF3;CDKN1A;CLDN4;DUSP1;FOSL2;JUNB;KDM6B;ZFP36
10kb	ATF3_top50	dbcorrdb__RCOR1__ENCSR000ECM_1__m1	4.26	0.145	ATF3	*	RCOR1 (directAnnotation).	ATF1; ATF3; BACH2; BATF; CEBPB; FOS; FOSB; FOSL1; FOSL2; JDP2; JUN; JUNB; JUND; MEF2A; MYC; SMARCC1; STAT3; TCF7L2 (inferredBy_MotifSimilarity).	9	371	ATF3;CDKN1A;CLDN4;DUSP1;FOSB;FOSL2;JUNB;KDM6B;ZFP36
10kb	ATF3_top50	dbcorrdb__RCOR1__ENCSR000EFG_1__m1	3.87	0.135	ATF3	*	RCOR1 (directAnnotation).	ATF3; FOS; FOSB; FOSL1; FOSL2; JUN; JUNB; JUND; MYC; SMARCC1; TCF7L2 (inferredBy_MotifSimilarity).	11	684	ATF3;CDKN1A;CLDN4;DNAJB1;FOSB;FOSL2;IER3;JUNB;KDM6B;MAFF;ZFP36
10kb	ATF3_top50	dbcorrdb__SMARCB1__ENCSR000EDK_1__m1	3.78	0.132	ATF3	*	SMARCB1 (directAnnotation).	ATF3; BACH2; CREB1; FOS; JUN; JUND; MAX; SMARCC1; TCF7L2 (inferredBy_MotifSimilarity). FOSL2 (inferredBy_MotifSimilarity_n_Orthology).	5	88	CLDN4;CSRNP1;JUNB;KDM6B;ZFP36
10kb	ATF3_top50	dbcorrdb__SMARCC1__ENCSR000EDM_1__m1	4.39	0.149	ATF3	*	SMARCC1 (directAnnotation).	ATF3; BACH2; FOS; FOSB; FOSL1; FOSL2; JUN; JUNB; JUND; MYC; PBX3; RCOR1; SMARCB1; TCF7L2 (inferredBy_MotifSimilarity). MAFK (inferredBy_MotifSimilarity_n_Orthology).	8	191	ATF3;CDKN1A;CLDN4;CSRNP1;FOSL2;JUNB;KDM6B;ZFP36
10kb	ATF3_top50	dbcorrdb__STAT3__ENCSR000DOU_1__m2	3.5	0.125	ATF3	*	STAT3 (directAnnotation).	ATF3; BATF; CEBPB; EP300; FOS; FOSB; FOSL1; FOSL2; GATA2; JDP2; JUN; JUNB; JUND; MEF2A; MYC; RCOR1 (inferredBy_MotifSimilarity).	8	309	ATF3;CDKN1A;CLDN4;DUSP1;FOSL2;JUNB;KDM6B;ZFP36
10kb	ATF3_top50	dbcorrdb__STAT3__ENCSR000DPB_1__m2	3.26	0.119	ATF3	*	STAT3 (directAnnotation).	ARID3A; ATF3; BATF; EP300; FOS; FOSB; FOSL1; FOSL2; JDP2; JUN; JUNB; JUND; MYC (inferredBy_MotifSimilarity).	9	561	ATF3;CDKN1A;CLDN4;DUSP1;FOSL2;JUNB;KDM6B;RNF144B;ZFP36
10kb	ATF3_top50	dbcorrdb__STAT3__ENCSR000EDC_1__m1	3.8	0.133	ATF3	*	STAT3 (directAnnotation).	ARID3A; ATF3; BATF; CEBPB; EP300; FOS; FOSB; FOSL1; FOSL2; JUN; JUNB; JUND; MYC; TCF12 (inferredBy_MotifSimilarity).	10	397	ATF3;CDKN1A;CLDN4;DUSP1;DUSP5;FOSL2;KDM6B;KLF6;RNF144B;TRIB1
10kb	ATF3_top50	dbcorrdb__TCF7L2__ENCSR000EUV_1__m2	4.57	0.154	ATF3	*	TCF7L2 (directAnnotation).	ATF3; BACH2; BATF; CEBPB; FOS; FOSB; FOSL1; FOSL2; JDP2; JUN; JUNB; JUND; MEF2A; MYC; RCOR1; SMARCB1; SMARCC1 (inferredBy_MotifSimilarity).	11	574	ATF3;CDKN1A;CLDN4;CSRNP1;DUSP1;FOSB;FOSL2;GADD45B;JUNB;KDM6B;ZFP36
10kb	ATF3_top50	hocomoco__ATF1_HUMAN.H11MO.0.B	3.52	0.126	ATF3	*	ATF1 (directAnnotation).	ATF2; ATF3; ATF4; ATF5; ATF6; ATF6B; ATF7; CREB1; CREB3; CREB3L4; CREB5; CREM; FOSL2; JDP2; JUND; RFX5 (inferredBy_MotifSimilarity). CREB3L1; CREB3L2; NPDC1 (inferredBy_MotifSimilarity_n_Orthology).	18	1145	ATF3;BTG2;CCNL1;CXCL16;CYR61;DUSP1;EGR1;FOSB;HPS4;IER2;JUN;KLF6;MAFF;NAMPT;PPP1R15A;RBM3;TRIB1;ZFP36L1
10kb	ATF3_top50	hocomoco__ATF2_HUMAN.H11MO.0.B	3.53	0.126	ATF3	*	ATF2 (directAnnotation).	ATF1; ATF3; ATF4; ATF5; ATF6; ATF6B; ATF7; BATF3; CREB1; CREB3; CREB3L4; CREB5; CREM; FOS; FOSB; FOSL1; FOSL2; JDP2; JUN; JUNB; JUND; XBP1 (inferredBy_MotifSimilarity). BACH1; BACH2; CREB3L1; CREB3L2; CREBL2; NFE2; NFE2L1; NFE2L2; NFE2L3; NPDC1 (inferredBy_MotifSimilarity_n_Orthology).	8	426	ATF3;BTG2;DUSP1;FOS;JUN;KDM6B;KLF6;RBM3
10kb	ATF3_top50	hocomoco__ATF2_HUMAN.H11MO.2.C	5.11	0.168	ATF3	*	ATF2 (directAnnotation).	ATF1; ATF3; ATF4; ATF5; ATF6; ATF6B; ATF7; BATF3; CREB1; CREB3; CREB3L4; CREB5; CREM; FOS; FOSB; FOSL1; FOSL2; JDP2; JUN; JUNB; JUND; RFX5; XBP1 (inferredBy_MotifSimilarity). CREB3L1; CREB3L2; CREBL2 (inferredBy_MotifSimilarity_n_Orthology).	16	668	ATF3;BTG2;CCNL1;CXCL16;DUSP1;FOS;FOSB;IER2;JUN;KDM6B;KLF6;MAFF;PPP1R15A;RBM3;TRIB1;ZFP36L1
10kb	ATF3_top50	hocomoco__ATF7_MOUSE.H11MO.0.D	3.46	0.124	ATF3	*	ATF7 (inferredBy_Orthology).	ATF1; ATF2; ATF3; ATF4; ATF5; ATF6; ATF6B; BATF3; CREB1; CREB3; CREB3L4; CREB5; CREM; FOS; FOSB; FOSL1; FOSL2; JDP2; JUN; JUNB; JUND; XBP1 (inferredBy_MotifSimilarity). CREB3L1; CREB3L2; CREBL2; NPDC1 (inferredBy_MotifSimilarity_n_Orthology).	8	405	ATF3;BTG2;DUSP1;FOS;JUN;KDM6B;KLF6;RBM3
10kb	ATF3_top50	hocomoco__CREB1_HUMAN.H11MO.0.A	3.9	0.136	ATF3	*	CREB1 (directAnnotation).	ATF1; ATF2; ATF3; ATF4; ATF5; ATF6; ATF6B; ATF7; BATF3; CREB3; CREB3L4; CREB5; CREM; FOS; FOSB; FOSL1; FOSL2; JDP2; JUN; JUNB; JUND; RFX5; XBP1 (inferredBy_MotifSimilarity). CREB3L1; CREB3L2; CREBL2; NPDC1 (inferredBy_MotifSimilarity_n_Orthology).	20	1431	ATF3;BTG2;CCNL1;CXCL16;DUSP1;EGR1;FOS;FOSB;HPS4;IER2;JUN;KDM6B;KLF6;MAFF;NAMPT;PPP1R15A;RBM3;TRIB1;ZFP36L1;ZYX
10kb	ATF3_top50	hocomoco__JDP2_HUMAN.H11MO.0.D	3.42	0.123	ATF3	*	JDP2 (directAnnotation).	ATF1; ATF2; ATF3; ATF4; ATF5; ATF6; ATF6B; ATF7; BACH2; BATF3; CREB1; CREB3; CREB3L4; CREB5; CREM; FOS; FOSB; FOSL1; FOSL2; JUN; JUNB; JUND; XBP1 (inferredBy_MotifSimilarity). BACH1; CREB3L1; CREB3L2; CREBL2; NFE2; NFE2L1; NFE2L2; NFE2L3; NPDC1 (inferredBy_MotifSimilarity_n_Orthology).	16	1008	ATF3;BTG2;CCNL1;CLDN4;CXCL16;DUSP1;FOS;FOSB;IER2;JUN;KDM6B;KLF6;MAFF;PPP1R15A;RBM3;ZFP36L1
10kb	ATF3_top50	homer__CGGTGACGTCAC_CRE	4.3	0.146	ATF3	*		ATF1; ATF2; ATF3; ATF4; ATF5; ATF6; ATF7; BATF3; CREB1; CREB3; CREB3L4; CREB5; CREM; E2F1; JDP2; JUN; JUND; XBP1 (inferredBy_MotifSimilarity). CREB3L1; CREB3L2 (inferredBy_MotifSimilarity_n_Orthology).	21	1959	ARL5B;ATF3;BTG2;CCNL1;CDKN1A;CXCL16;DUSP1;DUSP5;EGR1;FOS;IER2;JUN;JUNB;KDM6B;KLF6;MAFF;PPP1R15A;RBM3;TRIB1;ZFAND5;ZFP36L1
10kb	ATF3_top50	homer__DATGASTCAT_BATF	3.3	0.12	ATF3	*	BATF (inferredBy_Orthology).	ATF3; BCL3; CEBPB; EP300; FOS; FOSB; FOSL1; FOSL2; FOXM1; GATA2; JDP2; JUN; JUNB; JUND; MEF2A; MEF2C; MTA3; MYC; NFATC1; NFE2; NFIC; SMARCC1; STAT3; STAT5A; TCF12; TRIM28 (inferredBy_MotifSimilarity).	15	1302	ATF3;CDKN1A;CLDN4;CSRNP1;CXCL2;DNAJB1;DUSP1;DUSP5;FOSL2;JUNB;KDM6B;KLF6;RNF144B;ZFAND5;ZFP36
10kb	ATF3_top50	homer__GATGACGTCA_Atf1	4.89	0.162	ATF3	*	ATF1 (directAnnotation).	ATF2; ATF3; ATF4; ATF5; ATF6; ATF6B; ATF7; BATF3; CREB1; CREB3; CREB3L4; CREB5; CREM; FOS; FOSB; FOSL1; FOSL2; JDP2; JUN; JUNB; JUND; XBP1 (inferredBy_MotifSimilarity). BACH1; BACH2; CREB3L1; CREB3L2; CREBL2; NFE2; NFE2L1; NFE2L2; NFE2L3; NPDC1 (inferredBy_MotifSimilarity_n_Orthology).	18	1478	ATF3;BTG2;CCNL1;CXCL16;DUSP1;FOS;FOSB;HPS4;JUN;KDM6B;KLF6;MAFF;NAMPT;PPP1R15A;RBM3;TRIB1;ZFP36L1;ZYX
10kb	ATF3_top50	homer__NGRTGACGTCAY_Atf7	3.96	0.137	ATF3	*	ATF7 (inferredBy_Orthology).	ATF1; ATF2; ATF3; ATF4; ATF5; ATF6; ATF6B; BATF3; CREB1; CREB3; CREB3L4; CREB5; CREM; FOS; FOSB; FOSL1; FOSL2; JDP2; JUN; JUNB; JUND; XBP1 (inferredBy_MotifSimilarity). CREB3L1; CREB3L2; CREBL2; NPDC1 (inferredBy_MotifSimilarity_n_Orthology).	13	742	ATF3;BTG2;DUSP1;FOS;FOSB;JUN;KDM6B;KLF6;MAFF;PPP1R15A;RBM3;ZFP36L1;ZYX
10kb	ATF3_top50	jaspar__MA0018.2	4.23	0.144	ATF3	*	CREB1 (directAnnotation).	ATF1; ATF2; ATF3; ATF4; ATF5; ATF6; ATF6B; ATF7; BATF3; CREB3; CREB3L4; CREB5; CREM; FOS; FOSB; FOSL1; FOSL2; JDP2; JUN; JUNB; JUND; XBP1 (inferredBy_MotifSimilarity). CREB3L1; CREB3L2; NPDC1 (inferredBy_MotifSimilarity_n_Orthology).	25	2867	ARL5B;ATF3;BTG2;CCNL1;CDKN1A;CXCL16;DUSP1;DUSP5;FOS;FOSB;FOSL2;HPS4;IER2;JUN;KLF6;MAFF;NAMPT;NFKBIZ;PPP1R15A;RBM3;RNF144B;TRIB1;ZFAND5;ZFP36L1;ZYX
10kb	ATF3_top50	jaspar__MA0286.1	3.31	0.12	ATF3	*		ATF1; ATF2; ATF3; ATF4; ATF5; ATF6; ATF7; CREB1; CREB5; CREM; FOSL1; FOSL2; JDP2; JUNB; JUND (inferredBy_MotifSimilarity). CREBL2 (inferredBy_MotifSimilarity_n_Orthology).	29	4033	ARL5B;ATF3;BTG2;CCNL1;CDKN1A;CXCL16;CYR61;DUSP1;EGR1;FOS;FOSB;FOSL2;HPS4;IER2;JUN;KDM6B;KLF6;MAFF;MCL1;NAMPT;NFKBIZ;PPP1R15A;RBM3;RNF144B;TRIB1;ZFAND5;ZFP36;ZFP36L1;ZYX
10kb	ATF3_top50	jaspar__MA0967.1	4.31	0.147	ATF3	*		ATF1; ATF2; ATF3; ATF4; ATF5; ATF6; ATF6B; ATF7; BATF3; CREB1; CREB3; CREB3L4; CREB5; CREM; FOS; FOSB; FOSL1; FOSL2; JDP2; JUN; JUNB; JUND; MAFF; XBP1 (inferredBy_MotifSimilarity). BACH1; BACH2; CREB3L1; CREB3L2; CREBL2; NFE2; NFE2L1; NFE2L2; NFE2L3; NPDC1 (inferredBy_MotifSimilarity_n_Orthology).	14	776	ATF3;BTG2;CCNL1;CXCL16;DUSP1;FOS;JUN;KDM6B;KLF6;MAFF;PPP1R15A;RBM3;ZFP36L1;ZYX
10kb	ATF3_top50	jaspar__MA1070.1	4.98	0.165	ATF3	*		ATF1; ATF2; ATF3; ATF4; ATF5; ATF6; ATF6B; ATF7; BATF3; CREB1; CREB3; CREB3L4; CREB5; CREM; E2F1; FOS; FOSB; FOSL1; FOSL2; JDP2; JUN; JUNB; JUND; XBP1 (inferredBy_MotifSimilarity). CREB3L1; CREB3L2; NPDC1 (inferredBy_MotifSimilarity_n_Orthology).	17	840	ATF3;BTG2;CCNL1;CXCL16;DUSP1;FOS;FOSB;HPS4;IER2;JUN;KLF6;MAFF;NAMPT;PPP1R15A;RBM3;TRIB1;ZFP36L1
10kb	ATF3_top50	neph__UW.Motif.0001	3.3	0.12	ATF3	*		ARID3A; ATF3; BACH2; BATF; EP300; FOS; FOSB; FOSL1; FOSL2; JDP2; JUN; JUNB; JUND; MEF2A; MYC; NFE2; STAT3; TCF12; TCF7L2; TRIM28 (inferredBy_MotifSimilarity).	9	504	ATF3;CLDN4;CSRNP1;DUSP1;JUNB;KDM6B;RNF144B;ZFAND5;ZFP36
10kb	ATF3_top50	stark__TGACGTCAT	4.41	0.149	ATF3	*	CREB3L1; CREB3L2 (inferredBy_Orthology).	ATF1; ATF2; ATF3; ATF4; ATF6; ATF6B; ATF7; BACH2; BATF3; CREB1; CREB3; CREB3L4; CREB5; CREM; FOS; FOSB; FOSL1; FOSL2; JDP2; JUN; JUNB; JUND; XBP1 (inferredBy_MotifSimilarity). BACH1; CREBL2; NFE2; NFE2L1; NFE2L2; NFE2L3; NPDC1 (inferredBy_MotifSimilarity_n_Orthology).	16	1059	ATF3;BTG2;CCNL1;CLDN4;CXCL16;DUSP1;FOS;FOSB;JUN;KDM6B;KLF6;MAFF;NAMPT;PPP1R15A;RBM3;ZYX
10kb	ATF3_top50	swissregulon__hs__ATF4.p2	3.16	0.116	ATF3	*	ATF4 (directAnnotation).	ATF1; ATF2; ATF3; ATF5; ATF6; ATF6B; ATF7; BATF3; CEBPG; CREB1; CREB3; CREB3L4; CREB5; CREM; DBP; E2F1; HLF; JDP2; JUND; TEF; XBP1 (inferredBy_MotifSimilarity).	18	1446	ARL5B;ATF3;BTG2;CCNL1;CXCL16;DUSP1;EGR1;FOS;FOSB;IER2;KDM6B;MAFF;NAMPT;PPP1R15A;RND3;TRIB1;ZFAND5;ZFP36
10kb	ATF3_top50	swissregulon__hs__JUN.p2	4.48	0.151	ATF3	*	JUN (directAnnotation).	ATF1; ATF2; ATF3; ATF4; ATF5; ATF6; ATF6B; ATF7; BACH2; BATF3; CREB1; CREB3; CREB3L4; CREB5; CREM; FOS; FOSB; FOSL1; FOSL2; JDP2; JUNB; JUND; XBP1 (inferredBy_MotifSimilarity). BACH1; CREB3L1; CREB3L2; NFE2; NFE2L1; NFE2L2; NFE2L3; NPDC1 (inferredBy_MotifSimilarity_n_Orthology).	13	729	ATF3;BTG2;CCNL1;CXCL16;DUSP1;FOS;JUN;KDM6B;KLF6;MAFF;PPP1R15A;RBM3;ZFP36L1
10kb	ATF3_top50	taipale_cyt_meth__ATF2_NRTGAYGTCAYN_eDBD	3.7	0.13	ATF3	*	ATF2 (directAnnotation).	ATF1; ATF3; ATF4; ATF5; ATF6; ATF6B; ATF7; BACH2; BATF3; CREB1; CREB3; CREB3L4; CREB5; CREM; DBP; E2F1; FOS; FOSB; FOSL1; FOSL2; HLF; JDP2; JUN; JUNB; JUND; TEF; XBP1 (inferredBy_MotifSimilarity). BACH1; CREB3L1; CREB3L2; CREBL2; NFE2; NFE2L1; NFE2L2; NFE2L3; NFIL3; NPDC1 (inferredBy_MotifSimilarity_n_Orthology).	31	4980	ATF3;ATP8B1;BAMBI;BTG2;CCNL1;CDKN1A;CLDN4;CXCL16;DUSP1;DUSP5;EGR1;FOS;FOSB;FOSL2;IER2;JUN;JUNB;KDM6B;KLF6;MAFF;MCL1;NAMPT;NFKBIZ;PPP1R15A;RBM3;RND3;RNF144B;TRIB1;ZFAND5;ZFP36L1;ZYX
10kb	ATF3_top50	taipale_cyt_meth__ATF2_NRTGAYGTMAYN_FL	3.55	0.126	ATF3	*	ATF2 (directAnnotation).	ATF1; ATF3; ATF4; ATF5; ATF6; ATF6B; ATF7; BACH2; BATF3; CREB1; CREB3; CREB3L4; CREB5; CREM; DBP; E4F1; FOS; FOSB; FOSL1; FOSL2; HLF; JDP2; JUN; JUNB; JUND; TEF; XBP1 (inferredBy_MotifSimilarity). BACH1; CREB3L1; CREB3L2; CREBL2; NFE2; NFE2L1; NFE2L2; NFE2L3; NFIL3 (inferredBy_MotifSimilarity_n_Orthology).	30	4981	ATF3;ATP8B1;BAMBI;BTG2;CCNL1;CDKN1A;CITED4;CXCL16;DUSP1;EGR1;FOS;FOSB;FOSL2;IER2;JUN;JUNB;KDM6B;KLF6;MAFF;MCL1;NAMPT;PFKFB3;PPP1R15A;RBM3;RND3;RNF144B;TRIB1;ZFAND5;ZFP36L1;ZYX
10kb	ATF3_top50	taipale_cyt_meth__ATF2_NRTGAYGTMAYN_FL_meth	4.14	0.142	ATF3	*	ATF2 (directAnnotation).	ATF1; ATF3; ATF4; ATF5; ATF6; ATF6B; ATF7; BACH2; BATF3; CREB1; CREB3; CREB3L4; CREB5; CREM; DBP; FOS; FOSB; FOSL1; FOSL2; HLF; JDP2; JUN; JUNB; JUND; XBP1 (inferredBy_MotifSimilarity). BACH1; CREB3L1; CREB3L2; CREBL2; NFE2; NFE2L1; NFE2L2; NFE2L3; NPDC1 (inferredBy_MotifSimilarity_n_Orthology).	11	591	ATF3;BTG2;DUSP1;FOS;FOSB;JUN;KDM6B;KLF6;RBM3;ZFP36L1;ZYX
10kb	ATF3_top50	taipale_cyt_meth__ATF6_NRTGACGTCAYN_eDBD_meth	3.76	0.132	ATF3	*	ATF6 (directAnnotation).	ATF1; ATF2; ATF3; ATF4; ATF5; ATF6B; ATF7; BATF3; CREB1; CREB3; CREB3L4; CREB5; CREM; FOS; FOSB; FOSL1; FOSL2; JDP2; JUN; JUNB; JUND; XBP1 (inferredBy_MotifSimilarity). CREB3L1; CREB3L2; CREBL2; NPDC1 (inferredBy_MotifSimilarity_n_Orthology).	14	831	ATF3;BTG2;CCNL1;CXCL16;DUSP1;FOS;IER2;JUN;KDM6B;KLF6;MAFF;PPP1R15A;RBM3;ZFP36L1
10kb	ATF3_top50	taipale_cyt_meth__ATF6B_NRTGAYGTCAYN_eDBD_meth	3.15	0.116	ATF3	*	ATF6B (directAnnotation).	ATF1; ATF2; ATF3; ATF4; ATF5; ATF6; ATF7; BATF3; CREB1; CREB3; CREB3L4; CREB5; CREM; E2F1; FOS; FOSB; FOSL1; FOSL2; JDP2; JUN; JUNB; JUND; XBP1 (inferredBy_MotifSimilarity). CREB3L1; CREB3L2; CREBL2; NPDC1 (inferredBy_MotifSimilarity_n_Orthology).	17	1366	ATF3;BTG2;CCNL1;CXCL16;DUSP1;FOS;FOSB;IER2;JUN;KDM6B;KLF6;MAFF;NAMPT;PPP1R15A;RBM3;ZFAND5;ZFP36L1
10kb	ATF3_top50	taipale_cyt_meth__BATF3_NRTGAYGTCAYN_eDBD	4.43	0.15	ATF3	*	BATF3 (directAnnotation).	ATF1; ATF2; ATF3; ATF4; ATF5; ATF6; ATF6B; ATF7; BACH2; CREB1; CREB3; CREB3L4; CREB5; CREM; FOS; FOSB; FOSL1; FOSL2; JDP2; JUN; JUNB; JUND; XBP1 (inferredBy_MotifSimilarity). BACH1; CREB3L1; CREB3L2; CREBL2; NFE2; NFE2L1; NFE2L2; NFE2L3; NPDC1 (inferredBy_MotifSimilarity_n_Orthology).	15	1082	ATF3;BTG2;CCNL1;CXCL16;DUSP1;FOS;FOSB;JUN;KDM6B;KLF6;MAFF;PPP1R15A;RBM3;ZFP36L1;ZYX
10kb	ATF3_top50	taipale_cyt_meth__BATF3_NRTGAYGTCAYN_eDBD_meth	4.55	0.153	ATF3	*	BATF3 (directAnnotation).	ATF1; ATF2; ATF3; ATF4; ATF6; ATF6B; ATF7; CREB1; CREB3; CREB3L4; CREB5; CREM; FOS; FOSB; FOSL1; FOSL2; JDP2; JUN; JUNB; JUND; XBP1 (inferredBy_MotifSimilarity). CREB3L1; CREB3L2; CREBL2; NPDC1 (inferredBy_MotifSimilarity_n_Orthology).	13	831	ATF3;BTG2;DUSP1;FOS;FOSB;JUN;KDM6B;KLF6;MAFF;PPP1R15A;RBM3;ZFP36L1;ZYX
10kb	ATF3_top50	taipale_cyt_meth__BATF3_NRTGAYGTCAYN_FL	4.23	0.145	ATF3	*	BATF3 (directAnnotation).	ATF1; ATF2; ATF3; ATF4; ATF5; ATF6; ATF6B; ATF7; BACH2; CREB1; CREB3; CREB3L4; CREB5; CREM; E2F1; FOS; FOSB; FOSL1; FOSL2; JDP2; JUN; JUNB; JUND; XBP1 (inferredBy_MotifSimilarity). BACH1; CREB3L1; CREB3L2; CREBL2; NFE2; NFE2L1; NFE2L2; NFE2L3; NPDC1 (inferredBy_MotifSimilarity_n_Orthology).	12	542	ATF3;CXCL16;DUSP1;FOS;FOSB;JUN;KDM6B;KLF6;MAFF;PPP1R15A;RBM3;ZFP36L1
10kb	ATF3_top50	taipale_cyt_meth__BATF3_NRTGAYGTCAYN_FL_meth	5.02	0.165	ATF3	*	BATF3 (directAnnotation).	ATF1; ATF2; ATF3; ATF4; ATF5; ATF6; ATF6B; ATF7; CREB1; CREB3; CREB3L4; CREB5; CREM; FOS; FOSB; FOSL1; FOSL2; JDP2; JUN; JUNB; JUND; XBP1 (inferredBy_MotifSimilarity). CREB3L1; CREB3L2; CREBL2; NPDC1 (inferredBy_MotifSimilarity_n_Orthology).	12	501	ATF3;BTG2;DUSP1;FOS;JUN;KDM6B;KLF6;MAFF;PPP1R15A;RBM3;ZFP36L1;ZYX
10kb	ATF3_top50	taipale_cyt_meth__CREB1_NRTGACGTCAYN_eDBD	3.07	0.114	ATF3	*	CREB1 (directAnnotation).	ATF1; ATF2; ATF3; ATF4; ATF5; ATF6; ATF6B; ATF7; BATF3; CREB3; CREB3L4; CREB5; CREM; DBP; E4F1; FOSL1; FOSL2; HLF; JDP2; JUN; JUNB; JUND; XBP1 (inferredBy_MotifSimilarity). CREB3L1; CREB3L2; CREBL2 (inferredBy_MotifSimilarity_n_Orthology).	21	1571	ATF3;BTG2;CCNL1;CXCL16;DUSP1;EGR1;FOS;FOSB;IER2;JUN;JUNB;KDM6B;KLF6;MAFF;MCL1;PPP1R15A;RBM3;TRIB1;ZFAND5;ZFP36L1;ZYX
10kb	ATF3_top50	taipale_cyt_meth__CREB1_NRTGACGTCAYN_FL	3.74	0.131	ATF3	*	CREB1 (directAnnotation).	ATF1; ATF2; ATF3; ATF4; ATF5; ATF6; ATF6B; ATF7; BACH2; BATF3; CREB3; CREB3L4; CREB5; CREM; DBP; FOS; FOSB; FOSL1; FOSL2; HLF; JDP2; JUN; JUNB; JUND; TEF; XBP1 (inferredBy_MotifSimilarity). BACH1; CREB3L1; CREB3L2; CREBL2; NFE2; NFE2L1; NFE2L2; NFE2L3 (inferredBy_MotifSimilarity_n_Orthology).	20	1867	ATF3;BTG2;CCNL1;CXCL16;DUSP1;EGR1;FOS;FOSB;IER2;JUN;KDM6B;KLF6;MAFF;MCL1;PPP1R15A;RBM3;TRIB1;ZFAND5;ZFP36L1;ZYX
10kb	ATF3_top50	taipale_cyt_meth__CREB1_NRTGAYGTCAYN_FL_meth	3.57	0.127	ATF3	*	CREB1 (directAnnotation).	ATF1; ATF2; ATF3; ATF4; ATF5; ATF6; ATF6B; ATF7; BACH2; BATF3; CREB3; CREB3L4; CREB5; CREM; DBP; FOS; FOSB; FOSL1; FOSL2; JDP2; JUN; JUNB; JUND; XBP1 (inferredBy_MotifSimilarity). BACH1; CREB3L1; CREB3L2; CREBL2; NFE2; NFE2L1; NFE2L2; NFE2L3; NPDC1 (inferredBy_MotifSimilarity_n_Orthology).	14	776	ATF3;BTG2;CXCL16;DUSP1;FOS;FOSB;JUN;KDM6B;KLF6;MAFF;PPP1R15A;RBM3;ZFP36L1;ZYX
10kb	ATF3_top50	taipale_cyt_meth__CREB3_NRTGACGTCAYN_FL	3.44	0.123	ATF3	*	CREB3 (directAnnotation).	ATF1; ATF2; ATF3; ATF4; ATF5; ATF6; ATF6B; ATF7; BATF3; CREB1; CREB3L4; CREB5; CREM; E2F1; FOS; FOSB; FOSL1; FOSL2; JDP2; JUN; JUNB; JUND; XBP1 (inferredBy_MotifSimilarity). CREB3L1; CREB3L2; CREBL2; NPDC1 (inferredBy_MotifSimilarity_n_Orthology).	15	1033	ATF3;BTG2;CCNL1;CXCL16;DUSP1;FOS;FOSB;IER2;JUN;KDM6B;KLF6;MAFF;PPP1R15A;RBM3;ZFP36L1
10kb	ATF3_top50	taipale_cyt_meth__CREB3L4_NRTGACGTCAYN_eDBD	3.35	0.121	ATF3	*	CREB3L4 (directAnnotation).	ATF1; ATF2; ATF3; ATF4; ATF5; ATF6; ATF6B; ATF7; BATF3; CREB1; CREB3; CREB5; CREM; E2F1; FOS; FOSB; FOSL1; FOSL2; JDP2; JUN; JUNB; JUND; XBP1 (inferredBy_MotifSimilarity). CREB3L1; CREB3L2; CREBL2; NPDC1 (inferredBy_MotifSimilarity_n_Orthology).	30	4982	ARL5B;ATF3;ATP8B1;BTG2;CCNL1;CDKN1A;CXCL16;CYR61;DUSP1;DUSP5;EGR1;FOS;FOSB;FOSL2;IER2;JUN;JUNB;KDM6B;KLF6;MAFF;MCL1;NAMPT;PFKFB3;PPP1R15A;RBM3;RNF144B;TRIB1;ZFAND5;ZFP36L1;ZYX
10kb	ATF3_top50	taipale_cyt_meth__CREB3L4_NRTGAYGTCAYN_eDBD_meth	3.96	0.137	ATF3	*	CREB3L4 (directAnnotation).	ATF1; ATF2; ATF3; ATF4; ATF5; ATF6; ATF6B; ATF7; BATF3; CREB1; CREB3; CREB5; CREM; E2F1; FOS; FOSB; FOSL1; FOSL2; JDP2; JUN; JUNB; JUND; XBP1 (inferredBy_MotifSimilarity). CREB3L1; CREB3L2; CREBL2; NPDC1 (inferredBy_MotifSimilarity_n_Orthology).	11	669	ATF3;BTG2;DUSP1;FOS;JUN;KDM6B;KLF6;MAFF;PPP1R15A;RBM3;ZFP36L1
10kb	ATF3_top50	taipale_cyt_meth__CREB5_NRTGAYGTCAYN_eDBD	3.75	0.132	ATF3	*	CREB5 (directAnnotation).	ATF1; ATF2; ATF3; ATF4; ATF5; ATF6; ATF6B; ATF7; BACH2; BATF3; CREB1; CREB3; CREB3L4; CREM; DBP; E2F1; FOS; FOSB; FOSL1; FOSL2; JDP2; JUN; JUNB; JUND; TEF; XBP1 (inferredBy_MotifSimilarity). BACH1; CREB3L1; CREB3L2; CREBL2; NFE2; NFE2L1; NFE2L2; NFE2L3; NFIL3; NPDC1 (inferredBy_MotifSimilarity_n_Orthology).	32	4728	ATF3;ATP8B1;BAMBI;BTG2;CCNL1;CDKN1A;CITED4;CLDN4;CXCL16;DUSP1;DUSP5;EGR1;FOS;FOSB;FOSL2;IER2;JUN;KDM6B;KLF6;MAFF;MCL1;NAMPT;NFKBIZ;PFKFB3;PPP1R15A;RBM3;RND3;RNF144B;TRIB1;ZFAND5;ZFP36L1;ZYX
10kb	ATF3_top50	taipale_cyt_meth__JDP2_NRTGAYGTCAYN_eDBD	3.81	0.133	ATF3	*	JDP2 (directAnnotation).	ATF1; ATF2; ATF3; ATF4; ATF5; ATF6; ATF6B; ATF7; BACH2; BATF3; CREB1; CREB3; CREB3L4; CREB5; CREM; E2F1; FOS; FOSB; FOSL1; FOSL2; JUN; JUNB; JUND; XBP1 (inferredBy_MotifSimilarity). BACH1; CREB3L1; CREB3L2; CREBL2; NFE2; NFE2L1; NFE2L2; NFE2L3; NPDC1 (inferredBy_MotifSimilarity_n_Orthology).	12	602	ATF3;CXCL16;DUSP1;FOS;FOSB;JUN;KDM6B;KLF6;MAFF;PPP1R15A;RBM3;ZFP36L1
10kb	ATF3_top50	taipale_cyt_meth__JDP2_NRTGAYGTCAYN_FL	4.33	0.147	ATF3	*	JDP2 (directAnnotation).	ATF1; ATF2; ATF3; ATF4; ATF5; ATF6; ATF6B; ATF7; BACH2; BATF3; CREB1; CREB3; CREB3L4; CREB5; CREM; DBP; E2F1; FOS; FOSB; FOSL1; FOSL2; JUN; JUNB; JUND; TEF; XBP1 (inferredBy_MotifSimilarity). BACH1; CREB3L1; CREB3L2; CREBL2; NFE2; NFE2L1; NFE2L2; NFE2L3; NPDC1 (inferredBy_MotifSimilarity_n_Orthology).	14	765	ATF3;BTG2;CXCL16;DUSP1;FOS;FOSB;JUN;KDM6B;KLF6;MAFF;PPP1R15A;RBM3;ZFP36L1;ZYX
10kb	ATF3_top50	taipale_cyt_meth__JDP2_NRTGAYGTCAYN_FL_meth	3.72	0.131	ATF3	*	JDP2 (directAnnotation).	ATF1; ATF2; ATF3; ATF4; ATF5; ATF6; ATF6B; ATF7; BACH2; BATF3; CREB1; CREB3; CREB3L4; CREB5; CREM; FOS; FOSB; FOSL1; FOSL2; JUN; JUNB; JUND; XBP1 (inferredBy_MotifSimilarity). BACH1; CREB3L1; CREB3L2; CREBL2; NFE2; NFE2L1; NFE2L2; NFE2L3 (inferredBy_MotifSimilarity_n_Orthology).	11	578	ATF3;BTG2;DUSP1;FOS;FOSB;JUN;KDM6B;KLF6;RBM3;ZFP36L1;ZYX
10kb	ATF3_top50	taipale_cyt_meth__XBP1_NRTGACGTCAYN_FL	3.54	0.126	ATF3	*	XBP1 (directAnnotation).	ATF1; ATF2; ATF3; ATF4; ATF5; ATF6; ATF6B; ATF7; BACH2; BATF3; CREB1; CREB3; CREB3L4; CREB5; CREM; E2F1; FOS; FOSB; FOSL1; FOSL2; JDP2; JUN; JUNB; JUND; TEF (inferredBy_MotifSimilarity). BACH1; CREB3L1; CREB3L2; CREBL2; NFE2; NFE2L1; NFE2L2; NFE2L3; NPDC1 (inferredBy_MotifSimilarity_n_Orthology).	24	2590	ARL5B;ATF3;BTG2;CCNL1;CDKN1A;CXCL16;DUSP1;EGR1;FOS;FOSB;IER2;IER3;JUN;JUNB;KDM6B;KLF6;MAFF;MCL1;PPP1R15A;RBM3;TRIB1;ZFAND5;ZFP36L1;ZYX
10kb	ATF3_top50	transfac_pro__M00513	4.85	0.161	ATF3	**	ATF3 (directAnnotation).	ATF1; ATF2; ATF4; ATF6; ATF6B; ATF7; BATF3; CREB1; CREB3; CREB3L4; CREB5; CREM; FOSL2; JDP2; JUN; JUNB; JUND; XBP1 (inferredBy_MotifSimilarity). CREB3L1; CREB3L2; NPDC1 (inferredBy_MotifSimilarity_n_Orthology).	15	1093	ARL5B;ATF3;BTG2;CDKN1A;CXCL16;DUSP1;FOS;FOSB;JUN;KDM6B;KLF6;MAFF;PPP1R15A;RBM3;ZFP36L1
10kb	ATF3_top50	transfac_pro__M00691	3.47	0.124	ATF3	*	ATF1 (directAnnotation).	ATF3 (inferredBy_MotifSimilarity).	9	501	ATF3;BTG2;CCNL1;CXCL16;DUSP1;FOSB;KDM6B;MAFF;RBM3
10kb	ATF3_top50	transfac_pro__M00801	3.17	0.116	ATF3	**	ATF1; ATF2; ATF3; ATF4; ATF7; CREB1; CREM (directAnnotation).		9	449	ATF3;DUSP1;FOS;FOSB;JUN;KDM6B;RBM3;ZFAND5;ZFP36L1
10kb	ATF3_top50	transfac_pro__M00916	3.98	0.138	ATF3	*	CREB1; CREM (directAnnotation).	ATF1; ATF2; ATF3; ATF4; ATF5; ATF6; ATF6B; ATF7; BATF3; CREB3; CREB3L4; CREB5; FOS; FOSB; FOSL1; FOSL2; JDP2; JUN; JUNB; JUND; XBP1 (inferredBy_MotifSimilarity).	17	1486	ATF3;BTG2;CCNL1;CXCL16;DUSP1;EGR1;FOS;FOSB;FOSL2;IER2;JUN;KDM6B;KLF6;MAFF;PPP1R15A;TRIB1;ZFAND5
10kb	ATF3_top50	transfac_pro__M00917	6.33	0.2	ATF3	*	CREB1; CREM (directAnnotation).	ATF1; ATF2; ATF3; ATF4; ATF5; ATF6; ATF6B; ATF7; BATF3; CREB3; CREB3L4; CREB5; E2F1; FOS; FOSB; FOSL1; FOSL2; JDP2; JUN; JUNB; JUND; XBP1 (inferredBy_MotifSimilarity). CREB3L1; CREB3L2; NPDC1 (inferredBy_MotifSimilarity_n_Orthology).	16	777	ATF3;BTG2;CCNL1;CXCL16;DUSP1;FOS;FOSB;HPS4;JUN;KDM6B;KLF6;MAFF;PPP1R15A;RBM3;TRIB1;ZFAND5
10kb	ATF3_top50	transfac_pro__M00981	4.51	0.152	ATF3	**	ATF1; ATF2; ATF3; ATF4; ATF5; ATF6; ATF7; CREB1; CREM (directAnnotation).	ATF6B; BATF3; CREB3; CREB3L4; CREB5; E4F1; FOSL1; FOSL2; JDP2; JUN; JUNB; JUND; XBP1 (inferredBy_MotifSimilarity). CREB3L1; CREB3L2; CREBL2 (inferredBy_MotifSimilarity_n_Orthology).	22	1815	ARL5B;ATF3;BAMBI;BTG2;CCNL1;CXCL16;DUSP1;EGR1;FOS;FOSB;HPS4;IER2;JUN;KDM6B;KLF6;MAFF;NAMPT;PPP1R15A;RBM3;TRIB1;ZFAND5;ZFP36L1
10kb	ATF3_top50	transfac_pro__M01187	3.08	0.114	ATF3	*		ATF1; ATF2; ATF3; ATF4; ATF5; ATF6; ATF6B; ATF7; BATF3; CREB1; CREB3; CREB3L4; CREB5; CREM; E2F1; FOS; FOSB; FOSL1; FOSL2; JDP2; JUN; JUNB; JUND; XBP1 (inferredBy_MotifSimilarity). CREB3L1; CREB3L2; NPDC1 (inferredBy_MotifSimilarity_n_Orthology).	27	3136	ARL5B;ATF3;BTG2;CCNL1;CDKN1A;CLDN4;CXCL16;CYR61;DUSP1;EGR1;FOS;FOSB;FOSL2;IER2;IER3;JUN;JUNB;KDM6B;KLF6;MAFF;NAMPT;PPP1R15A;RBM3;RND3;ZFAND5;ZFP36L1;ZYX
10kb	ATF3_top50	transfac_pro__M01615	3.32	0.12	ATF3	*		ATF1; ATF2; ATF3; ATF4; ATF5; ATF6; ATF7; CREB1; CREB5; CREM; FOSL1; FOSL2; JDP2; JUNB; JUND (inferredBy_MotifSimilarity). CREBL2 (inferredBy_MotifSimilarity_n_Orthology).	28	3631	ARL5B;ATF3;BTG2;CCNL1;CDKN1A;CXCL16;CYR61;DUSP1;EGR1;FOS;FOSB;FOSL2;HPS4;IER2;JUN;KDM6B;KLF6;MAFF;MCL1;NAMPT;NFKBIZ;PPP1R15A;RBM3;TRIB1;ZFAND5;ZFP36;ZFP36L1;ZYX
10kb	ATF3_top50	transfac_pro__M01861	3.89	0.135	ATF3	*	ATF1 (directAnnotation).	ATF2; ATF3; ATF4; ATF5; ATF6; ATF7; CREB1; CREM (inferredBy_MotifSimilarity).	23	1815	ARL5B;ATF3;BTG2;CCNL1;CXCL16;DUSP1;EGR1;FOS;FOSB;FOSL2;HPS4;IER2;JUN;JUNB;KLF6;MAFF;NAMPT;PPP1R15A;RBM3;SOX4;TRIB1;ZFAND5;ZFP36L1
10kb	ATF3_top50	transfac_pro__M01863	3.88	0.135	ATF3	**	ATF3 (directAnnotation).	ATF2; ATF4; CREB1; CREB5; JUND (inferredBy_MotifSimilarity).	27	4900	ARL5B;ATF3;ATP8B1;BTG2;CCL2;CDKN1A;CXCL16;CXCL2;CYR61;DUSP1;FOS;FOSB;FOSL2;GADD45B;JUN;KDM6B;KLF6;MAFF;NAMPT;NFKBIZ;PPP1R15A;RBM3;RNF144B;THBS1;TRIB1;ZFAND5;ZYX
10kb	ATF3_top50	transfac_pro__M02738	3.95	0.137	ATF3	*	ATF1 (inferredBy_Orthology).	ATF2; ATF3; ATF4; ATF5; ATF6; ATF6B; ATF7; BATF3; CREB1; CREB3; CREB3L4; CREB5; CREM; FOS; FOSB; FOSL1; FOSL2; JDP2; JUN; JUNB; JUND; MAFG; XBP1 (inferredBy_MotifSimilarity). CREB3L1; CREB3L2; CREBL2; NPDC1 (inferredBy_MotifSimilarity_n_Orthology).	10	523	ATF3;BTG2;DUSP1;FOSB;IER2;KDM6B;MAFF;PPP1R15A;RBM3;ZFP36L1
10kb	ATF3_top50	transfac_pro__M02876	3.03	0.112	ATF3	*	JDP2 (inferredBy_Orthology).	ATF3; EP300; FOS; FOSB; FOSL1; FOSL2; JUN; JUNB; JUND; MAFA; MEF2C; TCF12 (inferredBy_MotifSimilarity). BATF (inferredBy_MotifSimilarity_n_Orthology).	7	334	ATP8B1;CDKN1A;CSRNP1;FOSB;FOSL2;JUNB;KLF6
10kb	ATF3_top50	transfac_pro__M03544	3.84	0.134	ATF3	*	CREB1 (directAnnotation).	ATF1; ATF2; ATF3; ATF4; ATF5; ATF6; ATF6B; ATF7; BATF3; CREB3; CREB3L4; CREB5; CREM; E2F1; JDP2; JUN; JUND; MAFA; MAFF; MAFG; XBP1 (inferredBy_MotifSimilarity). CREB3L1; CREB3L2; MAFB (inferredBy_MotifSimilarity_n_Orthology).	28	3067	ARL5B;ATF3;BTG2;CCNL1;CDKN1A;CITED4;CXCL16;CYR61;DUSP1;EGR1;FOS;FOSB;FOSL2;IER2;JUN;JUNB;KDM6B;KLF6;MAFF;NAMPT;PFKFB3;PPP1R15A;RBM3;RND3;TRIB1;ZFAND5;ZFP36L1;ZYX
10kb	ATF3_top50	transfac_pro__M04681	4.82	0.16	ATF3	*	JUND (directAnnotation).	ATF1; ATF2; ATF3; ATF4; ATF5; ATF6; ATF6B; ATF7; BACH2; BATF3; CREB1; CREB3; CREB3L4; CREB5; CREM; FOS; FOSB; FOSL1; FOSL2; JDP2; JUN; JUNB; XBP1 (inferredBy_MotifSimilarity). BACH1; CREB3L1; CREB3L2; CREBL2; NFE2; NFE2L1; NFE2L2; NFE2L3; NPDC1 (inferredBy_MotifSimilarity_n_Orthology).	17	1124	ATF3;BTG2;CCNL1;CXCL16;DUSP1;FOS;FOSB;IER2;JUN;KDM6B;KLF6;MAFF;PPP1R15A;RBM3;TRIB1;ZFP36L1;ZYX
10kb	ATF3_top50	transfac_pro__M07246	5.34	0.174	ATF3	*	ATF4 (directAnnotation).	ATF1; ATF2; ATF3; ATF5; ATF6; ATF6B; ATF7; BATF3; CREB1; CREB3; CREB3L4; CREB5; CREM; FOS; FOSB; FOSL1; FOSL2; JDP2; JUN; JUNB; JUND; XBP1 (inferredBy_MotifSimilarity). CREB3L1; CREB3L2 (inferredBy_MotifSimilarity_n_Orthology).	11	399	ATF3;BTG2;CDKN1A;DUSP1;FOS;FOSB;FOSL2;JUN;KDM6B;KLF6;RBM3
10kb	ATF3_top50	transfac_pro__M07296	3.06	0.113	ATF3	*	BACH1; BACH2; MAF; MAFB; MAFG; MAFK; NFE2; NFE2L1; NFE2L2; NRF1 (directAnnotation).	EP300; FOSL1; JUN; JUNB; SMARCC1 (inferredBy_MotifSimilarity). ATF3 (inferredBy_MotifSimilarity_n_Orthology).	7	306	CLDN4;FOSB;IER3;JUNB;KDM6B;NFKBIZ;ZFP36
10kb	ATF3_top50	transfac_pro__M07312	4.2	0.144	ATF3	*	ATF2 (directAnnotation).	ATF1; ATF3; ATF4; ATF5; ATF6; ATF6B; ATF7; BACH2; BATF3; CREB1; CREB3; CREB3L4; CREB5; CREM; E2F1; FOS; FOSB; FOSL1; FOSL2; JDP2; JUN; JUNB; JUND; XBP1 (inferredBy_MotifSimilarity). BACH1; CREB3L1; CREB3L2; CREBL2; NFE2; NFE2L1; NFE2L2; NFE2L3 (inferredBy_MotifSimilarity_n_Orthology).	25	3578	ARL5B;ATF3;BTG2;CCNL1;CDKN1A;CLDN4;CXCL16;DUSP1;EGR1;FOS;FOSB;IER2;JUN;KDM6B;KLF6;MAFF;NAMPT;PPP1R15A;RBM3;RND3;RNF144B;TRIB1;ZFAND5;ZFP36L1;ZYX
10kb	ATF3_top50	transfac_pro__M07313	3.95	0.137	ATF3	**	ATF3 (directAnnotation).	ATF2; ATF4; CREB1; CREB5; JDP2; XBP1 (inferredBy_MotifSimilarity).	12	786	ATF3;CDKN1A;DUSP1;FOS;FOSB;FOSL2;JUN;KDM6B;KLF6;NFKBIZ;RBM3;ZFAND5
10kb	ATF3_top50	transfac_pro__M07572	5.16	0.169	ATF3	*		ATF1; ATF2; ATF3; ATF4; ATF5; ATF6; ATF6B; ATF7; BACH2; BATF3; CREB1; CREB3; CREB3L4; CREB5; CREM; FOS; FOSB; FOSL1; FOSL2; JDP2; JUN; JUNB; JUND; XBP1 (inferredBy_MotifSimilarity). BACH1; CREB3L1; CREB3L2; CREBL2; NFE2; NFE2L1; NFE2L2; NFE2L3; NPDC1; ZNF250 (inferredBy_MotifSimilarity_n_Orthology).	12	463	ATF3;BTG2;CXCL16;DUSP1;FOS;JUN;KDM6B;KLF6;MAFF;PPP1R15A;RBM3;ZFP36L1
10kb	ATF3_top50	transfac_pro__M07574	4.21	0.144	ATF3	*		ATF1; ATF2; ATF3; ATF4; ATF5; ATF6; ATF6B; ATF7; BATF3; CREB1; CREB3; CREB3L4; CREB5; CREM; FOS; FOSB; FOSL1; FOSL2; JDP2; JUN; JUNB; JUND; RFX5; XBP1 (inferredBy_MotifSimilarity). BACH1; BACH2; CREB3L1; CREB3L2; CREBL2; NFE2; NFE2L1; NFE2L2; NFE2L3 (inferredBy_MotifSimilarity_n_Orthology).	12	636	ATF3;BTG2;CXCL16;DUSP1;FOS;JUN;KDM6B;KLF6;MAFF;PPP1R15A;RBM3;ZFP36L1
10kb	ATF3_top50	transfac_pro__M07666	3.65	0.129	ATF3	*		ATF1; ATF2; ATF3; ATF4; ATF5; ATF6; ATF6B; ATF7; BACH2; BATF3; CREB1; CREB3; CREB3L4; CREB5; CREM; E2F1; FOS; FOSB; FOSL1; FOSL2; JDP2; JUN; JUNB; JUND; TEF; XBP1 (inferredBy_MotifSimilarity). BACH1; CREB3L1; CREB3L2; CREBL2; NFE2; NFE2L1; NFE2L2; NFE2L3; NPDC1 (inferredBy_MotifSimilarity_n_Orthology).	12	709	ATF3;CXCL16;DUSP1;FOS;FOSB;JUN;KDM6B;KLF6;MAFF;PPP1R15A;RBM3;ZFP36L1
10kb	ATF3_top50	transfac_pro__M07682	3.62	0.128	ATF3	*	ATF1; CREB1; CREM (inferredBy_Orthology).	ATF2; ATF3; ATF4; ATF5; ATF6; ATF6B; ATF7; BACH2; BATF3; CREB3; CREB3L4; CREB5; FOS; FOSB; FOSL1; FOSL2; JDP2; JUN; JUNB; JUND; XBP1 (inferredBy_MotifSimilarity). BACH1; CREB3L1; CREB3L2; CREBL2; NFE2; NFE2L1; NFE2L2; NFE2L3; NPDC1 (inferredBy_MotifSimilarity_n_Orthology).	15	720	ATF3;BTG2;CCNL1;CXCL16;DUSP1;FOSB;IER2;JUN;KDM6B;KLF6;MAFF;PPP1R15A;RBM3;TRIB1;ZFP36L1
10kb	ATF3_top50	transfac_pro__M08803	3.06	0.113	ATF3	*	CREM (directAnnotation).	ATF1; ATF2; ATF3; ATF4; ATF6; ATF6B; ATF7; BATF3; CREB1; CREB3; CREB3L1; CREB3L4; CREB5; FOS; FOSB; FOSL1; FOSL2; JDP2; JUN; JUNB; JUND; XBP1 (inferredBy_MotifSimilarity). CREB3L2 (inferredBy_MotifSimilarity_n_Orthology).	14	1451	ARL5B;ATF3;ATP8B1;BTG2;DUSP1;EGR1;FOS;HPS4;IER2;JUN;MAFF;NAMPT;RBM3;ZFAND5
10kb	ATF3_top50	transfac_pro__M08915	4.64	0.155	ATF3	*	FOSL2 (directAnnotation).	ATF1; ATF2; ATF3; ATF4; ATF5; ATF6; ATF6B; ATF7; BACH2; BATF3; CREB1; CREB3; CREB3L4; CREB5; CREM; FOS; FOSB; FOSL1; JDP2; JUN; JUNB; JUND; XBP1 (inferredBy_MotifSimilarity). BACH1; CREB3L1; CREB3L2; CREBL2; NFE2; NFE2L1; NFE2L2; NFE2L3; NPDC1 (inferredBy_MotifSimilarity_n_Orthology).	14	652	ATF3;BTG2;CXCL16;DUSP1;FOS;FOSB;JUN;KDM6B;KLF6;MAFF;NAMPT;PPP1R15A;RBM3;ZFP36L1
10kb	ATF3_top50	transfac_pro__M08922	3.27	0.119	ATF3	*	JUNB (directAnnotation).	ATF3; EP300; FOS; FOSB; FOSL1; FOSL2; JDP2; JUN; JUND; TCF12; TRIM28 (inferredBy_MotifSimilarity). BATF (inferredBy_MotifSimilarity_n_Orthology).	14	916	ATF3;ATP8B1;CDKN1A;CLDN4;CSRNP1;DUSP1;DUSP5;FOSB;FOSL2;JUNB;KDM6B;KLF6;RNF144B;ZFP36
10kb	ATF3_top50	transfac_pro__M08933	5.58	0.18	ATF3	*	JUND (directAnnotation).	ATF3; BACH2; EP300; FOS; FOSB; FOSL1; FOSL2; JDP2; JUN; JUNB; MYC; RCOR1; SMARCC1; TCF12; TCF7L2 (inferredBy_MotifSimilarity). BATF (inferredBy_MotifSimilarity_n_Orthology).	11	333	ATF3;CDKN1A;CLDN4;CSRNP1;DUSP5;FOSB;FOSL2;JUNB;KDM6B;KLF6;ZFP36
10kb	ATF3_top50	transfac_pro__M08938	5.36	0.175	ATF3	*	FOSL1 (directAnnotation).	ATF3; EP300; FOS; FOSB; FOSL2; JDP2; JUN; JUNB; JUND; TCF12; TCF7L2; TRIM28 (inferredBy_MotifSimilarity). BATF (inferredBy_MotifSimilarity_n_Orthology).	12	470	ATF3;CDKN1A;CLDN4;CSRNP1;DUSP1;DUSP5;FOSB;FOSL2;JUNB;KDM6B;KLF6;ZFP36
10kb	ATF3_top50	transfac_pro__M08946	3.07	0.114	ATF3	*	FOS (directAnnotation).	ATF3; FOSB; FOSL1; FOSL2; JDP2; JUN; JUNB; JUND; MEF2A; TCF7L2; TRIM28 (inferredBy_MotifSimilarity). BATF (inferredBy_MotifSimilarity_n_Orthology).	7	352	ATF3;DUSP5;FOSL2;GADD45B;JUNB;KLF6;RND3
10kb	ATF3_top50	transfac_pro__M09520	3.35	0.121	ATF3	*		ATF1; ATF2; ATF3; ATF4; ATF5; ATF6; ATF6B; ATF7; BATF3; CREB1; CREB3; CREB3L4; CREB5; CREM; FOS; FOSB; FOSL1; FOSL2; JDP2; JUN; JUNB; JUND; MAFF; MAFG; XBP1 (inferredBy_MotifSimilarity). CREB3L1; CREB3L2; CREBL2; NPDC1 (inferredBy_MotifSimilarity_n_Orthology).	23	3510	ATF3;ATP8B1;BTG2;CCNL1;CDKN1A;CLDN4;CXCL16;DUSP1;EGR1;FOS;FOSB;IER2;JUN;KDM6B;KLF6;MAFF;NAMPT;PPP1R15A;RBM3;RND3;RNF144B;ZFP36L1;ZYX
10kb	ATF3_top50	transfac_pro__M09523	4.83	0.161	ATF3	*		ATF1; ATF2; ATF3; ATF6; ATF6B; ATF7; BATF3; CREB1; CREB3; CREB3L4; CREB5; CREM; FOS; FOSB; FOSL1; FOSL2; JDP2; JUN; JUNB; JUND; MAFF; XBP1 (inferredBy_MotifSimilarity). CREB3L1; CREB3L2; NPDC1 (inferredBy_MotifSimilarity_n_Orthology).	24	3319	ARL5B;ATF3;ATP8B1;BTG2;CCNL1;CDKN1A;CLDN4;CXCL16;DUSP1;EGR1;FOS;FOSB;HPS4;IER2;JUN;KDM6B;KLF6;MAFF;PPP1R15A;RBM3;RND3;RNF144B;ZFAND5;ZYX
10kb	ATF3_top50	transfac_pro__M09526	4.83	0.16	ATF3	*		ATF1; ATF2; ATF3; ATF4; ATF5; ATF6; ATF6B; ATF7; BACH2; BATF3; CREB1; CREB3; CREB3L4; CREB5; CREM; FOS; FOSB; FOSL1; FOSL2; JDP2; JUN; JUNB; JUND; XBP1 (inferredBy_MotifSimilarity). BACH1; CREB3L1; CREB3L2; CREBL2; NFE2; NFE2L1; NFE2L2; NFE2L3; NPDC1 (inferredBy_MotifSimilarity_n_Orthology).	12	636	ATF3;BTG2;CCNL1;CXCL16;DUSP1;FOS;JUN;KDM6B;KLF6;MAFF;PPP1R15A;RBM3
10kb	ATF3_top50	transfac_public__M00038	3.86	0.135	ATF3	*		ATF3; BACH2; BATF; FOS; FOSB; FOSL1; FOSL2; JDP2; JUN; JUNB; JUND; SMARCC1 (inferredBy_MotifSimilarity).	9	405	ATF3;CDKN1A;CLDN4;CSRNP1;FOSL2;JUNB;KLF6;RND3;RNF144B
10kb	ATF3_top50	transfac_public__M00039	4.66	0.156	ATF3	*	CREB1 (directAnnotation).	ATF1; ATF2; ATF3; ATF4; ATF5; ATF6; ATF6B; ATF7; BATF3; CREB3; CREB3L4; CREB5; CREM; FOS; FOSB; FOSL1; FOSL2; JDP2; JUN; JUNB; JUND; MAFA; MAFF; MAFG; XBP1 (inferredBy_MotifSimilarity). CREB3L1; CREB3L2; CREBL2; MAFB; MEIS1; MEIS2; MEIS3; PKNOX1; PKNOX2; TGIF1; TGIF2; TGIF2LX; TGIF2LY (inferredBy_MotifSimilarity_n_Orthology).	21	1194	ARL5B;ATF3;BTG2;CCNL1;CXCL16;DUSP1;EGR1;FOS;FOSB;HPS4;IER2;JUN;KDM6B;MAFF;NAMPT;PPP1R15A;RBM3;TRIB1;ZFAND5;ZFP36;ZFP36L1
10kb	ATF3_top50	transfac_public__M00174	3.32	0.12	ATF3	*	JUN (directAnnotation). FOS (inferredBy_Orthology).	ATF3; EP300; FOSB; FOSL1; FOSL2; JUNB; JUND; MEF2A; SMARCC1 (inferredBy_MotifSimilarity).	7	309	ATF3;CLDN4;FOSB;JUNB;KDM6B;NFKBIZ;ZFP36
10kb	ATF3_top50	transfac_public__M00178	4.43	0.15	ATF3	*	CREB1 (directAnnotation).	ATF1; ATF2; ATF3; ATF4; ATF5; ATF6; ATF6B; ATF7; BATF3; CREB3; CREB3L4; CREB5; CREM; DBP; JDP2; JUND; TEF; XBP1 (inferredBy_MotifSimilarity). MAFB (inferredBy_MotifSimilarity_n_Orthology).	22	1995	ARL5B;ATF3;BTG2;CCNL1;CDKN1A;CXCL16;CYR61;DUSP1;EGR1;FOS;FOSB;IER2;JUN;KDM6B;KLF6;MAFF;NAMPT;PPP1R15A;RBM3;TRIB1;ZFAND5;ZFP36L1
10kb	ATF3_top50	transfac_public__M00179	4.33	0.147	ATF3	*	ATF2 (directAnnotation).	ATF1; ATF3; ATF4; ATF5; ATF6; ATF7; CREB1; CREM (inferredBy_MotifSimilarity).	18	916	ARL5B;ATF3;BTG2;CCNL1;CDKN1A;CXCL16;DUSP1;EGR1;FOS;FOSB;FOSL2;IER2;KDM6B;MAFF;NAMPT;PPP1R15A;TRIB1;ZFP36L1
10kb	ATF3_top50	yetfasco__YER045C_8	4.23	0.144	ATF3	*		ATF1; ATF2; ATF3; ATF4; ATF5; ATF6; ATF7; CREB1; CREB5; CREM; FOSL1; FOSL2; JUNB; JUND (inferredBy_MotifSimilarity). CREBL2; JDP2 (inferredBy_MotifSimilarity_n_Orthology).	22	1538	ARL5B;ATF3;BTG2;CCNL1;CXCL16;DUSP1;EGR1;FOS;FOSB;FOSL2;HPS4;IER2;JUN;KDM6B;KLF6;MAFF;MCL1;NAMPT;PPP1R15A;RBM3;TRIB1;ZFP36L1
10kb	ATF3_top50	yetfasco__YIL036W_585	3.33	0.12	ATF3	*		ATF1; ATF2; ATF3; ATF4; ATF5; ATF6; ATF7; CREB1; CREB5; CREM; FOSL1; FOSL2; JDP2; JUNB; JUND (inferredBy_MotifSimilarity). CREBL2 (inferredBy_MotifSimilarity_n_Orthology).	29	3905	ARL5B;ATF3;BTG2;CCNL1;CDKN1A;CXCL16;CYR61;DUSP1;EGR1;FOS;FOSB;FOSL2;HPS4;IER2;JUN;KDM6B;KLF6;MAFF;MCL1;NAMPT;NFKBIZ;PPP1R15A;RBM3;RNF144B;TRIB1;ZFAND5;ZFP36;ZFP36L1;ZYX
10kb	ATF3_w0.001	cisbp__M0246	3.07	0.0303	ATF3	*		ARNT; ATF3; BACH1; BHLHE40; CLOCK; MAX; MITF; NFE2; SREBF1; SREBF2; TFE3; TFEB; TFEC; USF1; USF2 (inferredBy_MotifSimilarity). ARNTL; HELT (inferredBy_MotifSimilarity_n_Orthology).	160	333	AFF4;AGTRAP;ALOX12-AS1;AMDHD2;ANKRD12;AP1S2;AP5Z1;APC;APEX1;ARFGEF2;ARHGAP12;ARMCX2;ARMCX6;ATF4;ATF7IP;ATXN1L;ATXN3;AUTS2;BAX;BROX;C19orf24;C5orf51;CAMK1;CCAR1;CD164;CDK4;CHIC1;CIPC;CLCN7;CLN3;COMMD3;COMMD8;COPS7A;CTSA;DBP;DCTN4;DDX3X;DEAF1;DNAJC8;DUSP1;DVL2;EHMT2;EIF4E;EIF4G1;EPC1;ERP29;FAM134A;FAM214A;FAM21C;FBXO33;FKBP5;FNDC3A;FNIP1;FXYD6;FXYD6-FXYD2;GAA;GABARAP;GIGYF1;GLYR1;GNB2;GNPTG;GPS2;GT…
10kb	ATF3_w0.001	cisbp__M4429	3.31	0.0313	ATF3	*	USF1 (directAnnotation).	ARNT; ARNT2; ARNTL; ASCL1; ATF3; BACH1; BHLHE40; BHLHE41; E2F6; HAND1; HAND2; MAX; MITF; MXD1; MXD3; MXD4; MXI1; MYC; MYCN; MYF5; MYF6; MYOD1; MYOG; NFE2; NHLH1; SP4; SREBF1; SREBF2; TAL1; TAL2; TCF12; TCF3; TCF4; TFE3; TFEB; TFF3; USF2 (inferredBy_MotifSimilarity). ARNTL2; HELT; TFEC (inferredBy_MotifSimilarity_n_Orthology).	200	412	ABHD11;AFF4;AGTRAP;AKAP11;ALOX12-AS1;AMDHD2;ANKRD12;ANKRD13A;AP1S2;APEX1;ARFGEF2;ARHGAP12;ARMCX2;ARMCX6;ASXL2;ATF4;ATXN1L;ATXN3;BAX;BAZ2B;BEX1;BROX;BTBD7;C19orf24;C5orf51;CAMK1;CAMK2D;CCAR1;CCDC88C;CD164;CD63;CDK4;CIPC;CLCN7;CLN3;COMMD3;COMMD8;CREBRF;CTBP2;CTSA;CYHR1;DBP;DCTN4;DDX3X;DNAJC8;DSCR3;DUSP1;DVL2;DYRK1B;EIF4E;EIF4G1;EPC1;ERP29;FAM134A;FAM179B;FAM214A;FAM21C;FARSA;FKBP5;FNDC3A;FNIP1;GAA;…
10kb	ATF3_w0.001	cisbp__M4451	3.02	0.0301	ATF3	**	ATF3 (directAnnotation).	ARNT; ARNT2; ARNTL; ASCL1; BACH1; BHLHE40; BHLHE41; HAND1; HAND2; MAX; MITF; MXD1; MXD3; MXD4; MXI1; MYC; MYCN; MYF5; MYF6; MYOD1; MYOG; NFE2; NHLH1; SREBF1; SREBF2; TAL1; TAL2; TCF12; TCF3; TCF4; TFE3; TFEB; TFEC; TFF3; USF1; USF2 (inferredBy_MotifSimilarity). ARNTL2; HELT (inferredBy_MotifSimilarity_n_Orthology).	166	337	ADAM10;ADNP2;AFF4;AGTRAP;ALOX12-AS1;AMDHD2;ANKRD12;AP1S2;AP5Z1;APEX1;ARFGEF2;ARHGAP12;ARMCX2;ARMCX6;ATF4;ATXN1L;ATXN3;BAX;BAZ2B;BEX1;BROX;C19orf24;C5orf51;CAMK1;CAMK2D;CCDC88C;CD164;CD63;CDK4;CIPC;CLCN7;CLN3;COMMD8;CTSA;CYHR1;DCTN4;DDX3X;DNAJC8;DUSP1;DVL2;EIF4E;EIF4G1;EPC1;ERP29;FAM134A;FAM21C;FKBP5;FNDC3A;FNIP1;GAA;GABARAP;GBA;GIGYF1;GIT2;GLYR1;GNB2;GNPTG;GTF2H1;GTPBP1;HDAC5;HEXA;HNRNPD;HNRNPH2;…
10kb	ATF3_w0.001	cisbp__M4480	3.19	0.0308	ATF3	*	USF1 (directAnnotation).	ARNTL; ASCL1; ATF3; BACH1; BHLHE40; BHLHE41; E2F6; HAND1; HAND2; MAX; MITF; MXD1; MXD3; MXD4; MXI1; MYC; MYCN; MYF5; MYF6; MYOD1; MYOG; NFE2; NHLH1; SP4; SREBF1; SREBF2; TAL1; TAL2; TCF12; TCF3; TCF4; TFE3; TFEB; TFF3; USF2 (inferredBy_MotifSimilarity). ARNTL2 (inferredBy_MotifSimilarity_n_Orthology).	420	1083	ABHD11;ACAP2;ADAM10;ADNP2;AFF4;AGTRAP;AHCYL2;AIF1L;AKAP10;AKAP11;ALG1;ALOX12-AS1;ALPK2;AMDHD2;AMMECR1;ANKRD12;ANKRD13A;ANKRD52;AP1S2;AP4M1;AP5Z1;APEX1;ARAP1;ARFGEF2;ARHGAP12;ARHGAP4;ARMCX2;ARMCX6;ASXL2;ATF3;ATF4;ATF5;ATIC;ATXN1L;ATXN3;AUTS2;BANP;BAX;BCL6;BCL7A;BEX1;BEX4;BRD2;BROX;BTBD7;C16orf72;C19orf24;C1GALT1;C1orf174;C2orf49;C5orf51;C7;CAMK1;CAMK2D;CAPN5;CBX6;CBX7;CCAR1;CCDC126;CCDC88C;CCND3;C…
10kb	ATF3_w0.001	cisbp__M4481	3.31	0.0313	ATF3	*	USF2 (directAnnotation).	ARNT; ARNT2; ARNTL; ASCL1; ATF3; BACH1; BHLHE40; BHLHE41; E2F6; HAND1; HAND2; MAX; MITF; MXD1; MXD3; MXD4; MXI1; MYC; MYCN; MYF5; MYF6; MYOD1; MYOG; NFE2; NHLH1; SP4; SREBF1; SREBF2; TAL1; TAL2; TCF12; TCF3; TCF4; TFE3; TFEB; TFF3; USF1 (inferredBy_MotifSimilarity). ARNTL2; HELT; TFEC (inferredBy_MotifSimilarity_n_Orthology).	220	473	ABHD11;ADNP2;AFF4;AGTRAP;AKAP11;ALOX12-AS1;AMDHD2;ANKRD12;ANKRD13A;AP1S2;AP5Z1;APEX1;ARFGEF2;ARHGAP12;ARMCX2;ARMCX6;ASXL2;ATF4;ATXN1L;ATXN3;AUTS2;BAX;BAZ2B;BEX1;BEX4;BROX;BTBD7;C16orf72;C19orf24;C5orf51;CAMK1;CAMK2D;CCAR1;CCDC88C;CD164;CD63;CDK4;CHD6;CIPC;CLCN7;CLN3;COMMD3;COMMD8;CREBRF;CTBP2;CTSA;CYHR1;DBP;DCTN4;DDX3X;DNAJC8;DSCR3;DUSP1;DVL2;DYRK1B;EIF4E;EIF4G1;EPC1;ERP29;FAM110B;FAM134A;FAM179B…
10kb	ATF3_w0.001	cisbp__M4500	3.04	0.0302	ATF3	**	ATF3 (directAnnotation).	ARNT; ARNT2; ARNTL; BACH1; BHLHE40; BHLHE41; MAX; MITF; NFE2; SREBF1; SREBF2; TFE3; TFEB; TFEC; USF1; USF2 (inferredBy_MotifSimilarity). ARNTL2; HELT (inferredBy_MotifSimilarity_n_Orthology).	187	396	ADNP2;AFF4;AGTRAP;ALOX12-AS1;AMDHD2;ANKRD12;ANKRD17;AP1S2;AP5Z1;APEX1;ARFGEF2;ARHGAP12;ARMCX2;ARMCX6;ASXL2;ATF4;ATXN1L;ATXN3;BAX;BAZ2B;BEX1;BRAF;BROX;C16orf72;C5orf51;CAMK1;CAMK2D;CCAR1;CCDC88C;CD164;CDK4;CELF2;CIPC;CLCN7;CLN3;COMMD8;CREBRF;CSNK1G2;CTSA;CYHR1;DCTN4;DDX3X;DNAJC8;DUSP1;DVL2;EIF4E;EIF4G1;EPC1;ERP29;FAM134A;FAM13B;FAM214A;FAM21C;FARSA;FKBP5;FNDC3A;FNIP1;GAA;GABARAP;GBA;GIGYF1;GIT2;GL…
10kb	ATF3_w0.001	cisbp__M4514	3.02	0.0301	ATF3	*	USF1 (directAnnotation).	ARNT; ARNT2; ARNTL; ASCL1; ATF3; BACH1; BHLHE40; BHLHE41; E2F6; HAND1; HAND2; MAX; MITF; MXD1; MXD3; MXD4; MXI1; MYC; MYCN; MYF5; MYF6; MYOD1; MYOG; NFE2; NHLH1; SP4; SREBF1; SREBF2; TAL1; TAL2; TCF12; TCF3; TCF4; TFE3; TFEB; TFF3; USF2 (inferredBy_MotifSimilarity). ARNTL2; HELT; TFEC (inferredBy_MotifSimilarity_n_Orthology).	139	266	ABHD11;AFF4;AGTRAP;ALOX12-AS1;AMDHD2;ANKRD12;ANKRD13A;AP1S2;APEX1;ARFGEF2;ARHGAP12;ARMCX2;ARMCX6;ASXL2;ATF4;ATXN3;BAX;BAZ2B;BROX;C5orf51;CAMK2D;CCAR1;CCDC88C;CD164;CDK4;CHD6;CIPC;CLCN7;CLN3;COMMD8;CTBP2;CTSA;DCTN4;DNAJC8;DVL2;EIF4E;EIF4G1;EPC1;ERP29;FAM134A;FAM21C;FARSA;FNDC3A;FNIP1;GAA;GABARAP;GBA;GIGYF1;GIT2;GLYR1;GNB2;GNPTG;GTF2H1;HDAC5;HEXA;HNRNPD;HNRNPH2;HOXA3;HOXB-AS1;HOXB2;HOXB3;HOXB6;HOXB…
10kb	ATF3_w0.001	cisbp__M4515	3.1	0.0305	ATF3	*	USF2 (directAnnotation).	ARNTL; ATF3; BACH1; BHLHE40; BHLHE41; E2F6; MAX; MITF; MYC; NFE2; SP4; SREBF1; SREBF2; TFE3; TFEB; USF1 (inferredBy_MotifSimilarity). ARNTL2; HELT; TFEC (inferredBy_MotifSimilarity_n_Orthology).	199	427	ABHD11;AFF4;AGTRAP;AKAP11;ALOX12-AS1;AMDHD2;ANKRD12;ANKRD13A;AP1S2;APEX1;ARFGEF2;ARHGAP12;ARMCX2;ARMCX6;ASXL2;ATF4;ATXN1L;ATXN3;BAX;BAZ2B;BEX1;BROX;BTBD7;C16orf72;C19orf24;C5orf51;CAMK1;CAMK2D;CCAR1;CCDC88C;CD164;CD63;CDK4;CHD6;CIPC;CLCN7;CLN3;COMMD8;CREBRF;CTBP2;CTSA;DBP;DCTN4;DDX3X;DNAJC8;DSCR3;DVL2;DYRK1B;EIF4E;EIF4G1;EPC1;ERP29;FAM134A;FAM179B;FAM214A;FAM21C;FARSA;FKBP5;FNDC3A;FNIP1;GAA;GABAR…
10kb	ATF3_w0.001	cisbp__M4552	3.2	0.0309	ATF3	**	ATF3 (directAnnotation).	ARNT; ARNT2; ARNTL; BACH1; BHLHE40; BHLHE41; MAX; MITF; NFE2; SREBF1; SREBF2; TFE3; TFEB; TFEC; USF1; USF2 (inferredBy_MotifSimilarity). ARNTL2; HELT (inferredBy_MotifSimilarity_n_Orthology).	217	479	ADAM10;ADNP2;AFF4;AGTRAP;ALG1;ALOX12-AS1;AMDHD2;ANKRD12;ANKRD17;AP1S2;AP5Z1;APEX1;ARFGEF2;ARHGAP12;ARMCX2;ARMCX6;ASXL2;ATF4;ATXN1L;ATXN3;BAX;BAZ2B;BCL6;BEX1;BEX4;BRAF;BROX;C16orf72;C19orf24;C5orf51;CAMK1;CAMK2D;CCAR1;CCDC88C;CD164;CDK4;CELF2;CEP57;CIPC;CLCN7;CLN3;COMMD8;CREB5;CSNK1G2;CTSA;CYHR1;DCTN4;DDX3X;DNAJC8;DUSP1;DVL2;DYRK1B;EIF4E;EIF4G1;EPC1;ERP29;FAM134A;FAM13B;FAM214A;FAM21C;FARSA;FKBP5;…
10kb	ATF3_w0.001	cisbp__M4578	3.11	0.0305	ATF3	*	USF1 (directAnnotation).	ARNT; ARNT2; ARNTL; ASCL1; ATF3; BACH1; BHLHE40; BHLHE41; HAND1; HAND2; MAX; MITF; MXD1; MXD3; MXD4; MXI1; MYC; MYCN; MYF5; MYF6; MYOD1; MYOG; NFE2; NHLH1; SREBF1; SREBF2; TAL1; TAL2; TCF12; TCF3; TCF4; TFE3; TFEB; TFEC; TFF3; USF2 (inferredBy_MotifSimilarity). ARNTL2; HELT (inferredBy_MotifSimilarity_n_Orthology).	187	396	ABHD11;ADAM10;ADNP2;AFF4;AGTRAP;ALOX12-AS1;AMDHD2;ANKRD12;ANKRD13A;ANKRD17;AP1S2;AP5Z1;APEX1;ARFGEF2;ARHGAP12;ARMCX2;ARMCX6;ASXL2;ATF4;ATXN1L;ATXN3;BAX;BAZ2B;BEX1;BEX4;BROX;C16orf72;C19orf24;C5orf51;CAMK1;CCAR1;CCDC88C;CD164;CD63;CDK4;CEP57;CIPC;CLCN7;CLN3;COMMD8;CTSA;CYHR1;DCTN4;DDX3X;DNAJC8;DUSP1;DVL2;DYRK1B;EIF4E;EIF4G1;EPC1;ERP29;FAM134A;FAM179B;FAM21C;FARSA;FKBP5;FNDC3A;FNIP1;GAA;GABARAP;GBA…
10kb	ATF3_w0.001	cisbp__M4579	3.15	0.0307	ATF3	*	USF2 (directAnnotation).	ARNT; ARNT2; ARNTL; ASCL1; ATF3; BACH1; BHLHE40; BHLHE41; HAND1; HAND2; MAX; MITF; MXD1; MXD3; MXD4; MXI1; MYC; MYCN; MYF5; MYF6; MYOD1; MYOG; NFE2; NHLH1; SREBF1; SREBF2; TAL1; TAL2; TCF12; TCF3; TCF4; TFE3; TFEB; TFEC; TFF3; USF1 (inferredBy_MotifSimilarity). ARNTL2; HELT (inferredBy_MotifSimilarity_n_Orthology).	179	373	ABHD11;AFF4;AGTRAP;AKAP11;ALOX12-AS1;AMDHD2;ANKRD12;AP1S2;APEX1;ARFGEF2;ARHGAP12;ARMCX2;ARMCX6;ASXL2;ATF4;ATXN3;BAX;BAZ2B;BEX1;BROX;C19orf24;C5orf51;CAMK1;CAMK2D;CCAR1;CCDC88C;CD164;CDK4;CHD6;CIPC;CLCN7;CLN3;COMMD3;COMMD8;CREBRF;CTSA;DCTN4;DDX3X;DNAJC8;DUSP1;DVL2;EIF4E;EIF4G1;EPC1;ERP29;FAM134A;FAM179B;FAM21C;FARSA;FKBP5;FNDC3A;FNIP1;GAA;GABARAP;GBA;GIGYF1;GIT2;GLYR1;GNB2;GNPTG;GNS;GTF2H1;GTPBP1;…
10kb	ATF3_w0.001	cisbp__M5230	3.13	0.0306	ATF3	*		ARNT2; ARNTL; ATF3; BACH1; BHLHE40; BHLHE41; CLOCK; MLX; NFE2; SREBF1; SREBF2; TFE3; TFEB; USF2 (inferredBy_MotifSimilarity). ARNT; ARNTL2 (inferredBy_MotifSimilarity_n_Orthology).	343	862	ADNP2;AFF1;AFF4;AGTRAP;AKAP11;AKAP12;ALG1;ALOX12-AS1;ALPK2;AMDHD2;ANKRD12;ANKRD52;AP1S2;AP5Z1;APEX1;ARAP1;ARFGEF2;ARHGAP12;ARMCX1;ARMCX2;ARMCX6;ATF3;ATF4;ATIC;ATL2;ATXN1L;ATXN3;AZIN1;BAX;BEX1;BEX4;BROX;BTBD7;C12orf73;C16orf72;C19orf24;C1GALT1;C2orf49;C5orf51;CACUL1;CAMK1;CAMK2D;CANX;CAPN5;CBX6;CCAR1;CCDC126;CCDC88C;CCNG2;CD164;CDK4;CDYL;CEP63;CIPC;CLCN7;CLN3;CLSTN2;COMMD3;COMMD8;CREB5;CREBRF;CTSA…
10kb	ATF3_w0.001	cisbp__M6530	3.12	0.0305	ATF3	*	USF1 (directAnnotation).	ASCL1; ATF3; BACH1; BHLHE40; BHLHE41; HAND1; HAND2; MAX; MITF; MXD1; MXD3; MXD4; MXI1; MYC; MYCN; MYF5; MYF6; MYOD1; MYOG; NFE2; NHLH1; SREBF1; SREBF2; TAL1; TAL2; TCF12; TCF3; TCF4; TFE3; TFEB; TFF3; USF2 (inferredBy_MotifSimilarity). HELT; TFEC (inferredBy_MotifSimilarity_n_Orthology).	177	371	ABHD11;ADNP2;AFF4;AGTRAP;ALOX12-AS1;AMDHD2;ANKRD12;AP1S2;AP5Z1;APEX1;ARFGEF2;ARHGAP12;ARMCX2;ARMCX6;ATF4;ATG14;ATXN1L;ATXN3;AUTS2;BAX;BEX1;BEX4;BROX;C5orf51;CAMK1;CCAR1;CCDC88C;CD164;CD63;CDK4;CEP57;CIPC;CLCN7;CLN3;COMMD8;COPS7A;CTSA;CYHR1;DCTN4;DDX3X;DNAJC8;DUSP1;DVL2;DYRK1B;EHMT2;EIF4E;EIF4G1;EPC1;ERP29;FAM134A;FAM179B;FAM214A;FAM21C;FKBP5;FNDC3A;FNIP1;GAA;GABARAP;GBA;GIGYF1;GLYR1;GNB2;GNPTG;GN…
10kb	ATF3_w0.001	dbcorrdb__ATF3__ENCSR000BJY_1__m1	3.72	0.033	ATF3	**	ATF3 (directAnnotation).	ARNTL; BACH1; BHLHE40; BHLHE41; CREB1; E2F6; EZH2; MAX; MITF; MXI1; MYC; NFE2; SIN3A; SREBF1; SREBF2; TFE3; TFEB; USF1; USF2; ZMIZ1 (inferredBy_MotifSimilarity). ARNTL2; HELT; TFEC (inferredBy_MotifSimilarity_n_Orthology).	573	1543	ABHD11;ADAM10;ADAR;ADNP2;AFF4;AFTPH;AGFG1;AGPAT2;AGTRAP;AHR;AKAP11;AKIRIN1;ALG1;ALOX12-AS1;ALPK2;AMDHD2;AMMECR1;AMOTL2;ANKH;ANKRD12;ANKRD13A;ANKRD17;ANKRD52;ANKRD9;ANO6;ANXA5;AP1S2;AP2B1;AP5Z1;APEX1;ARAP1;ARF4;ARF5;ARFGEF2;ARHGAP12;ARHGEF12;ARID5B;ARIH1;ARMCX1;ARMCX2;ARMCX6;ASXL2;ATF3;ATF4;ATG10;ATIC;ATXN1L;ATXN3;AUTS2;AZIN1;BAP1;BAX;BAZ2B;BCAS2;BCL6;BEX1;BEX2;BEX4;BIN1;BRAF;BRD2;BROX;BTBD7;C12or…
10kb	ATF3_w0.001	dbcorrdb__ATF3__ENCSR000BKC_1__m1	3.54	0.0323	ATF3	**	ATF3 (directAnnotation).	ARNTL; ATF1; ATF2; BHLHE40; BHLHE41; BRCA1; CEBPD; CREB1; CREB3; CREB3L4; E2F6; EZH2; FOXP2; JUND; MAX; MITF; MXI1; MYC; NFE2; SAP30; SMARCC2; SP4; SREBF1; SREBF2; TFE3; TFEB; USF1; USF2 (inferredBy_MotifSimilarity). ARNTL2; TFEC (inferredBy_MotifSimilarity_n_Orthology).	186	367	ADAR;ADNP2;AFF4;AGTRAP;ALOX12-AS1;ALPK2;AMDHD2;ANKRD13A;ANKRD9;ANXA5;APEX1;ARFGEF2;ARHGAP12;ARIH1;ARMCX2;ARMCX6;ASXL2;ATF3;ATF4;ATXN1L;ATXN3;BAX;BAZ2B;BRAF;BRE;C3orf14;CAMK2D;CCAR1;CCDC88C;CCND2;CD164;CDK18;CDK4;CLCN7;CLN3;COMMD8;COQ7;CREB5;CREBRF;CSNK1G2;CTSA;CYHR1;DCTN4;DSCR3;DTX3;DUSP1;DVL2;EIF4E;EIF4G1;ELOVL5;EMD;EPC1;FAM134A;FAM179B;FAM21C;FARSA;FKBP5;FNDC3A;FOXO3;FYN;GAA;GABARAP;GIGYF1;GIT2…
10kb	ATF3_w0.001	dbcorrdb__ATF3__ENCSR000BKE_1__m1	3.32	0.0314	ATF3	**	ATF3 (directAnnotation).	ARNTL; ATF1; BHLHE40; BHLHE41; BRCA1; CEBPD; CREB1; CREB3L4; CREM; E2F6; EZH2; JUND; MAX; MITF; MXI1; MYC; NFE2; SAP30; SP4; SREBF1; SREBF2; TFE3; TFEB; USF1; USF2; ZEB1 (inferredBy_MotifSimilarity). ARNTL2; HELT (inferredBy_MotifSimilarity_n_Orthology).	303	733	ABHD11;ADAR;ADNP2;AFF4;AGTRAP;AHCYL2;AKAP11;ALOX12-AS1;AMDHD2;ANKRD13A;ANKRD9;AP1S2;APEX1;ARF4;ARFGEF2;ARHGAP12;ARIH1;ARMCX2;ARMCX6;ASXL2;ATF3;ATF4;ATXN1L;ATXN3;AUTS2;AZIN1;BAX;BAZ2B;BCAS2;BCL6;BRE;BROX;BTG1;C16orf72;C19orf24;C1GALT1;C1orf174;C3orf14;C5orf51;CAMK1;CAMK2D;CCAR1;CCDC88C;CCND2;CCNT1;CD164;CD2AP;CDC42;CDK4;CEBPB;CIPC;CLCN7;CLN3;COMMD8;CREB5;CREBRF;CSNK1A1;CSNK1G2;CYHR1;CYTIP;DCTN4;DD…
10kb	ATF3_w0.001	dbcorrdb__ATF3__ENCSR000DOG_1__m1	3.97	0.034	ATF3	**	ATF3 (directAnnotation).	ARNTL; ATF1; BHLHE40; BHLHE41; CREB1; E2F6; ESRRA; EZH2; JUND; MAX; MXI1; MYC; NFE2; SIN3A; SREBF1; SREBF2; USF1; USF2; ZMIZ1 (inferredBy_MotifSimilarity). ARNTL2 (inferredBy_MotifSimilarity_n_Orthology).	1585	4890	A4GALT;AASS;ABCE1;ABHD11;ABHD2;ABL1;ACAP2;ACBD3;ACBD4;ACOT9;ACSL1;ACTG1;ADAM10;ADAM9;ADAR;ADCY6;ADD3;ADGRF5;ADGRL2;ADIPOR1;ADNP2;ADPGK;AFF4;AFTPH;AGO1;AGPAT1;AGPAT2;AGPAT3;AGTRAP;AHCYL2;AHNAK;AHR;AIF1L;AJAP1;AKAP10;AKAP11;AKAP12;AKIRIN1;AKT1S1;AKT3;ALCAM;ALG1;ALKBH3;ALOX12-AS1;ALPK2;AMD1;AMDHD2;AMMECR1;AMOTL2;ANAPC1;ANAPC10;ANAPC2;ANKH;ANKRD11;ANKRD12;ANKRD13A;ANKRD17;ANKRD33B;ANKRD52;ANKRD9;ANKS…
10kb	ATF3_w0.001	dbcorrdb__BRCA1__ENCSR000EDB_1__m1	3.41	0.0317	ATF3	*	BRCA1 (directAnnotation).	ATF1; ATF3; CHD2; RCOR1; ZBTB33 (inferredBy_MotifSimilarity).	620	1684	ABCE1;ABHD18;ABHD3;ACBD4;ACBD5;ACD;ADD3;ADNP;ADNP2;AFF1;AFF4;AGA;AHCTF1;AHR;AKAP11;AKIRIN2;AKT3;ALOX12-AS1;AMD1;AMOTL2;ANAPC1;ANAPC10;ANKFY1;ANKH;ANKRD11;ANKRD13C;ANKRD17;ANKRD9;AP1G1;AP2B1;APBB2;APEX1;APOPT1;ARF3;ARHGAP12;ARHGAP17;ARID4B;ARID5B;ARL4A;ARMCX1;ARMCX2;ARPP19;ASAP1;ASF1A;ATF2;ATF3;ATF4;ATF7;ATG101;ATG14;ATP10D;ATXN1L;ATXN7L1;AZIN1;BANP;BAX;BAZ2B;BCAS2;BCLAF1;BIRC2;BLVRA;BMPR2;BRE;BTB…
10kb	ATF3_w0.001	dbcorrdb__KDM5A__ENCSR000AQL_1__m1	3.23	0.031	ATF3	*	KDM5A (directAnnotation).	ATF3; KDM5B; MYC; PHF8; POLR2A; RBBP5; SAP30; TAF1; TAF7; THAP1; YY1; ZFP42; ZNF91 (inferredBy_MotifSimilarity). TAF1L (inferredBy_MotifSimilarity_n_Orthology).	431	1063	ABCE1;ABHD2;ABL1;ABL2;ACTR3;ADNP;AKAP8L;AKAP9;AKT1S1;ALG12;ANAPC1;ANAPC10;AP1G1;ARCN1;ARF1;ARFGEF2;ARHGAP12;ARID1A;ARID2;ARID4B;ARNT;ASF1A;ASH1L;ASXL2;ATF2;ATF4;ATF7IP;ATG13;ATG14;ATP10D;ATP13A1;ATPAF2;ATXN1L;AUP1;AZIN1;B4GALT3;B9D2;BABAM1;BCL7A;BMI1;BOD1L1;BRD2;BRPF3;BTBD7;BTF3L4;C16orf72;C19orf48;C1orf131;C1orf174;C2CD5;CAPRIN1;CAPZA1;CCAR1;CCDC124;CCDC174;CCDC6;CCDC71L;CCM2;CCNI;CCNL1;CCNT2;CD…
10kb	ATF3_w0.001	dbcorrdb__NFE2__ENCSR000DZY_1__m1	3.11	0.0305	ATF3	*	NFE2 (directAnnotation).	ARNTL; ATF1; ATF3; BACH1; BHLHE40; BHLHE41; E2F6; MAX; MITF; MYC; SP4; SREBF1; SREBF2; TFE3; TFEB; TFEC; USF1; USF2; ZEB1 (inferredBy_MotifSimilarity). ARNT; ARNT2; ARNTL2; HELT (inferredBy_MotifSimilarity_n_Orthology).	196	436	ABHD11;AFF4;AGTRAP;AKAP11;AKAP12;ALG1;ALOX12-AS1;AMDHD2;ANKRD13A;AP1S2;AP5Z1;APEX1;ARFGEF2;ARHGAP12;ARHGEF12;ARMCX2;ARMCX6;ASXL2;ATF4;ATXN1L;AUTS2;BAX;BAZ2B;BROX;C16orf72;C19orf24;C5orf51;CAMK1;CCAR1;CCDC88C;CD164;CD63;CDK4;CHD6;CIPC;CIZ1;CLCN7;CLN3;COMMD8;CREBRF;CTSA;CYHR1;DCTN4;DDX19B;DDX3X;DDX5;DNAJC8;DSCR3;DUSP1;DVL2;EIF4E;EIF4G1;EPC1;ERP29;FAM134A;FAM192A;FAM214A;FAM21C;FARSA;FCAMR;FKBP5;FND…
10kb	ATF3_w0.001	dbcorrdb__POLR2A__ENCSR000BGD_1__m1	3.82	0.0334	ATF3	*	POLR2A (directAnnotation).	ATF3; KDM5A; TAF1; TAF7; YY1 (inferredBy_MotifSimilarity). TAF1L (inferredBy_MotifSimilarity_n_Orthology).	1434	4562	ABCB7;ABCE1;ABHD2;ABI1;ABL1;ABL2;ACBD5;ACBD6;ACSF3;ACTG1;ADAM10;ADAMTS1;ADD1;ADD3;ADGRL2;ADIPOR2;ADM;ADNP;ADNP2;AFF4;AFTPH;AGA;AGFG1;AGO1;AHCTF1;AHCY;AHDC1;AHNAK;AHR;AKAP10;AKAP13;AKAP7;AKAP8L;AKAP9;AKIRIN2;AKT1S1;AKT3;AMD1;AMOT;AMOTL1;AMOTL2;ANAPC1;ANAPC10;ANKH;ANKMY2;ANKRD10;ANKRD11;ANKRD12;ANKRD17;ANKRD46;AP1G1;AP3D1;APBB2;APC;AQP3;ARCN1;ARF1;ARFGEF2;ARHGAP12;ARHGAP21;ARHGAP27;ARHGAP5;ARID1A;A…
10kb	ATF3_w0.001	dbcorrdb__POLR2A__ENCSR000BHZ_1__m1	3.37	0.0316	ATF3	*	POLR2A (directAnnotation).	ATF3; GTF2F1; KDM5A; TAF1; TAF7; THAP1; YY1 (inferredBy_MotifSimilarity).	1592	4998	AAAS;ABCA1;ABCB7;ABHD2;ABL1;ABL2;ACBD3;ACSF3;ACTB;ACTG1;ACTR6;ACVR2A;ACYP2;ADAL;ADAM10;ADCY6;ADD3;ADGRE5;ADGRF5;ADIPOR2;ADM;ADNP;AFF1;AFTPH;AGA;AGFG1;AGO1;AGPAT1;AGPAT2;AHDC1;AHNAK;AHSA2;AIF1L;AJAP1;AK3;AKAP1;AKAP10;AKIRIN2;AKT3;ALAS1;ALG6;ALPK2;AMD1;AMOT;AMOTL1;ANAPC1;ANAPC15;ANKH;ANKLE2;ANKRD11;ANKRD28;ANKRD46;ANKS1A;ANXA11;ANXA2;AP1G1;AP1G2;AP2A1;AP2B1;AP3D1;APBA3;APBB2;APC;APPL2;AREL1;ARF1;AR…
10kb	ATF3_w0.001	dbcorrdb__POLR2A__ENCSR000EFK_1__m1	3.65	0.0327	ATF3	*	POLR2A (directAnnotation).	ATF3; KDM5A; MYC; PHF8; RBBP5; TAF1; TAF7; THAP1; YY1 (inferredBy_MotifSimilarity). TAF1L (inferredBy_MotifSimilarity_n_Orthology).	1480	4645	AAAS;ABHD2;ABI1;ABL1;ABL2;ACBD5;ACBD6;ACSF3;ACSL1;ACTB;ACTG1;ACTR1A;ACTR2;ACTR3;ACTR6;ACVR2A;ADAM10;ADAMTS1;ADAP2;ADCY6;ADD3;ADGRE5;ADGRL2;ADIPOR2;ADM;ADNP;ADO;AFF1;AFTPH;AGA;AGFG1;AGO1;AGPAT2;AGPAT3;AHDC1;AHNAK;AKAP1;AKAP10;AKAP12;AKAP8L;AKAP9;AKIRIN2;AKR1B1;AKT3;ALAS1;AMD1;AMMECR1;AMOTL1;ANAPC1;ANAPC15;ANK3;ANKH;ANKRD11;ANKRD12;ANKRD33B;ANKRD9;ANXA2;AP1G1;AP1S2;AP2B1;AP3D1;APBB2;APC;API5;APP;AR…
10kb	ATF3_w0.001	dbcorrdb__TAF1__ENCSR000BHO_1__m1	4.23	0.0351	ATF3	*	TAF1 (directAnnotation).	ATF3; KDM5A; MYC; PHF8; POLR2A; RBBP5; TAF7; YY1 (inferredBy_MotifSimilarity). TAF1L; YY2 (inferredBy_MotifSimilarity_n_Orthology).	879	2442	AAAS;ABCE1;ABHD2;ABL1;ABL2;ACBD5;ACSL1;ACTG1;ACVR2A;ADAM10;ADD3;ADNP;AFTPH;AGO1;AHNAK;AHR;AIDA;AKAP10;AKAP12;AKAP8L;AKAP9;AKT1S1;AKT3;AMD1;AMOT;AMOTL1;ANAPC1;ANAPC10;ANKRD10;ANKRD11;ANKRD9;ANXA2;AP1G1;APC;APP;ARCN1;ARF1;ARFGEF2;ARHGAP12;ARHGAP5;ARID2;ARID4A;ARID4B;ARMC1;ARNT;ASAH1;ASCC1;ASH1L;ATF1;ATF2;ATF4;ATF7IP;ATG13;ATG4D;ATG9A;ATP10D;ATP13A1;ATP1B3;ATXN1L;AUP1;AZIN1;B4GALT3;B9D2;BAIAP2;BAMBI…
10kb	ATF3_w0.001	dbcorrdb__TAF1__ENCSR000BHT_1__m1	3.66	0.0328	ATF3	*	TAF1 (directAnnotation).	ATF3; BCLAF1; GABPA; KDM5A; POLR2A; RBBP5; SIN3A; TAF7; YY1 (inferredBy_MotifSimilarity). TAF1L (inferredBy_MotifSimilarity_n_Orthology).	1093	3222	ABCE1;ABHD11;ABHD2;ABL1;ABL2;ACBD5;ACSL1;ACTB;ACTG1;ACVR2A;ADAMTS1;ADD3;ADIPOR2;ADNP;ADNP2;AFTPH;AGA;AGPAT2;AHNAK;AHR;AKAP10;AKAP12;AKAP8L;AKAP9;AKT1S1;AKT3;AMD1;AMMECR1;AMOT;AMOTL1;ANAPC1;ANAPC10;ANKH;ANKLE2;ANKMY2;ANKRD10;ANKRD11;ANKRD13A;ANKRD9;AP1G1;APBB2;APC;APP;APPL2;ARCN1;AREL1;ARF1;ARFGEF2;ARFIP1;ARHGAP12;ARHGAP5;ARID1A;ARID2;ARID4A;ARL5B;ARMC1;ARMC8;ARNT;ASAH1;ASB1;ASH1L;ATE1;ATF1;ATF4;A…
10kb	ATF3_w0.001	dbcorrdb__TAF1__ENCSR000BIM_1__m1	4.26	0.0352	ATF3	*	TAF1 (directAnnotation).	ATF3; KDM5A; KDM5B; POLR2A; RBBP5; TAF7; YY1 (inferredBy_MotifSimilarity). TAF1L (inferredBy_MotifSimilarity_n_Orthology).	576	1433	ABCE1;ABL1;ABL2;ACTG1;ADAM10;ADNP;AFTPH;AGA;AHNAK;AKAP10;AKAP8L;AKAP9;AKT1S1;AMD1;ANAPC1;ANAPC10;ANKRD11;AP1G1;APBB2;APC;ARCN1;ARF1;ARFGEF2;ARHGAP5;ARHGDIA;ARID2;ARID5B;ARNT;ASH1L;ATF2;ATF4;ATF7IP;ATG13;ATP10D;ATP13A1;ATP8B1;AUP1;AZIN1;B4GALT3;BAZ2A;BAZ2B;BCL6;BCL7A;BCLAF1;BLOC1S5;BMI1;BRD2;BRPF3;BSDC1;BTBD7;C16orf72;C19orf48;C1orf131;C1orf174;C7;C7orf50;CAMLG;CAPNS1;CAPRIN1;CAPZA1;CCAR1;CCDC146;…
10kb	ATF3_w0.001	dbcorrdb__TAF1__ENCSR000BJN_1__m1	3.58	0.0324	ATF3	*	TAF1 (directAnnotation).	ATF3; BCLAF1; BRF1; CTCF; ELF1; ELK1; ETS1; EZH2; GABPA; HCFC1; KDM5A; KDM5B; MAX; MAZ; MXI1; MYC; PHF8; POLR2A; RBBP5; RFX1; SAP30; SIN3A; SMARCA4; SREBF1; SREBF2; TAF7; XRCC4; YY1; ZMIZ1; ZNF274 (inferredBy_MotifSimilarity). TAF1L (inferredBy_MotifSimilarity_n_Orthology).	1326	4028	A4GALT;AAK1;ABCE1;ABHD2;ABI1;ABL1;ABL2;ACBD5;ACSF3;ACSL1;ACTG1;ACTR6;ADAR;ADD1;ADD3;ADIPOR2;ADM;ADNP;AFF4;AFTPH;AGFG1;AGPAT5;AHCTF1;AHDC1;AHNAK;AHR;AKAP10;AKAP8L;AKAP9;AKT1S1;AKT3;ALOX5AP;AMD1;AMOTL1;ANAPC1;ANAPC10;ANKH;ANKLE2;ANKRD10;ANKRD11;ANKRD17;ANKRD9;ANXA2;ANXA4;ANXA9;AP1G1;AP2A1;APBB1;APBB2;APC;APLP2;APOPT1;AR;ARAP1;ARCN1;ARF1;ARFGEF2;ARHGAP12;ARHGAP17;ARHGAP27;ARHGAP29;ARHGAP5;ARHGDIA;AR…
10kb	ATF3_w0.001	dbcorrdb__TAF1__ENCSR000BQF_1__m1	3.84	0.0335	ATF3	*	TAF1 (directAnnotation).	ATF3; BCLAF1; ELK4; ETS1; GABPA; HCFC1; KDM5A; MYC; POLR2A; RBBP5; SIN3A; TAF7; YY1 (inferredBy_MotifSimilarity). TAF1L (inferredBy_MotifSimilarity_n_Orthology).	1545	4825	AAK1;ABCE1;ABHD11;ABHD17A;ABHD2;ABL1;ABL2;ACBD5;ACBD6;ACSF3;ACSL1;ACTB;ACTG1;ACVR2A;ADAM17;ADAMTS1;ADAR;ADD3;ADGRL2;ADIPOR1;ADIPOR2;ADNP;ADNP2;AFTPH;AGA;AGO1;AGPAT2;AGPAT3;AHNAK;AHR;AKAP10;AKAP11;AKAP12;AKAP13;AKAP8L;AKAP9;AKT1S1;AKT3;ALOX5AP;AMD1;AMMECR1;AMOT;AMOTL1;ANAPC1;ANAPC10;ANK3;ANKH;ANKLE2;ANKMY2;ANKRD10;ANKRD11;ANKRD13D;ANKRD17;ANKRD9;ANXA1;ANXA4;AP1B1;AP1G1;AP2B1;APBB2;APC;APP;APPL2;AR…
10kb	ATF3_w0.001	dbcorrdb__TAF7__ENCSR000BLU_1__m1	3.26	0.0311	ATF3	*	TAF7 (directAnnotation).	ATF3; KDM5A; PHF8; POLR2A; TAF1; YY1 (inferredBy_MotifSimilarity). TAF1L (inferredBy_MotifSimilarity_n_Orthology).	258	588	AAAS;ABL2;ADNP;AHR;AKAP9;AMD1;ANAPC1;AP1G1;ARF1;ARFGEF2;ARHGAP5;ARID1A;ARID2;ARID4B;ARNT;ASXL2;ATF4;ATF7IP;ATG13;ATP8B1;AUP1;AZIN1;B4GALT3;BAZ2A;BCL6;BCLAF1;BRD2;BRPF3;BSDC1;C16orf72;C1orf131;CAPRIN1;CCDC124;CCDC71L;CCNL1;CDC42BPA;CDKN1B;CELF1;CELF2;CENPT;CFL2;CHD2;CIC;CIRBP;CLEC11A;CLK4;CLSTN1;CNOT3;COG2;CPSF2;CPSF7;CREB1;CREB5;CREBBP;CRK;CSNK2A1;CXXC1;CYFIP2;CYHR1;DARS;DDX5;DDX6;DEDD;DGCR2;DHX1…
10kb	ATF3_w0.001	dbcorrdb__YY1__ENCSR000BKU_1__m1	3.19	0.0308	ATF3	*	YY1 (directAnnotation).	ATF3; ELK1; EZH2; GABPA; KDM5A; KDM5B; MAX; MXI1; MYC; NR3C1; PHF8; POLR2A; RBBP5; SAP30; TAF1; TAF7; THAP1; ZFP42; ZNF597; ZNF91 (inferredBy_MotifSimilarity). TAF1L; YY2 (inferredBy_MotifSimilarity_n_Orthology).	483	1232	ABCE1;ABL1;ABL2;ACSF3;ACTR3;ACTR8;ADK;ADNP;AFTPH;AKAP8L;AKAP9;AKT1S1;ALG12;ANAPC1;ANAPC10;ANKRD11;AP1G1;ARCN1;ARF1;ARFGEF2;ARHGAP12;ARHGAP5;ARID1A;ARID2;ARNT;ASF1A;ASH1L;ASXL1;ATF2;ATF4;ATF7IP;ATG13;ATG14;ATP10D;ATP13A1;ATP2A2;AUP1;AZIN1;B4GALT3;B9D2;BAZ2A;BCL2L1;BCL6;BCL7A;BMI1;BRD2;BRPF3;BTBD7;BTF3L4;C16orf72;C19orf48;C1orf131;C1orf174;C20orf194;C2CD5;C6orf62;CAMLG;CAP1;CAPRIN1;CCAR1;CCDC124;CC…
10kb	ATF3_w0.001	dbcorrdb__YY1__ENCSR000BLT_1__m1	3.16	0.0307	ATF3	*	YY1 (directAnnotation).	ATF3; ELK1; EZH2; GABPA; KDM5A; MAX; MXI1; MYC; PHF8; POLR2A; RBBP5; TAF1; TAF7; THAP1; YY2; ZFP42; ZNF597; ZNF91 (inferredBy_MotifSimilarity). TAF1L (inferredBy_MotifSimilarity_n_Orthology).	350	855	ABL1;ABL2;ACSF3;ACTR3;ADK;ADNP;AFTPH;AKAP8L;AKT1S1;ALG12;ANAPC1;AP1G1;ARCN1;ARF1;ARFGEF2;ARID1A;ARID2;ARNT;ASF1A;ASH1L;ASXL1;ATF2;ATF4;ATF7IP;ATP10D;AUP1;B4GALT3;B9D2;BCL7A;BRD2;BRPF3;BTBD7;BTF3L4;C16orf72;C1orf174;C20orf194;C2CD5;C6orf62;CAP1;CAPRIN1;CCAR1;CCDC124;CCDC174;CCDC71L;CCNL1;CDC42BPA;CELF1;CEP350;CFL2;CHD2;CHD3;CHD6;CHTOP;CIPC;CIRBP;CLK4;CNOT3;CPSF2;CPSF7;CREB1;CSDE1;CSNK1A1;CSNK2A1;C…
10kb	ATF3_w0.001	dbcorrdb__YY1__ENCSR000BNT_1__m1	3.04	0.0302	ATF3	*	YY1 (directAnnotation).	ATF3; ELK1; EZH2; GABPA; KDM5A; KDM5B; MAX; MXI1; MYC; PHF8; POLR2A; RBBP5; SAP30; TAF1; TAF7; THAP1; ZFP42; ZNF597; ZNF91 (inferredBy_MotifSimilarity). TAF1L; YY2 (inferredBy_MotifSimilarity_n_Orthology).	400	985	ABL1;ABL2;ACTR3;ACTR8;ADK;ADNP;AFTPH;AKAP8L;AKAP9;AKT1S1;ALG12;ANAPC1;AP1G1;ARCN1;ARF1;ARFGEF2;ARHGAP12;ARHGAP5;ARID1A;ARID2;ARNT;ASF1A;ASH1L;ATF2;ATF4;ATF7IP;ATG13;ATP10D;ATP13A1;AUP1;AZIN1;B4GALT3;B9D2;BCL6;BCL7A;BRD2;BRPF3;BTBD7;BTF3L4;C16orf72;C19orf48;C1orf174;C20orf194;C2CD5;C6orf62;CAP1;CAPRIN1;CAPZA1;CCAR1;CCDC124;CCDC174;CCDC71L;CCNL1;CD164;CDC42BPA;CELF1;CEP350;CFL2;CHD2;CHD3;CHD6;CHD7;…
10kb	ATF3_w0.001	dbcorrdb__YY1__ENCSR000BPM_1__m1	3.23	0.031	ATF3	*	YY1 (directAnnotation).	ATF3; ELK1; GABPA; KDM5A; KDM5B; MAX; MXI1; MYC; NR3C1; PHF8; POLR2A; RBBP5; TAF1; TAF7; THAP1; ZFP42; ZNF597; ZNF91 (inferredBy_MotifSimilarity). TAF1L; YY2 (inferredBy_MotifSimilarity_n_Orthology).	436	1055	ABCE1;ABL1;ABL2;ACIN1;ACSF3;ACTR3;ACTR8;ADK;ADNP;AFTPH;AKAP10;AKAP8L;AKAP9;AKT1S1;ALG12;ANAPC1;ANAPC10;AP1G1;ARCN1;ARF1;ARFGEF2;ARHGAP5;ARID1A;ARID2;ARID4B;ARNT;ASF1A;ASH1L;ASXL1;ATF2;ATF4;ATF7IP;ATP10D;ATP13A1;ATP2A2;AUP1;AZIN1;B4GALT3;B9D2;BABAM1;BCL7A;BMI1;BRD2;BRPF3;BTBD7;BTF3L4;C16orf72;C19orf48;C1GALT1;C1orf131;C1orf174;C20orf194;C2CD5;C6orf62;CAMLG;CAND1;CAP1;CAPRIN1;CCAR1;CCDC124;CCDC174;…
10kb	ATF3_w0.001	dbcorrdb__YY1__ENCSR000EWF_1__m1	3.66	0.0328	ATF3	*	YY1 (directAnnotation).	ATF3; ELK1; GABPA; KDM5A; KDM5B; MYC; NR3C1; PHF8; POLR2A; RBBP5; REST; TAF1; TAF7; THAP1; ZFP42; ZNF597; ZNF91 (inferredBy_MotifSimilarity). TAF1L; YY2 (inferredBy_MotifSimilarity_n_Orthology).	568	1405	ABCE1;ABL1;ABL2;ACIN1;ACSF3;ACTR3;ACTR8;ADK;ADNP;AFTPH;AGPAT1;AKAP10;AKAP8L;AKAP9;AKT1S1;ALG12;ANAPC1;ANAPC10;AP1G1;APC;APP;ARCN1;ARF1;ARFGEF2;ARHGAP5;ARID1A;ARID2;ARID4A;ARNT;ASF1A;ASH1L;ASXL1;ASXL2;ATF1;ATF2;ATF4;ATF7IP;ATG13;ATP10D;ATP2A2;AUP1;AZIN1;B4GALT3;B9D2;BABAM1;BAZ2A;BAZ2B;BCL7A;BCLAF1;BMI1;BOD1L1;BRD2;BRPF3;BTBD7;BTF3L4;C16orf72;C18orf25;C19orf48;C1GALT1;C1orf131;C1orf174;C2CD5;C6orf6…
10kb	ATF3_w0.001	dbcorrdb__YY1__ENCSR000EXG_1__m1	3.58	0.0324	ATF3	*	YY1 (directAnnotation).	ATF3; GABPA; KDM5A; KDM5B; MYC; NR3C1; POLR2A; RBBP5; REST; TAF1; TAF7; THAP1; YY2; ZFP42; ZNF597; ZNF91 (inferredBy_MotifSimilarity). TAF1L (inferredBy_MotifSimilarity_n_Orthology).	501	1221	ABCE1;ABL1;ABL2;ACIN1;ACSF3;ACTR3;ACTR8;ADK;ADNP;AFTPH;AGO1;AGPAT1;AKAP10;AKAP8L;AKAP9;AKT1S1;ALG12;ANAPC1;ANAPC10;AP1G1;APP;ARCN1;ARF1;ARFGEF2;ARHGAP5;ARID1A;ARID2;ARID4A;ARNT;ASF1A;ASH1L;ASXL1;ASXL2;ATF2;ATF4;ATF7IP;ATP10D;ATP2A2;AUP1;AZIN1;B4GALT3;B9D2;BABAM1;BAZ2B;BCL7A;BMI1;BOD1L1;BRD2;BRPF3;BTBD7;BTF3L4;C16orf72;C19orf48;C1GALT1;C1orf131;C1orf174;C2CD5;C6orf62;C7;CAMLG;CAND1;CAPRIN1;CCAR1;C…
10kb	ATF3_w0.001	factorbook__USF	3.1	0.0304	ATF3	*	USF1; USF2 (directAnnotation).	ARNT; ARNT2; ARNTL; ATF3; BACH1; BHLHE40; BHLHE41; MAX; MYC; NFE2; SREBF1; SREBF2; TFE3; TFEB (inferredBy_MotifSimilarity). ARNTL2; HELT; TFEC (inferredBy_MotifSimilarity_n_Orthology).	175	372	ABHD11;ADNP2;AFF4;AGTRAP;ALOX12-AS1;AMDHD2;ANKRD12;AP1S2;AP5Z1;APEX1;ARFGEF2;ARHGAP12;ARMCX2;ARMCX6;ATF4;ATXN3;BAX;BAZ2B;BROX;C19orf24;C5orf51;CAMK1;CAMK2D;CBX6;CCAR1;CD164;CD63;CDK4;CDV3;CIPC;CLCN7;CLN3;COMMD3;COMMD8;CREBRF;CTSA;CYHR1;DCTN4;DDX3X;DNAJC8;DUSP1;DVL2;EIF4E;EIF4G1;EPC1;ERP29;FAM134A;FAM21C;FNDC3A;FNIP1;GAA;GABARAP;GBA;GIGYF1;GIT2;GLYR1;GNB2;GNPTG;GNS;GTF2H1;GTPBP1;HDAC5;HEXA;HMGN2;H…
10kb	ATF3_w0.001	flyfactorsurvey__tgo_cyc_SANGER_5_FBgn0015014	3.06	0.0303	ATF3	*	ARNT; ARNT2 (inferredBy_Orthology).	ARNTL; ATF3; BACH1; BHLHE40; BHLHE41; CLOCK; MLX; NFE2; SREBF1; SREBF2; TFE3; TFEB; USF2 (inferredBy_MotifSimilarity). ARNTL2 (inferredBy_MotifSimilarity_n_Orthology).	301	746	ABHD11;AFF1;AFF4;AGTRAP;AKAP11;AKAP12;ALG1;ALOX12-AS1;ALPK2;AMDHD2;ANKRD12;ANKRD52;AP1S2;AP5Z1;APEX1;ARFGEF2;ARHGAP12;ARMCX1;ARMCX2;ARMCX6;ATF3;ATF4;ATL2;ATXN1L;ATXN3;BAX;BEX1;BROX;BTBD7;C16orf72;C19orf24;C2orf49;C5orf51;CAMK1;CAMK2D;CANX;CBX6;CCAR1;CCDC88C;CD164;CDK4;CDYL;CEP63;CLCN7;CLN3;COMMD3;COMMD8;CPNE2;CREBRF;CTSA;CTSB;CYHR1;DAAM1;DAZAP2;DBP;DCTN4;DDX3X;DDX5;DEAF1;DNAJC8;DSCR3;DST;DUSP1;DV…
10kb	ATF3_w0.001	hocomoco__TFE3_HUMAN.H11MO.0.B	3.01	0.0301	ATF3	*	TFE3 (directAnnotation).	ARNT; ATF3; BACH1; BHLHE40; BHLHE41; CLOCK; MITF; NFE2; SREBF1; SREBF2; TFEB; USF1; USF2 (inferredBy_MotifSimilarity). ARNT2; ARNTL; ARNTL2; HELT; TFEC (inferredBy_MotifSimilarity_n_Orthology).	138	271	ADNP2;AFF4;AGTRAP;ALOX12-AS1;AMDHD2;ANKRD12;ANKRD13A;APEX1;ARFGEF2;ARHGAP12;ARMCX2;ARMCX6;ASXL2;ATXN1L;BAX;BAZ2B;BCL7A;BEX1;C5orf51;CAMK1;CAMK2D;CCDC88C;CD164;CDK4;CLCN7;CLN3;COMMD8;CREBRF;CTSA;DCTN4;DNAJC8;DVL2;EIF4G1;EPC1;ERP29;FAM134A;FAM21C;FKBP5;FNDC3A;FNIP1;GAA;GABARAP;GBA;GIGYF1;GIT2;GNB2;GNPTG;GNS;GTF2H1;HDAC5;HEXA;HNRNPD;HNRNPH2;HOXA3;HOXB-AS1;HOXB2;HOXB3;HOXB7;HPS3;HSD11B1L;IGF2R;IL18;I…
10kb	ATF3_w0.001	hocomoco__USF1_HUMAN.H11MO.0.A	3.04	0.0302	ATF3	*	USF1 (directAnnotation).	ARNT; ARNT2; ARNTL; ASCL1; ATF3; BACH1; BHLHE40; BHLHE41; HAND1; HAND2; MAX; MITF; MXD1; MXD3; MXD4; MXI1; MYC; MYCN; MYF5; MYF6; MYOD1; MYOG; NFE2; NHLH1; SREBF1; SREBF2; TAL1; TAL2; TCF12; TCF3; TCF4; TFE3; TFEB; TFEC; TFF3; USF2 (inferredBy_MotifSimilarity). ARNTL2; HELT; MLX (inferredBy_MotifSimilarity_n_Orthology).	200	443	ABHD11;ADNP2;AFF4;AGTRAP;ALOX12-AS1;AMDHD2;ANKRD12;ANKRD13A;ANKRD17;AP1S2;AP5Z1;APEX1;ARFGEF2;ARHGAP12;ARMCX2;ARMCX6;ASXL2;ATF4;ATXN3;BAX;BAZ2B;BEX1;BROX;C16orf72;C19orf24;C5orf51;CAMK1;CAMK2D;CCAR1;CCDC88C;CD164;CD63;CDC42;CDK4;CHD6;CIPC;CLCN7;CLN3;COMMD3;COMMD8;CREBRF;CTBP2;CTSA;CYFIP2;CYHR1;DCTN4;DDX3X;DNAJC8;DUSP1;DVL2;EIF4E;EIF4G1;EPC1;ERP29;FAM134A;FAM179B;FAM214A;FAM21C;FARSA;FKBP5;FNDC3A;…
10kb	ATF3_w0.001	homer__CCGGTCACGTGA_E-box	3.34	0.0315	ATF3	*		ATF3; BACH1; BHLHE40; MAX; MITF; NFE2; SREBF1; SREBF2; TFE3; USF1; USF2 (inferredBy_MotifSimilarity). TFEB (inferredBy_MotifSimilarity_n_Orthology).	219	460	AFF4;AGTRAP;ALG1;ALOX12-AS1;AMDHD2;ANKRD13A;AP1S2;AP5Z1;APEX1;ARFGEF2;ARHGAP12;ARMCX1;ARMCX2;ARMCX6;ASXL2;ATF4;ATXN1L;BAX;BEX1;BEX4;BROX;BTBD7;C16orf72;C5orf51;CAMK1;CAMK2D;CBX6;CCAR1;CCDC88C;CD164;CD63;CDK4;CIPC;CLCN7;CLN3;COMMD8;CREBRF;CTSA;CYHR1;DAZAP2;DCTN4;DDX3X;DEAF1;DNAJC8;DTX3;DUSP1;DVL2;DYRK1B;EHMT2;EIF4E;EIF4G1;EIF5A2;EPC1;ERP29;FAM134A;FAM21C;FARSA;FBXL3;FKBP5;FNDC3A;FNIP1;FNIP2;FXYD6;…
10kb	ATF3_w0.001	homer__GGTCACGTGA_USF1	3.06	0.0303	ATF3	*	USF1 (directAnnotation).	ARNT; ARNT2; ATF3; BACH1; BHLHE40; MAX; MITF; MYC; NFE2; SREBF1; SREBF2; TFE3; TFEB; USF2 (inferredBy_MotifSimilarity). HELT (inferredBy_MotifSimilarity_n_Orthology).	232	531	ADAM10;ADNP2;AFF4;AGTRAP;AKAP11;ALOX12-AS1;AMDHD2;ANKRD12;AP1S2;AP5Z1;APEX1;ARFGEF2;ARHGAP12;ARMCX2;ARMCX6;ATF3;ATF4;ATIC;ATXN1L;ATXN3;AUTS2;BAX;BEX1;BHLHE40;BRI3;BROX;C19orf24;C5orf51;CAMK1;CAMK2D;CBX6;CCAR1;CD164;CD63;CDC42EP1;CDK4;CDV3;CIPC;CLCN7;CLN3;COL18A1;COMMD3;COMMD8;COPS7A;CREBRF;CTBP2;CTSA;CYHR1;DBP;DCTN4;DDX5;DNAJC8;DUSP1;DVL2;DYM;DYRK1B;EIF4E;EIF4G1;EIF5A2;EPC1;ERP29;FAM134A;FAM21C;F…
10kb	ATF3_w0.001	jaspar__MA1005.1	3.16	0.0307	ATF3	*		ATF3; TAF1 (inferredBy_MotifSimilarity).	1628	4841	AAAS;AASS;ABCA1;ABCE1;ABHD17A;ABHD2;ABL1;ABL2;ABT1;ACBD5;ACLY;ACSL1;ACTB;ACTG1;ACTR1A;ACTR3;ACTR6;ACVR2A;ACYP2;ADAMTS1;ADD3;ADGRF5;ADGRL2;ADIPOR1;ADIPOR2;ADM;ADNP;ADRM1;AFF1;AFF4;AFTPH;AGFG1;AGO1;AGPS;AHCTF1;AHDC1;AHNAK;AHR;AHSA2;AIDA;AKAP10;AKAP12;AKAP13;AKAP9;AKIRIN2;AKT3;ALAS1;ALCAM;ALKBH3;ALPK2;AMD1;AMMECR1;AMOT;AMOTL2;ANAPC1;ANAPC10;ANAPC15;ANK3;ANKH;ANKRD11;ANKRD12;ANKRD13C;ANKRD13D;ANKRD17…
10kb	ATF3_w0.001	scertf__macisaac.CBF1	3.08	0.0304	ATF3	*		ARNT; ARNT2; ARNTL; ATF3; BACH1; BHLHE40; BHLHE41; CLOCK; MITF; NFE2; SREBF1; SREBF2; TFE3; TFEB; TFEC; USF1; USF2 (inferredBy_MotifSimilarity). ARNTL2; NPAS2 (inferredBy_MotifSimilarity_n_Orthology).	218	495	ADAM10;ADNP2;AFF4;AGTRAP;ALOX12-AS1;ALPK2;AMDHD2;ANKRD12;ANKRD17;AP1S2;AP5Z1;APC;APEX1;ARAP1;ARFGEF2;ARHGAP12;ARMCX2;ARMCX6;ATF4;ATG14;ATXN1L;ATXN3;AUTS2;BAX;BROX;BTBD7;C19orf24;C2orf49;C5orf51;CAMK1;CAMK2D;CANT1;CANX;CD164;CDK4;CDV3;CIPC;CLCN7;CLN3;COMMD3;COMMD8;CREB5;CREBRF;CTSA;DBP;DCTN4;DDX3X;DEAF1;DNAJC8;DUSP1;DVL2;EHMT2;EIF4E;EIF4G1;EIF5A2;EPC1;ERP29;FAM134A;FAM214A;FAM21C;FBXO33;FCAMR;FKBP…
10kb	ATF3_w0.001	transfac_pro__M04744	3.57	0.0324	ATF3	**	ATF3 (directAnnotation).	ATF1; BHLHE40; CREB1; MAX; USF1; USF2 (inferredBy_MotifSimilarity).	1330	4010	A4GALT;AAK1;ABCE1;ABHD17A;ABHD2;ABHD3;ABI1;ABT1;ACBD4;ACIN1;ACTG1;ACTR1B;ACTR2;ADAM10;ADAM9;ADAR;ADCY6;ADGRL2;ADNP;ADNP2;ADPGK;AFF4;AFTPH;AGPAT1;AGPAT2;AGTRAP;AHCTF1;AHCYL2;AHDC1;AJAP1;AKAP10;AKAP11;AKAP12;AKAP13;AKIRIN1;AKT3;ALCAM;ALG1;ALOX12-AS1;ALPK2;AMD1;AMDHD2;AMOT;AMOTL1;AMOTL2;ANAPC1;ANAPC10;ANAPC2;ANKH;ANKRD11;ANKRD12;ANKRD13A;ANKRD17;ANKRD9;ANO6;ANXA4;AP1G1;AP1S2;AP2A1;AP2B1;APBB1;APBB2;…
10kb	ATF3_top3sd	cisbp__M0265	3.09	0.0838	ATF3	*		ATF1; ATF2; ATF3; ATF4; ATF6; ATF6B; ATF7; BATF3; CREB1; CREB3; CREB3L4; CREB5; CREM; FOS; FOSB; FOSL1; FOSL2; JDP2; JUN; JUNB; JUND; XBP1 (inferredBy_MotifSimilarity). CREB3L1; CREB3L2; CREBL2; NPDC1 (inferredBy_MotifSimilarity_n_Orthology).	36	2022	APBB2;ARL5B;ATF3;BTG2;CCNL1;CXCL16;CYR61;DUSP1;EGR1;FAM134B;FOS;FOSB;FOSL2;HPS4;IER2;JUN;JUND;KDM6B;KLF6;MAFF;MEG3;NAMPT;PMAIP1;PNRC1;PPP1R15A;RBM3;SLC25A25;SOX9;STAT3;THBS1;TMCC3;TRIB1;UBA6;ZFAND5;ZFP36;ZFP36L1
10kb	ATF3_top3sd	cisbp__M0283	4.1	0.102	ATF3	*		ATF1; ATF2; ATF3; ATF4; ATF5; ATF6; ATF6B; ATF7; BACH2; BATF3; CREB1; CREB3; CREB3L4; CREB5; CREM; FOS; FOSB; FOSL1; FOSL2; JDP2; JUN; JUNB; JUND; XBP1 (inferredBy_MotifSimilarity). BACH1; CREB3L1; CREB3L2; CREBL2; NFE2; NFE2L1; NFE2L2; NFE2L3; NPDC1 (inferredBy_MotifSimilarity_n_Orthology).	28	1101	APBB2;ATF3;BTG2;CCNL1;CDC42EP1;CXCL16;DUSP1;FAM134B;FOS;FOSB;HPS4;IER2;IFRD1;JUN;JUND;KDM6B;KLF6;MAFF;MEG3;NAMPT;PNRC1;PPP1R15A;RBM3;SLC25A25;SOX9;STAT3;TRIB1;ZFP36L1
10kb	ATF3_top3sd	cisbp__M0326	3.78	0.0962	ATF3	*		ATF3; CEBPA; CEBPB; CEBPD; CEBPE; CEBPG; EP300; HLF; NFIL3; PPARGC1A; TEF (inferredBy_MotifSimilarity). DBP (inferredBy_MotifSimilarity_n_Orthology).	15	666	AHNAK;APBB2;ATF3;CDKN1A;DDIT3;EGOT;FOSB;FOSL2;IER2;JUN;KDM6B;MCL1;NFKBIA;NFKBIZ;TRIB1
10kb	ATF3_top3sd	cisbp__M0342	3.45	0.0902	ATF3	*		ATF1; ATF2; ATF3; ATF4; ATF6; ATF6B; ATF7; BATF3; CREB1; CREB3; CREB3L4; CREB5; CREM; FOS; FOSB; FOSL1; FOSL2; JDP2; JUN; JUNB; JUND; XBP1 (inferredBy_MotifSimilarity). CREB3L1; CREB3L2; NPDC1 (inferredBy_MotifSimilarity_n_Orthology).	25	1161	APBB2;ARL5B;ATF3;BTG2;CCNL1;CXCL16;DUSP1;EGR1;FAM134B;FOSB;FOSL2;HPS4;JUN;JUND;KLF6;MAFF;MEG3;PNRC1;PPP1R15A;RBM3;SLC25A25;SOX9;THBS1;UBA6;ZYX
10kb	ATF3_top3sd	cisbp__M0344	3.17	0.0852	ATF3	*		ATF3; BACH1; BATF; BCL3; EP300; FOS; FOSB; FOSL1; FOSL2; JDP2; JUN; JUNB; JUND; MYC; NFATC1; NFE2; RCOR1; STAT3; TCF12 (inferredBy_MotifSimilarity).	29	1960	AHNAK;ATF3;ATP8B1;CDKN1A;CLDN1;CLDN4;CSRNP1;CXCL2;DDIT3;DUSP1;DUSP5;FOSL2;GADD45B;IFRD1;JUNB;KDM6B;KLF6;NFKBIZ;PIM1;PLK3;RND3;RNF144B;SEMA3C;SERTAD1;SOX9;TMCC3;VIM;ZFAND5;ZFP36
10kb	ATF3_top3sd	cisbp__M2278	5.08	0.119	ATF3	*	FOS (directAnnotation).	ATF3; BATF; EP300; FOSB; FOSL1; FOSL2; GATA2; JUN; JUNB; JUND; MEF2C; MYC; RCOR1; STAT3; TRIM28 (inferredBy_MotifSimilarity). JDP2 (inferredBy_MotifSimilarity_n_Orthology).	19	587	AHNAK;ANXA2;ATF3;CDKN1A;CLDN4;CSRNP1;DNAJB1;DUSP1;DUSP5;FOSL2;IFRD1;JUNB;KDM6B;PIM1;RNF144B;SERTAD1;VIM;ZFAND5;ZFP36
10kb	ATF3_top3sd	cisbp__M2279	4.27	0.105	ATF3	*	FOSL1 (directAnnotation).	ATF3; EP300; FOS; FOSB; FOSL2; JDP2; JUN; JUNB; JUND; SMARCC1 (inferredBy_MotifSimilarity). BATF (inferredBy_MotifSimilarity_n_Orthology).	38	3268	ADAMTS1;AHNAK;ANXA2;APBB2;ATF3;ATP8B1;CCNL1;CDC42EP1;CDKN1A;CLDN4;CSRNP1;DDIT3;DNAJB1;DSC2;DUSP1;DUSP5;FOSL2;GADD45B;IER3;IFRD1;IRF1;JUNB;KDM6B;KLF10;KLF6;MAFF;NFKBIZ;PIM1;PLK3;RNF144B;SEMA3C;SERTAD1;SLC25A25;TMCC3;VIM;ZFAND5;ZFP36;ZFP36L1
10kb	ATF3_top3sd	cisbp__M2280	5.08	0.119	ATF3	*	FOSL2 (directAnnotation).	ATF3; BATF; EP300; FOS; FOSB; FOSL1; JUN; JUNB; JUND; MYC; NFE2; RCOR1; SMARCC1; TCF7L2 (inferredBy_MotifSimilarity). JDP2; MAFK (inferredBy_MotifSimilarity_n_Orthology).	19	756	AHNAK;ANXA2;ATF3;CDKN1A;CLDN4;CSRNP1;DUSP1;DUSP5;FOSL2;IFRD1;JUNB;KDM6B;KLF6;PIM1;PLK3;RNF144B;SERTAD1;VIM;ZFP36
10kb	ATF3_top3sd	cisbp__M2290	3.04	0.083	ATF3	*	JUN (directAnnotation).	ATF3; BATF; EP300; FOS; FOSB; FOSL1; FOSL2; GATA2; JDP2; JUNB; JUND; MEF2A; MEF2C; MYC; NFATC1; SMARCC1; STAT3; TRIM28 (inferredBy_MotifSimilarity).	14	686	ADAMTS1;AHNAK;ATF3;CDKN1A;CLDN4;DUSP1;DUSP5;FOSL2;IFRD1;JUNB;KDM6B;KLF6;PIM1;RNF144B
10kb	ATF3_top3sd	cisbp__M2291	4.86	0.115	ATF3	*	JUNB (directAnnotation).	ATF3; BATF; EP300; FOS; FOSB; FOSL1; FOSL2; JDP2; JUN; JUND; MEF2C; MYC; NFE2; RCOR1; SMARCC1; TCF7L2; TRIM28 (inferredBy_MotifSimilarity).	16	426	AHNAK;ATF3;CDKN1A;CLDN4;CSRNP1;DUSP1;DUSP5;FOSL2;IFRD1;JUNB;KDM6B;PIM1;RNF144B;SERTAD1;VIM;ZFP36
10kb	ATF3_top3sd	cisbp__M2292	4.61	0.111	ATF3	*	JUND (directAnnotation).	ATF3; EP300; FOS; FOSB; FOSL1; FOSL2; JDP2; JUN; JUNB; MEF2C; MYC; NFE2; RCOR1; SMARCC1; STAT3; TCF12; TCF7L2; TRIM28 (inferredBy_MotifSimilarity). BATF (inferredBy_MotifSimilarity_n_Orthology).	18	727	AHNAK;ATF3;ATP8B1;CDKN1A;CLDN4;CSRNP1;DUSP1;DUSP5;FOSL2;IFRD1;JUNB;KDM6B;KLF6;PIM1;PLK3;VIM;ZFAND5;ZFP36
10kb	ATF3_top3sd	cisbp__M2428	4.1	0.102	ATF3	*		ATF3; BACH2; BATF; FOS; FOSB; FOSL1; FOSL2; JDP2; JUN; JUNB; JUND; SMARCC1 (inferredBy_MotifSimilarity).	27	1621	AHNAK;ANXA2;APBB2;ATF3;CDC42EP1;CDKN1A;CLDN1;CLDN4;CSRNP1;DDIT3;DSC2;DUSP1;FOSL2;IRF1;JUNB;KDM6B;KLF4;KLF6;MYADM;PIM1;PLK3;RND3;RNF144B;SLC25A25;TMCC3;TRIB1;VIM
10kb	ATF3_top3sd	cisbp__M2980	5	0.118	ATF3	*	BACH2 (directAnnotation).	ATF3; FOS; FOSB; FOSL1; FOSL2; JDP2; JUN; JUNB; JUND; NFE2 (inferredBy_MotifSimilarity).	13	215	AHNAK;ATF3;CLDN4;CSRNP1;FOSB;GADD45B;IFRD1;JUNB;KDM6B;PIM1;SERTAD1;VIM;ZFP36
10kb	ATF3_top3sd	cisbp__M4506	4.84	0.115	ATF3	*	JUND (directAnnotation).	ATF3; BACH2; BATF; EP300; FOS; FOSB; FOSL1; FOSL2; JDP2; JUN; JUNB; MEF2C; MYC; NFE2; SMARCC1; TCF7L2; TRIM28 (inferredBy_MotifSimilarity).	25	1260	AHNAK;ANXA2;ATF3;CDKN1A;CLDN4;CSRNP1;DDIT3;DNAJB1;DUSP1;DUSP5;FOSL2;IFRD1;IRF1;JUNB;KDM6B;KLF10;KLF4;KLF6;PIM1;PLK3;RNF144B;SERTAD1;TMCC3;VIM;ZFP36
10kb	ATF3_top3sd	cisbp__M4526	4.17	0.103	ATF3	*	SMARCC1 (directAnnotation).	ATF3; BACH1; BACH2; BATF; FOS; FOSB; FOSL1; FOSL2; JUN; JUNB; JUND; MAF; MAFB; MAFG; MAFK; MYC; NFE2; NFE2L1; NFE2L2; NRF1; TCF7L2 (inferredBy_MotifSimilarity).	10	217	AHNAK;CDKN1A;CLDN4;CSRNP1;FOSL2;IFRD1;JUNB;KDM6B;PIM1;ZFP36
10kb	ATF3_top3sd	cisbp__M4530	5.16	0.121	ATF3	*	FOS (directAnnotation).	ATF3; FOSL2; JUN; JUNB; JUND; MEF2C (inferredBy_MotifSimilarity). BATF (inferredBy_MotifSimilarity_n_Orthology).	15	348	AHNAK;CDKN1A;CLDN4;CSRNP1;DUSP1;DUSP5;FOSL2;IFRD1;JUNB;KDM6B;KLF6;PIM1;SERTAD1;VIM;ZFP36
10kb	ATF3_top3sd	cisbp__M4531	4.11	0.102	ATF3	*	JUN (directAnnotation).	ATF3; EP300; FOS; FOSB; FOSL1; FOSL2; JDP2; JUNB; JUND; MEF2A; MYC; NFE2; RCOR1; SMARCC1; STAT3; TCF12; TCF7L2; TRIM28 (inferredBy_MotifSimilarity). BATF (inferredBy_MotifSimilarity_n_Orthology).	14	466	AHNAK;CLDN4;CSRNP1;DUSP1;DUSP5;FOSL2;IFRD1;JUNB;KDM6B;KLF6;PIM1;RNF144B;VIM;ZFP36
10kb	ATF3_top3sd	cisbp__M4565	5.24	0.122	ATF3	*	FOSL2 (directAnnotation).	ATF3; BATF; EP300; FOS; FOSB; FOSL1; GATA2; JDP2; JUN; JUNB; JUND; MEF2C; MYC; NFE2; RCOR1; SMARCA4; SMARCC1; STAT3; TCF12; TCF7L2 (inferredBy_MotifSimilarity). MAFK (inferredBy_MotifSimilarity_n_Orthology).	27	1368	AHNAK;ANXA2;APBB2;ATF3;ATP8B1;CDKN1A;CLDN4;CSRNP1;DUSP1;DUSP5;FOSL2;GADD45B;IFRD1;IRF1;JUNB;KDM6B;KLF4;KLF6;PIM1;PLK3;RNF144B;SERTAD1;TMCC3;TRIB1;VIM;ZFAND5;ZFP36
10kb	ATF3_top3sd	cisbp__M4570	5.31	0.123	ATF3	*	JUND (directAnnotation).	ATF3; BACH2; BATF; EP300; FOS; FOSB; FOSL1; FOSL2; GATA2; JDP2; JUN; JUNB; MEF2C; MYC; NFE2; RCOR1; SMARCA4; SMARCC1; STAT3; TCF7L2 (inferredBy_MotifSimilarity).	17	482	AHNAK;ANXA2;CDKN1A;CLDN4;CSRNP1;DUSP1;DUSP5;FOSL2;IFRD1;JUNB;KDM6B;KLF4;PIM1;RNF144B;SERTAD1;VIM;ZFP36
10kb	ATF3_top3sd	cisbp__M4590	4.67	0.112	ATF3	*	FOS (directAnnotation).	ATF3; BATF; FOSB; FOSL1; FOSL2; JUN; JUNB; JUND; MYC; SMARCC1 (inferredBy_MotifSimilarity).	12	251	AHNAK;CLDN4;CSRNP1;DUSP1;FOSL2;IFRD1;JUNB;KDM6B;PIM1;SERTAD1;VIM;ZFP36
10kb	ATF3_top3sd	cisbp__M4608	4.9	0.116	ATF3	*	JUN (directAnnotation).	ATF3; BACH2; BATF; EP300; FOS; FOSB; FOSL1; FOSL2; JDP2; JUNB; JUND; MEF2A; MYC; NFE2; RCOR1; SMARCC1; STAT3; TCF12; TCF7L2; TRIM28 (inferredBy_MotifSimilarity).	24	1208	AHNAK;ANXA2;ATF3;ATP8B1;CDKN1A;CLDN4;CSRNP1;DUSP1;DUSP5;FOSL2;GADD45B;IFRD1;JUNB;KDM6B;KLF10;KLF6;NFKBIZ;PIM1;RNF144B;SEMA3C;SERTAD1;VIM;ZFAND5;ZFP36
10kb	ATF3_top3sd	cisbp__M4619	4.65	0.112	ATF3	*	FOSL1 (directAnnotation).	ATF3; BATF; FOS; FOSB; FOSL2; JDP2; JUN; JUNB; JUND; MEF2C; MYC; RCOR1; SMARCC1; TCF7L2; TRIM28 (inferredBy_MotifSimilarity).	26	1250	AHNAK;ANXA2;ATF3;ATP8B1;CDC42EP1;CDKN1A;CLDN4;CSRNP1;DDIT3;DNAJB1;DUSP1;DUSP5;FOSL2;GADD45B;IFRD1;IRF1;JUNB;KDM6B;KLF10;KLF6;PIM1;PLK3;RNF144B;SERTAD1;VIM;ZFP36
10kb	ATF3_top3sd	cisbp__M4623	3.86	0.0976	ATF3	*	JUNB (directAnnotation).	ATF3; BACH1; BACH2; BATF; EP300; FOS; FOSB; FOSL1; FOSL2; JDP2; JUN; JUND; MEF2A; MEF2C; MYC; RCOR1; SMARCC1; STAT3; TCF12; TCF7L2 (inferredBy_MotifSimilarity).	18	853	AHNAK;ATF3;ATP8B1;CDKN1A;CLDN4;CSRNP1;DUSP1;DUSP5;FOSL2;IFRD1;JUNB;KDM6B;KLF6;PIM1;PLK3;RNF144B;VIM;ZFP36
10kb	ATF3_top3sd	cisbp__M4684	4.75	0.113	ATF3	**	ATF3 (directAnnotation).	BACH1; BACH2; BATF; EP300; FOS; FOSB; FOSL1; FOSL2; JDP2; JUN; JUNB; JUND; MEF2C; MYC; NFE2; TCF7L2; TRIM28 (inferredBy_MotifSimilarity).	13	312	AHNAK;ATF3;CSRNP1;DUSP5;FOSL2;IFRD1;JUNB;KLF10;KLF4;KLF6;PIM1;SERTAD1;VIM
10kb	ATF3_top3sd	cisbp__M5050	4.94	0.117	ATF3	*	JUN; JUNB; JUND (inferredBy_Orthology).	ATF3; BACH2; EP300; FOS; FOSB; FOSL1; FOSL2; JDP2; MEF2C; MYC; NFE2; RCOR1; TCF7L2; TRIM28 (inferredBy_MotifSimilarity). BATF (inferredBy_MotifSimilarity_n_Orthology).	20	849	AHNAK;ATF3;CDKN1A;CLDN4;CSRNP1;DUSP1;DUSP5;EXT1;FOSL2;IFRD1;JUNB;KDM6B;KLF10;KLF6;PIM1;SEMA3C;SERTAD1;VIM;ZFAND5;ZFP36
10kb	ATF3_top3sd	cisbp__M5292	3	0.0823	ATF3	*	ATF4 (directAnnotation).	ATF3; BATF; CEBPB; CEBPG; EP300; JUN (inferredBy_MotifSimilarity). DDIT3 (inferredBy_MotifSimilarity_n_Orthology).	11	436	APBB2;ATF3;CDKN1A;DDIT3;FOSL2;JUN;KDM6B;KLF4;KLF5;NFKBIZ;STAT3
10kb	ATF3_top3sd	cisbp__M5323	3.11	0.0842	ATF3	*	CREB3 (directAnnotation).	ATF1; ATF2; ATF3; ATF4; ATF5; ATF6; ATF6B; ATF7; BACH2; BATF3; CREB1; CREB3L4; CREB5; CREM; FOS; FOSB; FOSL1; FOSL2; JDP2; JUN; JUNB; JUND; XBP1 (inferredBy_MotifSimilarity). BACH1; CREB3L1; CREB3L2; CREBL2; NFE2; NFE2L1; NFE2L2; NFE2L3; NPDC1 (inferredBy_MotifSimilarity_n_Orthology).	24	1041	APBB2;ATF3;BTG2;CCNL1;CDC42EP1;CLDN4;CXCL16;DUSP1;FAM134B;IER2;JUN;JUND;KDM6B;KLF6;MAFF;MARCKSL1;MEG3;MYC;NAMPT;PPP1R15A;SLC25A25;SOX9;UBA6;ZFP36L1
10kb	ATF3_top3sd	cisbp__M5952	3.72	0.0951	ATF3	*	XBP1 (directAnnotation).	ATF1; ATF2; ATF3; ATF4; ATF6; ATF6B; ATF7; BACH2; BATF3; CREB1; CREB3; CREB3L4; CREB5; CREM; FOS; FOSB; FOSL1; FOSL2; JDP2; JUN; JUNB; JUND (inferredBy_MotifSimilarity). CREB3L1; CREB3L2; CREBL2; NPDC1 (inferredBy_MotifSimilarity_n_Orthology).	34	2358	APBB2;ARL5B;ATF3;BTG2;CCNL1;CDC42EP1;CDKN1A;CLDN4;CXCL16;DUSP1;DUSP5;EGOT;EXT1;FAM134B;FOS;FOSB;IER2;IFRD1;JUN;JUND;KDM6B;KLF6;MAFF;MARCKSL1;MEG3;NAMPT;PNRC1;PPP1R15A;RBM3;RND3;SLC25A25;SOX9;TMCC3;UBA6
10kb	ATF3_top3sd	cisbp__M6230	5.81	0.132	ATF3	*	FOSL2 (directAnnotation).	ATF3; BACH2; BATF; EP300; FOS; FOSB; FOSL1; JDP2; JUN; JUNB; JUND; MYC; NFE2; RCOR1; SMARCC1; STAT3; TCF12; TCF7L2 (inferredBy_MotifSimilarity).	16	360	AHNAK;ATF3;CDKN1A;CLDN4;CSRNP1;DUSP1;DUSP5;FOSB;FOSL2;IFRD1;JUNB;KDM6B;PIM1;SERTAD1;VIM;ZFP36
10kb	ATF3_top3sd	cisbp__M6317	4.48	0.109	ATF3	*	JUNB (directAnnotation).	ATF3; BACH2; BATF; EP300; FOS; FOSB; FOSL1; FOSL2; FOXM1; GATA2; JDP2; JUN; JUND; MEF2A; MYC; NFATC1; NFIC; RELA; SMARCC1; STAT3; TCF12; TCF7L2; TRIM28 (inferredBy_MotifSimilarity).	19	815	AHNAK;ATF3;CDKN1A;CLDN4;CSRNP1;DNAJB1;DUSP1;FOSB;FOSL2;IFRD1;JUNB;KDM6B;NFKBIZ;PIM1;SERTAD1;SOX9;TMCC3;VIM;ZFP36
10kb	ATF3_top3sd	cisbp__M6318	4.99	0.118	ATF3	*	JUND (directAnnotation).	ATF3; BACH2; EP300; FOS; FOSB; FOSL1; FOSL2; JDP2; JUN; JUNB; MEF2A; MYC; NFE2; RCOR1; SMARCC1; STAT3; TCF12; TCF7L2; TRIM28 (inferredBy_MotifSimilarity). BATF (inferredBy_MotifSimilarity_n_Orthology).	29	1857	AHNAK;ANXA2;ATF3;ATP8B1;CDKN1A;CLDN4;CSRNP1;CXCL2;DNAJB1;DUSP1;DUSP5;FOSB;FOSL2;GADD45B;IFRD1;JUNB;KDM6B;KLF10;KLF6;NFKBIZ;PIM1;PLK3;RNF144B;SEMA3C;SERTAD1;TMCC3;VIM;ZFAND5;ZFP36
10kb	ATF3_top3sd	cisbp__M6319	3.86	0.0976	ATF3	*	JUN (directAnnotation).	ATF3; BACH1; BACH2; BATF; BCL3; EP300; FOS; FOSB; FOSL1; FOSL2; GATA2; JDP2; JUNB; JUND; MEF2A; MYC; NFATC1; NFE2; RCOR1; SMARCC1; STAT3; TCF12; TCF7L2 (inferredBy_MotifSimilarity).	9	147	AHNAK;CLDN4;CSRNP1;FOSB;JUNB;KDM6B;PIM1;SERTAD1;ZFP36
10kb	ATF3_top3sd	cisbp__M6467	3.76	0.0959	ATF3	*	SMARCC1 (directAnnotation).	BACH1; BACH2; BATF; BCL3; EP300; FOS; FOSB; FOSL1; FOSL2; JUN; JUNB; JUND; MAF; MAFB; MAFG; MAFK; MEF2A; NFE2; NFE2L1; NFE2L2; NRF1; TCF7L2 (inferredBy_MotifSimilarity). ATF3 (inferredBy_MotifSimilarity_n_Orthology).	11	284	AHNAK;CDC42EP1;CLDN4;CSRNP1;FOSB;JUNB;KDM6B;PIM1;SERTAD1;VIM;ZFP36
10kb	ATF3_top3sd	dbcorrdb__ATF2__ENCSR000BQU_1__m1	4.3	0.105	ATF3	*	ATF2 (directAnnotation).	ATF1; ATF3; ATF4; ATF5; ATF6; ATF6B; ATF7; BATF3; CREB1; CREB3; CREB3L4; CREB5; CREM; FOS; FOSB; FOSL1; FOSL2; JDP2; JUN; JUNB; JUND; XBP1 (inferredBy_MotifSimilarity). CREB3L1; CREB3L2; CREBL2; NPDC1 (inferredBy_MotifSimilarity_n_Orthology).	23	1031	ANXA2;APBB2;ATF3;ATP8B1;BTG2;CDC42EP1;CLDN4;DUSP1;FOSB;JUN;JUND;KDM6B;KLF6;MAFF;MARCKSL1;MEG3;MYC;PPP1R15A;RBM3;SLC25A25;SOX9;ZFP36L1;ZYX
10kb	ATF3_top3sd	dbcorrdb__GATA2__ENCSR000EVW_1__m3	3.6	0.0929	ATF3	*	GATA2 (directAnnotation).	ATF3; BATF; EP300; FOS; FOSB; FOSL1; FOSL2; JUN; JUNB; JUND; MEF2A; MYC; STAT3 (inferredBy_MotifSimilarity).	11	398	AHNAK;ATF3;CDKN1A;CLDN4;DUSP1;FOSL2;IFRD1;KDM6B;PIM1;TMCC3;ZFP36
10kb	ATF3_top3sd	dbcorrdb__JUND__ENCSR000EBZ_1__m2	4.84	0.115	ATF3	*	JUND (directAnnotation).	ATF1; ATF3; FOS; FOSL1; FOSL2; JUN; JUNB; RCOR1; SMARCC1; TCF7L2; ZNF165 (inferredBy_MotifSimilarity).	17	649	AHNAK;ANXA2;ATF3;CDKN1A;DUSP1;FAM134B;FOSL2;GADD45B;IRF1;JUN;JUNB;KDM6B;MAFF;NAMPT;PIM1;VIM;ZFP36
10kb	ATF3_top3sd	elemento__TGACGTCA	3.95	0.0991	ATF3	*		ATF1; ATF2; ATF3; ATF4; ATF5; ATF6; ATF6B; ATF7; BACH2; BATF3; CREB1; CREB3; CREB3L4; CREB5; CREM; FOS; FOSB; FOSL1; FOSL2; JDP2; JUN; JUNB; JUND; XBP1 (inferredBy_MotifSimilarity). BACH1; CREB3L1; CREB3L2; CREBL2; NFE2; NFE2L1; NFE2L2; NFE2L3; NPDC1 (inferredBy_MotifSimilarity_n_Orthology).	25	925	APBB2;ATF3;BTG2;CCNL1;CXCL16;DUSP1;FAM134B;FOS;HPS4;IER2;JUN;JUND;KDM6B;KLF6;MAFF;MEG3;NAMPT;PNRC1;PPP1R15A;RBM3;SLC25A25;SOX9;STAT3;TRIB1;ZFP36L1
10kb	ATF3_top3sd	elemento__TGACTCA	3.07	0.0835	ATF3	*		BACH1; BACH2; EP300; FOS; FOSB; FOSL1; FOSL2; JUN; JUNB; JUND; MAFK; MEF2A; MYC; SMARCC1; STAT3; TCF12; TCF7L2 (inferredBy_MotifSimilarity). ATF3 (inferredBy_MotifSimilarity_n_Orthology).	8	156	AHNAK;CLDN4;CSRNP1;JUNB;KDM6B;PIM1;SERTAD1;ZFP36
10kb	ATF3_top3sd	factorbook__AP1	4.59	0.111	ATF3	*	BATF; FOS; FOSL1; FOSL2; JUN; JUNB; JUND (directAnnotation).	ATF3; BACH2; EP300; FOSB; GATA2; JDP2; MEF2C; MYC; RCOR1; SMARCA4; SMARCC1; STAT3; TCF7L2 (inferredBy_MotifSimilarity).	20	946	ADAMTS1;AHNAK;ANXA2;ATF3;CDKN1A;CLDN4;CSRNP1;DNAJB1;DUSP1;DUSP5;FOSL2;IFRD1;JUNB;KDM6B;PIM1;RNF144B;SERTAD1;TMCC3;VIM;ZFP36
10kb	ATF3_top3sd	flyfactorsurvey__kay_Jra_SANGER_5_FBgn0001291	4.77	0.114	ATF3	*	JUN; JUNB; JUND (inferredBy_Orthology).	ATF3; BACH2; EP300; FOS; FOSB; FOSL1; FOSL2; JDP2; MEF2C; MYC; NFE2; RCOR1; TCF7L2; TRIM28 (inferredBy_MotifSimilarity). BATF (inferredBy_MotifSimilarity_n_Orthology).	22	1022	AHNAK;ATF3;CDKN1A;CLDN4;CSRNP1;DNAJB1;DUSP1;DUSP5;EXT1;FOSL2;IFRD1;JUNB;KDM6B;KLF10;KLF6;PIM1;RNF144B;SEMA3C;SERTAD1;VIM;ZFAND5;ZFP36
10kb	ATF3_top3sd	hocomoco__ATF3_MOUSE.H11MO.0.A	3.5	0.0912	ATF3	**	ATF3 (inferredBy_Orthology).	BACH1; BACH2; BATF; BCL3; EP300; FOS; FOSB; FOSL1; FOSL2; GATA2; JDP2; JUN; JUNB; JUND; MAF; MAFB; MAFG; MAFK; MEF2A; MYC; NFATC1; NFE2; NFE2L1; NFE2L2; NRF1; RCOR1; SMARCB1; SMARCC1; STAT3; TCF12; TCF7L2 (inferredBy_MotifSimilarity).	11	353	AHNAK;ATF3;CLDN4;CSRNP1;FOSB;JUNB;KDM6B;PIM1;SERTAD1;VIM;ZFP36
10kb	ATF3_top3sd	hocomoco__FOS_HUMAN.H11MO.0.A	4.45	0.108	ATF3	*	FOS (directAnnotation).	ATF3; BACH2; BATF; BCL3; FOSB; FOSL1; FOSL2; GATA2; JDP2; JUN; JUNB; JUND; MYC; SMARCC1; TCF7L2 (inferredBy_MotifSimilarity).	10	145	AHNAK;CLDN4;CSRNP1;FOSB;JUNB;KDM6B;PIM1;SERTAD1;VIM;ZFP36
10kb	ATF3_top3sd	hocomoco__FOS_MOUSE.H11MO.0.A	5.41	0.125	ATF3	*	FOS (inferredBy_Orthology).	ATF3; BACH2; BATF; EP300; FOSB; FOSL1; FOSL2; JDP2; JUN; JUNB; JUND; MEF2A; MYC; RCOR1; SMARCC1; STAT3; TCF12; TCF7L2; TRIM28 (inferredBy_MotifSimilarity).	14	282	AHNAK;ATF3;CLDN4;CSRNP1;DUSP5;FOSL2;IFRD1;JUNB;KDM6B;KLF6;PIM1;SERTAD1;VIM;ZFP36
10kb	ATF3_top3sd	hocomoco__FOSB_HUMAN.H11MO.0.A	4.52	0.109	ATF3	*	FOSB (directAnnotation).	ATF3; BACH1; BACH2; BATF; BCL3; EP300; FOS; FOSL1; FOSL2; GATA2; JDP2; JUN; JUNB; JUND; MEF2A; MYC; NFATC1; NFE2; RCOR1; SMARCC1; STAT3; TCF12; TCF7L2 (inferredBy_MotifSimilarity).	17	704	AHNAK;ATF3;CLDN1;CLDN4;CSRNP1;DUSP1;FOSB;IER3;IFRD1;JUNB;KDM6B;PIM1;PLK3;SERTAD1;TMCC3;VIM;ZFP36
10kb	ATF3_top3sd	hocomoco__FOSB_MOUSE.H11MO.0.A	4.67	0.112	ATF3	*	FOSB (inferredBy_Orthology).	ATF3; BACH1; BACH2; BATF; BCL3; EP300; FOS; FOSL1; FOSL2; GATA2; JDP2; JUN; JUNB; JUND; MEF2A; MYC; NFATC1; NFE2; SMARCC1; STAT3; TCF12; TCF7L2 (inferredBy_MotifSimilarity).	14	444	AHNAK;ATF3;CLDN4;CSRNP1;DUSP1;FOSB;IFRD1;JUNB;KDM6B;PIM1;SERTAD1;TMCC3;VIM;ZFP36
10kb	ATF3_top3sd	hocomoco__FOSL1_HUMAN.H11MO.0.A	5.03	0.118	ATF3	*	FOSL1 (directAnnotation).	ATF3; BACH2; BATF; EP300; FOS; FOSB; FOSL2; JDP2; JUN; JUNB; JUND; MYC; RCOR1; SMARCC1; STAT3; TCF12; TCF7L2; TRIM28 (inferredBy_MotifSimilarity).	14	346	AHNAK;ATF3;CLDN4;CSRNP1;DUSP1;DUSP5;FOSL2;IFRD1;JUNB;KDM6B;PIM1;SERTAD1;VIM;ZFP36
10kb	ATF3_top3sd	hocomoco__FOSL2_HUMAN.H11MO.0.A	5.27	0.123	ATF3	*	FOSL2 (directAnnotation).	ATF3; BATF; EP300; FOS; FOSB; FOSL1; JDP2; JUN; JUNB; JUND; MYC; RCOR1; SMARCC1; STAT3; TCF12; TCF7L2; TRIM28 (inferredBy_MotifSimilarity).	16	432	AHNAK;ATF3;CDKN1A;CLDN4;CSRNP1;DUSP1;DUSP5;FOSL2;IFRD1;JUNB;KDM6B;KLF6;PIM1;SERTAD1;VIM;ZFP36
10kb	ATF3_top3sd	hocomoco__FOSL2_MOUSE.H11MO.0.A	5.17	0.121	ATF3	*	FOSL2 (inferredBy_Orthology).	ATF3; BACH2; BATF; EP300; FOS; FOSB; FOSL1; JDP2; JUN; JUNB; JUND; MEF2A; MYC; NFE2; RCOR1; SMARCB1; SMARCC1; TCF12; TCF7L2; TRIM28 (inferredBy_MotifSimilarity).	13	260	AHNAK;ATF3;CLDN4;CSRNP1;FOSB;FOSL2;IFRD1;JUNB;KDM6B;PIM1;SERTAD1;VIM;ZFP36
10kb	ATF3_top3sd	hocomoco__JUN_HUMAN.H11MO.0.A	4.66	0.112	ATF3	*	JUN (directAnnotation).	ATF3; BACH2; BATF; EP300; FOS; FOSB; FOSL1; FOSL2; GATA2; JDP2; JUNB; JUND; MEF2A; MYC; NFE2; RCOR1; SMARCC1; STAT3; TCF12; TCF7L2; TRIM28 (inferredBy_MotifSimilarity).	27	1644	AHNAK;ANXA2;ATF3;ATP8B1;CDKN1A;CLDN4;CSRNP1;DNAJB1;DUSP1;DUSP5;FOSB;FOSL2;GADD45B;IFRD1;JUNB;KDM6B;KLF10;KLF6;NFKBIZ;PIM1;PLK3;RNF144B;SEMA3C;SERTAD1;TMCC3;VIM;ZFP36
10kb	ATF3_top3sd	hocomoco__JUN_MOUSE.H11MO.0.A	4.77	0.114	ATF3	*	JUN (inferredBy_Orthology).	ATF3; BACH2; BATF; EP300; FOS; FOSB; FOSL1; FOSL2; JDP2; JUNB; JUND; MEF2A; MYC; SMARCA4; SMARCC1; TCF12; TCF7L2 (inferredBy_MotifSimilarity).	15	467	AHNAK;ATF3;CLDN1;CLDN4;CSRNP1;DUSP1;FOSB;FOSL2;IFRD1;JUNB;KDM6B;PIM1;SERTAD1;VIM;ZFP36
10kb	ATF3_top3sd	hocomoco__JUNB_HUMAN.H11MO.0.A	4.22	0.104	ATF3	*	JUNB (directAnnotation).	ATF3; BACH1; BACH2; BCL3; EP300; FOS; FOSB; FOSL1; FOSL2; GATA2; JUN; JUND; MAF; MAFB; MAFG; MAFK; MEF2A; MYC; NFE2; NFE2L1; NFE2L2; NRF1; RCOR1; SMARCC1; TCF12; TCF7L2; TRIM28 (inferredBy_MotifSimilarity). BATF (inferredBy_MotifSimilarity_n_Orthology).	18	881	AHNAK;ATF3;CDC42EP1;CDKN1A;CLDN4;CSRNP1;DNAJB1;FOSB;FOSL2;IER3;IFRD1;JUNB;KDM6B;NFKBIZ;PIM1;TMCC3;VIM;ZFP36
10kb	ATF3_top3sd	hocomoco__JUNB_MOUSE.H11MO.0.A	3.83	0.0971	ATF3	*	JUNB (inferredBy_Orthology).	ATF3; BACH2; BATF; BCL3; EP300; FOS; FOSB; FOSL1; FOSL2; GATA2; JDP2; JUN; JUND; MEF2A; MYC; NFATC1; RCOR1; SMARCC1; STAT3; TCF12; TCF7L2 (inferredBy_MotifSimilarity).	24	1472	AHNAK;ANXA2;ATF3;ATP8B1;CLDN1;CLDN4;CSRNP1;DNAJB1;DUSP1;FOSB;FOSL2;IER3;IFRD1;JUNB;KDM6B;NFKBIZ;PIM1;PLK3;RNF144B;SERTAD1;TMCC3;VIM;ZFAND5;ZFP36
10kb	ATF3_top3sd	hocomoco__JUND_HUMAN.H11MO.0.A	5.09	0.12	ATF3	*	JUND (directAnnotation).	ATF3; BACH2; BATF; EP300; FOS; FOSB; FOSL1; FOSL2; JDP2; JUN; JUNB; MEF2A; MYC; NFE2; RCOR1; SMARCC1; TCF12; TCF7L2; TRIM28 (inferredBy_MotifSimilarity).	12	212	AHNAK;CLDN4;CSRNP1;FOSB;FOSL2;IFRD1;JUNB;KDM6B;PIM1;SERTAD1;VIM;ZFP36
10kb	ATF3_top3sd	hocomoco__JUND_MOUSE.H11MO.0.A	5.38	0.125	ATF3	*	JUND (inferredBy_Orthology).	ATF3; BACH2; BATF; EP300; FOS; FOSB; FOSL1; FOSL2; JDP2; JUN; JUNB; MYC; RCOR1; SMARCA4; SMARCC1; STAT3; TCF12; TCF7L2 (inferredBy_MotifSimilarity).	16	463	AHNAK;ATF3;CDKN1A;CLDN4;CSRNP1;DUSP1;DUSP5;FOSB;FOSL2;IFRD1;JUNB;KDM6B;PIM1;SERTAD1;VIM;ZFP36
10kb	ATF3_top3sd	homer__ATGACGTCATCC_c-Jun-CRE	4.21	0.104	ATF3	*		ATF1; ATF2; ATF3; ATF4; ATF6; ATF6B; ATF7; BACH2; BATF3; CREB1; CREB3; CREB3L4; CREB5; CREM; FOS; FOSB; FOSL1; FOSL2; JDP2; JUN; JUNB; JUND; XBP1 (inferredBy_MotifSimilarity). BACH1; CREB3L1; CREB3L2; CREBL2; NFE2; NFE2L1; NFE2L2; NFE2L3; NPDC1 (inferredBy_MotifSimilarity_n_Orthology).	22	969	ADAMTS1;APBB2;ATF3;ATP8B1;BTG2;CDC42EP1;CLDN4;DSC2;DUSP1;FOS;JUN;JUND;KDM6B;KLF6;MAFF;MARCKSL1;MEG3;PMAIP1;RBM3;SOX9;ZFP36L1;ZYX
10kb	ATF3_top3sd	homer__ATGACTCATC_AP-1	4.23	0.104	ATF3	*	JUN (inferredBy_Orthology).	ARID3A; ATF3; BACH1; BACH2; BATF; EP300; FOS; FOSB; FOSL1; FOSL2; FOXM1; JDP2; JUNB; JUND; MAF; MAFB; MAFG; MAFK; MEF2A; MEF2C; MYC; NFE2; NFE2L1; NFE2L2; NRF1; RCOR1; SMARCC1; STAT3; TCF12; TCF7L2; TRIM28 (inferredBy_MotifSimilarity).	22	1351	AHNAK;ANXA2;ATF3;CDKN1A;CLDN4;CSRNP1;CXCL2;DNAJB1;DUSP1;DUSP5;FOSL2;IFRD1;JUNB;KDM6B;KLF6;NFKBIZ;PIM1;RNF144B;SERTAD1;VIM;ZFAND5;ZFP36
10kb	ATF3_top3sd	homer__DATGASTCATHN_Atf3	4.96	0.117	ATF3	**	ATF3 (directAnnotation).	ARID3A; BATF; CEBPB; EP300; FOS; FOSB; FOSL1; FOSL2; FOXM1; GATA2; JDP2; JUN; JUNB; JUND; MEF2A; MEF2C; MYC; NFIC; RCOR1; SMARCA4; SMARCB1; SMARCC1; STAT3; TCF12; TCF7L2; TRIM28 (inferredBy_MotifSimilarity).	17	601	AHNAK;ATF3;CDKN1A;CLDN4;CSRNP1;DNAJB1;DUSP1;DUSP5;FOSL2;IFRD1;JUNB;KDM6B;PIM1;RNF144B;SERTAD1;VIM;ZFP36
10kb	ATF3_top3sd	homer__GATGACTCATCN_Jun-AP1	5.09	0.12	ATF3	*	JUN (directAnnotation).	ATF3; BATF; EP300; FOS; FOSB; FOSL1; FOSL2; GATA2; JDP2; JUNB; JUND; MEF2A; MEF2C; MYC; NFE2; RCOR1; SMARCC1; STAT3; TCF12; TCF7L2; TRIM28 (inferredBy_MotifSimilarity).	15	344	AHNAK;ATF3;CDKN1A;CLDN4;CSRNP1;DUSP1;DUSP5;FOSL2;IFRD1;JUNB;KDM6B;PIM1;SERTAD1;VIM;ZFP36
10kb	ATF3_top3sd	homer__NNATGASTCATH_Fra1	3.98	0.0997	ATF3	*		ATF3; BATF; CEBPB; EP300; FOS; FOSB; FOSL1; FOSL2; JDP2; JUN; JUNB; JUND; MEF2A; MEF2C; MYC; NFE2; RCOR1; SMARCC1; STAT3; TCF12; TCF7L2; TRIM28 (inferredBy_MotifSimilarity).	18	746	AHNAK;ATF3;CDKN1A;CLDN4;CSRNP1;DNAJB1;DUSP1;FOSB;FOSL2;IFRD1;JUNB;KDM6B;PIM1;RNF144B;SERTAD1;TMCC3;VIM;ZFP36
10kb	ATF3_top3sd	jaspar__MA0476.1	5.07	0.119	ATF3	*	FOS (directAnnotation).	ATF3; BATF; EP300; FOSB; FOSL1; FOSL2; GATA2; JUN; JUNB; JUND; MEF2C; MYC; RCOR1; STAT3; TRIM28 (inferredBy_MotifSimilarity). JDP2 (inferredBy_MotifSimilarity_n_Orthology).	17	428	AHNAK;ANXA2;ATF3;CDKN1A;CLDN4;CSRNP1;DUSP1;DUSP5;FOSL2;IFRD1;JUNB;KDM6B;PIM1;SERTAD1;VIM;ZFAND5;ZFP36
10kb	ATF3_top3sd	jaspar__MA0477.1	4.47	0.108	ATF3	*	FOSL1 (directAnnotation).	ATF3; EP300; FOS; FOSB; FOSL2; JDP2; JUN; JUNB; JUND; SMARCC1 (inferredBy_MotifSimilarity). BATF (inferredBy_MotifSimilarity_n_Orthology).	30	2081	ADAMTS1;AHNAK;ANXA2;APBB2;ATF3;ATP8B1;CDC42EP1;CDKN1A;CLDN4;CSRNP1;DDIT3;DUSP1;DUSP5;FOSL2;GADD45B;IFRD1;IRF1;JUNB;KDM6B;KLF10;KLF6;PIM1;PLK3;RNF144B;SEMA3C;SERTAD1;SLC25A25;VIM;ZFAND5;ZFP36
10kb	ATF3_top3sd	jaspar__MA0478.1	5.05	0.119	ATF3	*	FOSL2 (directAnnotation).	ATF3; BATF; EP300; FOS; FOSB; FOSL1; JDP2; JUN; JUNB; JUND; MYC; RCOR1; SMARCC1; TCF7L2 (inferredBy_MotifSimilarity). MAFK (inferredBy_MotifSimilarity_n_Orthology).	19	764	AHNAK;ANXA2;ATF3;CDKN1A;CLDN4;CSRNP1;DUSP1;DUSP5;FOSL2;IFRD1;JUNB;KDM6B;KLF6;PIM1;PLK3;RNF144B;SERTAD1;VIM;ZFP36
10kb	ATF3_top3sd	jaspar__MA0489.1	3.05	0.0831	ATF3	*	JUN (directAnnotation).	ATF3; BATF; EP300; FOS; FOSB; FOSL1; FOSL2; GATA2; JDP2; JUNB; JUND; MEF2A; MEF2C; MYC; NFATC1; SMARCC1; STAT3; TRIM28 (inferredBy_MotifSimilarity).	14	673	ADAMTS1;AHNAK;ATF3;CDKN1A;CLDN4;DUSP1;DUSP5;FOSL2;IFRD1;JUNB;KDM6B;KLF6;PIM1;RNF144B
10kb	ATF3_top3sd	jaspar__MA0490.1	4.75	0.113	ATF3	*	JUNB (directAnnotation).	ATF3; BATF; EP300; FOS; FOSB; FOSL1; FOSL2; JDP2; JUN; JUND; MEF2C; MYC; NFE2; RCOR1; SMARCC1; TCF7L2; TRIM28 (inferredBy_MotifSimilarity).	13	310	AHNAK;CDKN1A;CLDN4;CSRNP1;DUSP1;DUSP5;FOSL2;IFRD1;JUNB;KDM6B;PIM1;VIM;ZFP36
10kb	ATF3_top3sd	jaspar__MA0491.1	4.79	0.114	ATF3	*	JUND (directAnnotation).	ATF3; EP300; FOS; FOSB; FOSL1; FOSL2; JDP2; JUN; JUNB; MEF2C; MYC; NFE2; RCOR1; SMARCC1; STAT3; TCF12; TCF7L2; TRIM28 (inferredBy_MotifSimilarity). BATF (inferredBy_MotifSimilarity_n_Orthology).	18	696	AHNAK;ATF3;ATP8B1;CDKN1A;CLDN4;CSRNP1;DUSP1;DUSP5;FOSL2;IFRD1;JUNB;KDM6B;KLF6;PIM1;PLK3;VIM;ZFAND5;ZFP36
10kb	ATF3_top3sd	scertf__spivak.GCN4	4.09	0.102	ATF3	*		ATF3; BACH1; BACH2; BATF; BCL3; FOS; FOSB; FOSL1; FOSL2; GATA2; JDP2; JUN; JUNB; JUND; MEF2C; MYC; NFATC1; NFE2; STAT3; TCF12; TCF7L2; TRIM28 (inferredBy_MotifSimilarity).	17	753	AHNAK;ATF3;ATP8B1;CLDN4;CSRNP1;DDIT3;DUSP5;FOSL2;IFRD1;JUNB;KDM6B;KLF4;KLF6;PIM1;SERTAD1;VIM;ZFP36
10kb	ATF3_top3sd	swissregulon__hs__BACH2.p2	4.56	0.11	ATF3	*	BACH2 (directAnnotation).	ATF3; BACH1; BATF; FOS; FOSB; FOSL1; FOSL2; JDP2; JUN; JUNB; JUND; MYC; NFE2; RCOR1; SMARCB1; SMARCC1; TCF7L2 (inferredBy_MotifSimilarity). MAFK (inferredBy_MotifSimilarity_n_Orthology).	30	1955	AHNAK;ANXA2;APBB2;ATF3;ATP8B1;CDKN1A;CLDN1;CLDN4;CSRNP1;DNAJB1;DSC2;DUSP1;DUSP5;FOSB;FOSL2;GADD45B;IFRD1;IRF1;JUNB;KDM6B;KLF6;PIM1;PLK3;RND3;RNF144B;SERTAD1;TMCC3;TRIB1;VIM;ZFP36
10kb	ATF3_top3sd	swissregulon__hs__FOS_FOS_B_L1__JUN_B_D_.p2	5.47	0.126	ATF3	*	FOS; FOSB; FOSL1; JUNB; JUND (directAnnotation).	ATF3; BACH2; BATF; FOSL2; JDP2; JUN; RCOR1; SMARCC1 (inferredBy_MotifSimilarity).	22	857	AHNAK;ANXA2;ATF3;ATP8B1;CDKN1A;CLDN1;CLDN4;CSRNP1;DDIT3;DUSP1;FOSL2;GADD45B;IFRD1;JUNB;KDM6B;KLF10;MARCKSL1;PIM1;SERTAD1;TMCC3;VIM;ZFP36
10kb	ATF3_top3sd	swissregulon__sacCer__GCN4	4.79	0.114	ATF3	*		ATF3; BACH1; BACH2; BATF; BCL3; FOS; FOSB; FOSL1; FOSL2; GATA2; JDP2; JUN; JUNB; JUND; MYC; NFATC1; NFE2; STAT3; TCF12; TCF7L2; TRIM28 (inferredBy_MotifSimilarity).	16	464	AHNAK;ATF3;ATP8B1;CLDN4;CSRNP1;DDIT3;DUSP5;FOSL2;IFRD1;JUNB;KDM6B;KLF4;KLF6;PIM1;SERTAD1;VIM
10kb	ATF3_top3sd	taipale__CREB3_full_NNRTGACGTCAYCN	3.12	0.0844	ATF3	*	CREB3 (directAnnotation).	ATF1; ATF2; ATF3; ATF4; ATF5; ATF6; ATF6B; ATF7; BACH2; BATF3; CREB1; CREB3L4; CREB5; CREM; FOS; FOSB; FOSL1; FOSL2; JDP2; JUN; JUNB; JUND; XBP1 (inferredBy_MotifSimilarity). BACH1; CREB3L1; CREB3L2; CREBL2; NFE2; NFE2L1; NFE2L2; NFE2L3; NPDC1 (inferredBy_MotifSimilarity_n_Orthology).	23	973	APBB2;ATF3;BTG2;CCNL1;CDC42EP1;CLDN4;CXCL16;DUSP1;FAM134B;IER2;JUN;JUND;KDM6B;KLF6;MAFF;MARCKSL1;MEG3;NAMPT;PPP1R15A;SLC25A25;SOX9;UBA6;ZFP36L1
10kb	ATF3_top3sd	taipale__XBP1_DBD_GATGACGTCATC	3.5	0.0911	ATF3	*	XBP1 (directAnnotation).	ATF1; ATF2; ATF3; ATF4; ATF6; ATF6B; ATF7; BACH2; BATF3; CREB1; CREB3; CREB3L4; CREB5; CREM; FOS; FOSB; FOSL1; FOSL2; JDP2; JUN; JUNB; JUND (inferredBy_MotifSimilarity). CREB3L1; CREB3L2; CREBL2; NPDC1 (inferredBy_MotifSimilarity_n_Orthology).	33	2136	APBB2;ARL5B;ATF3;BTG2;CCNL1;CDC42EP1;CDKN1A;CLDN4;CXCL16;CYR61;DUSP1;DUSP5;EGOT;EXT1;FAM134B;FOS;FOSB;IER2;IFRD1;JUN;JUND;KDM6B;KLF6;MAFF;MEG3;NAMPT;PNRC1;PPP1R15A;RND3;SLC25A25;SOX9;TMCC3;UBA6
10kb	ATF3_top3sd	taipale_cyt_meth__ATF4_GGATGACGTCATCC_eDBD	3.2	0.0858	ATF3	*	ATF4 (directAnnotation).	ATF1; ATF2; ATF3; ATF6; ATF6B; ATF7; BATF3; CREB1; CREB3; CREB3L4; CREB5; CREM; FOS; FOSB; FOSL1; FOSL2; JDP2; JUN; JUNB; JUND; XBP1 (inferredBy_MotifSimilarity). CREB3L1; CREB3L2; CREBL2; NPDC1 (inferredBy_MotifSimilarity_n_Orthology).	21	1051	APBB2;ATF3;BTG2;CCNL1;CDC42EP1;CLDN4;CXCL16;DUSP1;FAM134B;FOS;FOSB;IER2;JUND;KDM6B;KLF6;MAFF;MEG3;NAMPT;PNRC1;PPP1R15A;SLC25A25
10kb	ATF3_top3sd	taipale_cyt_meth__ATF4_GGATGATGTCATCC_eDBD_meth	3.17	0.0852	ATF3	*	ATF4 (directAnnotation).	ATF2; ATF3; ATF6; ATF6B; ATF7; BATF3; CREB3; CREB3L4; CREB5; FOS; FOSB; FOSL1; FOSL2; JDP2; JUN; JUNB; JUND; XBP1 (inferredBy_MotifSimilarity).	10	337	APBB2;ATF3;CDC42EP1;DSC2;FOS;KDM6B;KLF6;MEG3;PMAIP1;SBSPON
10kb	ATF3_top3sd	taipale_cyt_meth__JDP2_GATGASTCATC_eDBD	3.3	0.0875	ATF3	*	JDP2 (directAnnotation).	ATF3; BACH1; BACH2; FOS; FOSB; FOSL1; FOSL2; JUN; JUNB; JUND; MEF2C; NFE2 (inferredBy_MotifSimilarity). BATF (inferredBy_MotifSimilarity_n_Orthology).	21	1416	AHNAK;ANXA2;ATF3;CDKN1A;CSRNP1;DDIT3;DUSP5;FOSL2;IFRD1;JUNB;KLF4;KLF6;NUAK2;PIM1;PLK3;RND3;SEMA3C;SERTAD1;SH3GLB2;TMCC3;VIM
10kb	ATF3_top3sd	taipale_cyt_meth__JDP2_NRTGASTCAYN_FL	4.37	0.107	ATF3	*	JDP2 (directAnnotation).	ATF3; BACH1; BACH2; FOS; FOSB; FOSL1; FOSL2; JUN; JUNB; JUND; MEF2C; NFE2; RCOR1; SIN3A (inferredBy_MotifSimilarity). BATF (inferredBy_MotifSimilarity_n_Orthology).	15	560	AHNAK;CDKN1A;CSRNP1;DUSP5;FOSB;FOSL2;GADD45B;IFRD1;JUNB;KLF6;PIM1;PLK3;SEMA3C;SERTAD1;VIM
10kb	ATF3_top3sd	taipale_cyt_meth__JDP2_NRTGASTCAYN_FL_meth	5.01	0.118	ATF3	*	JDP2 (directAnnotation).	ATF3; BACH1; BACH2; FOS; FOSB; FOSL1; FOSL2; JUN; JUNB; JUND; MEF2C; NFE2 (inferredBy_MotifSimilarity).	29	1804	AHNAK;ATF3;ATP8B1;CDC42EP1;CDKN1A;CLDN1;CLDN4;CSRNP1;DNAJB1;DUSP1;FOSB;FOSL2;GADD45B;IFRD1;JUNB;KDM6B;KLF10;KLF6;NFKBIZ;PIM1;PLK3;RNF144B;SEMA3C;SERTAD1;TMCC3;TRIB1;VIM;ZFAND5;ZFP36
10kb	ATF3_top3sd	taipale_cyt_meth__JUN_NATGACKCATN_FL	4.09	0.102	ATF3	*	JUN (directAnnotation).	ATF3; BACH2; EP300; FOS; FOSB; FOSL1; FOSL2; JDP2; JUNB; JUND; MEF2A; MYC; TCF7L2 (inferredBy_MotifSimilarity). BATF (inferredBy_MotifSimilarity_n_Orthology).	38	3399	AHNAK;ANXA2;APBB1IP;APBB2;ATF3;ATP8B1;BIRC3;CDC42EP1;CDKN1A;CLDN4;CSRNP1;CXCL2;DDIT3;DSC2;DUSP1;DUSP5;FOSB;FOSL2;GADD45B;IER3;IFRD1;JUNB;KDM6B;KLF10;KLF4;KLF6;NFKBIZ;PIM1;PLK3;RND3;RNF144B;SEMA3C;SERTAD1;SOX9;TMCC3;TRIB1;VIM;ZFAND5
10kb	ATF3_top3sd	taipale_cyt_meth__JUNB_NATGASTCAYN_eDBD_meth	3.39	0.0891	ATF3	*	JUNB (directAnnotation).	ATF3; BACH1; BACH2; FOS; FOSB; FOSL1; FOSL2; JDP2; JUN; JUND; MEF2C; NFE2; TRIM28 (inferredBy_MotifSimilarity). BATF (inferredBy_MotifSimilarity_n_Orthology).	16	682	AHNAK;ATF3;CDKN1A;CSRNP1;DUSP5;FOSL2;IFRD1;JUNB;KLF4;KLF6;PIM1;PLK3;RND3;SEMA3C;TMCC3;VIM
10kb	ATF3_top3sd	taipale_cyt_meth__NFE2_NATGASTCATN_eDBD	3.86	0.0975	ATF3	*	NFE2 (directAnnotation).	ATF3; BACH1; BACH2; FOS; FOSL1; FOSL2; JDP2; JUN; JUNB; JUND; MEF2C (inferredBy_MotifSimilarity). FOSB (inferredBy_MotifSimilarity_n_Orthology).	17	773	AHNAK;ATF3;CDKN1A;CSRNP1;DDIT3;DUSP5;FOSL2;IFRD1;JUNB;KLF10;KLF4;KLF6;PIM1;PLK3;SEMA3C;SERTAD1;VIM
10kb	ATF3_top3sd	taipale_cyt_meth__NFE2_NATGASTCATN_eDBD_meth_repr	3.95	0.0991	ATF3	*	NFE2 (directAnnotation).	ATF3; BACH1; BACH2; FOS; FOSL2; JDP2; JUN; JUNB; JUND; MEF2C (inferredBy_MotifSimilarity). FOSB; FOSL1 (inferredBy_MotifSimilarity_n_Orthology).	12	277	AHNAK;ATF3;CSRNP1;DUSP1;DUSP5;FOSL2;IFRD1;JUNB;KLF6;SEMA3C;SERTAD1;VIM
10kb	ATF3_top3sd	transfac_pro__M01586	4.9	0.116	ATF3	*		ATF1; ATF2; ATF3; ATF4; ATF6; ATF6B; ATF7; BATF3; CREB1; CREB3; CREB3L4; CREB5; CREM; FOS; FOSB; FOSL1; FOSL2; JDP2; JUN; JUNB; JUND; MAF; MAFA; MAFF; MAFG; XBP1 (inferredBy_MotifSimilarity). BACH1; BACH2; CREB3L1; CREB3L2; CREBL2; MAFB; NFE2; NFE2L1; NFE2L2; NFE2L3; NPDC1 (inferredBy_MotifSimilarity_n_Orthology).	16	477	APBB2;ATF3;BTG2;CDC42EP1;CLDN4;DUSP1;FOSB;KDM6B;KLF6;MARCKSL1;MEG3;NAMPT;PNRC1;PPP1R15A;RND3;SLC25A25
10kb	ATF3_top3sd	transfac_pro__M03538	3.62	0.0932	ATF3	*	JUN (directAnnotation). FOS (inferredBy_Orthology).	ATF3; BATF; BCL3; EP300; FOSB; FOSL1; FOSL2; GATA2; JUNB; JUND; MEF2A; MYC; TCF12; TCF7L2 (inferredBy_MotifSimilarity).	10	227	AHNAK;CLDN4;CSRNP1;JUNB;KDM6B;PIM1;SERTAD1;TMCC3;VIM;ZFP36
10kb	ATF3_top3sd	transfac_pro__M03866	4.38	0.107	ATF3	*	FOS; JUN (directAnnotation).	ATF3; BATF; BCL3; EP300; FOSB; FOSL1; FOSL2; GATA2; JUNB; JUND; MEF2A; MYC; RCOR1; SMARCC1; TCF12; TCF7L2 (inferredBy_MotifSimilarity).	12	294	AHNAK;ATF3;CLDN4;CSRNP1;FOSB;JUNB;KDM6B;PIM1;SERTAD1;TMCC3;VIM;ZFP36
10kb	ATF3_top3sd	transfac_pro__M03869	3.47	0.0905	ATF3	*	FOSL1 (directAnnotation).	ATF3; BACH2; BATF; BCL3; EP300; FOS; FOSB; FOSL2; GATA2; JUN; JUNB; JUND; MEF2A; MYC; SMARCC1; TCF12; TCF7L2 (inferredBy_MotifSimilarity).	7	129	AHNAK;CLDN4;CSRNP1;FOSB;JUNB;KDM6B;PIM1
10kb	ATF3_top3sd	transfac_pro__M03870	3.8	0.0964	ATF3	*	FOSL2 (directAnnotation).	ATF3; FOS; JDP2; JUN; JUNB; JUND; STAT3 (inferredBy_MotifSimilarity).	18	853	AHNAK;ATF3;CDC42EP1;CLDN4;CSRNP1;DNAJB1;FOSB;FOSL2;GADD45B;IFRD1;JUNB;KDM6B;PIM1;PLK3;SERTAD1;TMCC3;VIM;ZFP36
10kb	ATF3_top3sd	transfac_pro__M04693	5.79	0.132	ATF3	*	FOS (directAnnotation).	ATF3; BACH2; BATF; FOSB; FOSL1; FOSL2; GATA2; JDP2; JUN; JUNB; JUND; MEF2C; NFATC1; NFE2; TCF7L2; TRIM28 (inferredBy_MotifSimilarity).	16	299	AHNAK;ANXA2;ATF3;CSRNP1;DDIT3;DUSP5;FOSL2;IFRD1;JUNB;KDM6B;KLF10;KLF4;PIM1;SERTAD1;VIM;ZFP36
10kb	ATF3_top3sd	transfac_pro__M07414	3.08	0.0837	ATF3	*		ATF3; CEBPA; CEBPB; CEBPD; CEBPE; CEBPG; EP300; HLF; MYC (inferredBy_MotifSimilarity). NFIL3 (inferredBy_MotifSimilarity_n_Orthology).	21	1203	AHNAK;APBB2;ATF3;CDKN1A;DDIT3;DUSP1;EGOT;EXT1;FOSB;FOSL2;IER2;JUN;KDM6B;KLF10;KLF5;MCL1;MTF1;NFKBIA;NFKBIZ;TMCC3;TRIB1
10kb	ATF3_top3sd	transfac_pro__M07600	3.17	0.0852	ATF3	*	FOS (directAnnotation).	JUN; JUNB (inferredBy_MotifSimilarity). ATF3 (inferredBy_MotifSimilarity_n_Orthology).	9	280	AHNAK;CLDN4;FOSB;JUNB;KDM6B;PIM1;TMCC3;VIM;ZFP36
10kb	ATF3_top3sd	transfac_pro__M07670	3.22	0.0861	ATF3	*	ATF6; ATF6B (inferredBy_Orthology).	ATF1; ATF2; ATF3; ATF4; ATF5; ATF7; BACH2; BATF3; CREB1; CREB3; CREB3L4; CREB5; CREM; FOS; FOSB; FOSL1; FOSL2; JDP2; JUN; JUNB; JUND; XBP1 (inferredBy_MotifSimilarity). BACH1; CREB3L1; CREB3L2; CREBL2; NFE2; NFE2L1; NFE2L2; NFE2L3; NPDC1 (inferredBy_MotifSimilarity_n_Orthology).	31	2161	APBB2;ATF3;ATP8B1;BTG2;CCNL1;CDC42EP1;CLDN4;DSC2;DUSP1;FAM134B;FOSB;IER2;IFI27L2;IFRD1;KDM6B;KLF6;MAFF;MARCKSL1;MEG3;MYC;NAMPT;PNRC1;PPP1R15A;RBM3;RND3;SBSPON;SLC25A25;SOX9;TMCC3;UBA6;ZFAND5
10kb	ATF3_top3sd	transfac_pro__M07680	4.17	0.103	ATF3	*	CREB3L1; CREB3L2 (inferredBy_Orthology).	ATF1; ATF2; ATF3; ATF4; ATF6; ATF6B; ATF7; BACH2; BATF3; CREB1; CREB3; CREB3L4; CREB5; CREM; FOS; FOSB; FOSL1; FOSL2; JDP2; JUN; JUNB; JUND; MAF; MAFA; MAFF; MAFG; XBP1 (inferredBy_MotifSimilarity). CREBL2; MAFB; NPDC1 (inferredBy_MotifSimilarity_n_Orthology).	19	688	APBB2;ATF3;BTG2;CCNL1;CDC42EP1;CLDN4;DUSP1;FAM134B;KDM6B;KLF6;MAFF;MARCKSL1;MEG3;NAMPT;PNRC1;PPP1R15A;SLC25A25;SOX9;UBA6
10kb	ATF3_top3sd	transfac_pro__M08920	4.81	0.115	ATF3	*	JUNB (directAnnotation).	ATF3; BACH2; BATF; BCL3; FOS; FOSB; FOSL1; FOSL2; FOXM1; JDP2; JUN; JUND; MEF2A; MEF2C; MYC; NFE2; RCOR1; STAT3; TCF7L2; TRIM28 (inferredBy_MotifSimilarity).	14	319	AHNAK;ATF3;CLDN4;CSRNP1;DUSP5;FOSL2;IFRD1;JUNB;KDM6B;KLF6;PIM1;SERTAD1;VIM;ZFP36
10kb	ATF3_top3sd	transfac_pro__M08923	4.74	0.113	ATF3	*	JUNB (directAnnotation).	ATF3; BACH2; BATF; BCL3; FOS; FOSB; FOSL1; FOSL2; FOXM1; GATA2; JDP2; JUN; JUND; MEF2A; MEF2C; MYC; NFE2; RCOR1; STAT3; TCF7L2; TRIM28 (inferredBy_MotifSimilarity).	14	324	AHNAK;ATF3;CLDN4;CSRNP1;DUSP1;DUSP5;FOSL2;IFRD1;JUNB;KDM6B;KLF6;PIM1;SERTAD1;VIM
10kb	ATF3_top3sd	transfac_pro__M08925	4.52	0.109	ATF3	*	JUNB (directAnnotation).	ATF3; BACH1; BACH2; CEBPB; EP300; FOS; FOSB; FOSL1; FOSL2; JDP2; JUN; JUND; MEF2A; MEF2C; MYC; RCOR1; SMARCC1; STAT3; TCF12; TCF7L2; TRIM28 (inferredBy_MotifSimilarity). BATF (inferredBy_MotifSimilarity_n_Orthology).	13	317	AHNAK;ATF3;CLDN4;CSRNP1;DUSP5;FOSL2;IFRD1;JUNB;KDM6B;KLF6;PIM1;SERTAD1;VIM
10kb	ATF3_top3sd	transfac_pro__M08931	4.84	0.115	ATF3	*	FOSL2 (directAnnotation).	ATF3; BACH2; BATF; BCL3; EP300; FOS; FOSB; FOSL1; FOXM1; GATA2; JDP2; JUN; JUNB; JUND; MEF2A; MEF2C; MYC; NFE2; RCOR1; STAT3; TCF12; TCF7L2; TRIM28 (inferredBy_MotifSimilarity).	15	425	AHNAK;ATF3;CLDN4;CSRNP1;DUSP1;DUSP5;FOSL2;IFRD1;JUNB;KDM6B;KLF6;PIM1;SERTAD1;VIM;ZFP36
10kb	ATF3_top3sd	transfac_pro__M08934	4.49	0.109	ATF3	*	JUND (directAnnotation).	ATF3; BATF; EP300; FOS; FOSB; FOSL1; FOSL2; JDP2; JUN; JUNB; MEF2A; MYC; NFATC1; STAT3; TCF12; TCF7L2; TRIM28 (inferredBy_MotifSimilarity).	24	1304	AHNAK;ATF3;CDKN1A;CLDN4;CSRNP1;DDIT3;DUSP1;DUSP5;FOSB;FOSL2;GADD45B;IFRD1;JUNB;KDM6B;KLF6;PIM1;RND3;RNF144B;SEMA3C;SERTAD1;TMCC3;VIM;ZFAND5;ZFP36
10kb	ATF3_top3sd	transfac_pro__M08936	4.18	0.103	ATF3	*	FOSB (directAnnotation).	ATF3; BACH2; BCL3; EP300; FOS; FOSL1; FOSL2; GATA2; JDP2; JUN; JUNB; JUND; MEF2A; MYC; RCOR1; STAT3; TCF12; TCF7L2; TRIM28 (inferredBy_MotifSimilarity). BATF (inferredBy_MotifSimilarity_n_Orthology).	21	1041	AHNAK;ATF3;ATP8B1;CLDN4;CSRNP1;DUSP1;DUSP5;FOSB;FOSL2;GADD45B;IFRD1;JUNB;KDM6B;KLF6;PIM1;RNF144B;SEMA3C;SERTAD1;TMCC3;VIM;ZFP36
10kb	ATF3_top3sd	transfac_pro__M08940	5.26	0.123	ATF3	*	FOSL2 (directAnnotation).	ATF3; BACH2; BATF; EP300; FOS; FOSB; FOSL1; JDP2; JUN; JUNB; JUND; MEF2A; MYC; RCOR1; SMARCC1; TCF12; TCF7L2; TRIM28 (inferredBy_MotifSimilarity).	16	357	AHNAK;ATF3;CLDN4;CSRNP1;DUSP1;DUSP5;FOSB;FOSL2;IFRD1;JUNB;KDM6B;KLF6;PIM1;SERTAD1;VIM;ZFP36
10kb	ATF3_top3sd	transfac_pro__M08942	5.12	0.12	ATF3	*	JUN (directAnnotation).	ATF3; BACH2; BCL3; EP300; FOS; FOSB; FOSL1; FOSL2; GATA2; JDP2; JUNB; JUND; MEF2A; MYC; NFE2; RCOR1; STAT3; TCF12; TCF7L2; TRIM28 (inferredBy_MotifSimilarity). BATF (inferredBy_MotifSimilarity_n_Orthology).	17	475	AHNAK;ATF3;CLDN4;CSRNP1;DUSP1;DUSP5;FOSB;FOSL2;GADD45B;IFRD1;JUNB;KDM6B;KLF6;PIM1;SERTAD1;VIM;ZFP36
10kb	ATF3_top3sd	transfac_pro__M09580	3.84	0.0972	ATF3	*		ATF1; ATF2; ATF3; ATF4; ATF5; ATF6; ATF7; BATF3; CREB1; CREB3; CREB3L4; CREB5; CREM; FOSL2; JDP2; JUND; MAFA; MAFF; MAFG; XBP1 (inferredBy_MotifSimilarity). ATF6B; CREB3L1; CREB3L2; MAFB (inferredBy_MotifSimilarity_n_Orthology).	32	1657	APBB2;ARL5B;ATF3;BTG2;CCNL1;CXCL16;DUSP1;EGR1;FAM134B;FOS;FOSB;FOSL2;HPS4;IER2;JUN;JUND;MAFF;MEG3;NAMPT;PMAIP1;PNRC1;PPP1R15A;RBM3;SLC25A25;SOX9;STAT3;THBS1;TMCC3;TRIB1;UBA6;ZFAND5;ZFP36
10kb	ATF3_top3sd	transfac_public__M00490	4.84	0.115	ATF3	*	BACH2 (directAnnotation).	ATF3; FOS; FOSB; FOSL1; FOSL2; JDP2; JUN; JUNB; JUND; NFE2 (inferredBy_MotifSimilarity).	13	245	AHNAK;ATF3;CLDN4;CSRNP1;FOSB;GADD45B;IFRD1;JUNB;KDM6B;PIM1;SERTAD1;VIM;ZFP36
10kb	ATF3_top3sd	yetfasco__YEL009C_1363	3.77	0.096	ATF3	*		ARID3A; ATF3; BACH1; BACH2; BATF; CEBPB; EP300; FOS; FOSB; FOSL1; FOSL2; JDP2; JUN; JUNB; JUND; MAF; MAFK; MEF2A; MYC; NFATC1; NFE2; NFE2L2; SMARCC1; STAT3; TCF12; TCF7L2 (inferredBy_MotifSimilarity).	29	2188	AHNAK;ANXA2;ATF3;ATP8B1;CDC42EP1;CDKN1A;CLDN1;CLDN4;CSRNP1;CXCL2;DDIT3;DUSP1;DUSP5;FOSL2;GADD45B;IFRD1;JUNB;KDM6B;KLF10;KLF6;NFKBIZ;PIM1;PLK3;RNF144B;SERTAD1;TMCC3;VIM;ZFAND5;ZFP36
10kb	ATF3_top3sd	yetfasco__YER064C_2094	3.54	0.0919	ATF3	*		ATF3; BACH2; BCL3; EP300; FOS; FOSB; FOSL1; FOSL2; JDP2; JUN; JUNB; JUND; MEF2A; MYC; NFE2; RCOR1; SMARCC1; TCF7L2; TRIM28 (inferredBy_MotifSimilarity). BATF (inferredBy_MotifSimilarity_n_Orthology).	32	2379	AHNAK;ANXA2;APBB2;ATF3;ATP8B1;CDC42EP1;CDKN1A;CLDN4;CSRNP1;DSC2;DUSP5;EGOT;FOSL2;GADD45B;IFRD1;IRF1;JUNB;KDM6B;KLF4;KLF6;MMP7;MYADM;PIM1;PLK3;RNF144B;SEMA3C;SERTAD1;TMCC3;TRIB1;VIM;ZFAND5;ZFP36
10kb	ATF3_top3sd	yetfasco__YIL056W_2091	4.59	0.111	ATF3	*		ATF3; BACH2; BATF; FOS; FOSB; FOSL1; FOSL2; JDP2; JUN; JUNB; JUND; MYC; SMARCC1; TCF7L2; TRIM28 (inferredBy_MotifSimilarity).	12	244	AHNAK;ATF3;CLDN4;CSRNP1;FOSL2;IFRD1;JUNB;KDM6B;PIM1;SERTAD1;VIM;ZFP36
10kb	ATF3_top10perTarget	cisbp__M0273	3.65	0.0704	ATF3	*		ATF1; ATF2; ATF3; ATF4; ATF5; ATF6; ATF6B; ATF7; BATF3; CREB1; CREB3; CREB3L4; CREB5; CREM; E2F1; FOS; FOSB; FOSL1; FOSL2; JDP2; JUN; JUNB; JUND; MAF; MAFA; MAFF; MAFG; XBP1 (inferredBy_MotifSimilarity). CREB3L1; CREB3L2; MAFB; NPDC1 (inferredBy_MotifSimilarity_n_Orthology).	28	1082	ABHD11;APBB2;ARID5A;ARIH1;ATF3;BTG2;CDC42EP4;CXCL16;DUSP1;ESYT2;EXT1;FOS;FOSB;FOSL2;HPS4;JUN;KLF6;MAFF;MEG3;NAMPT;NR4A1;PPP1R15A;PTPRS;RAB11FIP4;RBM3;TCF20;TNIP1;ZYX
10kb	ATF3_top10perTarget	cisbp__M0300	4.97	0.0866	ATF3	*	ATF2 (inferredBy_Orthology).	ATF1; ATF3; ATF4; ATF5; ATF6; ATF6B; ATF7; BATF3; CREB1; CREB3; CREB3L4; CREB5; CREM; FOS; FOSB; FOSL1; FOSL2; JDP2; JUN; JUNB; JUND; RFX5; XBP1 (inferredBy_MotifSimilarity). CREB3L1; CREB3L2; CREBL2; NFIL3; NPDC1 (inferredBy_MotifSimilarity_n_Orthology).	26	766	ABHD11;APBB2;ARID5A;ARIH1;ATF3;BAMBI;BTG2;CDC42EP4;DUSP1;ESYT2;FAM53C;FOS;FOSB;JUN;KLF6;MAFF;MEG3;NAMPT;NR4A1;PTPRS;RAB11FIP4;RBM3;SLC25A25;TCF20;ZFP36L1;ZYX
10kb	ATF3_top10perTarget	cisbp__M0309	4.83	0.0849	ATF3	*	ATF7 (inferredBy_Orthology).	ATF1; ATF2; ATF3; ATF4; ATF5; ATF6; ATF6B; BATF3; CREB1; CREB3; CREB3L4; CREB5; CREM; FOS; FOSB; FOSL1; FOSL2; JDP2; JUN; JUNB; JUND; XBP1 (inferredBy_MotifSimilarity). CREB3L1; CREB3L2; CREBL2; NFIL3; NPDC1 (inferredBy_MotifSimilarity_n_Orthology).	24	694	ABHD11;APBB2;ARID5A;ARIH1;ATF3;BTG2;CDC42EP4;DUSP1;ESYT2;FAM53C;FOS;FOSB;HPS4;JUN;KLF11;KLF6;MEG3;NAMPT;NR4A1;PTPRS;RBM3;TCF20;ZFP36L1;ZYX
10kb	ATF3_top10perTarget	cisbp__M4092	3.7	0.0711	ATF3	*		ATF1; ATF2; ATF3; ATF4; ATF6; ATF6B; ATF7; BATF3; CREB1; CREB3; CREB3L4; CREB5; CREM; FOS; FOSB; FOSL1; FOSL2; JDP2; JUN; JUNB; JUND; XBP1 (inferredBy_MotifSimilarity). CREB3L1; CREB3L2; CREBL2; NPDC1 (inferredBy_MotifSimilarity_n_Orthology).	16	470	APBB2;ARIH1;BCL9;BTG2;CDC42EP1;CLDN4;DUSP1;ESYT2;FAM53C;KDM6B;KLF11;KLF6;MAFF;MEG3;PTPRS;SLC25A25
10kb	ATF3_top10perTarget	cisbp__M4557	4.07	0.0755	ATF3	*	JUN (directAnnotation).	ATF1; ATF2; ATF3; ATF4; ATF6; ATF6B; ATF7; BATF3; CREB1; CREB3; CREB3L4; CREB5; FOS; FOSB; FOSL1; FOSL2; JDP2; JUNB; JUND; XBP1 (inferredBy_MotifSimilarity). CREB3L1; CREB3L2; CREBL2; CREM; NPDC1 (inferredBy_MotifSimilarity_n_Orthology).	28	978	APBB2;ARIH1;ARSJ;ATF3;ATP8B1;BCL9;BTG2;CDC42EP1;CDC42EP4;CLDN4;DSC2;DUSP1;ESYT2;EXT1;FAM53C;FOS;HS3ST1;JUN;KDM6B;KLF11;KLF6;MAFF;MEG3;NCK2;PTPRS;RBM3;TCF20;ZFP36L1
10kb	ATF3_top10perTarget	cisbp__M5293	3.36	0.0669	ATF3	*	ATF7 (directAnnotation).	ATF1; ATF2; ATF3; ATF4; ATF6; ATF6B; BATF3; CREB1; CREB3; CREB3L4; CREB5; CREM; FOS; FOSB; FOSL1; FOSL2; JDP2; JUN; JUNB; JUND; XBP1 (inferredBy_MotifSimilarity). CREB3L1; CREB3L2; CREBL2; NPDC1 (inferredBy_MotifSimilarity_n_Orthology).	23	788	APBB2;ARIH1;ATF3;BCL9;BTG2;CDC42EP1;CLDN4;DUSP1;ESYT2;FAM134B;FAM53C;FOSB;IER2;JUN;KDM6B;KLF11;MAFF;MEG3;NAMPT;PPP1R15A;PTPRS;SLC25A25;ZFP36L1
10kb	ATF3_top10perTarget	cisbp__M5302	3.98	0.0744	ATF3	*	BATF3 (directAnnotation).	ATF1; ATF2; ATF3; ATF4; ATF6; ATF6B; ATF7; BACH2; CREB1; CREB3; CREB3L4; CREB5; FOS; FOSB; FOSL1; FOSL2; JDP2; JUN; JUNB; JUND; MAF; MAFA; MAFF; MAFG; XBP1 (inferredBy_MotifSimilarity). CREB3L1; CREB3L2; CREM; NPDC1 (inferredBy_MotifSimilarity_n_Orthology).	15	328	ARIH1;ARSJ;BTG2;CDC42EP1;CLDN4;DUSP1;ESYT2;FAM53C;KDM6B;KLF6;LZTS2;MAFF;MEG3;PPP1R15A;PTPRS
10kb	ATF3_top10perTarget	cisbp__M5588	3.74	0.0716	ATF3	*	JDP2 (directAnnotation).	ATF1; ATF2; ATF3; ATF4; ATF5; ATF6; ATF6B; ATF7; BACH2; BATF3; CREB1; CREB3; CREB3L4; CREB5; CREM; FOS; FOSB; FOSL1; FOSL2; JUN; JUNB; JUND; XBP1 (inferredBy_MotifSimilarity). CREB3L1; CREB3L2; CREBL2; NPDC1 (inferredBy_MotifSimilarity_n_Orthology).	38	1834	ABHD11;APBB2;ARIH1;ARSJ;ATF3;ATP8B1;BCAR1;BCL9;BTG2;CDC42EP1;CDC42EP4;CLDN4;CXCL16;DSC2;DUSP1;ESYT2;FAM134B;FAM53C;FOS;FOSB;HS3ST1;IER2;JUN;KDM6B;KLF11;KLF6;MAFF;MEG3;NAMPT;NCK2;NR4A1;PMAIP1;PPP1R15A;PTPRS;RBM3;SLC25A25;TMCC3;ZFP36L1
10kb	ATF3_top10perTarget	cisbp__M5590	3.6	0.0698	ATF3	*	JDP2 (directAnnotation).	ATF1; ATF2; ATF3; ATF4; ATF5; ATF6; ATF6B; ATF7; BACH2; BATF3; CREB1; CREB3; CREB3L4; CREB5; CREM; FOS; FOSB; FOSL1; FOSL2; JUN; JUNB; JUND; XBP1 (inferredBy_MotifSimilarity). CREB3L1; CREB3L2; CREBL2; NPDC1 (inferredBy_MotifSimilarity_n_Orthology).	32	1304	ABHD11;APBB2;ARIH1;ATF3;BCL9;BTG2;CDC42EP1;CDC42EP4;CLDN4;CXCL16;DSC2;DUSP1;ESYT2;FAM134B;FAM53C;FOS;FOSB;IER2;JUN;KDM6B;KLF11;KLF6;MAFF;MEG3;NAMPT;NCK2;PPP1R15A;PTPRS;RBM3;SLC25A25;TCF20;ZFP36L1
10kb	ATF3_top10perTarget	cisbp__M5998	3.45	0.0679	ATF3	*	CREB5 (inferredBy_Orthology).	ATF1; ATF2; ATF3; ATF4; ATF5; ATF6; ATF6B; ATF7; BATF3; CREB1; CREB3; CREB3L4; CREM; FOS; FOSB; FOSL1; FOSL2; JDP2; JUN; JUNB; JUND; XBP1 (inferredBy_MotifSimilarity). CREB3L1; CREB3L2; CREBL2; NPDC1 (inferredBy_MotifSimilarity_n_Orthology).	45	2246	ABHD11;ANXA2;APBB2;ARIH1;ARSJ;ATF3;BCAR1;BCL9;BTG2;CDC42EP1;CDC42EP4;CHMP1B;CLDN4;CXCL16;DSC2;DUSP1;ESYT2;FAM134B;FAM53C;FOS;FOSB;HNRNPA1L2;HS3ST1;IER2;JUN;KDM6B;KLF11;KLF6;MAFF;MEG3;MYC;NAMPT;NCK2;NRIP1;NUAK2;PPP1R15A;PTPRS;RBM3;RNF144B;SLC25A25;TCF20;TMCC3;TMEM181;ZFP36L1;ZYX
10kb	ATF3_top10perTarget	cisbp__M6039	3.67	0.0707	ATF3	*	JDP2 (inferredBy_Orthology).	ATF1; ATF2; ATF3; ATF4; ATF5; ATF6; ATF6B; ATF7; BACH2; BATF3; CREB1; CREB3; CREB3L4; CREB5; CREM; FOS; FOSB; FOSL1; FOSL2; JUN; JUNB; JUND; XBP1 (inferredBy_MotifSimilarity). BACH1; CREB3L1; CREB3L2; CREBL2; NFE2; NFE2L1; NFE2L2; NFE2L3; NPDC1 (inferredBy_MotifSimilarity_n_Orthology).	30	1329	APBB2;ARIH1;ARSJ;ATF3;BCL9;BTG2;CDC42EP1;CDC42EP4;CLDN4;CXCL16;DSC2;DUSP1;ESYT2;FAM134B;FAM53C;FOS;FOSB;IER2;JUN;KDM6B;KLF11;KLF6;MAFF;MEG3;NAMPT;NCK2;PPP1R15A;PTPRS;SLC25A25;ZFP36L1
10kb	ATF3_top10perTarget	cisbp__M6153	3.88	0.0732	ATF3	**	ATF3 (directAnnotation).	ATF1; ATF2; ATF4; ATF5; ATF6; ATF7; CREB1; CREM (inferredBy_MotifSimilarity). JDP2 (inferredBy_MotifSimilarity_n_Orthology).	22	697	ARID5A;ARIH1;ATF3;BCL9;BTG2;CDC42EP4;DUSP1;EIF4G3;ESYT2;FAM120B;FOSB;JUNB;KDM6B;NCK2;PIM1;PTPRS;RAB11FIP4;RBM3;TCF20;TNIP1;TRIB1;ZFAND5
10kb	ATF3_top10perTarget	dbcorrdb__ATF1__ENCSR000DNZ_1__m1	3.14	0.0642	ATF3	*	ATF1 (directAnnotation).	ATF2; ATF3; ATF4; ATF5; ATF6; ATF6B; ATF7; BATF3; BHLHE40; BRCA1; CEBPD; CREB1; CREB3; CREB3L4; CREB5; CREM; FOS; FOSB; FOSL1; FOSL2; JDP2; JUN; JUNB; JUND; MAX; MYC; NFE2; RCOR1; SREBF1; USF1; USF2; XBP1 (inferredBy_MotifSimilarity). CREB3L1; CREB3L2; CREBL2; NPDC1 (inferredBy_MotifSimilarity_n_Orthology).	22	757	APBB2;ARID5A;ATF3;BTG2;CDC42EP4;DUSP1;ESYT2;FAM53C;FOSB;JUN;KDM6B;KLF11;KLF6;MEG3;NAMPT;NR4A1;PPP1R15A;PRUNE2;PTPRS;RBM3;SLC25A25;TCF20
10kb	ATF3_top10perTarget	factorbook__CREB	3.72	0.0712	ATF3	**	ATF3 (directAnnotation).	ATF1; ATF2; ATF4; BATF; CREB5; FOSL1; FOSL2; JDP2; JUN; JUND (inferredBy_MotifSimilarity). CEBPB (inferredBy_MotifSimilarity_n_Orthology).	17	523	ADGRG6;APBB2;ARIH1;ATF3;CDKN1A;ESYT2;FAM53C;FOSB;FOSL2;HS3ST1;JUN;KDM6B;NFKBIZ;NR4A1;PRUNE2;PTPRS;TMCC3
10kb	ATF3_top10perTarget	factorbook__v-JUN	3.48	0.0683	ATF3	*	JUN; JUNB; JUND (directAnnotation).	ATF1; ATF2; ATF3; ATF4; ATF6; ATF6B; ATF7; BATF3; CREB1; CREB3; CREB3L4; CREB5; FOS; FOSB; FOSL1; FOSL2; JDP2; XBP1 (inferredBy_MotifSimilarity). CREB3L1; CREB3L2; CREBL2; CREM; NPDC1 (inferredBy_MotifSimilarity_n_Orthology).	28	973	ANXA2;APBB2;ARIH1;ARSJ;ATF3;ATP8B1;BCL9;BTG2;CDC42EP1;CDC42EP4;CLDN4;DSC2;DUSP1;ESYT2;EXT1;FAM53C;FOS;HS3ST1;JUN;KDM6B;KLF11;KLF6;MAFF;MEG3;NCK2;PTPRS;RBM3;ZFP36L1
10kb	ATF3_top10perTarget	hocomoco__ATF7_HUMAN.H11MO.0.D	3.06	0.0632	ATF3	*	ATF7 (directAnnotation).	ATF1; ATF2; ATF3; ATF4; ATF5; ATF6; ATF6B; BATF3; CREB1; CREB3; CREB3L4; CREB5; CREM; FOS; FOSB; FOSL1; FOSL2; JDP2; JUN; JUNB; JUND; XBP1 (inferredBy_MotifSimilarity). BACH1; BACH2; CREB3L1; CREB3L2; CREBL2; NFE2; NFE2L1; NFE2L2; NFE2L3; NPDC1 (inferredBy_MotifSimilarity_n_Orthology).	32	1515	ABHD11;APBB2;ARIH1;ARSJ;ATF3;BCL9;BTG2;CDC42EP1;CHMP1B;CLDN4;CXCL16;DUSP1;ESYT2;FAM134B;FAM53C;FOSB;HS3ST1;IER2;JUN;KDM6B;KLF11;KLF6;MAFF;MEG3;NR4A1;PPP1R15A;PTPRS;SLC25A25;TMCC3;TMEM181;TRIB1;ZFP36L1
10kb	ATF3_top10perTarget	hocomoco__CREB5_HUMAN.H11MO.0.D	3.12	0.064	ATF3	*	CREB5 (directAnnotation).	ATF1; ATF2; ATF3; ATF4; ATF5; ATF6; ATF6B; ATF7; BATF3; CREB1; CREB3; CREB3L4; CREM; FOS; FOSB; FOSL1; FOSL2; JDP2; JUN; JUNB; JUND; XBP1 (inferredBy_MotifSimilarity). BACH1; BACH2; CREB3L1; CREB3L2; CREBL2; NFE2; NFE2L1; NFE2L2; NFE2L3; NPDC1 (inferredBy_MotifSimilarity_n_Orthology).	65	4231	ABCA1;ABHD11;ANXA2;APBB2;ARIH1;ARSJ;ATF3;ATP8B1;BAMBI;BCAR1;BCL9;BTG2;CADPS2;CDC42EP1;CDC42EP4;CHMP1B;CLDN1;CLDN4;CRY2;CXCL16;DSC2;DUSP1;EIF4G3;ESYT2;ETV6;FAM134B;FAM53C;FOS;FOSB;HNRNPA1L2;HS3ST1;IER2;JUN;KDM6B;KLF11;KLF6;MAFF;MEG3;MYC;MYO5A;NAMPT;NCK2;NR4A1;NRIP1;NUAK2;PELO;PIP5K1B;PMAIP1;PPP1R15A;PTPRS;RAB11FIP4;RAPH1;RBM3;RNF144B;SLC25A25;STAT3;TCF20;TMCC3;TMEM181;TNIP1;TRIB1;TRIM26;UBA6;ZFP36…
10kb	ATF3_top10perTarget	homer__ATGACGTCATCN_JunD	4.18	0.077	ATF3	*	JUND (directAnnotation).	ATF1; ATF2; ATF3; ATF4; ATF6; ATF6B; ATF7; BACH2; BATF3; CREB1; CREB3; CREB3L4; CREB5; CREM; FOS; FOSB; FOSL1; FOSL2; JDP2; JUN; JUNB; XBP1 (inferredBy_MotifSimilarity). BACH1; CREB3L1; CREB3L2; CREBL2; NFE2; NFE2L1; NFE2L2; NFE2L3; NPDC1 (inferredBy_MotifSimilarity_n_Orthology).	20	585	APBB2;ARIH1;ATF3;BTG2;CDC42EP1;DUSP1;ESYT2;FAM53C;FOS;JUN;KDM6B;KLF11;KLF6;MAFF;MEG3;PPP1R15A;PTPRS;RBM3;TCF20;ZFP36L1
10kb	ATF3_top10perTarget	taipale__ATF7_DBD_NNATGACGTCATNN_repr	3.16	0.0644	ATF3	*	ATF7 (directAnnotation).	ATF1; ATF2; ATF3; ATF4; ATF6; ATF6B; BATF3; CREB1; CREB3; CREB3L4; CREB5; CREM; FOS; FOSB; FOSL1; FOSL2; JDP2; JUN; JUNB; JUND; XBP1 (inferredBy_MotifSimilarity). CREB3L1; CREB3L2; CREBL2; NPDC1 (inferredBy_MotifSimilarity_n_Orthology).	24	980	ABHD11;APBB2;ARIH1;ATF3;BCL9;CDC42EP1;CLDN4;CXCL16;DUSP1;ESYT2;FAM134B;FAM53C;FOSB;IER2;JUN;KDM6B;KLF11;KLF6;MAFF;MEG3;PPP1R15A;PTPRS;SLC25A25;ZFP36L1
10kb	ATF3_top10perTarget	taipale__BATF3_DBD_TGATGACGTCATCA	3.92	0.0737	ATF3	*	BATF3 (directAnnotation).	ATF1; ATF2; ATF3; ATF4; ATF6; ATF6B; ATF7; BACH2; CREB1; CREB3; CREB3L4; CREB5; FOS; FOSB; FOSL1; FOSL2; JDP2; JUN; JUNB; JUND; MAF; MAFA; MAFF; MAFG; XBP1 (inferredBy_MotifSimilarity). CREB3L1; CREB3L2; CREM; NPDC1 (inferredBy_MotifSimilarity_n_Orthology).	18	470	APBB2;ARIH1;ARSJ;CDC42EP1;CLDN4;DUSP1;ESYT2;FAM53C;KDM6B;KLF11;KLF6;LZTS2;MAFF;MEG3;NAMPT;PPP1R15A;PTPRS;UBA6
10kb	ATF3_top10perTarget	taipale__Jdp2_DBD_NATGACGTCAYN	3.23	0.0653	ATF3	*	JDP2 (inferredBy_Orthology).	ATF1; ATF2; ATF3; ATF4; ATF5; ATF6; ATF6B; ATF7; BACH2; BATF3; CREB1; CREB3; CREB3L4; CREB5; CREM; FOS; FOSB; FOSL1; FOSL2; JUN; JUNB; JUND; XBP1 (inferredBy_MotifSimilarity). BACH1; CREB3L1; CREB3L2; CREBL2; NFE2; NFE2L1; NFE2L2; NFE2L3; NPDC1 (inferredBy_MotifSimilarity_n_Orthology).	39	1815	ABHD11;APBB2;ARIH1;ARSJ;ATF3;ATP8B1;BCL9;BTG2;CDC42EP1;CDC42EP4;CLDN4;CXCL16;DSC2;DUSP1;ESYT2;FAM134B;FAM53C;FOS;FOSB;HNRNPA1L2;HS3ST1;IER2;JUN;KDM6B;KLF11;KLF6;MAFF;MEG3;NAMPT;NCK2;NR4A1;PMAIP1;PPP1R15A;PTPRS;RBM3;SLC25A25;TMCC3;ZFP36L1;ZYX
10kb	ATF3_top10perTarget	taipale__JDP2_DBD_NATGACGTCAYN	3.4	0.0674	ATF3	*	JDP2 (directAnnotation).	ATF1; ATF2; ATF3; ATF4; ATF5; ATF6; ATF6B; ATF7; BACH2; BATF3; CREB1; CREB3; CREB3L4; CREB5; CREM; FOS; FOSB; FOSL1; FOSL2; JUN; JUNB; JUND; XBP1 (inferredBy_MotifSimilarity). CREB3L1; CREB3L2; CREBL2; NPDC1 (inferredBy_MotifSimilarity_n_Orthology).	38	1811	ABHD11;APBB2;ARIH1;ARSJ;ATF3;BCL9;BTG2;CDC42EP1;CDC42EP4;CLDN4;CXCL16;DSC2;DUSP1;ESYT2;FAM134B;FAM53C;FOS;FOSB;HNRNPA1L2;HS3ST1;JUN;KDM6B;KLF11;KLF6;MAFF;MEG3;NAMPT;NCK2;PMAIP1;PPP1R15A;PTPRS;RBM3;SLC25A25;TCF20;TMCC3;TMEM181;ZFP36L1;ZYX
10kb	ATF3_top10perTarget	taipale__JDP2_full_NATGACGTCAYN	3.12	0.064	ATF3	*	JDP2 (directAnnotation).	ATF1; ATF2; ATF3; ATF4; ATF5; ATF6; ATF6B; ATF7; BACH2; BATF3; CREB1; CREB3; CREB3L4; CREB5; CREM; FOS; FOSB; FOSL1; FOSL2; JUN; JUNB; JUND; XBP1 (inferredBy_MotifSimilarity). CREB3L1; CREB3L2; CREBL2; NPDC1 (inferredBy_MotifSimilarity_n_Orthology).	48	2349	ABHD11;APBB2;ARIH1;ARSJ;ATF3;ATP8B1;BCAR1;BCL9;BTG2;CDC42EP1;CDC42EP4;CHMP1B;CLDN4;CXCL16;DSC2;DUSP1;ESYT2;FAM134B;FAM53C;FOS;FOSB;HNRNPA1L2;HS3ST1;IER2;JUN;KDM6B;KLF11;KLF6;MAFF;MEG3;MYC;NAMPT;NCK2;NR4A1;NRIP1;NUAK2;PMAIP1;PPP1R15A;PTPRS;RAB11FIP4;RBM3;SLC25A25;TCF20;TMCC3;TMEM181;TRIB1;ZFP36L1;ZYX
10kb	ATF3_top10perTarget	taipale_cyt_meth__ATF3_NRTGAYGTCAYN_eDBD	3.35	0.0668	ATF3	**	ATF3 (directAnnotation).	ATF1; ATF2; ATF4; ATF5; ATF6; ATF6B; ATF7; BACH2; BATF3; CREB1; CREB3; CREB3L4; CREB5; CREM; FOS; FOSB; FOSL1; FOSL2; JDP2; JUN; JUNB; JUND; XBP1 (inferredBy_MotifSimilarity). BACH1; CREB3L1; CREB3L2; CREBL2; NFE2; NFE2L1; NFE2L2; NFE2L3; NPDC1 (inferredBy_MotifSimilarity_n_Orthology).	28	1082	APBB2;ARIH1;ATF3;BCL9;CDC42EP1;CDC42EP4;CXCL16;DSC2;DUSP1;ESYT2;FAM53C;FOS;FOSB;IER2;JUN;KDM6B;KLF11;KLF6;MAFF;MEG3;MYC;PPP1R15A;PTPRS;RAB11FIP4;RBM3;SLC25A25;TCF20;ZFP36L1
10kb	ATF3_top10perTarget	taipale_cyt_meth__ATF3_NRTGAYGTCAYN_FL_meth	3.23	0.0652	ATF3	**	ATF3 (directAnnotation).	ATF1; ATF2; ATF4; ATF6; ATF6B; ATF7; BATF3; CREB1; CREB3; CREB3L4; CREB5; FOS; FOSB; FOSL1; FOSL2; JDP2; JUN; JUNB; JUND; XBP1 (inferredBy_MotifSimilarity). CREB3L1; CREB3L2; CREM; NPDC1 (inferredBy_MotifSimilarity_n_Orthology).	21	673	APBB2;ARIH1;ATF3;BTG2;CDC42EP1;DSC2;ESYT2;FAM53C;FOS;JUN;KDM6B;KLF6;MEG3;MYC;NCK2;PMAIP1;PTPRS;RBM3;TCF20;ZFP36L1;ZYX
10kb	ATF3_top10perTarget	taipale_cyt_meth__ATF7_NRTGACGTCAYN_eDBD	3.33	0.0665	ATF3	*	ATF7 (directAnnotation).	ATF1; ATF2; ATF3; ATF4; ATF5; ATF6; ATF6B; BATF3; CREB1; CREB3; CREB3L4; CREB5; CREM; FOS; FOSB; FOSL1; FOSL2; JDP2; JUN; JUNB; JUND; XBP1 (inferredBy_MotifSimilarity). CREB3L1; CREB3L2; CREBL2; NPDC1 (inferredBy_MotifSimilarity_n_Orthology).	40	1864	ABHD11;APBB2;ARIH1;ATF3;BCL9;BTG2;CDC42EP1;CDC42EP4;CHMP1B;CXCL16;DSC2;DUSP1;ESYT2;FAM134B;FAM53C;FOS;FOSB;IER2;JUN;KDM6B;KLF11;KLF6;MAFF;MCL1;MEG3;MYC;NCK2;NRIP1;NUAK2;PPP1R15A;PTPRS;RAB11FIP4;RBM3;SLC25A25;STAT3;TCF20;TMCC3;TRIB1;ZFP36L1;ZYX
10kb	ATF3_top10perTarget	taipale_cyt_meth__CREB3_NRTGAYGTCAYN_FL_meth	3.57	0.0695	ATF3	*	CREB3 (directAnnotation).	ATF1; ATF2; ATF3; ATF4; ATF5; ATF6; ATF6B; ATF7; BATF3; CREB1; CREB3L4; CREB5; CREM; FOS; FOSB; FOSL1; FOSL2; JDP2; JUN; JUNB; JUND; XBP1 (inferredBy_MotifSimilarity). CREB3L1; CREB3L2; CREBL2; NPDC1 (inferredBy_MotifSimilarity_n_Orthology).	20	615	APBB2;ARIH1;ATF3;CDC42EP1;CDC42EP4;DUSP1;ESYT2;FAM53C;FOS;JUN;KDM6B;KLF11;KLF6;MAFF;MEG3;MYC;PTPRS;RBM3;TCF20;ZFP36L1
10kb	ATF3_top10perTarget	taipale_cyt_meth__CREB5_NRTGAYGTCAYN_FL	3.15	0.0643	ATF3	*	CREB5 (directAnnotation).	ATF1; ATF2; ATF3; ATF4; ATF5; ATF6; ATF6B; ATF7; BACH2; BATF3; CREB1; CREB3; CREB3L4; CREM; FOS; FOSB; FOSL1; FOSL2; JDP2; JUN; JUNB; JUND; XBP1 (inferredBy_MotifSimilarity). BACH1; CREB3L1; CREB3L2; CREBL2; NFE2; NFE2L1; NFE2L2; NFE2L3; NPDC1 (inferredBy_MotifSimilarity_n_Orthology).	38	1771	ABHD11;APBB2;ARIH1;ATF3;BCL9;CDC42EP1;CDC42EP4;CHMP1B;CXCL16;DSC2;DUSP1;ESYT2;FAM134B;FAM53C;FOS;FOSB;IER2;JUN;KDM6B;KLF11;KLF6;MAFF;MCL1;MEG3;MYC;NR4A1;NRIP1;NUAK2;PPP1R15A;PTPRS;RAB11FIP4;RBM3;SLC25A25;STAT3;TCF20;TMCC3;ZFP36L1;ZYX
10kb	ATF3_top10perTarget	taipale_cyt_meth__FOS_NRTGAYGTCAYN_eDBD_meth	3.11	0.0638	ATF3	*	FOS (directAnnotation).	ATF1; ATF2; ATF3; ATF4; ATF6; ATF6B; ATF7; BATF3; CREB1; CREB3; CREB3L4; CREB5; CREM; FOSB; FOSL1; FOSL2; JDP2; JUN; JUNB; JUND; XBP1 (inferredBy_MotifSimilarity). CREB3L1; CREB3L2; NPDC1 (inferredBy_MotifSimilarity_n_Orthology).	26	1006	ADO;APBB2;ARIH1;ARSJ;ATF3;ATP8B1;BTG2;C21orf2;CDC42EP1;CDC42EP4;DSC2;DUSP1;ESYT2;FAM53C;FOS;JUN;KDM6B;KLF11;KLF6;MAFF;MEG3;PMAIP1;PTPRS;RBM3;TCF20;ZYX
10kb	ATF3_top10perTarget	taipale_cyt_meth__FOSL1_NRTGAYGTCAYN_FL	3.45	0.068	ATF3	*	FOSL1 (directAnnotation).	ATF1; ATF2; ATF3; ATF4; ATF6; ATF6B; ATF7; BACH2; BATF3; CREB1; CREB3; CREB3L4; CREB5; CREM; FOS; FOSB; FOSL2; JDP2; JUN; JUNB; JUND; XBP1 (inferredBy_MotifSimilarity). CREB3L1; CREB3L2; CREBL2; NPDC1 (inferredBy_MotifSimilarity_n_Orthology).	39	1963	APBB2;ARIH1;ARSJ;ATF3;BCAR1;BCL9;BTG2;CDC42EP1;CDC42EP4;CLDN4;CXCL16;DSC2;DUSP1;ESYT2;FAM134B;FAM53C;FOSB;HS3ST1;IER2;JUN;KDM6B;KLF11;KLF6;MAFF;MEG3;MYC;NAMPT;NCK2;NR4A1;PMAIP1;PPP1R15A;PTPRS;RBM3;SLC25A25;TCF20;TMEM181;UBA6;ZFP36L1;ZYX
10kb	ATF3_top10perTarget	taipale_cyt_meth__JDP2_NRTGAYGTCAYN_eDBD_meth	3.41	0.0675	ATF3	*	JDP2 (directAnnotation).	ATF1; ATF2; ATF3; ATF4; ATF6; ATF6B; ATF7; BACH2; BATF3; CREB1; CREB3; CREB3L4; CREB5; CREM; FOS; FOSB; FOSL1; FOSL2; JUN; JUNB; JUND; XBP1 (inferredBy_MotifSimilarity). BACH1; CREB3L1; CREB3L2; CREBL2; NFE2; NFE2L1; NFE2L2; NFE2L3; NPDC1 (inferredBy_MotifSimilarity_n_Orthology).	32	1308	APBB2;ARIH1;ARSJ;ATF3;BCL9;BTG2;CDC42EP1;CDC42EP4;CXCL16;DSC2;DUSP1;ESYT2;FAM53C;FOS;JUN;KDM6B;KLF11;KLF6;MAFF;MEG3;MYC;NCK2;PMAIP1;PPP1R15A;PTPRS;RAB11FIP4;RBM3;SLC25A25;TCF20;TMCC3;ZFP36L1;ZYX
10kb	ATF3_top10perTarget	taipale_cyt_meth__JUN_NATGACGTCAYN_FL	4.02	0.0749	ATF3	*	JUN (directAnnotation).	ATF1; ATF2; ATF3; ATF4; ATF5; ATF6; ATF6B; ATF7; BATF3; CREB1; CREB3; CREB3L4; CREB5; CREM; FOS; FOSB; FOSL1; FOSL2; JDP2; JUNB; JUND; XBP1 (inferredBy_MotifSimilarity). CREB3L1; CREB3L2; CREBL2; NPDC1 (inferredBy_MotifSimilarity_n_Orthology).	41	1944	ABHD11;APBB2;ARIH1;ARSJ;ATF3;ATP8B1;BCAR1;BCL9;BTG2;CDC42EP1;CDC42EP4;CHMP1B;CLDN4;CXCL16;DSC2;DUSP1;ESYT2;FAM134B;FAM53C;FOS;FOSB;HS3ST1;IER2;JUN;KDM6B;KLF11;KLF6;MAFF;MEG3;NAMPT;NCK2;PPP1R15A;PTPRS;RBM3;SLC25A25;TCF20;TMCC3;TMEM181;TNIP1;ZFP36L1;ZYX
10kb	ATF3_top10perTarget	taipale_cyt_meth__JUNB_NATGACGTCAYN_eDBD_repr	3.62	0.0701	ATF3	*	JUNB (directAnnotation).	ATF1; ATF2; ATF3; ATF4; ATF5; ATF6; ATF6B; ATF7; BACH2; BATF3; CREB1; CREB3; CREB3L4; CREB5; CREM; FOS; FOSB; FOSL1; FOSL2; JDP2; JUN; JUND; XBP1 (inferredBy_MotifSimilarity). CREB3L1; CREB3L2; CREBL2; NPDC1 (inferredBy_MotifSimilarity_n_Orthology).	33	1384	ABHD11;APBB2;ARIH1;ATF3;BCL9;BTG2;CDC42EP1;CDC42EP4;CHMP1B;CLDN4;CXCL16;DSC2;DUSP1;ESYT2;FAM134B;FAM53C;FOSB;HS3ST1;IER2;JUN;KDM6B;KLF11;KLF6;MAFF;MEG3;NAMPT;NCK2;NR4A1;PPP1R15A;PTPRS;SLC25A25;TNIP1;UBA6
10kb	ATF3_top10perTarget	taipale_cyt_meth__JUND_NRTGACGTCATN_eDBD	3.49	0.0684	ATF3	*	JUND (directAnnotation).	ATF1; ATF2; ATF3; ATF4; ATF5; ATF6; ATF6B; ATF7; BACH2; BATF3; CREB1; CREB3; CREB3L4; CREB5; CREM; E2F1; FOS; FOSB; FOSL1; FOSL2; JDP2; JUN; JUNB; XBP1 (inferredBy_MotifSimilarity). BACH1; CREB3L1; CREB3L2; CREBL2; NFE2; NFE2L1; NFE2L2; NFE2L3; NPDC1 (inferredBy_MotifSimilarity_n_Orthology).	26	850	ABHD11;APBB2;ARIH1;ATF3;BTG2;CDC42EP1;CDC42EP4;CLDN4;CXCL16;DUSP1;ESYT2;FAM53C;FOSB;JUN;KDM6B;KLF11;KLF6;MAFF;MEG3;PPP1R15A;PTPRS;RAB11FIP4;RBM3;SLC25A25;STAT3;TCF20
10kb	ATF3_top10perTarget	taipale_cyt_meth__XBP1_NRTGAYGTCAYN_FL_meth	4.17	0.0768	ATF3	*	XBP1 (directAnnotation).	ATF1; ATF2; ATF3; ATF4; ATF5; ATF6; ATF6B; ATF7; BACH2; BATF3; CREB1; CREB3; CREB3L4; CREB5; CREM; E2F1; FOS; FOSB; FOSL1; FOSL2; JDP2; JUN; JUNB; JUND (inferredBy_MotifSimilarity). BACH1; CREB3L1; CREB3L2; CREBL2; NFE2; NFE2L1; NFE2L2; NFE2L3; NPDC1 (inferredBy_MotifSimilarity_n_Orthology).	19	593	APBB2;ATF3;BTG2;CDC42EP1;DUSP1;ESYT2;FAM53C;FOS;JUN;KDM6B;KLF11;KLF6;MAFF;MEG3;PPP1R15A;PTPRS;RAB11FIP4;RBM3;TCF20
10kb	ATF3_top10perTarget	transfac_pro__M02772	4.27	0.078	ATF3	*	JDP2 (inferredBy_Orthology).	ATF1; ATF2; ATF3; ATF4; ATF6; ATF6B; ATF7; BATF3; CREB1; CREB3; CREB3L4; CREB5; CREM; FOS; FOSB; FOSL1; FOSL2; JUN; JUNB; JUND; XBP1 (inferredBy_MotifSimilarity). CREB3L1; CREB3L2; CREBL2; NPDC1 (inferredBy_MotifSimilarity_n_Orthology).	20	538	APBB2;ARIH1;ATF3;BTG2;DUSP1;ESYT2;FAM53C;FOSB;JUN;KDM6B;KLF11;KLF6;MAFF;MEG3;PPP1R15A;PTPRS;RBM3;SLC25A25;TCF20;ZFP36L1
10kb	ATF3_top10perTarget	transfac_pro__M07248	3.19	0.0648	ATF3	*	CREB1 (directAnnotation).	ATF1; ATF2; ATF3; ATF4; ATF5; ATF6; ATF7; CREB3; CREB3L4; CREM; XBP1 (inferredBy_MotifSimilarity). JDP2 (inferredBy_MotifSimilarity_n_Orthology).	22	766	APBB2;ARID5A;ARIH1;ATF3;BTG2;CDC42EP4;DUSP1;EGR1;ESYT2;FAM134B;FOSB;FOSL2;MAFF;MEG3;NAMPT;PPP1R15A;PTPRS;RAB11FIP4;RBM3;SLC25A25;TCF20;UBA6
10kb	ATF3_top10perTarget	transfac_pro__M07684	3.63	0.0702	ATF3	*	JUN; JUNB; JUND (inferredBy_Orthology).	ATF1; ATF2; ATF3; ATF4; ATF5; ATF6; ATF6B; ATF7; BACH2; BATF3; CREB1; CREB3; CREB3L4; CREB5; CREM; FOS; FOSB; FOSL1; FOSL2; JDP2; XBP1 (inferredBy_MotifSimilarity). CREB3L1; CREB3L2; CREBL2; NPDC1 (inferredBy_MotifSimilarity_n_Orthology).	43	2122	ABHD11;APBB2;ARIH1;ARSJ;ATF3;ATP8B1;BCAR1;BCL9;BTG2;CDC42EP1;CDC42EP4;CLDN4;CXCL16;DSC2;DUSP1;ESYT2;EXT1;FAM134B;FAM53C;FOS;FOSB;HS3ST1;IER2;JUN;KDM6B;KLF11;KLF6;MAFF;MEG3;MYC;NAMPT;NCK2;NR4A1;PMAIP1;PPP1R15A;PTPRS;RBM3;SLC25A25;TCF20;TMEM181;TRIM26;ZFP36L1;ZYX
10kb	ATF3_top10perTarget	transfac_pro__M07686	3.59	0.0697	ATF3	*	FOS; FOSB; FOSL1; FOSL2 (inferredBy_Orthology).	ATF1; ATF2; ATF3; ATF4; ATF6; ATF6B; ATF7; BATF3; CREB1; CREB3; CREB3L4; CREB5; CREM; JDP2; JUN; JUNB; JUND; XBP1 (inferredBy_MotifSimilarity). CREB3L1; CREB3L2; CREBL2; NPDC1 (inferredBy_MotifSimilarity_n_Orthology).	42	2194	ADO;APBB2;ARIH1;ARSJ;ATF3;BCL9;BTG2;CDC42EP1;CDC42EP4;CHMP1B;CLDN4;CXCL16;DSC2;DUSP1;ESYT2;FAM134B;FAM53C;FOS;FOSB;HS3ST1;IER2;JUN;KDM6B;KLF11;KLF6;LZTS2;MAFF;MEG3;MYC;NAMPT;NCK2;NR4A1;PMAIP1;PPP1R15A;PTPRS;SLC25A25;TFPT;TMEM181;TNIP1;TRIM26;UBA6;ZFP36L1
10kb	ATF3_top10perTarget	transfac_pro__M08921	3.82	0.0725	ATF3	*	JUNB (directAnnotation).	ATF1; ATF2; ATF3; ATF4; ATF5; ATF6; ATF6B; ATF7; BACH2; BATF3; CREB1; CREB3; CREB3L4; CREB5; CREM; FOS; FOSB; FOSL1; FOSL2; JDP2; JUN; JUND; XBP1 (inferredBy_MotifSimilarity). BACH1; CREB3L1; CREB3L2; CREBL2; NFE2; NFE2L1; NFE2L2; NFE2L3; NPDC1 (inferredBy_MotifSimilarity_n_Orthology).	25	821	ABHD11;APBB2;ARIH1;ATF3;BCL9;BTG2;CDC42EP1;CXCL16;DUSP1;ESYT2;FAM53C;FOS;FOSB;JUN;KDM6B;KLF11;KLF6;MAFF;NAMPT;PPP1R15A;PTPRS;RAB11FIP4;RBM3;TCF20;ZFP36L1
10kb	ATF3_top10perTarget	transfac_pro__M08924	4.3	0.0783	ATF3	*	JUNB (directAnnotation).	ATF1; ATF2; ATF3; ATF4; ATF6; ATF6B; ATF7; BATF3; CREB1; CREB3; CREB3L4; CREB5; FOS; FOSB; FOSL1; FOSL2; JDP2; JUN; JUND; XBP1 (inferredBy_MotifSimilarity). CREB3L1; CREB3L2; CREBL2; CREM; NPDC1 (inferredBy_MotifSimilarity_n_Orthology).	27	948	ABHD11;APBB2;ARIH1;ATF3;BCL9;BTG2;CDC42EP1;CDC42EP4;CLDN4;DUSP1;ESYT2;FAM53C;FOSB;IER2;JUN;KDM6B;KLF11;KLF6;MAFF;MEG3;PPP1R15A;PTPRS;RBM3;SLC25A25;TCF20;ZFP36L1;ZYX
10kb	ATF3_top10perTarget	transfac_pro__M08927	3.45	0.068	ATF3	*	JUNB (directAnnotation).	ATF1; ATF2; ATF3; ATF4; ATF5; ATF6; ATF6B; ATF7; BACH2; BATF3; CREB1; CREB3; CREB3L4; CREB5; CREM; FOS; FOSB; FOSL1; FOSL2; JDP2; JUN; JUND; XBP1 (inferredBy_MotifSimilarity). BACH1; CREB3L1; CREB3L2; CREBL2; NFE2; NFE2L1; NFE2L2; NFE2L3; NPDC1 (inferredBy_MotifSimilarity_n_Orthology).	31	1246	ABHD11;APBB2;ARIH1;ATF3;BCL9;BTG2;CDC42EP1;CDC42EP4;CLDN4;CXCL16;DUSP1;ESYT2;FAM53C;FOS;FOSB;IER2;JUN;KDM6B;KLF11;KLF6;MAFF;MEG3;NAMPT;NR4A1;PPP1R15A;PTPRS;RAB11FIP4;RBM3;SLC25A25;TCF20;ZFP36L1
10kb	ATF3_top10perTarget	transfac_pro__M08930	4.11	0.0761	ATF3	*	FOSL1 (directAnnotation).	ATF1; ATF2; ATF3; ATF4; ATF5; ATF6; ATF6B; ATF7; BATF3; CREB1; CREB3; CREB3L4; CREB5; CREM; E4F1; FOS; FOSB; FOSL2; JDP2; JUN; JUNB; JUND; XBP1 (inferredBy_MotifSimilarity). CREBL2; NFIL3 (inferredBy_MotifSimilarity_n_Orthology).	27	913	ABHD11;APBB2;ARID5A;ARIH1;ATF3;BCL9;BTG2;CDC42EP1;CDC42EP4;DUSP1;ESYT2;FAM53C;FOSB;IER2;JUN;KLF11;MAFF;MEG3;NAMPT;NR4A1;PTPRS;RAB11FIP4;RBM3;RND3;TCF20;ZFAND5;ZFP36L1
10kb	ATF3_top10perTarget	transfac_pro__M08932	3.42	0.0677	ATF3	*	FOSL2 (directAnnotation).	ATF1; ATF2; ATF3; ATF4; ATF5; ATF6; ATF6B; ATF7; BATF3; CREB1; CREB3; CREB3L4; CREB5; CREM; FOS; FOSB; FOSL1; JDP2; JUN; JUNB; JUND; XBP1 (inferredBy_MotifSimilarity). CREB3L1; CREB3L2; CREBL2; NPDC1 (inferredBy_MotifSimilarity_n_Orthology).	26	1004	APBB2;ARIH1;ATF3;BCL9;BTG2;CDC42EP1;CDC42EP4;CLDN4;DUSP1;ESYT2;FAM53C;FOSB;IER2;JUN;KDM6B;KLF11;KLF6;MAFF;MEG3;MYC;PPP1R15A;PTPRS;RBM3;SLC25A25;TCF20;ZFP36L1
10kb	ATF3_top10perTarget	transfac_pro__M08935	4.34	0.0789	ATF3	*	JUND (directAnnotation).	ATF1; ATF2; ATF3; ATF4; ATF6; ATF6B; ATF7; BATF3; CREB1; CREB3; CREB3L4; CREB5; FOS; FOSB; FOSL1; FOSL2; JDP2; JUN; JUNB; XBP1 (inferredBy_MotifSimilarity). CREB3L1; CREB3L2; CREBL2; CREM; NPDC1 (inferredBy_MotifSimilarity_n_Orthology).	19	528	ABHD11;APBB2;ARID5A;ARIH1;ATF3;BTG2;CDC42EP1;CDC42EP4;DUSP1;ESYT2;FAM53C;FOSB;JUN;KLF11;KLF6;MEG3;PTPRS;RBM3;TCF20
10kb	ATF3_top10perTarget	transfac_pro__M08937	4.4	0.0796	ATF3	*	FOSB (directAnnotation).	ATF1; ATF2; ATF3; ATF4; ATF6; ATF6B; ATF7; BACH2; BATF3; CREB1; CREB3; CREB3L4; CREB5; CREM; FOS; FOSL1; FOSL2; JDP2; JUN; JUNB; JUND; XBP1 (inferredBy_MotifSimilarity). BACH1; CREB3L1; CREB3L2; CREBL2; NFE2; NFE2L1; NFE2L2; NFE2L3; NPDC1 (inferredBy_MotifSimilarity_n_Orthology).	19	503	ABHD11;APBB2;ARIH1;ATF3;BTG2;CDC42EP1;DUSP1;ESYT2;FAM53C;FOSB;JUN;KDM6B;KLF11;KLF6;MAFF;MEG3;PTPRS;RBM3;TCF20
10kb	ATF3_top10perTarget	transfac_pro__M08939	3.68	0.0708	ATF3	*	FOSL1 (directAnnotation).	ATF1; ATF2; ATF3; ATF4; ATF5; ATF6; ATF6B; ATF7; BACH2; BATF3; CREB1; CREB3; CREB3L4; CREB5; CREM; FOS; FOSB; FOSL2; JDP2; JUN; JUNB; JUND; XBP1 (inferredBy_MotifSimilarity). BACH1; CREB3L1; CREB3L2; CREBL2; NFE2; NFE2L1; NFE2L2; NFE2L3; NPDC1 (inferredBy_MotifSimilarity_n_Orthology).	30	1236	ABHD11;APBB2;ARIH1;ATF3;BCL9;BTG2;CDC42EP1;CDC42EP4;CLDN4;CXCL16;DUSP1;ESYT2;FAM53C;FOS;FOSB;HS3ST1;JUN;KDM6B;KLF11;KLF6;MAFF;MEG3;NAMPT;NCK2;PPP1R15A;PTPRS;RAB11FIP4;RBM3;TCF20;ZFP36L1
10kb	ATF3_top10perTarget	transfac_pro__M08941	4.47	0.0804	ATF3	*	FOSL2 (directAnnotation).	ATF1; ATF2; ATF3; ATF4; ATF5; ATF6; ATF6B; ATF7; BATF3; CREB1; CREB3; CREB3L4; CREB5; CREM; FOS; FOSB; FOSL1; JDP2; JUN; JUNB; JUND; XBP1 (inferredBy_MotifSimilarity). BACH1; BACH2; CREB3L1; CREB3L2; CREBL2; NFE2; NFE2L1; NFE2L2; NFE2L3; NPDC1 (inferredBy_MotifSimilarity_n_Orthology).	33	1253	ABHD11;APBB2;ARIH1;ATF3;ATP8B1;BCL9;BTG2;CDC42EP1;CDC42EP4;CLDN4;CXCL16;DUSP1;ESYT2;FAM134B;FAM53C;FOS;FOSB;IER2;JUN;KDM6B;KLF11;KLF6;MAFF;MEG3;NAMPT;NR4A1;PPP1R15A;PTPRS;RBM3;SLC25A25;TCF20;ZFP36L1;ZYX
10kb	ATF3_top10perTarget	transfac_pro__M08943	3.76	0.0717	ATF3	*	JUN (directAnnotation).	ATF1; ATF2; ATF3; ATF4; ATF6; ATF6B; ATF7; BACH2; BATF3; CREB1; CREB3; CREB3L4; CREB5; FOS; FOSB; FOSL1; FOSL2; JDP2; JUNB; JUND; XBP1 (inferredBy_MotifSimilarity). CREB3L1; CREB3L2; CREBL2; CREM; NPDC1 (inferredBy_MotifSimilarity_n_Orthology).	21	734	ANXA2;APBB2;ARIH1;ATF3;ATP8B1;BCL9;BTG2;CDC42EP1;CDC42EP4;CLDN4;DUSP1;ESYT2;FAM53C;FOSB;JUN;KDM6B;KLF11;MEG3;PTPRS;RND3;ZFP36L1
10kb	ATF3_top10perTarget	transfac_pro__M08945	3.79	0.0721	ATF3	*	JUNB (directAnnotation).	ATF1; ATF2; ATF3; ATF4; ATF5; ATF6; ATF6B; ATF7; BATF3; CREB1; CREB3; CREB3L4; CREB5; CREM; FOS; FOSB; FOSL1; FOSL2; JDP2; JUN; JUND; XBP1 (inferredBy_MotifSimilarity). BACH1; BACH2; CREB3L1; CREB3L2; CREBL2; NFE2; NFE2L1; NFE2L2; NFE2L3; NPDC1; ZNF250 (inferredBy_MotifSimilarity_n_Orthology).	24	890	APBB2;ARIH1;ATF3;BCL9;BTG2;CDC42EP1;CLDN4;CXCL16;DUSP1;ESYT2;FAM134B;FAM53C;FOSB;JUN;KLF11;KLF6;MAFF;MEG3;PPP1R15A;PTPRS;RBM3;TCF20;ZFP36L1;ZYX
10kb	ATF3_top10perTarget	transfac_pro__M08947	3.12	0.064	ATF3	*	FOS (directAnnotation).	ATF1; ATF2; ATF3; ATF4; ATF6; ATF6B; ATF7; BATF3; CREB1; CREB3; CREB3L4; CREB5; FOSB; FOSL1; FOSL2; JDP2; JUN; JUNB; JUND; XBP1 (inferredBy_MotifSimilarity). CREB3L1; CREB3L2; CREBL2; CREM; NPDC1 (inferredBy_MotifSimilarity_n_Orthology).	30	1393	APBB2;ARID5A;ARIH1;ATF3;BCL9;BTG2;CDC42EP1;CDC42EP4;CLDN4;DUSP1;ESYT2;ETV6;FAM134B;FAM53C;FOSB;HS3ST1;IFRD1;JUN;KDM6B;KLF11;LZTS2;MEG3;NAMPT;NCK2;PIM1;PTPRS;SLC25A25;TMCC3;TNIP1;ZFP36L1
10kb	ATF3_top10perTarget	transfac_pro__M09519	3.46	0.0681	ATF3	*		ATF1; ATF2; ATF3; ATF4; ATF5; ATF6; ATF6B; ATF7; BATF3; CREB1; CREB3; CREB3L4; CREB5; CREM; FOS; FOSB; FOSL1; FOSL2; JDP2; JUN; JUNB; JUND; MAF; MAFA; MAFF; MAFG; XBP1 (inferredBy_MotifSimilarity). CREB3L1; CREB3L2; CREBL2; MAFB; NPDC1 (inferredBy_MotifSimilarity_n_Orthology).	19	638	APBB2;ARIH1;ATF3;BTG2;DSC2;DUSP1;ESYT2;FAM53C;KDM6B;KLF11;KLF6;MAFF;MEG3;PPP1R15A;PTPRS;RBM3;SLC25A25;TCF20;TMEM181
10kb	ATF3_top10perTarget	transfac_pro__M09522	3.28	0.0659	ATF3	*		ATF1; ATF2; ATF3; ATF4; ATF5; ATF6; ATF6B; ATF7; BATF3; CREB1; CREB3; CREB3L4; CREB5; CREM; FOS; FOSB; FOSL1; FOSL2; JDP2; JUN; JUNB; JUND; MAF; MAFA; MAFF; MAFG; XBP1 (inferredBy_MotifSimilarity). BACH1; BACH2; CREB3L1; CREB3L2; CREBL2; NFE2; NFE2L1; NFE2L2; NFE2L3; NPDC1 (inferredBy_MotifSimilarity_n_Orthology).	24	789	APBB2;ARIH1;ATF3;BTG2;CDC42EP1;CDC42EP4;CLDN4;DSC2;DUSP1;ESYT2;FAM53C;KDM6B;KLF11;KLF6;MAFF;MEG3;NAMPT;NCK2;PPP1R15A;PTPRS;RBM3;SLC25A25;TCF20;TMEM181
10kb	ATF3_top10perTarget	transfac_pro__M09524	3.51	0.0687	ATF3	*		ATF1; ATF2; ATF3; ATF4; ATF5; ATF6; ATF6B; ATF7; BATF3; CREB1; CREB3; CREB3L4; CREB5; CREM; FOS; FOSB; FOSL1; FOSL2; JDP2; JUN; JUNB; JUND; MAFA; MAFF; MAFG; XBP1 (inferredBy_MotifSimilarity). BACH1; BACH2; CREB3L1; CREB3L2; CREBL2; NFE2; NFE2L1; NFE2L2; NFE2L3; NPDC1 (inferredBy_MotifSimilarity_n_Orthology).	27	929	APBB2;ARIH1;ATF3;BCL9;BTG2;CDC42EP1;CDC42EP4;CLDN4;CXCL16;DSC2;DUSP1;ESYT2;FAM134B;FAM53C;KDM6B;KLF11;KLF6;MAFF;MEG3;NAMPT;NCK2;PPP1R15A;PTPRS;RBM3;SLC25A25;TCF20;TMEM181
10kb	ATF3_top10perTarget	transfac_pro__M09525	3.79	0.0721	ATF3	*		ATF1; ATF2; ATF3; ATF4; ATF5; ATF6; ATF6B; ATF7; BATF3; CREB1; CREB3; CREB3L4; CREB5; CREM; FOS; FOSB; FOSL1; FOSL2; JDP2; JUN; JUNB; JUND; MAFA; MAFF; MAFG; XBP1 (inferredBy_MotifSimilarity). CREB3L1; CREB3L2; CREBL2; MAFB; NPDC1 (inferredBy_MotifSimilarity_n_Orthology).	17	433	APBB2;ARIH1;ATF3;BTG2;DUSP1;ESYT2;FAM53C;KDM6B;KLF11;KLF6;MAFF;MEG3;PPP1R15A;PTPRS;RBM3;SLC25A25;TCF20
10kb	ATF3_top10perTarget	transfac_pro__M09536	3.89	0.0734	ATF3	*		ATF1; ATF2; ATF3; ATF4; ATF5; ATF6; ATF6B; ATF7; BACH2; BATF3; CREB1; CREB3; CREB3L4; CREB5; CREM; FOS; FOSB; FOSL1; FOSL2; JDP2; JUN; JUNB; JUND; MAF; MAFA; MAFF; MAFG; XBP1 (inferredBy_MotifSimilarity). CREB3L1; CREB3L2; CREBL2; MAFB; NPDC1 (inferredBy_MotifSimilarity_n_Orthology).	24	798	APBB2;ARIH1;ATF3;BCL9;BTG2;CDC42EP1;CDC42EP4;DUSP1;ESYT2;FAM53C;FOSB;KDM6B;KLF6;MAFF;MEG3;NAMPT;PPP1R15A;PTPRS;RBM3;SLC25A25;TCF20;TMEM181;ZFP36L1;ZYX
10kb	ATF3_top10perTarget	transfac_public__M00036	3.78	0.072	ATF3	*		ATF1; ATF2; ATF3; ATF4; ATF6; ATF6B; ATF7; BATF3; CREB1; CREB3; CREB3L4; CREB5; CREM; FOS; FOSB; FOSL1; FOSL2; JDP2; JUN; JUNB; JUND; XBP1 (inferredBy_MotifSimilarity). CREB3L1; CREB3L2; CREBL2; NPDC1 (inferredBy_MotifSimilarity_n_Orthology).	17	501	APBB2;ARIH1;BCL9;BTG2;CDC42EP1;CLDN4;DUSP1;ESYT2;FAM53C;JUN;KDM6B;KLF11;KLF6;MAFF;MEG3;PTPRS;SLC25A25
10kb	ATF3_w0.005	cisbp__M0287	3.71	0.0532	ATF3	*		ATF2; ATF3; ATF4; ATF7; BATF3; CREB5; FOS; FOSB; FOSL1; FOSL2; JDP2; JUN; JUNB; JUND; XBP1 (inferredBy_MotifSimilarity). ATF1; BACH1; BACH2; CREB1; CREB3L1; CREB3L2; CREM; NFE2; NFE2L1; NFE2L2; NFE2L3; NPDC1 (inferredBy_MotifSimilarity_n_Orthology).	45	501	ABHD11;ACTG1;ANKRD11;BAMBI;BSDC1;CDC42EP4;CDH6;CDKN1C;CEP170;CHIC2;CLSTN2;CREB5;CSNK1E;CSNK1G2;DUSP1;EIF4G3;EMD;FAM53C;FOS;FOSB;FOSL2;HNRNPH1;INTS6;JADE1;JUN;JUND;KLF6;LINC01315;MAFK;MEG3;NEDD9;NR2C2;PHIP;PLD3;PTPRS;RAB11FIP4;RARA;RBM3;SATB1;SERTAD2;TLE1;TPM1;UBALD2;YWHAZ;ZNF608
10kb	ATF3_w0.005	dbcorrdb__ESRRA__ENCSR000DYQ_1__m5	3.2	0.0494	ATF3	*	ESRRA (directAnnotation).	ATF3; BHLHE40; BRF1; BRF2; CEBPB; CREB1; CTCF; E2F1; E2F6; EGR1; ELF1; ELK1; ETS1; EZH2; GABPA; HCFC1; HDAC2; HIC1; JUND; KAT2A; KLF3; KLF5; MAX; MAZ; MXI1; MYC; NELFE; NR2C2; PBX3; PHF8; POLR2A; POLR3G; RAD21; RBBP5; RCOR1; SIN3A; SMARCA4; SP1; SP2; SP3; SP4; SREBF1; SREBF2; SUPT20H; UBTF; USF1; WRNIP1; WT1; XRCC4; ZBTB7A; ZC3H11A; ZEB1; ZFX; ZMIZ1; ZNF274 (inferredBy_MotifSimilarity). ZFY (infe…	241	4396	ABCA1;ACTG1;ADAM10;AFF4;AHNAK;AMOTL2;ANKRD11;ANXA2;APBB2;ARID5A;ARIH1;ARL4C;ARPC1B;ATF3;ATP8B1;B3GAT2;B4GALT3;BAMBI;BANP;BCL2;BCL6;BCLAF1;BFAR;BICC1;BNC2;BRD3;C16orf72;C6orf62;CADPS2;CAV2;CCDC71L;CD24;CDC42;CDC42EP1;CDC42EP4;CDH2;CDH6;CDKN1A;CDYL;CEBPB;CEP170;CHIC2;CIRBP;CLEC11A;CNOT2;CREB3;CREB5;CSNK1E;CSNK1G2;CSNK2A1;CSRNP1;CTNNB1;CTSB;CUX1;CXorf56;CYR61;DAPK1;DDIT3;DOCK7;DUSP1;DYRK1B;EFEMP2;EF…
10kb	ATF3_top50perTarget	cisbp__M0361	3.85	0.0453	ATF3	*		ATF1; ATF2; ATF3; ATF4; ATF6; ATF6B; ATF7; BATF3; CREB1; CREB5; CREM; FOS; FOSB; FOSL1; FOSL2; HLF; JDP2; JUN; JUNB; JUND; NFIL3; TEF; XBP1 (inferredBy_MotifSimilarity). BACH1; BACH2; CEBPA; CREB3L1; CREB3L2; CREBL2; DBP; NFE2; NFE2L1; NFE2L2; NFE2L3; NPDC1 (inferredBy_MotifSimilarity_n_Orthology).	82	607	ABHD11;ACTG1;ADNP;ANKRD11;ARHGAP12;ARID3A;ARID5A;ATF3;BAMBI;BCL2;BRAF;BRD3;BTG1;CASC3;CDC42EP4;CDC42SE1;CDK6;CDKN1C;CEP170;CLSTN2;CREB5;CREBRF;CREM;CSNK1E;CSNK1G2;DCTN4;DUSP1;DUSP5;DUSP6;ELL2;EMD;ERRFI1;EVI5;FAM60A;FGFR3;FOS;FOSB;FOSL2;GATA2;GATA3;GOLPH3;HDAC5;HES1;HNRNPA3;IMPDH2;ING1;JUN;JUND;KLF6;MAFF;MARCKSL1;MIDN;NAMPT;NEDD9;NF1;NR4A1;NR4A2;PHIP;PTPRS;RAB11FIP4;RABL6;RARA;RBM3;REV3L;SATB1;SEP…
10kb	ATF3_top50perTarget	cisbp__M3944	3.01	0.0402	ATF3	*	SREBF1 (directAnnotation).	ARNT; ATF3; BHLHE40; BHLHE41; MLX; MLXIPL; NFE2; SREBF2; TFE3; TFEB; TFEC; USF1; USF2 (inferredBy_MotifSimilarity).	46	320	AFF4;APBB1IP;ARHGAP12;ARMCX6;BAX;BHLHE40;CBX6;CREBRF;DCTN4;DYRK2;ELMSAN1;EPC1;FAM21C;GAA;GRN;HDAC5;HPS5;IL18;ITSN2;LATS2;LZTS2;MYC;NT5C3A;PHF20L1;PKN1;PRUNE2;PTPRN2;PTPRS;RAB5A;RABL6;RAD9A;RNF115;RRAGC;S100A10;SATB1;SGMS2;SIN3A;SIRPA;SPNS1;SPPL3;SRSF3;SYTL2;UBE4B;USP12;ZFAND5;ZNF608
10kb	ATF3_top50perTarget	cisbp__M4597	3.71	0.0444	ATF3	**	ATF3 (directAnnotation).	ARNT; CREB3L4; MITF; NFE2; SREBF1; SREBF2; TFE3; USF1; USF2 (inferredBy_MotifSimilarity).	194	2125	ADNP;AFF4;AMOTL2;ANKRD13A;APBB2;ARF5;ARHGAP12;ARIH1;ARL4A;ARL4C;ARMCX2;ARMCX6;ATF3;ATF4;BAX;BCL6;BCL9;BEX1;BFAR;BRAF;BRD2;BROX;BTG2;C15orf48;C16orf72;C1orf174;C20orf27;CBX6;CCDC88C;CCND3;CCNI;CCNL1;CDC42EP1;CDKN1A;CDYL;CEBPB;CELF2;CEP63;CHIC2;CIRBP;CLSTN2;COL18A1;CREB3;CREB5;CREBRF;CSNK1E;CSNK1G2;CTSB;CXCL16;CXorf56;DCTN4;DDX3X;DDX5;DESI2;DUSP1;DYRK1B;EGR1;ELL2;ELMSAN1;EMD;EPC1;ERF;ESYT2;FAM134B;…
10kb	ATF3_top50perTarget	cisbp__M4900	3.11	0.0408	ATF3	*	HELT (inferredBy_Orthology).	ARNT; ARNTL; ATF3; BHLHE40; BHLHE41; MITF; NFE2; SREBF1; SREBF2; TFE3; TFEB; TFEC; USF1; USF2 (inferredBy_MotifSimilarity). ARNTL2 (inferredBy_MotifSimilarity_n_Orthology).	35	200	AFF4;ARMCX2;ARMCX6;ATF4;BAX;C16orf72;CBX6;CCDC88C;CXorf56;DCTN4;DUSP1;ELMSAN1;EPC1;FAM21C;GAA;HDAC5;HNRNPD;HPS5;LATS2;MEF2A;PHF20L1;PKN1;PLD3;PMAIP1;PRUNE2;RAB5A;RAD9A;SLC35F6;SLC38A2;SPNS1;SPPL3;SRSF3;TNFAIP3;UBE4B;ZFX
10kb	ATF3_top50perTarget	cisbp__M5290	3.58	0.0436	ATF3	*	ARNTL (directAnnotation).	ARNT; ARNT2; ATF3; BACH1; BHLHE40; BHLHE41; NFE2; SREBF1; SREBF2; TFE3; TFEB; TFEC; USF1; USF2 (inferredBy_MotifSimilarity). ARNTL2; HELT (inferredBy_MotifSimilarity_n_Orthology).	100	950	ABHD11;ADAM10;AFF4;AKAP12;ANKRD13A;ARHGAP12;ARMCX2;ARMCX6;ATF4;BAX;BEX1;BRD2;BROX;C16orf72;C1orf174;CBX6;CCDC88C;CELF2;CEP63;CREBRF;DCTN4;DDIT3;DDX3X;DDX5;DUSP1;DYRK1B;ELMSAN1;EPC1;FAM214A;FAM21C;GAA;H2AFY;HBEGF;HDAC5;HNRNPA3;HNRNPD;HPS5;IL18;JADE1;KIAA1522;KLF6;LATS2;LZTS2;MAFF;MBD6;MBNL2;MED13L;MEF2A;MFSD11;MIDN;NUTM2B-AS1;PCED1A;PCM1;PDP1;PER1;PHF20L1;PIGR;PKN1;PLD3;PLEKHA1;PLEKHA6;PMAIP1;PRUN…
10kb	ATF3_top50perTarget	cisbp__M5309	3.15	0.041	ATF3	*	BHLHE41 (directAnnotation).	ARNT; ARNT2; ARNTL; ATF3; BACH1; BHLHE40; CLOCK; MITF; MLX; MLXIPL; NFE2; SREBF1; SREBF2; TFE3; TFEB; TFEC; USF1; USF2 (inferredBy_MotifSimilarity). ARNTL2; HELT (inferredBy_MotifSimilarity_n_Orthology).	106	1055	AFF4;AKAP12;ARHGAP12;ARMCX2;ARMCX6;ATF3;ATF4;BANP;BAX;BEX1;BRD2;BROX;C16orf72;C1orf174;CBX6;CCDC88C;CD24;CD83;CDYL;CELF2;CEP63;CLSTN2;CREBRF;CSRNP3;CTSB;DCTN4;DDX3X;DDX5;DUSP1;DYRK1B;EIF4G3;ELMSAN1;EPC1;ERF;FAM214A;FAM21C;FHL1;GAA;GPD2;H2AFY;HDAC5;HES1;HMGA1;HNRNPA3;HNRNPD;HPS1;HPS5;IL18;JADE1;JMY;KDM6B;KLF6;LATS2;LCN12;LPIN2;LZTS2;MBNL2;MED13L;MEF2A;NR4A1;NUTM2B-AS1;PALLD;PCM1;PDP1;PHF20L1;PIGR;…
10kb	ATF3_top50perTarget	cisbp__M5866	3.44	0.0428	ATF3	*	SREBF2 (directAnnotation).	ARNT; ATF3; BACH1; BHLHE40; BHLHE41; MLX; MLXIPL; NFE2; SREBF1; TFE3; TFEB; TFEC; USF1; USF2 (inferredBy_MotifSimilarity). HELT; MITF (inferredBy_MotifSimilarity_n_Orthology).	74	608	ADO;AFF4;APBB1IP;ARHGAP12;ARMCX2;ARMCX6;ATF3;ATF4;BAX;BEX1;BHLHE40;C16orf72;CBX6;CCDC88C;CDKN1A;CELF2;CEP63;CREB3;CREBRF;DCTN4;DDX3X;DDX5;DUSP1;ELMSAN1;EPC1;FAM214A;FAM21C;GAA;GRN;H2AFY;HDAC5;HES1;HNRNPA3;HNRNPD;HPS5;IL18;LATS2;LZTS2;MBNL2;MEF2A;MFSD11;MYC;PDP1;PHF20L1;PIGR;PIM1;PKN1;PLD3;PLEKHA1;PRUNE2;PTPRS;RAB5A;RABL6;RAD9A;RBBP4;RNF115;RRAGC;SATB1;SDC4;SGMS2;SLC35B2;SLC35F6;SLC38A2;SPNS1;SPPL…
10kb	ATF3_top50perTarget	cisbp__M6097	3.29	0.0418	ATF3	*	SREBF1 (inferredBy_Orthology).	ARNT; ATF3; BACH1; BHLHE40; BHLHE41; MLX; MLXIPL; NFE2; SREBF2; TFE3; TFEB; TFEC; USF1; USF2 (inferredBy_MotifSimilarity). ARNTL; ARNTL2; HELT (inferredBy_MotifSimilarity_n_Orthology).	84	764	ADO;AFF4;APBB1IP;ARHGAP12;ARMCX2;ARMCX6;ATF3;ATF4;B3GNT2;BAX;BEX1;BHLHE40;C16orf72;CBX6;CCDC88C;CDKN1A;CELF2;CEP63;CREB3;CREBRF;CXorf56;DCTN4;DDX3X;DDX5;DUSP1;ELMSAN1;EPC1;ESYT2;FAM214A;FAM21C;GAA;GPRC5C;GRN;H2AFY;HDAC5;HES1;HNRNPA3;HNRNPD;HPS5;IL18;LATS2;LYRM1;LZTS2;MED13L;MEF2A;MFSD11;MYC;PDP1;PHF20L1;PIGR;PIM1;PKN1;PLD3;PLEKHA1;PRUNE2;PTPRS;RAB5A;RABL6;RAD9A;RBBP4;RNF115;RRAGC;SATB1;SDC4;SGMS2…
10kb	ATF3_top50perTarget	flyfactorsurvey__HLH106_SANGER_5_2_FBgn0015234	3.11	0.0408	ATF3	*	SREBF1; SREBF2 (inferredBy_Orthology).	ARNT; ATF3; BACH1; BHLHE40; BHLHE41; MLX; MLXIPL; TFE3; TFEB; TFEC; USF1; USF2 (inferredBy_MotifSimilarity). HELT (inferredBy_MotifSimilarity_n_Orthology).	76	706	AFF4;AKAP12;APBB1IP;ARHGAP12;ARMCX6;ATF3;ATF4;BAX;BCL2;BHLHE40;C16orf72;CBX6;CCDC88C;CELF2;CRABP2;CREBRF;CXorf56;DCTN4;DDX3X;DUSP1;DYRK2;EIF4G3;ELMSAN1;EPC1;ESYT2;FAM21C;FSTL1;GAA;GNA13;GRN;HDAC5;HNRNPA3;HNRNPD;HPS5;IL18;LATS2;LZTS2;MBNL2;MEF2A;METTL2B;MYC;NEDD9;NT5C3A;PCM1;PHF20L1;PIGR;PKN1;PLD3;PRUNE2;PTPRS;RAB5A;RABL6;RAD9A;RERG;RNF115;RNF144B;RRAGC;S100A10;SATB1;SGMS2;SIRPA;SLC35F6;SLC38A2;SP…
10kb	ATF3_top50perTarget	hocomoco__ATF3_HUMAN.H11MO.0.A	3.43	0.0427	ATF3	**	ATF3 (directAnnotation).	ARNT; BHLHE40; BHLHE41; MITF; NFE2; SREBF1; SREBF2; TFE3; TFEB; TFEC; USF1; USF2 (inferredBy_MotifSimilarity). HELT (inferredBy_MotifSimilarity_n_Orthology).	43	274	AFF4;ARHGAP12;ARIH1;ARMCX2;ARMCX6;ATF3;BAX;BEX1;BRAF;CREB5;CREBRF;CSNK1G2;DCTN4;DESI2;DUSP1;EMD;EPC1;FAM21C;GAA;HDAC5;HPS5;JUN;KLF6;LATS2;MCAM;NR4A1;PDP1;PHF20L1;PKN1;PTPRS;RAB5A;RAD9A;RNF115;RPH3AL;RRAGC;SKIL;SLC35B2;SPNS1;SPPL3;TNFAIP3;UBE4B;ZC3H4;ZFX
10kb	ATF3_top50perTarget	swissregulon__hs__SREBF1_2.p2	3.45	0.0428	ATF3	*	SREBF1; SREBF2 (directAnnotation).	ARNT; ARNT2; ARNTL; ATF3; BACH1; BHLHE40; BHLHE41; MITF; MLX; MLXIPL; NFE2; TFE3; TFEB; TFEC; USF1; USF2 (inferredBy_MotifSimilarity). ARNTL2; HELT (inferredBy_MotifSimilarity_n_Orthology).	75	618	ADAM10;AFF4;ANKRD13A;ARHGAP12;ARMCX2;ARMCX6;ATF4;BAX;BEX1;BROX;C16orf72;CBX6;CCDC88C;CNOT2;CREBRF;DCTN4;DDX3X;DDX5;DUSP1;DYRK2;ELMSAN1;EPC1;FAM21C;GAA;GRN;H2AFY;HDAC5;HNRNPA3;HNRNPD;HPS1;HPS5;IL18;KLF6;LATS2;LZTS2;MBD6;MED13L;MYC;MYO5A;NT5C3A;NUTM2B-AS1;PCED1A;PCM1;PER1;PHF20L1;PIGR;PKN1;PLD3;PLEKHA6;PMAIP1;PRUNE2;PTPRS;QTRT1;RAB5A;RABL6;RAD9A;RBBP4;RNF115;RPH3AL;RRAGC;SGK1;SGMS2;SIRPA;SLC35B2;SL…
10kb	ATF3_top50perTarget	swissregulon__hs__TFEB.p2	3.29	0.0419	ATF3	*	TFEB (directAnnotation).	ARNT; ARNTL; ATF3; BACH1; BHLHE40; BHLHE41; MAX; MITF; MLX; MLXIPL; NFE2; SREBF1; SREBF2; TFE3; TFEC; USF1; USF2 (inferredBy_MotifSimilarity). ARNTL2; HELT (inferredBy_MotifSimilarity_n_Orthology).	58	426	AFF4;ANKRD13A;ARHGAP12;ARMCX6;ATF4;BAX;BCL2;BHLHE40;C16orf72;CBX6;CCDC88C;CREBRF;DCTN4;DDX5;DUSP1;DYRK2;EPC1;FAM21C;GAA;GRN;H2AFY;HDAC5;HNRNPA3;HNRNPD;HPS5;IL18;LATS2;LZTS2;MBD6;MYC;MYO5A;NT5C3A;PCM1;PHF20L1;PIGR;PKN1;PLD3;PRUNE2;RAB5A;RABL6;RAD9A;RERG;RNF115;RRAGC;S100A10;SGMS2;SIRPA;SLC35B2;SLC35F6;SLC38A2;SPNS1;SPPL3;SRSF3;SYS1;SYTL2;TNFAIP3;UBE4B;USP12
10kb	ATF3_top50perTarget	taipale__ARNTL_DBD_GTCACGTGAC	3.52	0.0432	ATF3	*	ARNTL (directAnnotation).	ARNT; ARNT2; ATF3; BACH1; BHLHE40; BHLHE41; NFE2; SREBF1; SREBF2; TFE3; TFEB; TFEC; USF1; USF2 (inferredBy_MotifSimilarity). ARNTL2; HELT (inferredBy_MotifSimilarity_n_Orthology).	66	531	AFF4;ARHGAP12;ARMCX2;ARMCX6;ATF4;BAX;BEX1;BRD2;BROX;C16orf72;CBX6;CCDC88C;CEP63;CREBRF;DCTN4;DDX3X;DDX5;DUSP1;DYRK1B;EPC1;FAM214A;FAM21C;GAA;H2AFY;HDAC5;HNRNPA3;HNRNPD;HPS5;IL18;KIAA1522;KLF6;LATS2;LZTS2;MAFF;MED13L;NUTM2B-AS1;PCM1;PER1;PHF20L1;PIGR;PKN1;PLD3;PMAIP1;PRUNE2;PTPRS;QTRT1;RAB5A;RABL6;RAD9A;RARA;RBBP4;RNF115;RRAGC;SATB1;SDC4;SLC35B2;SLC35F6;SLC38A2;SLC4A2;SPNS1;SPPL3;STX6;SYS1;TNFAIP3…
10kb	ATF3_top50perTarget	taipale__BHLHE41_full_GTCACGTGAC	3.2	0.0413	ATF3	*	BHLHE41 (directAnnotation).	ARNT; ARNT2; ARNTL; ATF3; BACH1; BHLHE40; CLOCK; MITF; MLX; MLXIPL; NFE2; SREBF1; SREBF2; TFE3; TFEB; TFEC; USF1; USF2 (inferredBy_MotifSimilarity). ARNTL2; HELT (inferredBy_MotifSimilarity_n_Orthology).	76	655	AFF4;AKAP12;ARHGAP12;ARMCX2;ARMCX6;ATF3;ATF4;BAX;BEX1;BRD2;BROX;C16orf72;CBX6;CCDC88C;CD24;CDYL;CEP63;CLSTN2;CREBRF;DCTN4;DDX5;DUSP1;DYRK1B;ELMSAN1;EPC1;ERF;FAM214A;FAM21C;GAA;HDAC5;HNRNPA3;HNRNPD;HPS1;HPS5;IL18;JMY;KDM6B;KLF6;LATS2;LZTS2;MBNL2;MED13L;NR4A1;PALLD;PDP1;PHF20L1;PIGR;PKN1;PLD3;PLEKHA1;PMAIP1;PRUNE2;QTRT1;RAB5A;RABL6;RAD9A;RARA;RBBP4;RBMS1;RNF115;RRAGC;SCPEP1;SLC35F6;SLC38A2;SLC4A2;S…
10kb	ATF3_top50perTarget	taipale__Srebf1_DBD_RTCACGTGAY	3.35	0.0423	ATF3	*	SREBF1 (inferredBy_Orthology).	ARNT; ATF3; BACH1; BHLHE40; BHLHE41; MLX; MLXIPL; NFE2; SREBF2; TFE3; TFEB; TFEC; USF1; USF2 (inferredBy_MotifSimilarity). ARNTL; ARNTL2; HELT (inferredBy_MotifSimilarity_n_Orthology).	68	568	ADO;AFF4;APBB1IP;ARHGAP12;ARMCX2;ARMCX6;ATF4;BAX;BEX1;BHLHE40;C16orf72;CBX6;CCDC88C;CDKN1A;CELF2;CEP63;CREBRF;DCTN4;DDX5;DUSP1;ELMSAN1;EPC1;FAM214A;FAM21C;GAA;GPRC5C;GRN;H2AFY;HDAC5;HES1;HNRNPA3;HNRNPD;HPS5;IL18;LATS2;LYRM1;LZTS2;MFSD11;MYC;PDP1;PHF20L1;PIGR;PKN1;PLD3;PLEKHA1;PRUNE2;PTPRS;RAB5A;RABL6;RAD9A;RBBP4;RNF115;RRAGC;SATB1;SDC4;SGMS2;SLC35B2;SLC35F6;SLC38A2;SPNS1;SPPL3;STX6;SYTL2;TGIF1;TN…
10kb	ATF3_top50perTarget	taipale__SREBF2_DBD_RTCACGTGAY	3.53	0.0433	ATF3	*	SREBF2 (directAnnotation).	ARNT; ATF3; BACH1; BHLHE40; BHLHE41; MLX; MLXIPL; NFE2; SREBF1; TFE3; TFEB; TFEC; USF1; USF2 (inferredBy_MotifSimilarity). HELT; MITF (inferredBy_MotifSimilarity_n_Orthology).	80	655	ADAM10;ADO;AFF4;APBB1IP;ARHGAP12;ARMCX2;ARMCX6;ATF3;ATF4;BAX;BEX1;BHLHE40;C16orf72;CBX6;CCDC88C;CDKN1A;CELF2;CEP63;CREB3;CREBRF;DCTN4;DDX3X;DDX5;DUSP1;ELMSAN1;EPC1;FAM214A;FAM21C;GAA;GPRC5C;GRN;H2AFY;HDAC5;HES1;HNRNPA3;HNRNPD;HPS5;IL18;LATS2;LZTS2;MBNL2;MEF2A;MFSD11;MYC;PDP1;PHF20L1;PIGR;PIM1;PKN1;PLD3;PLEKHA1;PRUNE2;PTPRS;QTRT1;RAB5A;RABL6;RAD9A;RBBP4;RNF115;RRAGC;SATB1;SCPEP1;SDC4;SGMS2;SLC35B2…
10kb	ATF3_top50perTarget	taipale_cyt_meth__BHLHE40_GTCACGTGAC_eDBD	3.16	0.0411	ATF3	*	BHLHE40 (directAnnotation).	ARNT; ARNT2; ARNTL; ATF3; BACH1; BHLHE41; CLOCK; MITF; NFE2; SREBF1; SREBF2; TFE3; TFEB; TFEC; USF1; USF2 (inferredBy_MotifSimilarity). ARNTL2; HELT; MLX (inferredBy_MotifSimilarity_n_Orthology).	83	732	AFF4;AKAP12;ARHGAP12;ARMCX2;ARMCX6;ATF3;ATF4;BAX;BEX1;BRD2;BROX;C16orf72;CBX6;CCDC88C;CCND3;CD24;CDYL;CEP63;CLSTN2;CREBRF;CTSB;DCTN4;DDX3X;DDX5;DUSP1;DYRK1B;ELMSAN1;EPC1;ERF;FAM214A;FAM21C;GAA;H2AFY;HDAC5;HNRNPA3;HNRNPD;HPS1;HPS5;IL18;JMY;KDM6B;KLF6;LATS2;LZTS2;MBNL2;MED13L;NR4A1;NUTM2B-AS1;PALLD;PDP1;PER1;PHF20L1;PIGR;PKN1;PLD3;PLEKHA1;PMAIP1;PRUNE2;PTPRS;QTRT1;RAB5A;RABL6;RAD9A;RARA;RBBP4;RBMS1…
10kb	ATF3_top50perTarget	taipale_cyt_meth__BHLHE40_GTCACGTGAC_eDBD_meth_repr	3.25	0.0416	ATF3	*	BHLHE40 (directAnnotation).	ARNT; ARNT2; ARNTL; ATF3; BACH1; BHLHE41; CLOCK; MITF; MLX; NFE2; SREBF1; SREBF2; TFE3; TFEB; TFEC; USF1; USF2 (inferredBy_MotifSimilarity). ARNTL2; HELT (inferredBy_MotifSimilarity_n_Orthology).	85	772	AFF4;AKAP12;ARHGAP12;ARMCX2;ARMCX6;ATF3;ATF4;BAX;BEX1;BHLHE40;BROX;C16orf72;CBX6;CCDC88C;CCND3;CD24;CDYL;CELF2;CEP63;CLSTN2;CREBRF;CTSB;DCTN4;DDX3X;DDX5;DUSP1;DYRK1B;EIF4G3;ELMSAN1;EPC1;ERF;FAM21C;GAA;H2AFY;HDAC5;HNRNPA3;HNRNPD;HPS1;HPS5;IL18;JMY;KLF6;LATS2;LZTS2;MBNL2;MED13L;NUTM2B-AS1;PALLD;PCM1;PDP1;PER1;PHF20L1;PIGR;PKN1;PLD3;PLEKHA1;PMAIP1;PRUNE2;QTRT1;RAB5A;RABL6;RAD9A;RARA;RBBP4;RBMS1;RNF1…
10kb	ATF3_top50perTarget	taipale_cyt_meth__BHLHE41_GTCACGTGAC_eDBD	3.14	0.0409	ATF3	*	BHLHE41 (directAnnotation).	ARNT; ARNT2; ARNTL; ATF3; BACH1; BHLHE40; CLOCK; MITF; MLX; NFE2; SREBF1; SREBF2; TFE3; TFEB; TFEC; USF1; USF2 (inferredBy_MotifSimilarity). ARNTL2; HELT (inferredBy_MotifSimilarity_n_Orthology).	94	904	AFF4;AKAP12;ARHGAP12;ARMCX2;ARMCX6;ATF3;ATF4;BAX;BEX1;BRD2;BROX;C16orf72;CBX6;CCDC88C;CCND3;CD24;CDYL;CELF2;CEP63;CLSTN2;CREBRF;CTSB;DCTN4;DDX3X;DDX5;DUSP1;DYRK1B;ELMSAN1;EPC1;ERF;F2R;FAM214A;FAM21C;GAA;HDAC5;HES1;HMGA1;HNRNPA3;HNRNPD;HPCAL1;HPS1;HPS5;IL18;JMY;KDM6B;KLF6;LATS2;LTBR;LZTS2;MBNL2;MED13L;NR4A1;NUTM2B-AS1;PALLD;PCED1A;PDP1;PER1;PHF20L1;PIGR;PKN1;PLD3;PLEKHA1;PMAIP1;PRKCSH;PRUNE2;PTPRS…
10kb	ATF3_top50perTarget	taipale_cyt_meth__BHLHE41_GTCACGTGAC_eDBD_meth	3.35	0.0422	ATF3	*	BHLHE41 (directAnnotation).	ARNT; ARNT2; ARNTL; ATF3; BACH1; BHLHE40; CLOCK; MITF; MLX; MLXIPL; NFE2; SREBF1; SREBF2; TFE3; TFEB; TFEC; USF1; USF2 (inferredBy_MotifSimilarity). ARNTL2; HELT (inferredBy_MotifSimilarity_n_Orthology).	86	756	AFF4;AKAP12;ANKRD13A;ARHGAP12;ARMCX2;ARMCX6;ATF3;ATF4;BAX;BEX1;BRD2;BROX;C16orf72;CBX6;CCDC88C;CCND3;CD24;CDYL;CELF2;CEP63;CLSTN2;CREBRF;CTSB;DCTN4;DDX3X;DDX5;DUSP1;DYRK1B;ELMSAN1;EPC1;ERF;FAM21C;GAA;H2AFY;HDAC5;HNRNPA3;HNRNPD;HPS1;HPS5;IL18;JMY;KDM6B;KLF6;LATS2;LZTS2;MBNL2;MED13L;NUTM2B-AS1;PALLD;PCM1;PDP1;PHF20L1;PIGR;PKN1;PLD3;PLEKHA1;PMAIP1;PRUNE2;QTRT1;RAB5A;RABL6;RAD9A;RARA;RBBP4;RBMS1;RNF1…
10kb	ATF3_top50perTarget	transfac_pro__M02091	3.1	0.0408	ATF3	*	E4F1 (directAnnotation).	ATF1; ATF2; ATF3; ATF4; ATF5; ATF6; ATF7; CREB1; CREM; FOSL1 (inferredBy_MotifSimilarity).	264	3268	ABHD11;ACTG1;ADGRG6;ADGRL2;ADNP;ADPGK;AKAP12;AMOTL2;ANKRD11;APBB2;APPBP2;ARAP1;ARF5;ARHGAP12;ARID5A;ARIH1;ARL4A;ARL4C;ARL5B;ARMCX2;ARMCX6;ATF3;ATXN7L1;B3GNT2;BAMBI;BANP;BAX;BCL2;BCL6;BCL9;BCLAF1;BRAF;BRD3;BTG1;BTG2;C15orf48;C1orf174;C20orf27;C5orf15;C6orf62;CASC3;CCNG1;CCNI;CCNK;CCNL1;CD24;CD83;CDC42EP1;CDC42EP4;CDC42SE1;CDH2;CDH6;CDK6;CDKN1A;CEBPB;CHIC2;CHID1;CHMP1B;CIRBP;CLSTN2;CNOT7;CREB5;CREB…
10kb	ATF3_top50perTarget	transfac_pro__M04679	3.15	0.041	ATF3	*	USF2 (directAnnotation).	ARNT; ARNT2; ARNTL; ATF3; BACH1; BHLHE40; BHLHE41; CLOCK; MITF; NFE2; SREBF1; SREBF2; TFE3; TFEB; TFEC; USF1 (inferredBy_MotifSimilarity). ARNTL2; HELT (inferredBy_MotifSimilarity_n_Orthology).	113	1162	AFF4;AHNAK;AKAP12;ANKRD13A;ARHGAP12;ARMCX2;ARMCX6;ATF3;ATF4;BAMBI;BANP;BAX;BEX1;BHLHE40;BROX;C16orf72;CBX6;CCDC88C;CCND3;CCNI;CDYL;CELF2;CEP63;CHIC2;COL18A1;CREB5;CREBRF;CSRNP3;CTSB;CTSS;DAPK1;DCTN4;DDIT3;DDX5;DUSP1;DYRK1B;ELMSAN1;EPC1;FAM21C;GAA;GRN;GSK3B;H2AFY;HDAC5;HNRNPA3;HNRNPD;HPS5;IL18;ITSN2;JUN;KIAA1522;LATS2;LZTS2;MAFF;MBD6;MBNL2;MED13L;MEF2A;NEDD9;NR2C2;NT5C3A;ORAOV1;PCM1;PDCD4;PDP1;PHF…
10kb	ATF3_top50perTarget	transfac_pro__M04684	3.4	0.0425	ATF3	**	ATF3 (directAnnotation).	ARNT; ARNT2; ARNTL; BACH1; BHLHE40; BHLHE41; CLOCK; MITF; NFE2; SREBF1; SREBF2; TFE3; TFEB; TFEC; USF1; USF2 (inferredBy_MotifSimilarity). ARNTL2; HELT (inferredBy_MotifSimilarity_n_Orthology).	81	719	AFF4;ANKRD13A;APBB1IP;ARHGAP12;ARMCX2;ARMCX6;ATF4;BAMBI;BAX;BEX1;BHLHE40;BNC2;C16orf72;CBX6;CCDC88C;CEP63;CHIC2;CPEB2;CREBRF;DCTN4;DDIT3;DDX5;DUSP1;DYRK1B;DYRK2;ELMSAN1;EPC1;FAM21C;GAA;GRN;H2AFY;HDAC5;HNRNPA3;HNRNPD;HPS5;IL18;ITSN2;LATS2;MAFF;MBD6;MBNL2;MED13L;MFSD11;MYC;PCM1;PDP1;PHF20L1;PIGR;PKN1;PLD3;PLEKHA1;PRUNE2;RAB5A;RABL6;RAD9A;RBBP4;RCAN1;RERG;RNF115;ROCK1;RRAGC;S100A10;SATB1;SGMS2;SIRPA…
10kb	ATF3_top50perTarget	transfac_pro__M07637	3.71	0.0444	ATF3	*	ARNTL; ARNTL2 (inferredBy_Orthology).	ARNT; ARNT2; ATF3; BACH1; BHLHE40; BHLHE41; NFE2; SREBF1; SREBF2; TFE3; TFEB; TFEC; USF1; USF2 (inferredBy_MotifSimilarity). HELT; MITF (inferredBy_MotifSimilarity_n_Orthology).	62	421	AFF4;ARHGAP12;ARMCX2;ARMCX6;ATF4;BAX;BEX1;BROX;C16orf72;CBX6;CCDC88C;CEP63;CREBRF;DCTN4;DDX5;DUSP1;DYRK1B;EPC1;FAM214A;FAM21C;GAA;H2AFY;HDAC5;HNRNPA3;HNRNPD;HPS5;IL18;LATS2;MAFF;MED13L;NUTM2B-AS1;PDP1;PER1;PHF20L1;PIGR;PKN1;PLD3;PMAIP1;PRUNE2;QTRT1;RAB5A;RABL6;RAD9A;RBBP4;RNF115;RRAGC;SATB1;SDC4;SLC35B2;SLC35F6;SLC38A2;SPNS1;SPPL3;SRSF3;STX6;SYTL2;TNFAIP3;UBE4B;USP12;ZC3H18;ZFX;ZNF608
10kb	ATF3_top50perTarget	transfac_pro__M07643	3.15	0.041	ATF3	*	SREBF1; SREBF2 (inferredBy_Orthology).	ARNT; ARNTL; ATF3; BHLHE40; BHLHE41; MLX; MLXIPL; TFE3; TFEB; TFEC; USF1; USF2 (inferredBy_MotifSimilarity). ARNTL2; HELT (inferredBy_MotifSimilarity_n_Orthology).	75	677	ADO;AFF4;APBB1IP;ARHGAP12;ARMCX6;ATF4;B3GNT2;BAX;BEX1;BHLHE40;C16orf72;CBX6;CCDC88C;CDKN1A;CELF2;CEP63;COG5;CREBRF;CXorf56;DCTN4;DDX3X;DDX5;DUSP1;DYRK2;ELMSAN1;EPC1;FAM214A;FAM21C;GAA;GPRC5C;GRN;H2AFY;HDAC5;HES1;HNRNPA3;HNRNPD;HPCAL1;HPS5;IL18;LATS1;LATS2;LYRM1;LZTS2;MFSD11;MYC;NT5C3A;PHF20L1;PIGR;PIM1;PKN1;PLD3;PLEKHA1;PRUNE2;PTPRN2;PTPRS;RAB5A;RABL6;RAD9A;RNF115;RRAGC;SATB1;SGMS2;SLC35B2;SLC35F…
10kb	ATF3_top1sd	dbcorrdb__ATF1__ENCSR000DNZ_1__m2	4.55	0.0649	ATF3	*	ATF1 (directAnnotation).	ATF3; CREB1; JUN; JUND; NFE2; POLR2A; RCOR1; USF2 (inferredBy_MotifSimilarity).	64	1043	AHNAK;ALAS1;AMOTL2;ANXA1;ARID5A;ARIH1;ATF3;BCL6;BRD2;C6orf62;CDKN1A;CEBPB;CIRBP;CLEC11A;CNOT2;CREB5;CSNK1G2;DUSP1;EGR1;EMD;ESYT2;FAM134B;FOSB;FOSL2;GATA3;GLIS3;GSK3B;HMGA1;HNRNPH1;HPS5;IFRD1;IMPDH2;JMY;JUNB;JUND;LENG8;LMNA;MAFK;MAP3K1;MAP3K8;NAMPT;NCK2;NEDD9;NR4A2;PACRG;PHIP;PIM1;PRUNE2;PTPRS;RAPH1;RPL22L1;RRAGC;SATB1;SEC22B;SEZ6L2;SRSF5;TGIF1;TNFAIP1;TNFRSF12A;TNIP1;TPTEP1;YPEL5;YWHAZ;ZFAND5
10kb	ATF3_top1sd	dbcorrdb__POLR2A__ENCSR000BHN_1__m1	3.61	0.0567	ATF3	*	POLR2A (directAnnotation).	ATF3; ELK1; MYC; TAF1; YY1 (inferredBy_MotifSimilarity).	159	4385	ABCA1;ABHD11;ADAM10;ADAMTS1;ADGRG6;AHNAK;ANKRD11;ANXA1;APBB2;ARF5;ARF6;ARL4A;ARL5B;ATF3;ATP8B1;B4GALT3;BAMBI;BANP;BCL6;BCL9;BCLAF1;BFAR;BICC1;BRD2;BRD3;BTG2;C16orf72;C6orf62;CCDC71L;CCNL1;CD24;CDC42EP1;CDC42EP4;CDKN1A;CDYL;CEBPB;CHMP1B;CHST12;CIRBP;CLEC11A;CNKSR3;CREB5;CSF1R;CSNK1G2;CSNK2A1;CXorf56;DAPK1;DCDC2;DDX3X;DNAJC9;DOCK5;DSC2;EFNA1;EIF4A1;EIF4G3;ELMSAN1;FAM110B;FAM120B;FAM49B;FAM60A;FOS;F…
10kb	ATF3_top1sd	transfac_pro__M09521	3.48	0.0556	ATF3	*		ATF1; ATF2; ATF3; ATF4; ATF5; ATF6; ATF6B; ATF7; BATF3; CREB1; CREB3; CREB3L4; CREB5; CREM; FOS; FOSB; FOSL1; FOSL2; JDP2; JUN; JUNB; JUND; XBP1 (inferredBy_MotifSimilarity). CREB3L1; CREB3L2; CREBL2; NPDC1 (inferredBy_MotifSimilarity_n_Orthology).	52	871	AMOTL2;APBB2;ARIH1;ARL4C;ATF3;B4GALT1;BANP;BCL9;BRD2;BSDC1;BTG2;CDC42;CDC42EP1;CEBPB;CIRBP;CREB5;CSNK1G2;CXorf56;DSC2;DUSP1;ELMSAN1;FAM53C;FOSB;GLIS3;IRGQ;JUN;KDM6B;KLF11;KLF6;LIPE-AS1;LPAR6;MAFF;MAFK;MEG3;MYEF2;NAMPT;NR4A2;PLEKHA1;PPP1R15A;PTPRS;RBM3;RDH10;RELA;RNF38;SATB1;SLC25A25;SOX9;TMEM181;TMSB4X;TNFRSF12A;VAT1;YWHAZ
10kb	ATF3_top5perTarget	taipale_cyt_meth__ATF3_NRTGAYGTCAYN_eDBD_meth	3.2	0.0859	ATF3	**	ATF3 (directAnnotation).	ATF1; ATF2; ATF4; ATF6; ATF6B; ATF7; BATF3; CREB1; CREB3; CREB3L4; CREB5; CREM; FOS; FOSB; FOSL1; FOSL2; JDP2; JUN; JUNB; JUND; XBP1 (inferredBy_MotifSimilarity). CREB3L1; CREB3L2; CREBL2; NPDC1 (inferredBy_MotifSimilarity_n_Orthology).	9	565	APBB2;ATF3;CDC42EP1;DSC2;KDM6B;MAFF;MEG3;MYC;TCF20
10kb	ATF3_top5perTarget	taipale_cyt_meth__ATF7_NRTGAYGTCAYN_eDBD_meth	3.02	0.0826	ATF3	*	ATF7 (directAnnotation).	ATF1; ATF2; ATF3; ATF4; ATF6; ATF6B; BATF3; CREB1; CREB3; CREB3L4; CREB5; FOS; FOSB; FOSL1; FOSL2; JDP2; JUN; JUNB; JUND; XBP1 (inferredBy_MotifSimilarity). CREB3L1; CREB3L2; CREBL2; CREM; NPDC1 (inferredBy_MotifSimilarity_n_Orthology).	9	545	APBB2;ATF3;ATP8B1;CDC42EP1;DSC2;KDM6B;MEG3;TCF20;ZYX
10kb	ATF4_top1sd	cisbp__M0259	3.02	0.0342	ATF4	*		ATF1; ATF2; ATF3; ATF4; ATF5; ATF6; ATF6B; ATF7; BATF3; CREB1; CREB3; CREB3L4; CREB5; CREM; E2F1; FOS; FOSB; FOSL1; FOSL2; JDP2; JUN; JUNB; JUND; XBP1 (inferredBy_MotifSimilarity). CREB3L1; CREB3L2; NPDC1 (inferredBy_MotifSimilarity_n_Orthology).	50	853	AMOTL2;ARL4C;ATXN1L;BRD2;C11orf24;C6orf106;CAMK2D;CBWD2;CEBPB;CHD2;CHPF;CLSTN2;CMIP;CREB5;CYHR1;ELL2;ELMSAN1;ELOVL5;ENAH;ETV2;FAAP20;FAM53C;FLNA;FOSB;GTPBP1;HLF;HSPB8;KLF11;LSM2;MAT2A;MBNL2;MEF2D;MYL5;NFKBID;NR4A1;NSUN4;PAF1;PLEKHA4;POT1;PPP1R15A;RARA;SNHG15;SOX9;SSR4;TAF10;TNFRSF12A;TPM4;TRAF4;TRIP6;UBALD1
10kb	ATF4_top1sd	cisbp__M0265	3.61	0.0374	ATF4	*		ATF1; ATF2; ATF3; ATF4; ATF6; ATF6B; ATF7; BATF3; CREB1; CREB3; CREB3L4; CREB5; CREM; FOS; FOSB; FOSL1; FOSL2; JDP2; JUN; JUNB; JUND; XBP1 (inferredBy_MotifSimilarity). CREB3L1; CREB3L2; CREBL2; NPDC1 (inferredBy_MotifSimilarity_n_Orthology).	46	714	ALDH18A1;AMOTL2;ARL4C;AVPI1;BRD2;C11orf24;CAMK2D;CBWD2;CEBPB;CHD2;CHPF;CLSTN2;CMIP;CREB5;CYHR1;ELL2;ELMSAN1;ELOVL5;ETV2;FAAP20;FLNA;FOSB;GTPBP1;HLF;HSPB8;KLF11;LSM2;MBNL2;MEF2D;MYL5;NOLC1;NR4A1;PAF1;PLEKHA4;POT1;PPP1R15A;SNHG15;SOX9;SSR4;TAF10;TMTC4;TNFRSF12A;TPM4;TRAF4;TRIP6;UBALD1
10kb	ATF4_top1sd	cisbp__M2091	3.09	0.0345	ATF4	*		ATF1; ATF2; ATF3; ATF4; ATF5; ATF6; ATF7; CREB1; CREB5; CREM; FOSL1; FOSL2; JDP2; JUNB; JUND (inferredBy_MotifSimilarity). CREBL2 (inferredBy_MotifSimilarity_n_Orthology).	63	1075	ALDH18A1;AMOTL2;ARL4C;ARL5B;ATXN1L;AVPI1;BRD2;C11orf24;CAMK2D;CBWD2;CEBPB;CHD2;CHPF;CLSTN2;CMIP;CREB5;CYHR1;EIF3D;ELK4;ELL2;ELMSAN1;ELOVL5;ETV2;FAAP20;FAM172A;FLNA;FOSB;GTF2A1;GTPBP1;HLF;HSPB8;ING3;KLF11;LSM2;MBNL2;MEF2D;MYL5;NR4A1;ORMDL3;PAF1;PEX5;PLEKHA4;POT1;PPP1R12C;PPP1R15A;PTPRF;RELB;SF1;SGTA;SIAH1;SMARCA1;SNHG15;SOX9;SSR4;TAF10;TMTC4;TNFRSF12A;TPM4;TRAF4;TRIP6;UBALD1;USP22;YIF1B
10kb	ATF4_top1sd	cisbp__M4307	3.1	0.0346	ATF4	*		ATF1; ATF2; ATF3; ATF4; ATF5; ATF6; ATF7; CREB1; CREB5; CREM; FOSL1; FOSL2; JDP2; JUNB; JUND (inferredBy_MotifSimilarity). CREBL2 (inferredBy_MotifSimilarity_n_Orthology).	65	1153	ALDH18A1;AMOTL2;ARHGEF35;ARL4C;ARL5B;ATXN1L;AVPI1;BRD2;C11orf24;CAMK2D;CBWD2;CEBPB;CHD2;CHPF;CLSTN2;CMIP;CREB5;CYHR1;EIF3D;ELK4;ELL2;ELMSAN1;ELOVL5;ETV2;FAAP20;FAM172A;FLNA;FOSB;GTF2A1;GTPBP1;HLF;HSPB8;ING3;KLF11;LSM2;MBNL2;MEF2D;MYL5;NOLC1;NR4A1;ORMDL3;PAF1;PEX5;PLEKHA4;POT1;PPP1R12C;PPP1R15A;PTPRF;RELB;SF1;SGTA;SIAH1;SMARCA1;SNHG15;SOX9;SSR4;TAF10;TMTC4;TNFRSF12A;TPM4;TRAF4;TRIP6;UBALD1;USP22;Y…
10kb	ATF4_top1sd	cisbp__M5293	3.3	0.0357	ATF4	*	ATF7 (directAnnotation).	ATF1; ATF2; ATF3; ATF4; ATF6; ATF6B; BATF3; CREB1; CREB3; CREB3L4; CREB5; CREM; FOS; FOSB; FOSL1; FOSL2; JDP2; JUN; JUNB; JUND; XBP1 (inferredBy_MotifSimilarity). CREB3L1; CREB3L2; CREBL2; NPDC1 (inferredBy_MotifSimilarity_n_Orthology).	40	573	AMOTL2;ARL4C;ATXN1L;BRD2;C11orf24;CAMK2D;CBWD2;CDC42EP1;CHPF;CLSTN2;CREB5;CYHR1;ELMSAN1;ELOVL5;ENAH;ETV2;FAAP20;FAM53C;FOSB;GTPBP1;HSPB8;KDM6B;KLF11;LSM2;MBNL2;MYL5;ORMDL3;PAF1;PALLD;PLEKHA4;POT1;PPP1R15A;SIAH1;SNHG15;SOX9;TAF10;TNFRSF12A;TPM4;TRAF4;TRIP6
10kb	ATF4_top1sd	factorbook__CREB	3.75	0.0382	ATF4	*	ATF3 (directAnnotation).	ATF1; ATF2; ATF4; BATF; CREB5; FOSL1; FOSL2; JDP2; JUN; JUND (inferredBy_MotifSimilarity). CEBPB (inferredBy_MotifSimilarity_n_Orthology).	24	219	ATXN1L;CDKN1A;CEBPB;CEBPG;CHD2;CREB5;CYHR1;EIF4EBP1;ELOVL5;FAM53C;FOSB;GTPBP1;HERPUD1;KDM6B;MBD6;NR4A1;NSUN4;NUP153;SAMD4A;SHMT2;SIAH1;TRAF4;TSC22D3;XBP1
10kb	ATF4_top1sd	jaspar__MA0286.1	3.09	0.0345	ATF4	*		ATF1; ATF2; ATF3; ATF4; ATF5; ATF6; ATF7; CREB1; CREB5; CREM; FOSL1; FOSL2; JDP2; JUNB; JUND (inferredBy_MotifSimilarity). CREBL2 (inferredBy_MotifSimilarity_n_Orthology).	65	1130	ALDH18A1;AMOTL2;ARHGEF35;ARL4C;ARL5B;ATXN1L;AVPI1;BRD2;C11orf24;CAMK2D;CBWD2;CEBPB;CHD2;CHPF;CLSTN2;CMIP;CREB5;CYHR1;EIF3D;ELK4;ELL2;ELMSAN1;ELOVL5;ETV2;FAAP20;FAM172A;FLNA;FOSB;GTF2A1;GTPBP1;HLF;HSPB8;ING3;KLF11;LSM2;MBNL2;MEF2D;MYL5;NOLC1;NR4A1;ORMDL3;PAF1;PEX5;PLEKHA4;POT1;PPP1R12C;PPP1R15A;PTPRF;RELB;SF1;SGTA;SIAH1;SMARCA1;SNHG15;SOX9;SSR4;TAF10;TMTC4;TNFRSF12A;TPM4;TRAF4;TRIP6;UBALD1;USP22;Y…
10kb	ATF4_top1sd	jaspar__MA1069.1	3.26	0.0355	ATF4	*		ATF1; ATF2; ATF3; ATF4; ATF6; ATF6B; ATF7; BATF3; CREB1; CREB3; CREB3L4; CREB5; CREM; FOS; FOSB; FOSL1; FOSL2; JDP2; JUN; JUNB; JUND; XBP1 (inferredBy_MotifSimilarity). CREB3L1; CREB3L2; CREBL2; NPDC1 (inferredBy_MotifSimilarity_n_Orthology).	63	1171	ALDH18A1;AMOTL2;ARL4C;ARL5B;ATXN1L;AVPI1;BRD2;C11orf24;CAMK2D;CBWD2;CEBPB;CHD2;CHMP1B;CHPF;CLSTN2;CMIP;CREB5;CYR61;EIF3D;ELL2;ELMSAN1;ELOVL5;ETV2;FAAP20;FLNA;FOSB;FOSL2;FXYD3;GTPBP1;HLF;HSPB8;ING3;KLF11;LSM2;MBNL2;MEF2D;MYL5;NCAPH2;NFKBID;NOLC1;NR4A1;ORMDL3;PAF1;PLEKHA4;POT1;PPP1R12C;PPP1R15A;RELB;SF1;SGTA;SHISA5;SMARCA1;SNHG15;SOX9;SSR4;TAF10;TMTC4;TNFRSF12A;TPM4;TRAF4;TRIP6;UBALD1;USP48
10kb	ATF4_top1sd	jaspar__MA1070.1	3.06	0.0344	ATF4	*		ATF1; ATF2; ATF3; ATF4; ATF5; ATF6; ATF6B; ATF7; BATF3; CREB1; CREB3; CREB3L4; CREB5; CREM; E2F1; FOS; FOSB; FOSL1; FOSL2; JDP2; JUN; JUNB; JUND; XBP1 (inferredBy_MotifSimilarity). CREB3L1; CREB3L2; NPDC1 (inferredBy_MotifSimilarity_n_Orthology).	38	559	AMOTL2;ARL4C;BRD2;C11orf24;C6orf106;CAMK2D;CEBPB;CHD2;CHPF;CLSTN2;CMIP;CREB5;CYHR1;ELL2;ELOVL5;ETV2;FAAP20;FLNA;FOSB;GTPBP1;HLF;KLF11;MBNL2;MEF2D;NFKBID;NSUN4;PAF1;PLEKHA4;POT1;PPP1R15A;RARA;SNHG15;SOX9;TAF10;TNFRSF12A;TPM4;TRAF4;TRIP6
10kb	ATF4_top1sd	stark__TGACGTCAT	3.58	0.0373	ATF4	*	CREB3L1; CREB3L2 (inferredBy_Orthology).	ATF1; ATF2; ATF3; ATF4; ATF6; ATF6B; ATF7; BACH2; BATF3; CREB1; CREB3; CREB3L4; CREB5; CREM; FOS; FOSB; FOSL1; FOSL2; JDP2; JUN; JUNB; JUND; XBP1 (inferredBy_MotifSimilarity). BACH1; CREBL2; NFE2; NFE2L1; NFE2L2; NFE2L3; NPDC1 (inferredBy_MotifSimilarity_n_Orthology).	47	731	AJUBA;ARL4C;ATXN1L;AVPI1;BRD2;C11orf24;CAMK2D;CBWD2;CDC42EP1;CHD2;CHPF;CLSTN2;CMIP;CREB5;CSRP1;CYHR1;ELL2;ELMSAN1;ELOVL5;FAAP20;FAM53C;FLNA;FOSB;GTPBP1;HLF;HSPB8;KDM6B;KLF11;LSM2;MAP1B;MBNL2;MEF2D;MYL5;NOLC1;ORMDL3;PAF1;PALLD;PLEKHA4;SGTA;SNHG15;SOX9;TNFRSF12A;TPM4;TRAF4;TRIP6;UBALD1;ZYX
10kb	ATF4_top1sd	swissregulon__hs__ATF4.p2	3.73	0.0381	ATF4	**	ATF4 (directAnnotation).	ATF1; ATF2; ATF3; ATF5; ATF6; ATF6B; ATF7; BATF3; CEBPG; CREB1; CREB3; CREB3L4; CREB5; CREM; DBP; E2F1; HLF; JDP2; JUND; TEF; XBP1 (inferredBy_MotifSimilarity).	96	1815	ADAR;ALDH18A1;ALKBH5;AMOTL2;ARL4C;ARL5B;ATXN1L;BRD2;C11orf24;CAMK2D;CBWD2;CEBPB;CHD2;CHMP1B;CHPF;CLSTN2;CMIP;CMTM3;CREB5;CSRP1;CYHR1;DCUN1D3;DENR;DERL3;DSE;EIF3D;ELK4;ELL2;ELMSAN1;ELOVL5;EML4;ENAH;ETV2;EVA1A;FAAP20;FADS3;FGGY;FOSB;FXYD3;GLTSCR2;GTF2A1;GTPBP1;HERPUD1;HLF;HS3ST1;HSPB8;ING3;KDM2A;KDM6B;KLF11;KLF4;LINC01139;LSM2;MBNL2;MED24;MGAT1;MIDN;MYL5;NFKBID;NR4A1;NSUN4;ORMDL3;PAF1;PLEKHA4;PLK2;…
10kb	ATF4_top1sd	taipale_cyt_meth__ATF2_NRTGAYGTMAYN_FL	3.85	0.0387	ATF4	*	ATF2 (directAnnotation).	ATF1; ATF3; ATF4; ATF5; ATF6; ATF6B; ATF7; BACH2; BATF3; CREB1; CREB3; CREB3L4; CREB5; CREM; DBP; E4F1; FOS; FOSB; FOSL1; FOSL2; HLF; JDP2; JUN; JUNB; JUND; TEF; XBP1 (inferredBy_MotifSimilarity). BACH1; CREB3L1; CREB3L2; CREBL2; NFE2; NFE2L1; NFE2L2; NFE2L3; NFIL3 (inferredBy_MotifSimilarity_n_Orthology).	50	791	ALDH18A1;ARL4C;ATXN1L;AVPI1;BRD2;C11orf24;C6orf106;CAMK2D;CEBPB;CHD2;CHPF;CLSTN2;CMIP;CREB5;CYHR1;ELL2;ELOVL5;FAAP20;FAM53C;FLNA;FOSB;GTPBP1;HLF;HSPB8;KLF11;LSM2;MBNL2;MEF2D;MYL5;NOLC1;NR4A1;NSUN4;ORMDL3;PAF1;PICALM;PLEKHA4;POT1;PPP1R15A;RARA;RELB;SAMD4A;SIAH1;SNHG15;SOX9;TAF10;TNFRSF12A;TPM4;TRAF4;TRIP6;UBALD1
10kb	ATF4_top1sd	taipale_cyt_meth__ATF3_NRTGACGTCAYN_FL	3.33	0.0359	ATF4	*	ATF3 (directAnnotation).	ATF1; ATF2; ATF4; ATF5; ATF6; ATF6B; ATF7; BATF3; CREB1; CREB3; CREB3L4; CREB5; CREM; FOS; FOSB; FOSL1; FOSL2; JDP2; JUN; JUNB; JUND; XBP1 (inferredBy_MotifSimilarity). CREB3L1; CREB3L2; CREBL2; NPDC1 (inferredBy_MotifSimilarity_n_Orthology).	41	604	ACAP3;AJUBA;AMOTL2;AP2A2;ARL4C;BRD2;C11orf24;CAMK2D;CDC42EP1;CHPF;CLSTN2;CREB5;CYHR1;ELL2;ELMSAN1;ELOVL5;EPB41L2;ETV2;FAAP20;FAM53C;GTPBP1;HLF;HSPB8;KDM6B;KLF11;MBNL2;MYL5;ORMDL3;PAF1;PLEKHA4;POT1;PPP1R15A;RARA;SESN3;SIAH1;SNHG15;SNX11;TAF10;TNFRSF12A;TRAF4;TRIP6
10kb	ATF4_top1sd	taipale_cyt_meth__ATF3_NRTGAYGTCAYN_eDBD	3.24	0.0354	ATF4	*	ATF3 (directAnnotation).	ATF1; ATF2; ATF4; ATF5; ATF6; ATF6B; ATF7; BACH2; BATF3; CREB1; CREB3; CREB3L4; CREB5; CREM; FOS; FOSB; FOSL1; FOSL2; JDP2; JUN; JUNB; JUND; XBP1 (inferredBy_MotifSimilarity). BACH1; CREB3L1; CREB3L2; CREBL2; NFE2; NFE2L1; NFE2L2; NFE2L3; NPDC1 (inferredBy_MotifSimilarity_n_Orthology).	66	1239	ACAP3;ADAR;AJUBA;AMOTL2;AP2A2;ARL4C;BRD2;C11orf24;CAMK2D;CASD1;CBWD2;CDC42EP1;CEBPB;CHPF;CLSTN2;CREB5;CSRP1;CYHR1;ELL2;ELMSAN1;ELOVL5;EPB41L2;ETV2;EVA1A;FAAP20;FAM53C;FHL2;FOSB;GTPBP1;HLF;HSPB8;IQSEC1;KDM6B;KLF11;LSM2;MAP1B;MBNL2;MEF2D;MYC;MYL5;ORMDL3;PAF1;PALLD;PLEKHA4;POT1;PPFIBP1;PPP1R15A;RARA;RELB;SAMD4A;SATB1;SESN3;SGTA;SIAH1;SLC3A2;SNHG15;SNX11;SOX9;TAF10;TMTC4;TNFRSF12A;TRAF4;TRIP6;UBALD1;…
10kb	ATF4_top1sd	taipale_cyt_meth__ATF6_NRTGACGTCAYN_eDBD_meth	3.38	0.0361	ATF4	*	ATF6 (directAnnotation).	ATF1; ATF2; ATF3; ATF4; ATF5; ATF6B; ATF7; BATF3; CREB1; CREB3; CREB3L4; CREB5; CREM; FOS; FOSB; FOSL1; FOSL2; JDP2; JUN; JUNB; JUND; XBP1 (inferredBy_MotifSimilarity). CREB3L1; CREB3L2; CREBL2; NPDC1 (inferredBy_MotifSimilarity_n_Orthology).	71	1314	ACAP3;ADAR;AJUBA;AMOTL2;AP2A2;ARL4C;ATXN1L;BRD2;C11orf24;CAMK2D;CBWD2;CDC42EP1;CEBPB;CHD2;CHMP1B;CHPF;CLSTN2;CMIP;CREB5;CSRP1;CYHR1;ELL2;ELMSAN1;ELOVL5;EPB41L2;ETV2;FAAP20;FAM53C;FHL2;FOSB;GTPBP1;HLF;HSPB8;IQSEC1;KDM6B;KLF11;LSM2;MAP1B;MBNL2;MED24;MEF2D;MYC;MYL5;NFKBID;NRP1;ORMDL3;PAF1;PALLD;PLEKHA4;POT1;PPFIBP1;PPP1R15A;RARA;RELB;SATB1;SESN3;SGTA;SIAH1;SLC3A2;SNHG15;SNX11;SOX9;TAF10;TMTC4;TNFRSF…
10kb	ATF4_top1sd	taipale_cyt_meth__ATF6B_NRTGAYGTCAYN_eDBD	3.24	0.0354	ATF4	*	ATF6B (directAnnotation).	ATF1; ATF2; ATF3; ATF4; ATF5; ATF6; ATF7; BATF3; CREB1; CREB3; CREB3L4; CREB5; CREM; E2F1; FOS; FOSB; FOSL1; FOSL2; JDP2; JUN; JUNB; JUND; XBP1 (inferredBy_MotifSimilarity). CREB3L1; CREB3L2; CREBL2; NPDC1 (inferredBy_MotifSimilarity_n_Orthology).	44	694	AMOTL2;ARL4C;ATXN1L;AVPI1;BRD2;C11orf24;CAMK2D;CBWD2;CEBPB;CHD2;CHPF;CLSTN2;CMIP;CREB5;ELL2;ELMSAN1;ELOVL5;ETV2;FAAP20;FOSB;GTPBP1;HLF;HSPB8;KLF11;LSM2;MBNL2;MEF2D;MYL5;NFKBID;ORMDL3;PAF1;PLEKHA4;POT1;PPP1R15A;SGTA;SNHG15;TAF10;TMTC4;TNFRSF12A;TPM4;TRAF4;TRIP6;UBALD1;USP48
10kb	ATF4_top1sd	taipale_cyt_meth__ATF6B_NRTGAYGTCAYN_eDBD_meth	3.12	0.0347	ATF4	*	ATF6B (directAnnotation).	ATF1; ATF2; ATF3; ATF4; ATF5; ATF6; ATF7; BATF3; CREB1; CREB3; CREB3L4; CREB5; CREM; E2F1; FOS; FOSB; FOSL1; FOSL2; JDP2; JUN; JUNB; JUND; XBP1 (inferredBy_MotifSimilarity). CREB3L1; CREB3L2; CREBL2; NPDC1 (inferredBy_MotifSimilarity_n_Orthology).	76	1445	ACAP3;ADAR;AJUBA;AMOTL2;AP2A2;ARL4C;ATXN1L;BRD2;C11orf24;C6orf106;CAMK2D;CBWD2;CDC42EP1;CEBPB;CHD2;CHPF;CLSTN2;CMIP;CREB5;CSRP1;CYHR1;DERL3;ELL2;ELMSAN1;ELOVL5;ENAH;EPB41L2;ETV2;FAAP20;FAM53C;FHL2;FOSB;GTPBP1;HLF;HSPB8;IQSEC1;KDM6B;KLF11;LSM2;MAP1B;MBNL2;MED24;MYC;MYL5;NFKBID;NR4A1;NSUN4;ORMDL3;PAF1;PALLD;PLEKHA4;POT1;PPFIBP1;PPP1R15A;RARA;RELB;RHOD;RNF19A;SAMD4A;SATB1;SESN3;SGTA;SIAH1;SLC3A2;SNH…
10kb	ATF4_top1sd	taipale_cyt_meth__BATF3_NRTGAYGTCAYN_FL_meth	3.03	0.0342	ATF4	*	BATF3 (directAnnotation).	ATF1; ATF2; ATF3; ATF4; ATF5; ATF6; ATF6B; ATF7; CREB1; CREB3; CREB3L4; CREB5; CREM; FOS; FOSB; FOSL1; FOSL2; JDP2; JUN; JUNB; JUND; XBP1 (inferredBy_MotifSimilarity). CREB3L1; CREB3L2; CREBL2; NPDC1 (inferredBy_MotifSimilarity_n_Orthology).	61	1046	ACAP3;ADAR;AJUBA;AMOTL2;AP2A2;ARL4C;BRD2;C11orf24;CAMK2D;CASD1;CBWD2;CDC42EP1;CEBPB;CHPF;CLSTN2;CMIP;CREB5;CSRP1;CXCL1;CYHR1;ELL2;ELMSAN1;ELOVL5;EPB41L2;ETV2;FAAP20;FAM53C;FHL2;FOSB;GTPBP1;HLF;HSPB8;KDM6B;KLF11;MAP1B;MBNL2;MED24;MYC;MYL5;ORMDL3;PAF1;PALLD;PLEKHA4;POT1;PPFIBP1;PPP1R15A;RARA;SAMD4A;SATB1;SESN3;SIAH1;SNHG15;SNX11;SOX9;TAF10;TNFRSF12A;TPM4;TRAF4;TRIP6;UBALD1;ZYX
10kb	ATF4_top1sd	taipale_cyt_meth__FOS_NRTGACGTCAYN_eDBD	3.12	0.0347	ATF4	*	FOS (directAnnotation).	ATF1; ATF2; ATF3; ATF4; ATF6; ATF6B; ATF7; BACH2; BATF3; CREB1; CREB3; CREB3L4; CREB5; CREM; FOSB; FOSL1; FOSL2; JDP2; JUN; JUNB; JUND; XBP1 (inferredBy_MotifSimilarity). CREB3L1; CREB3L2; CREBL2; NPDC1 (inferredBy_MotifSimilarity_n_Orthology).	48	720	ACAP3;AJUBA;AMOTL2;AP2A2;ARL4C;ATXN1L;BRD2;C11orf24;CAMK2D;CASD1;CBWD2;CDC42EP1;CHPF;CLSTN2;CREB5;CYHR1;ELMSAN1;ELOVL5;ENAH;EPB41L2;FAAP20;FAM53C;FHL2;GTPBP1;HSPB8;KDM6B;KLF11;MAP1B;MBNL2;MYL5;NR4A1;NRP1;ORMDL3;PAF1;PALLD;POT1;SAMD4A;SESN3;SIAH1;SLC3A2;SNHG15;SNX11;TAF10;TNFRSF12A;TPM4;TRAF4;TRIP6;USP22
10kb	ATF4_top1sd	taipale_cyt_meth__FOSB_NRTGACGTCAYN_eDBD	3.07	0.0344	ATF4	*	FOSB (directAnnotation).	ATF1; ATF2; ATF3; ATF4; ATF6; ATF6B; ATF7; BACH2; BATF3; CREB1; CREB3; CREB3L4; CREB5; CREM; FOS; FOSL1; FOSL2; JDP2; JUN; JUNB; JUND; XBP1 (inferredBy_MotifSimilarity). CREB3L1; CREB3L2; CREBL2; NPDC1 (inferredBy_MotifSimilarity_n_Orthology).	53	866	ACAP3;AJUBA;AMOTL2;AP2A2;ARL4C;ATXN1L;BRD2;C11orf24;CAMK2D;CASD1;CBWD2;CDC42EP1;CHPF;CLSTN2;CREB5;CYHR1;ELMSAN1;ELOVL5;ENAH;EPB41L2;ETV2;FAAP20;FAM53C;FHL2;GTPBP1;HLF;HSPB8;KDM6B;KLF11;MAP1B;MBNL2;MYL5;ORMDL3;PAF1;PALLD;PLEKHA4;POT1;PPP1R15A;RARA;SAMD4A;SESN3;SGTA;SIAH1;SLC3A2;SNHG15;SNX11;SOX9;TAF10;TNFRSF12A;TRAF4;TRIP6;UBALD1;USP22
10kb	ATF4_top1sd	taipale_cyt_meth__XBP1_NRTGAYGTCAYN_FL_meth	3.5	0.0368	ATF4	*	XBP1 (directAnnotation).	ATF1; ATF2; ATF3; ATF4; ATF5; ATF6; ATF6B; ATF7; BACH2; BATF3; CREB1; CREB3; CREB3L4; CREB5; CREM; E2F1; FOS; FOSB; FOSL1; FOSL2; JDP2; JUN; JUNB; JUND (inferredBy_MotifSimilarity). BACH1; CREB3L1; CREB3L2; CREBL2; NFE2; NFE2L1; NFE2L2; NFE2L3; NPDC1 (inferredBy_MotifSimilarity_n_Orthology).	50	804	ACAP3;AJUBA;AMOTL2;AP2A2;ARHGAP29;ARL4C;ATXN1L;BRD2;C11orf24;CAMK2D;CDC42EP1;CLSTN2;CREB5;CSRP1;CYHR1;EIF4EBP1;ELMSAN1;ELOVL5;EPB41L2;FAAP20;FAM107B;FAM53C;FHL2;GTPBP1;HLF;HSPB8;KDM6B;KLF11;MAP1B;MBNL2;MED24;MYL5;NR4A1;ORMDL3;PAF1;PALLD;PPP1R15A;RARA;SAMD4A;SESN3;SIAH1;SNHG15;SNX11;SRSF6;TAF10;TNFRSF12A;TPM4;TRAF4;TRIP6;USP8
10kb	ATF4_top1sd	transfac_pro__M01187	3.4	0.0363	ATF4	*		ATF1; ATF2; ATF3; ATF4; ATF5; ATF6; ATF6B; ATF7; BATF3; CREB1; CREB3; CREB3L4; CREB5; CREM; E2F1; FOS; FOSB; FOSL1; FOSL2; JDP2; JUN; JUNB; JUND; XBP1 (inferredBy_MotifSimilarity). CREB3L1; CREB3L2; NPDC1 (inferredBy_MotifSimilarity_n_Orthology).	53	793	ALDH18A1;AMOTL2;ARL4C;ATXN1L;BRD2;C11orf24;CAMK2D;CBWD2;CDC42EP1;CEBPB;CHD2;CHPF;CLSTN2;CMIP;CREB5;CYHR1;CYR61;ELK4;ELL2;ELMSAN1;ELOVL5;ETV2;FAAP20;FLNA;FOSB;GTF2A1;GTPBP1;HLF;HSPB8;ING3;KLF11;LSM2;MBNL2;MED24;MEF2D;MYL5;NR4A1;ORMDL3;PAF1;PLEKHA4;POT1;PPP1R15A;SGTA;SNHG15;SOX9;TAF10;TMTC4;TNFRSF12A;TPM4;TRAF4;TRIP6;UBALD1;USP22
10kb	ATF4_top1sd	transfac_pro__M01615	3.13	0.0347	ATF4	*		ATF1; ATF2; ATF3; ATF4; ATF5; ATF6; ATF7; CREB1; CREB5; CREM; FOSL1; FOSL2; JDP2; JUNB; JUND (inferredBy_MotifSimilarity). CREBL2 (inferredBy_MotifSimilarity_n_Orthology).	63	1062	ALDH18A1;AMOTL2;ARL4C;ARL5B;ATXN1L;AVPI1;BRD2;C11orf24;CAMK2D;CBWD2;CEBPB;CHD2;CHPF;CLSTN2;CMIP;CREB5;CYHR1;EIF3D;ELK4;ELL2;ELMSAN1;ELOVL5;ETV2;FAAP20;FAM172A;FLNA;FOSB;GTF2A1;GTPBP1;HLF;HSPB8;ING3;KLF11;LSM2;MBNL2;MEF2D;MYL5;NR4A1;ORMDL3;PAF1;PEX5;PLEKHA4;POT1;PPP1R12C;PPP1R15A;PTPRF;RELB;SF1;SGTA;SIAH1;SMARCA1;SNHG15;SOX9;SSR4;TAF10;TMTC4;TNFRSF12A;TPM4;TRAF4;TRIP6;UBALD1;USP22;YIF1B
10kb	ATF4_top1sd	transfac_pro__M07572	3.42	0.0364	ATF4	*		ATF1; ATF2; ATF3; ATF4; ATF5; ATF6; ATF6B; ATF7; BACH2; BATF3; CREB1; CREB3; CREB3L4; CREB5; CREM; FOS; FOSB; FOSL1; FOSL2; JDP2; JUN; JUNB; JUND; XBP1 (inferredBy_MotifSimilarity). BACH1; CREB3L1; CREB3L2; CREBL2; NFE2; NFE2L1; NFE2L2; NFE2L3; NPDC1; ZNF250 (inferredBy_MotifSimilarity_n_Orthology).	57	880	ACAP3;AJUBA;AMOTL2;AP2A2;ARL4C;ATXN1L;BRD2;C11orf24;C6orf106;CAMK2D;CBWD2;CDC42EP1;CHD2;CHPF;CLSTN2;CMIP;CREB5;CSRP1;CYHR1;ELL2;ELMSAN1;ELOVL5;ETV2;FAAP20;FAM53C;FOSB;GTPBP1;HLF;HSPB8;IQSEC1;KDM6B;KLF11;MAP1B;MBNL2;MYL5;ORMDL3;PAF1;PALLD;PLEKHA4;POT1;PPP1R15A;RARA;RELB;SAMD4A;SESN3;SIAH1;SNHG15;SNX11;SOX9;TAF10;TNFRSF12A;TPM4;TRAF4;TRIP6;UBALD1;YWHAG;ZYX
10kb	ATF4_top1sd	transfac_pro__M07686	3.66	0.0377	ATF4	*	FOS; FOSB; FOSL1; FOSL2 (inferredBy_Orthology).	ATF1; ATF2; ATF3; ATF4; ATF6; ATF6B; ATF7; BATF3; CREB1; CREB3; CREB3L4; CREB5; CREM; JDP2; JUN; JUNB; JUND; XBP1 (inferredBy_MotifSimilarity). CREB3L1; CREB3L2; CREBL2; NPDC1 (inferredBy_MotifSimilarity_n_Orthology).	51	783	ACAP3;AMOTL2;ARL4C;ATXN1L;BRD2;C11orf24;CAMK2D;CASD1;CBWD2;CDC42EP1;CEBPB;CHPF;CLSTN2;CREB5;CYHR1;ELMSAN1;ELOVL5;ENAH;ETV2;FAAP20;FAM53C;FHL2;FOSB;GTPBP1;HLF;HSPB8;KDM6B;KLF11;MAP1B;MBNL2;MYL5;NR4A1;NRP1;ORMDL3;PALLD;PLAU;PLEKHA4;POT1;PPP1R15A;SESN3;SGTA;SIAH1;SNHG15;SOX9;TAF10;TNFRSF12A;TPM4;TRAF4;TRIP6;UBALD1;USP22
10kb	ATF4_top1sd	transfac_pro__M09526	3.2	0.0352	ATF4	*		ATF1; ATF2; ATF3; ATF4; ATF5; ATF6; ATF6B; ATF7; BACH2; BATF3; CREB1; CREB3; CREB3L4; CREB5; CREM; FOS; FOSB; FOSL1; FOSL2; JDP2; JUN; JUNB; JUND; XBP1 (inferredBy_MotifSimilarity). BACH1; CREB3L1; CREB3L2; CREBL2; NFE2; NFE2L1; NFE2L2; NFE2L3; NPDC1 (inferredBy_MotifSimilarity_n_Orthology).	81	1703	ACAP3;ADAR;AJUBA;AMOTL2;AP2A2;ARL4C;ATXN1L;AVPI1;BRD2;C11orf24;CAMK2D;CARNMT1;CBWD2;CDC42EP1;CEBPB;CHD2;CHPF;CLSTN2;CMIP;CREB5;CSRP1;CYHR1;ELL2;ELMSAN1;ELOVL5;ENAH;EPB41L2;ETV2;FAAP20;FADS3;FAM107B;FAM53C;FGFR2;FHL2;FOSB;FXYD3;GTPBP1;HLF;HSPB8;KDM6B;KLF11;MAP1B;MBNL2;MED24;MYL5;NEK6;NFKBID;NRP1;ORMDL3;PAF1;PALLD;PLEKHA4;POT1;PPFIBP1;PPP1R15A;RARA;RHOD;RNF19A;SAMD4A;SATB1;SESN3;SGTA;SHISA5;SIAH1;S…
10kb	ATF4_top1sd	yetfasco__YIL036W_585	3.12	0.0347	ATF4	*		ATF1; ATF2; ATF3; ATF4; ATF5; ATF6; ATF7; CREB1; CREB5; CREM; FOSL1; FOSL2; JDP2; JUNB; JUND (inferredBy_MotifSimilarity). CREBL2 (inferredBy_MotifSimilarity_n_Orthology).	65	1123	ALDH18A1;AMOTL2;ARHGEF35;ARL4C;ARL5B;ATXN1L;AVPI1;BRD2;C11orf24;CAMK2D;CBWD2;CEBPB;CHD2;CHPF;CLSTN2;CMIP;CREB5;CYHR1;EIF3D;ELK4;ELL2;ELMSAN1;ELOVL5;ETV2;FAAP20;FAM172A;FLNA;FOSB;GTF2A1;GTPBP1;HLF;HSPB8;ING3;KLF11;LSM2;MBNL2;MEF2D;MYL5;NOLC1;NR4A1;ORMDL3;PAF1;PEX5;PLEKHA4;POT1;PPP1R12C;PPP1R15A;PTPRF;RELB;SF1;SGTA;SIAH1;SMARCA1;SNHG15;SOX9;SSR4;TAF10;TMTC4;TNFRSF12A;TPM4;TRAF4;TRIP6;UBALD1;USP22;Y…
10kb	ATF4_top50perTarget	cisbp__M0283	3.08	0.0365	ATF4	*		ATF1; ATF2; ATF3; ATF4; ATF5; ATF6; ATF6B; ATF7; BACH2; BATF3; CREB1; CREB3; CREB3L4; CREB5; CREM; FOS; FOSB; FOSL1; FOSL2; JDP2; JUN; JUNB; JUND; XBP1 (inferredBy_MotifSimilarity). BACH1; CREB3L1; CREB3L2; CREBL2; NFE2; NFE2L1; NFE2L2; NFE2L3; NPDC1 (inferredBy_MotifSimilarity_n_Orthology).	48	1031	ALDH18A1;AMOTL2;ATXN1L;AVPI1;BRD2;C11orf24;C6orf106;CAMK2D;CBWD2;CHMP1B;CHPF;CLSTN2;CMIP;CREB5;CYHR1;ELL2;ELMSAN1;ETV2;FOSB;GTPBP1;HLF;HSPB8;KDM6B;LSM2;MBNL2;MEF2D;MYL5;NOLC1;ORMDL3;PAF1;PLEKHA4;POT1;PPFIBP1;PPP1R12C;PPP1R15A;RARA;RELB;SATB1;SIAH1;SNHG15;SOX9;TCAF1;TMTC4;TNFRSF12A;TPM4;TRIP6;UBALD1;USP48
10kb	ATF4_top50perTarget	cisbp__M0347	3.04	0.0363	ATF4	*		ATF1; ATF2; ATF3; ATF4; ATF5; ATF6; ATF7; CREB1; CREB5; CREM; FOSL1; FOSL2; JUND (inferredBy_MotifSimilarity). CREBL2; JDP2 (inferredBy_MotifSimilarity_n_Orthology).	74	1838	ALDH18A1;AMOTL2;ARID2;ARL4A;ARL5B;ATXN1L;AVPI1;BAMBI;BRD2;C11orf24;CAMK2D;CARNMT1;CBWD2;CEBPB;CHMP1B;CHPF;CLSTN2;CMIP;CREB5;CXCL1;CYHR1;EIF3D;ELK4;ELL2;ELMSAN1;ETV2;FAM53C;FGFR2;FOSB;FXYD3;GTPBP1;HLF;HSPB8;ING3;KDM6B;LSM2;MBNL2;MEF2D;MYL5;NCAPH2;NCLN;NOLC1;NSUN4;ORMDL3;PAF1;PALLD;PLEKHA4;POT1;PPFIBP1;PPP1R12C;PPP1R15A;RARA;RELB;SAMD4A;SATB1;SGTA;SH2D3A;SIAH1;SIL1;SLC3A2;SMAD3;SNHG15;SOX9;TCAF1;TM…
10kb	ATF4_top50perTarget	cisbp__M3083	3.19	0.0372	ATF4	*	CREB1 (directAnnotation).	ATF1; ATF2; ATF3; ATF4; ATF5; ATF6; ATF6B; ATF7; BATF3; CREB3; CREB3L4; CREB5; CREM; FOS; FOSB; FOSL1; FOSL2; JDP2; JUN; JUNB; JUND; MAFA; MAFF; MAFG; XBP1 (inferredBy_MotifSimilarity). CREB3L1; CREB3L2; CREBL2; MAFB; MEIS1; MEIS2; MEIS3; PKNOX1; PKNOX2; TGIF1; TGIF2; TGIF2LX; TGIF2LY (inferredBy_MotifSimilarity_n_Orthology).	55	1186	ALDH18A1;AMOTL2;ARL5B;ATXN1L;AVPI1;BRD2;C11orf24;C6orf106;CAMK2D;CBWD2;CEBPB;CHMP1B;CHPF;CLSTN2;CMIP;CREB5;CYHR1;EIF3D;ELK4;ELL2;ELMSAN1;ETV2;FGFR2;FOSB;FXYD3;GTPBP1;HLF;HSPB8;ING3;KDM6B;LSM2;MBNL2;MEF2D;MYL5;NOLC1;ORMDL3;PAF1;PLEKHA4;POT1;PPP1R12C;PPP1R15A;RELB;SGTA;SIAH1;SNHG15;SOX9;SSR4;TCAF1;TMTC4;TNFRSF12A;TPM4;TRIP6;UBALD1;USP48;YIF1B
10kb	ATF4_top50perTarget	cisbp__M3089	3.5	0.0391	ATF4	*	CREB1 (directAnnotation).	ATF2; ATF4; BATF3; CREB5; CREM; JDP2; XBP1 (inferredBy_MotifSimilarity).	48	946	ADAM9;ADAR;ALDH18A1;AMOTL2;ARL5B;ATXN1L;C11orf24;CAMK2D;CEBPB;CHPF;CLSTN2;CMIP;CREB5;CYHR1;EIF3D;ELL2;ELMSAN1;ETV2;EVA1A;FOSB;GTF2A1;GTPBP1;HERPUD1;HLF;HSPB8;ING3;LSM2;MBNL2;MEF2D;MYL5;NSUN4;ORMDL3;PAF1;PLEKHA4;POT1;PPP1R15A;RARA;SATB1;SH2D3A;SMAD3;SNHG15;SOX9;TNFRSF12A;TPM4;TRIP6;TSC22D3;UBE2J1;USP22
10kb	ATF4_top50perTarget	cisbp__M3090	3.73	0.0405	ATF4	*	CREB1 (directAnnotation).	ATF1; ATF2; ATF3; ATF4; ATF5; ATF6; ATF6B; ATF7; BATF3; CREB3; CREB3L4; CREB5; CREM; DBP; JDP2; JUND; TEF; XBP1 (inferredBy_MotifSimilarity). MAFB (inferredBy_MotifSimilarity_n_Orthology).	83	2107	ADAM9;ADAR;ALDH18A1;AMOTL2;ARL5B;ATXN1L;AVPI1;B4GALT3;BIN1;BRD2;C11orf24;C6orf106;CAMK2D;CARNMT1;CBWD2;CDKN1A;CEBPB;CHMP1B;CHPF;CLSTN2;CMIP;CREB5;CYHR1;CYR61;DCUN1D3;DSE;EIF3D;ELK4;ELL2;ELMSAN1;ETV2;EVA1A;FGFR2;FGGY;FOSB;FXYD3;GTF2A1;GTPBP1;HERPUD1;HLF;HS3ST1;HSPB8;ING3;KDM6B;LSM2;MARCH7;MBNL2;MED24;MEF2D;MYL5;NOLC1;NSUN4;ORMDL3;PAF1;PLEKHA4;PLPP2;POT1;PPP1R12C;PPP1R15A;PRDX4;RARA;RELB;SAMD4A;SAT…
10kb	ATF4_top50perTarget	cisbp__M5588	3.83	0.0412	ATF4	*	JDP2 (directAnnotation).	ATF1; ATF2; ATF3; ATF4; ATF5; ATF6; ATF6B; ATF7; BACH2; BATF3; CREB1; CREB3; CREB3L4; CREB5; CREM; FOS; FOSB; FOSL1; FOSL2; JUN; JUNB; JUND; XBP1 (inferredBy_MotifSimilarity). CREB3L1; CREB3L2; CREBL2; NPDC1 (inferredBy_MotifSimilarity_n_Orthology).	46	802	ACAP3;AJUBA;AMOTL2;ATXN1L;BRD2;C11orf24;CAMK2D;CASD1;CBWD2;CDC42EP1;CEBPB;CHPF;CLSTN2;CREB5;CYHR1;ELMSAN1;ETV2;FAM53C;FHL2;FOSB;GTPBP1;HLF;HSPB8;KDM6B;MBNL2;MYL5;NRP1;ORMDL3;PAF1;PALLD;PLEKHA4;POT1;PPP1R15A;SAMD4A;SESN3;SGTA;SIAH1;SLC3A2;SNHG15;SNX11;SOX9;TNFRSF12A;TPM4;TRIP6;UBALD1;USP22
10kb	ATF4_top50perTarget	cisbp__M5590	3.94	0.0418	ATF4	*	JDP2 (directAnnotation).	ATF1; ATF2; ATF3; ATF4; ATF5; ATF6; ATF6B; ATF7; BACH2; BATF3; CREB1; CREB3; CREB3L4; CREB5; CREM; FOS; FOSB; FOSL1; FOSL2; JUN; JUNB; JUND; XBP1 (inferredBy_MotifSimilarity). CREB3L1; CREB3L2; CREBL2; NPDC1 (inferredBy_MotifSimilarity_n_Orthology).	42	672	ACAP3;AJUBA;AMOTL2;ATXN1L;BRD2;C11orf24;CAMK2D;CBWD2;CDC42EP1;CHPF;CLSTN2;CREB5;CYHR1;ELL2;ELMSAN1;ETV2;FAM53C;FHL2;FOSB;GTPBP1;HLF;HSPB8;KDM6B;MBNL2;MYL5;ORMDL3;PAF1;PALLD;PLEKHA4;POT1;PPP1R15A;SAMD4A;SESN3;SGTA;SIAH1;SLC3A2;SNHG15;SNX11;TNFRSF12A;TPM4;TRIP6;UBALD1
10kb	ATF4_top50perTarget	cisbp__M5952	3.26	0.0376	ATF4	*	XBP1 (directAnnotation).	ATF1; ATF2; ATF3; ATF4; ATF6; ATF6B; ATF7; BACH2; BATF3; CREB1; CREB3; CREB3L4; CREB5; CREM; FOS; FOSB; FOSL1; FOSL2; JDP2; JUN; JUNB; JUND (inferredBy_MotifSimilarity). CREB3L1; CREB3L2; CREBL2; NPDC1 (inferredBy_MotifSimilarity_n_Orthology).	35	733	AMOTL2;BRD2;C11orf24;CAMK2D;CBWD2;CDC42EP1;CEBPB;CHPF;CLSTN2;CREB5;CYHR1;ELL2;ELMSAN1;ETV2;FOSB;FXYD3;GTPBP1;HLF;HSPB8;KDM6B;MBNL2;MYL5;ORMDL3;PAF1;PLEKHA4;POT1;PPP1R15A;SGTA;SNHG15;TMTC4;TNFRSF12A;TPM4;TRIP6;UBALD1;USP22
10kb	ATF4_top50perTarget	cisbp__M5998	3.02	0.0361	ATF4	*	CREB5 (inferredBy_Orthology).	ATF1; ATF2; ATF3; ATF4; ATF5; ATF6; ATF6B; ATF7; BATF3; CREB1; CREB3; CREB3L4; CREM; FOS; FOSB; FOSL1; FOSL2; JDP2; JUN; JUNB; JUND; XBP1 (inferredBy_MotifSimilarity). CREB3L1; CREB3L2; CREBL2; NPDC1 (inferredBy_MotifSimilarity_n_Orthology).	57	1242	ACAP3;ADAR;AJUBA;AMOTL2;ATXN1L;BRD2;C11orf24;CAMK2D;CASD1;CBWD2;CDC42EP1;CEBPB;CHPF;CLSTN2;CREB5;CYHR1;ELL2;ELMSAN1;ETV2;EVA1A;FAM53C;FHL2;FOSB;GTPBP1;HLF;HSPB8;KDM6B;LSM2;MBNL2;MYL5;NOLC1;NRP1;NSUN4;ORMDL3;PAF1;PALLD;PLEKHA4;POT1;PPP1R15A;RARA;SAMD4A;SESN3;SGTA;SIAH1;SLC3A2;SMAD3;SNHG15;SNX11;SOX9;TCAF1;TMTC4;TNFRSF12A;TPM4;TRIP6;UBALD1;USP22;ZYX
10kb	ATF4_top50perTarget	cisbp__M6039	3.63	0.0399	ATF4	*	JDP2 (inferredBy_Orthology).	ATF1; ATF2; ATF3; ATF4; ATF5; ATF6; ATF6B; ATF7; BACH2; BATF3; CREB1; CREB3; CREB3L4; CREB5; CREM; FOS; FOSB; FOSL1; FOSL2; JUN; JUNB; JUND; XBP1 (inferredBy_MotifSimilarity). BACH1; CREB3L1; CREB3L2; CREBL2; NFE2; NFE2L1; NFE2L2; NFE2L3; NPDC1 (inferredBy_MotifSimilarity_n_Orthology).	40	699	ACAP3;AJUBA;AMOTL2;ATXN1L;BRD2;C11orf24;CAMK2D;CBWD2;CDC42EP1;CHPF;CLSTN2;CREB5;CYHR1;ELMSAN1;ETV2;FAM53C;FHL2;FOSB;GTPBP1;HLF;HSPB8;KDM6B;MBNL2;MYL5;NRP1;ORMDL3;PAF1;PALLD;PLEKHA4;POT1;PPP1R15A;SGTA;SIAH1;SLC3A2;SNHG15;SNX11;TNFRSF12A;TPM4;TRIP6;UBALD1
10kb	ATF4_top50perTarget	cisbp__M6152	3.3	0.0379	ATF4	*	ATF1 (directAnnotation).	ATF2; ATF4; CREB1; CREB3L4; CREM; JUND; XBP1 (inferredBy_MotifSimilarity). CREB3L1; CREB3L2 (inferredBy_MotifSimilarity_n_Orthology).	30	543	AMOTL2;AVPI1;C11orf24;C6orf106;CAMK2D;CHPF;CLSTN2;CMIP;CREB5;CYHR1;ELL2;ETV2;GTPBP1;HLF;HSPB8;LSM2;MBNL2;MEF2D;MYL5;NOLC1;ORMDL3;PAF1;PLEKHA4;POT1;PPP1R15A;SNHG15;TNFRSF12A;TPM4;TRIP6;UBALD1
10kb	ATF4_top50perTarget	cisbp__M6180	3.72	0.0405	ATF4	*	CREB1 (directAnnotation).	ATF1; ATF2; ATF3; ATF4; ATF5; ATF6; ATF6B; ATF7; BATF3; CREB3; CREB3L4; CREB5; CREM; FOSL2; JDP2; JUN; JUNB; JUND; XBP1 (inferredBy_MotifSimilarity). CREB3L1; CREB3L2; CREBL2 (inferredBy_MotifSimilarity_n_Orthology).	43	815	ALDH18A1;AMOTL2;ATXN1L;AVPI1;BRD2;C11orf24;C6orf106;CAMK2D;CBWD2;CEBPB;CHPF;CLSTN2;CMIP;CREB5;CYHR1;ELL2;ETV2;FGFR2;FOSB;GTPBP1;HLF;HSPB8;LSM2;MBNL2;MED24;MEF2D;MYL5;NOLC1;NSUN4;PAF1;PLEKHA4;POT1;PPP1R15A;RELB;SNHG15;SOX9;SSR4;TMTC4;TNFRSF12A;TPM4;TRIP6;TSC22D3;UBALD1
10kb	ATF4_top50perTarget	hocomoco__ATF1_MOUSE.H11MO.0.B	3.35	0.0382	ATF4	*	ATF1 (inferredBy_Orthology).	ATF2; ATF4; CREB1; CREB3L4; CREM; JUND; XBP1 (inferredBy_MotifSimilarity). CREB3L1; CREB3L2 (inferredBy_MotifSimilarity_n_Orthology).	30	539	AMOTL2;ATXN1L;AVPI1;C11orf24;C6orf106;CAMK2D;CHPF;CLSTN2;CMIP;CREB5;CYHR1;ELL2;ETV2;GTPBP1;HLF;HSPB8;LSM2;MBNL2;MEF2D;MYL5;NOLC1;PAF1;PLEKHA4;POT1;PPP1R15A;SNHG15;TNFRSF12A;TPM4;TRIP6;UBALD1
10kb	ATF4_top50perTarget	hocomoco__ATF2_HUMAN.H11MO.2.C	3.79	0.0409	ATF4	*	ATF2 (directAnnotation).	ATF1; ATF3; ATF4; ATF5; ATF6; ATF6B; ATF7; BATF3; CREB1; CREB3; CREB3L4; CREB5; CREM; FOS; FOSB; FOSL1; FOSL2; JDP2; JUN; JUNB; JUND; RFX5; XBP1 (inferredBy_MotifSimilarity). CREB3L1; CREB3L2; CREBL2 (inferredBy_MotifSimilarity_n_Orthology).	61	1280	ACAP3;AMOTL2;ATXN1L;AVPI1;BRD2;C11orf24;CAMK2D;CBWD2;CDC42EP1;CEBPB;CHMP1B;CHPF;CLSTN2;CMIP;CREB5;CYHR1;EIF3D;ELK4;ELL2;ELMSAN1;ETV2;FHL2;FOSB;FXYD3;GTPBP1;HLF;HSPB8;ING3;KDM6B;LINC00869;LSM2;MBNL2;MED24;MEF2D;MYL5;NOLC1;NSUN4;OGFR;ORMDL3;PAF1;PALLD;PLEKHA4;POT1;PPFIBP1;PPP1R15A;RARA;RELB;SESN3;SGTA;SIAH1;SNHG15;SNRNP40;SOX9;TMTC4;TNFRSF12A;TPM4;TRIP6;UBALD1;USP48;YWHAG;ZNF397
10kb	ATF4_top50perTarget	hocomoco__ATF7_HUMAN.H11MO.0.D	3.8	0.041	ATF4	*	ATF7 (directAnnotation).	ATF1; ATF2; ATF3; ATF4; ATF5; ATF6; ATF6B; BATF3; CREB1; CREB3; CREB3L4; CREB5; CREM; FOS; FOSB; FOSL1; FOSL2; JDP2; JUN; JUNB; JUND; XBP1 (inferredBy_MotifSimilarity). BACH1; BACH2; CREB3L1; CREB3L2; CREBL2; NFE2; NFE2L1; NFE2L2; NFE2L3; NPDC1 (inferredBy_MotifSimilarity_n_Orthology).	61	1347	ACAP3;AMOTL2;ATXN1L;BRD2;C11orf24;CAMK2D;CBWD2;CDC42EP1;CEBPB;CEBPG;CHMP1B;CHPF;CLSTN2;CREB5;CYHR1;DOK4;DSE;EIF3D;ELK4;ELL2;ELMSAN1;ETV2;EVA1A;FAM53C;FHL2;FOSB;GTPBP1;HLF;HS3ST1;HSPB8;ING3;KDM6B;LSM2;MBNL2;MEF2D;MYL5;NOLC1;NRP1;ORMDL3;PAF1;PALLD;PLEKHA4;POT1;PPP1R15A;RELB;SAMD4A;SESN3;SGTA;SIAH1;SMAD3;SNHG15;SNX11;SOX9;TCAF1;TMTC4;TNFRSF12A;TPM4;TRIP6;UBALD1;USP22;USP48
10kb	ATF4_top50perTarget	hocomoco__CREB5_HUMAN.H11MO.0.D	3.83	0.0411	ATF4	*	CREB5 (directAnnotation).	ATF1; ATF2; ATF3; ATF4; ATF5; ATF6; ATF6B; ATF7; BATF3; CREB1; CREB3; CREB3L4; CREM; FOS; FOSB; FOSL1; FOSL2; JDP2; JUN; JUNB; JUND; XBP1 (inferredBy_MotifSimilarity). BACH1; BACH2; CREB3L1; CREB3L2; CREBL2; NFE2; NFE2L1; NFE2L2; NFE2L3; NPDC1 (inferredBy_MotifSimilarity_n_Orthology).	43	727	ACAP3;AMOTL2;ATXN1L;BRD2;C11orf24;CAMK2D;CBWD2;CDC42EP1;CEBPB;CHPF;CLSTN2;CREB5;CYHR1;ELL2;ELMSAN1;ETV2;FAM53C;FOSB;GTPBP1;HLF;HSPB8;KDM6B;LSM2;MBNL2;MYL5;ORMDL3;PAF1;PALLD;PLEKHA4;POT1;PPP1R15A;SAMD4A;SESN3;SGTA;SIAH1;SNHG15;SOX9;TCAF1;TMTC4;TNFRSF12A;TRIP6;UBALD1;USP22
10kb	ATF4_top50perTarget	hocomoco__JDP2_HUMAN.H11MO.0.D	3.7	0.0404	ATF4	*	JDP2 (directAnnotation).	ATF1; ATF2; ATF3; ATF4; ATF5; ATF6; ATF6B; ATF7; BACH2; BATF3; CREB1; CREB3; CREB3L4; CREB5; CREM; FOS; FOSB; FOSL1; FOSL2; JUN; JUNB; JUND; XBP1 (inferredBy_MotifSimilarity). BACH1; CREB3L1; CREB3L2; CREBL2; NFE2; NFE2L1; NFE2L2; NFE2L3; NPDC1 (inferredBy_MotifSimilarity_n_Orthology).	60	1303	ACAP3;AJUBA;AMOTL2;ATXN1L;BRD2;C11orf24;CAMK2D;CASD1;CBWD2;CDC42EP1;CEBPB;CHPF;CLSTN2;CMIP;CREB5;CYHR1;ELL2;ELMSAN1;ETV2;EVA1A;FAM53C;FHL2;FOSB;FXYD3;GTPBP1;HLF;HSPB8;ING3;KDM6B;LSM2;MBNL2;MEF2D;MYL5;NOLC1;NSUN4;ORMDL3;PAF1;PALLD;PLEKHA4;POT1;PPP1R15A;RARA;RELB;SAMD4A;SATB1;SESN3;SGTA;SIAH1;SLC3A2;SNHG15;SNRNP40;SNX11;SOX9;TCAF1;TMTC4;TNFRSF12A;TPM4;TRIP6;UBALD1;USP48
10kb	ATF4_top50perTarget	homer__CGGTGACGTCAC_CRE	3.3	0.0379	ATF4	*		ATF1; ATF2; ATF3; ATF4; ATF5; ATF6; ATF7; BATF3; CREB1; CREB3; CREB3L4; CREB5; CREM; E2F1; JDP2; JUN; JUND; XBP1 (inferredBy_MotifSimilarity). CREB3L1; CREB3L2 (inferredBy_MotifSimilarity_n_Orthology).	29	532	AMOTL2;BAX;CAMK2D;CHPF;CLSTN2;CMIP;CREB5;CYHR1;ELL2;ETV2;GTPBP1;HLF;HSPB8;KDM6B;LSM2;MBNL2;MYL5;ORMDL3;PAF1;PICALM;PLEKHA4;POT1;PPP1R15A;RELB;TMTC4;TNFRSF12A;TPM4;TRIP6;UBALD1
10kb	ATF4_top50perTarget	homer__GATGACGTCA_Atf1	3.26	0.0376	ATF4	*	ATF1 (directAnnotation).	ATF2; ATF3; ATF4; ATF5; ATF6; ATF6B; ATF7; BATF3; CREB1; CREB3; CREB3L4; CREB5; CREM; FOS; FOSB; FOSL1; FOSL2; JDP2; JUN; JUNB; JUND; XBP1 (inferredBy_MotifSimilarity). BACH1; BACH2; CREB3L1; CREB3L2; CREBL2; NFE2; NFE2L1; NFE2L2; NFE2L3; NPDC1 (inferredBy_MotifSimilarity_n_Orthology).	48	960	AJUBA;ALDH18A1;AMOTL2;ATXN1L;AVPI1;BRD2;C11orf24;C6orf106;CAMK2D;CBWD2;CDC42EP1;CEBPB;CEBPG;CHPF;CLSTN2;CMIP;CREB5;CXCL1;CYHR1;ELL2;ELMSAN1;ETV2;FAM53C;FHL2;FOSB;GTPBP1;HLF;HSPB8;KDM6B;MBNL2;MYL5;NSUN4;ORMDL3;PALLD;PLEKHA4;PPP1R15A;RARA;SAMD4A;SIAH1;SNHG15;SOX9;TNFRSF12A;TPM4;TRIP6;UBALD1;USP8;ZNF706;ZYX
10kb	ATF4_top50perTarget	taipale__ATF7_DBD_NNATGACGTCATNN_repr	3.35	0.0382	ATF4	*	ATF7 (directAnnotation).	ATF1; ATF2; ATF3; ATF4; ATF6; ATF6B; BATF3; CREB1; CREB3; CREB3L4; CREB5; CREM; FOS; FOSB; FOSL1; FOSL2; JDP2; JUN; JUNB; JUND; XBP1 (inferredBy_MotifSimilarity). CREB3L1; CREB3L2; CREBL2; NPDC1 (inferredBy_MotifSimilarity_n_Orthology).	55	1276	ACAP3;AJUBA;AMOTL2;ATXN1L;BRD2;C11orf24;CAMK2D;CASD1;CBWD2;CDC42EP1;CEBPB;CHPF;CLSTN2;CREB5;CYHR1;ELL2;ELMSAN1;ETV2;EVA1A;FAM53C;FHL2;FOSB;GTPBP1;HLF;HSPB8;KDM6B;LSM2;MBNL2;MYL5;NOLC1;NRP1;NSUN4;ORMDL3;PAF1;PALLD;PLEKHA4;POT1;PPP1R15A;RARA;RELB;SAMD4A;SESN3;SGTA;SIAH1;SMAD3;SNHG15;SNX11;SOX9;TCAF1;TNFRSF12A;TPM4;TRIP6;UBALD1;USP22;USP48
10kb	ATF4_top50perTarget	taipale__Jdp2_DBD_NATGACGTCAYN	3.77	0.0408	ATF4	*	JDP2 (inferredBy_Orthology).	ATF1; ATF2; ATF3; ATF4; ATF5; ATF6; ATF6B; ATF7; BACH2; BATF3; CREB1; CREB3; CREB3L4; CREB5; CREM; FOS; FOSB; FOSL1; FOSL2; JUN; JUNB; JUND; XBP1 (inferredBy_MotifSimilarity). BACH1; CREB3L1; CREB3L2; CREBL2; NFE2; NFE2L1; NFE2L2; NFE2L3; NPDC1 (inferredBy_MotifSimilarity_n_Orthology).	47	868	ACAP3;AJUBA;AMOTL2;ATXN1L;BRD2;C11orf24;CAMK2D;CASD1;CBWD2;CDC42EP1;CHPF;CLSTN2;CREB5;CYHR1;ELL2;ELMSAN1;ETV2;EVA1A;FAM53C;FHL2;FOSB;GTPBP1;HLF;HSPB8;KDM6B;MBNL2;MYL5;ORMDL3;PAF1;PALLD;PLEKHA4;POT1;PPP1R15A;RARA;SAMD4A;SESN3;SGTA;SIAH1;SLC3A2;SMAD3;SNHG15;SNX11;TCAF1;TNFRSF12A;TPM4;TRIP6;UBALD1
10kb	ATF4_top50perTarget	taipale__JDP2_DBD_NATGACGTCAYN	4.06	0.0426	ATF4	*	JDP2 (directAnnotation).	ATF1; ATF2; ATF3; ATF4; ATF5; ATF6; ATF6B; ATF7; BACH2; BATF3; CREB1; CREB3; CREB3L4; CREB5; CREM; FOS; FOSB; FOSL1; FOSL2; JUN; JUNB; JUND; XBP1 (inferredBy_MotifSimilarity). CREB3L1; CREB3L2; CREBL2; NPDC1 (inferredBy_MotifSimilarity_n_Orthology).	50	959	ACAP3;ADAR;AJUBA;AMOTL2;ATXN1L;BRD2;C11orf24;CAMK2D;CASD1;CBWD2;CDC42EP1;CEBPB;CHPF;CLSTN2;CREB5;CYHR1;ELL2;ELMSAN1;ETV2;EVA1A;FAM53C;FHL2;FOSB;GTPBP1;HLF;HSPB8;KDM6B;MBNL2;MYL5;ORMDL3;PAF1;PALLD;PLEKHA4;POT1;PPP1R15A;RARA;SAMD4A;SATB1;SESN3;SGTA;SIAH1;SLC3A2;SMAD3;SNHG15;SNX11;TCAF1;TNFRSF12A;TPM4;TRIP6;UBALD1
10kb	ATF4_top50perTarget	taipale__JDP2_full_NATGACGTCAYN	3.88	0.0415	ATF4	*	JDP2 (directAnnotation).	ATF1; ATF2; ATF3; ATF4; ATF5; ATF6; ATF6B; ATF7; BACH2; BATF3; CREB1; CREB3; CREB3L4; CREB5; CREM; FOS; FOSB; FOSL1; FOSL2; JUN; JUNB; JUND; XBP1 (inferredBy_MotifSimilarity). CREB3L1; CREB3L2; CREBL2; NPDC1 (inferredBy_MotifSimilarity_n_Orthology).	45	792	ACAP3;AJUBA;AMOTL2;BRD2;C11orf24;CAMK2D;CASD1;CBWD2;CDC42EP1;CEBPB;CHPF;CLSTN2;CREB5;CYHR1;ELL2;ELMSAN1;ETV2;FAM53C;FHL2;FOSB;GTPBP1;HLF;HSPB8;KDM6B;MBNL2;MYL5;ORMDL3;PAF1;PALLD;PLEKHA4;POT1;PPP1R15A;RARA;SAMD4A;SESN3;SGTA;SIAH1;SLC3A2;SNHG15;SNX11;TCAF1;TNFRSF12A;TPM4;TRIP6;UBALD1
10kb	ATF4_top50perTarget	taipale__XBP1_DBD_GATGACGTCATC	3.21	0.0373	ATF4	*	XBP1 (directAnnotation).	ATF1; ATF2; ATF3; ATF4; ATF6; ATF6B; ATF7; BACH2; BATF3; CREB1; CREB3; CREB3L4; CREB5; CREM; FOS; FOSB; FOSL1; FOSL2; JDP2; JUN; JUNB; JUND (inferredBy_MotifSimilarity). CREB3L1; CREB3L2; CREBL2; NPDC1 (inferredBy_MotifSimilarity_n_Orthology).	35	676	AMOTL2;ATXN1L;BRD2;C11orf24;CAMK2D;CBWD2;CDC42EP1;CEBPB;CHPF;CLSTN2;CREB5;ELL2;ELMSAN1;ETV2;FKBP11;FOSB;FXYD3;GTPBP1;HLF;HSPB8;MBNL2;MYL5;ORMDL3;PAF1;PLEKHA4;POT1;PPP1R15A;SGTA;SNHG15;TMTC4;TNFRSF12A;TPM4;TRIP6;UBALD1;USP22
10kb	ATF4_top50perTarget	taipale_cyt_meth__ATF2_NRTGAYGTCAYN_eDBD	3.99	0.0421	ATF4	*	ATF2 (directAnnotation).	ATF1; ATF3; ATF4; ATF5; ATF6; ATF6B; ATF7; BACH2; BATF3; CREB1; CREB3; CREB3L4; CREB5; CREM; DBP; E2F1; FOS; FOSB; FOSL1; FOSL2; HLF; JDP2; JUN; JUNB; JUND; TEF; XBP1 (inferredBy_MotifSimilarity). BACH1; CREB3L1; CREB3L2; CREBL2; NFE2; NFE2L1; NFE2L2; NFE2L3; NFIL3; NPDC1 (inferredBy_MotifSimilarity_n_Orthology).	43	691	ALDH18A1;AMOTL2;ATXN1L;AVPI1;BRD2;C11orf24;C6orf106;CAMK2D;CEBPB;CHPF;CLSTN2;CMIP;CREB5;CYHR1;ELL2;ETV2;FAM53C;FOSB;GTPBP1;HLF;HSPB8;LSM2;MBNL2;MEF2D;MYL5;NOLC1;NSUN4;ORMDL3;PAF1;PICALM;PLEKHA4;POT1;PPP1R15A;RARA;RELB;SAMD4A;SNHG15;SOX9;TNFRSF12A;TPM4;TRIP6;UBALD1;ZNF706
10kb	ATF4_top50perTarget	taipale_cyt_meth__ATF6_NRTGACGTCAYN_eDBD	3.4	0.0385	ATF4	*	ATF6 (directAnnotation).	ATF1; ATF2; ATF3; ATF4; ATF5; ATF6B; ATF7; BATF3; CREB1; CREB3; CREB3L4; CREB5; CREM; FOS; FOSB; FOSL1; FOSL2; JDP2; JUN; JUNB; JUND; XBP1 (inferredBy_MotifSimilarity). CREB3L1; CREB3L2; CREBL2; NPDC1 (inferredBy_MotifSimilarity_n_Orthology).	78	2003	ACAP3;ADAR;AJUBA;ALDH18A1;AMOTL2;ATXN1L;AVPI1;BRD2;C11orf24;CAMK2D;CARNMT1;CASD1;CBWD2;CDC42EP1;CEBPB;CHMP1B;CHPF;CLSTN2;CMIP;CREB5;CYHR1;ELK4;ELL2;ELMSAN1;ETV2;EVA1A;FAM53C;FHL2;FOSB;FXYD3;GTPBP1;HLF;HS3ST1;HSPB8;ING3;IQSEC1;KDM6B;LSM2;MBNL2;MED24;MEF2D;MYL5;NOLC1;NRP1;ORMDL3;PAF1;PALLD;PLEKHA4;POT1;PPFIBP1;PPP1R12C;PPP1R15A;PRMT1;RARA;RELB;RNF41;RRAD;SATB1;SESN3;SGTA;SIAH1;SLC3A2;SNHG15;SNRNP40…
10kb	ATF4_top50perTarget	taipale_cyt_meth__ATF7_NRTGACGTCAYN_eDBD	3.75	0.0407	ATF4	*	ATF7 (directAnnotation).	ATF1; ATF2; ATF3; ATF4; ATF5; ATF6; ATF6B; BATF3; CREB1; CREB3; CREB3L4; CREB5; CREM; FOS; FOSB; FOSL1; FOSL2; JDP2; JUN; JUNB; JUND; XBP1 (inferredBy_MotifSimilarity). CREB3L1; CREB3L2; CREBL2; NPDC1 (inferredBy_MotifSimilarity_n_Orthology).	51	983	ACAP3;AJUBA;AMOTL2;AVPI1;BRD2;C11orf24;CAMK2D;CBWD2;CDC42EP1;CEBPB;CHPF;CLSTN2;CMIP;CREB5;CYHR1;ELL2;ELMSAN1;ETV2;FAM53C;FOSB;GTPBP1;HLF;HSPB8;ING3;KDM6B;LSM2;MBNL2;MEF2D;MYL5;NOLC1;ORMDL3;PAF1;PALLD;PLEKHA4;POT1;PPP1R15A;RARA;RELB;SAMD4A;SESN3;SGTA;SIAH1;SNHG15;SNX11;SOX9;TNFRSF12A;TRIP6;UBALD1;USP22;USP48;ZYX
10kb	ATF4_top50perTarget	taipale_cyt_meth__BATF3_NRTGAYGTCAYN_eDBD	3.64	0.04	ATF4	*	BATF3 (directAnnotation).	ATF1; ATF2; ATF3; ATF4; ATF5; ATF6; ATF6B; ATF7; BACH2; CREB1; CREB3; CREB3L4; CREB5; CREM; FOS; FOSB; FOSL1; FOSL2; JDP2; JUN; JUNB; JUND; XBP1 (inferredBy_MotifSimilarity). BACH1; CREB3L1; CREB3L2; CREBL2; NFE2; NFE2L1; NFE2L2; NFE2L3; NPDC1 (inferredBy_MotifSimilarity_n_Orthology).	63	1327	ACAP3;ADAR;AJUBA;AMOTL2;ATXN1L;AVPI1;BRD2;C11orf24;CAMK2D;CASD1;CBWD2;CDC42EP1;CEBPB;CHPF;CLSTN2;CMIP;CMTM3;CREB5;CYHR1;ELL2;ELMSAN1;ETV2;FADS3;FAM53C;FHL2;FOSB;GTPBP1;HLF;HSPB8;IQSEC1;KDM6B;LSM2;MBNL2;MED24;MEF2D;MYL5;ORMDL3;PAF1;PALLD;PICALM;PLEKHA4;POT1;PPFIBP1;PPP1R15A;RARA;SAMD4A;SATB1;SESN3;SGTA;SIAH1;SLC3A2;SNHG15;SNX11;SOX9;TCAF1;TMTC4;TNFRSF12A;TPM4;TRIP6;UBALD1;USP22;USP48;ZYX
10kb	ATF4_top50perTarget	taipale_cyt_meth__BATF3_NRTGAYGTCAYN_FL	3.56	0.0395	ATF4	*	BATF3 (directAnnotation).	ATF1; ATF2; ATF3; ATF4; ATF5; ATF6; ATF6B; ATF7; BACH2; CREB1; CREB3; CREB3L4; CREB5; CREM; E2F1; FOS; FOSB; FOSL1; FOSL2; JDP2; JUN; JUNB; JUND; XBP1 (inferredBy_MotifSimilarity). BACH1; CREB3L1; CREB3L2; CREBL2; NFE2; NFE2L1; NFE2L2; NFE2L3; NPDC1 (inferredBy_MotifSimilarity_n_Orthology).	64	1397	ACAP3;ADAR;AJUBA;AMOTL2;ATXN1L;AVPI1;BRD2;C11orf24;CAMK2D;CBWD2;CDC42EP1;CEBPB;CHMP1B;CHPF;CLSTN2;CMIP;CMTM3;CREB5;CXCL1;CYHR1;ELL2;ELMSAN1;ETV2;FAM53C;FHL2;FOSB;GTPBP1;HLF;HSPB8;IQSEC1;KDM6B;LSM2;MBNL2;MED24;MEF2D;MYL5;NOLC1;NRP1;NSUN4;ORMDL3;PAF1;PALLD;PLEKHA4;POT1;PPFIBP1;PPP1R15A;RARA;RELB;SAMD4A;SATB1;SESN3;SGTA;SIAH1;SLC3A2;SNHG15;SNX11;SOX9;TMTC4;TNFRSF12A;TRIP6;UBALD1;USP48;YWHAG;ZYX
10kb	ATF4_top50perTarget	taipale_cyt_meth__CREB1_NRTGACGTCAYN_eDBD	4.18	0.0433	ATF4	*	CREB1 (directAnnotation).	ATF1; ATF2; ATF3; ATF4; ATF5; ATF6; ATF6B; ATF7; BATF3; CREB3; CREB3L4; CREB5; CREM; DBP; E4F1; FOSL1; FOSL2; HLF; JDP2; JUN; JUNB; JUND; XBP1 (inferredBy_MotifSimilarity). CREB3L1; CREB3L2; CREBL2 (inferredBy_MotifSimilarity_n_Orthology).	39	658	ALDH18A1;AMOTL2;ATXN1L;AVPI1;BRD2;C11orf24;C6orf106;CAMK2D;CHPF;CLSTN2;CMIP;CREB5;CYHR1;ELL2;ETV2;FOSB;GTPBP1;HLF;HSPB8;LSM2;MBNL2;MEF2D;NOLC1;NSUN4;ORMDL3;PAF1;PICALM;PLEKHA4;POT1;PPP1R15A;RARA;RELB;SAMD4A;SNHG15;SOX9;TNFRSF12A;TPM4;TRIP6;UBALD1
10kb	ATF4_top50perTarget	taipale_cyt_meth__CREB1_NRTGACGTCAYN_FL	4.06	0.0426	ATF4	*	CREB1 (directAnnotation).	ATF1; ATF2; ATF3; ATF4; ATF5; ATF6; ATF6B; ATF7; BACH2; BATF3; CREB3; CREB3L4; CREB5; CREM; DBP; FOS; FOSB; FOSL1; FOSL2; HLF; JDP2; JUN; JUNB; JUND; TEF; XBP1 (inferredBy_MotifSimilarity). BACH1; CREB3L1; CREB3L2; CREBL2; NFE2; NFE2L1; NFE2L2; NFE2L3 (inferredBy_MotifSimilarity_n_Orthology).	38	575	AMOTL2;ATXN1L;AVPI1;BRD2;C11orf24;C6orf106;CAMK2D;CHPF;CLSTN2;CMIP;CREB5;CYHR1;ELL2;ETV2;FAM53C;FOSB;GTPBP1;HLF;HSPB8;LSM2;MBNL2;MEF2D;NOLC1;NSUN4;ORMDL3;PAF1;PLEKHA4;POT1;PPP1R15A;RARA;RELB;SAMD4A;SNHG15;SOX9;TNFRSF12A;TPM4;TRIP6;UBALD1
10kb	ATF4_top50perTarget	taipale_cyt_meth__CREB3_NRTGACGTCAYN_FL	3.48	0.039	ATF4	*	CREB3 (directAnnotation).	ATF1; ATF2; ATF3; ATF4; ATF5; ATF6; ATF6B; ATF7; BATF3; CREB1; CREB3L4; CREB5; CREM; E2F1; FOS; FOSB; FOSL1; FOSL2; JDP2; JUN; JUNB; JUND; XBP1 (inferredBy_MotifSimilarity). CREB3L1; CREB3L2; CREBL2; NPDC1 (inferredBy_MotifSimilarity_n_Orthology).	63	1362	ACAP3;ADAR;AJUBA;ALDH18A1;AMOTL2;ATXN1L;AVPI1;BRD2;C11orf24;C6orf106;CAMK2D;CBWD2;CDC42EP1;CEBPB;CHMP1B;CHPF;CLSTN2;CMIP;CREB5;CYHR1;ELL2;ELMSAN1;ETV2;FAM53C;FOSB;GTPBP1;HLF;HSPB8;IQSEC1;KDM6B;LSM2;MBNL2;MED24;MEF2D;MYL5;NOLC1;NRP1;NSUN4;ORMDL3;PAF1;PLEKHA4;POT1;PPFIBP1;PPP1R15A;RARA;RELB;SAMD4A;SESN3;SGTA;SIAH1;SLC3A2;SNHG15;SNX11;SOX9;TMTC4;TNFRSF12A;TPM4;TRIP6;UBALD1;USP22;USP48;YWHAG;ZYX
10kb	ATF4_top50perTarget	taipale_cyt_meth__CREB3L4_NRTGACGTCAYN_eDBD	3.88	0.0414	ATF4	*	CREB3L4 (directAnnotation).	ATF1; ATF2; ATF3; ATF4; ATF5; ATF6; ATF6B; ATF7; BATF3; CREB1; CREB3; CREB5; CREM; E2F1; FOS; FOSB; FOSL1; FOSL2; JDP2; JUN; JUNB; JUND; XBP1 (inferredBy_MotifSimilarity). CREB3L1; CREB3L2; CREBL2; NPDC1 (inferredBy_MotifSimilarity_n_Orthology).	38	610	AMOTL2;ATXN1L;BAX;BRD2;C11orf24;C6orf106;CAMK2D;CBWD2;CEBPB;CHPF;CLSTN2;CMIP;CREB5;CYHR1;ELL2;ELMSAN1;ETV2;FOSB;GTPBP1;HLF;HSPB8;KDM6B;LSM2;MBNL2;MYL5;NSUN4;PAF1;PICALM;PLEKHA4;POT1;PPP1R15A;RELB;SNHG15;SOX9;TNFRSF12A;TPM4;TRIP6;UBALD1
10kb	ATF4_top50perTarget	taipale_cyt_meth__CREB5_NRTGAYGTCAYN_eDBD	3.5	0.0391	ATF4	*	CREB5 (directAnnotation).	ATF1; ATF2; ATF3; ATF4; ATF5; ATF6; ATF6B; ATF7; BACH2; BATF3; CREB1; CREB3; CREB3L4; CREM; DBP; E2F1; FOS; FOSB; FOSL1; FOSL2; JDP2; JUN; JUNB; JUND; TEF; XBP1 (inferredBy_MotifSimilarity). BACH1; CREB3L1; CREB3L2; CREBL2; NFE2; NFE2L1; NFE2L2; NFE2L3; NFIL3; NPDC1 (inferredBy_MotifSimilarity_n_Orthology).	49	878	AJUBA;ALDH18A1;ATXN1L;AVPI1;BRD2;C11orf24;C6orf106;CAMK2D;CBWD2;CDC42EP1;CEBPB;CHPF;CLSTN2;CMIP;CREB5;CYHR1;ELL2;ETV2;FAM53C;FOSB;GTPBP1;HLF;HSPB8;KDM6B;LSM2;MBNL2;MEF2D;MYL5;NOLC1;NSUN4;ORMDL3;PAF1;PALLD;PICALM;PLEKHA4;POT1;PPP1R15A;RARA;RELB;SAMD4A;SIAH1;SNHG15;SOX9;TNFRSF12A;TPM4;TRIP6;UBALD1;ZNF706;ZYX
10kb	ATF4_top50perTarget	taipale_cyt_meth__CREB5_NRTGAYGTCAYN_FL	3.15	0.037	ATF4	*	CREB5 (directAnnotation).	ATF1; ATF2; ATF3; ATF4; ATF5; ATF6; ATF6B; ATF7; BACH2; BATF3; CREB1; CREB3; CREB3L4; CREM; FOS; FOSB; FOSL1; FOSL2; JDP2; JUN; JUNB; JUND; XBP1 (inferredBy_MotifSimilarity). BACH1; CREB3L1; CREB3L2; CREBL2; NFE2; NFE2L1; NFE2L2; NFE2L3; NPDC1 (inferredBy_MotifSimilarity_n_Orthology).	48	894	ACAP3;AJUBA;AMOTL2;AVPI1;BRD2;C11orf24;CAMK2D;CBWD2;CDC42EP1;CEBPB;CHPF;CLSTN2;CMIP;CREB5;CXCL1;CYHR1;ELL2;ELMSAN1;ETV2;FAM53C;FOSB;GTPBP1;HLF;HSPB8;KDM6B;LSM2;MBNL2;MEF2D;MYL5;ORMDL3;PAF1;PALLD;PLEKHA4;POT1;PPP1R15A;RARA;SAMD4A;SESN3;SGTA;SIAH1;SNHG15;SNX11;SOX9;TNFRSF12A;TRIP6;UBALD1;ZNF706;ZYX
10kb	ATF4_top50perTarget	taipale_cyt_meth__CREM_NRTGACGTCAYN_eDBD	4.18	0.0433	ATF4	*	CREM (directAnnotation).	ATF1; ATF2; ATF3; ATF4; ATF5; ATF6; ATF6B; ATF7; BACH2; BATF3; CREB1; CREB3; CREB3L4; CREB5; DBP; E2F1; E4F1; FOS; FOSB; FOSL1; FOSL2; JDP2; JUN; JUNB; JUND; TEF; XBP1 (inferredBy_MotifSimilarity). BACH1; CREB3L1; CREB3L2; CREBL2; NFE2; NFE2L1; NFE2L2; NFE2L3 (inferredBy_MotifSimilarity_n_Orthology).	39	672	ALDH18A1;AMOTL2;ATXN1L;AVPI1;BAX;BRD2;C11orf24;CAMK2D;CBWD2;CEBPB;CHPF;CLSTN2;CMIP;CREB5;CYHR1;ELL2;FOSB;GTPBP1;HLF;HSPB8;LSM2;MBNL2;MEF2D;MYL5;NOLC1;NSUN4;ORMDL3;PAF1;PICALM;PLEKHA4;POT1;PPP1R15A;RELB;SAMD4A;SNHG15;TNFRSF12A;TPM4;TRIP6;UBALD1
10kb	ATF4_top50perTarget	taipale_cyt_meth__JDP2_NRTGAYGTCAYN_eDBD	3.47	0.039	ATF4	*	JDP2 (directAnnotation).	ATF1; ATF2; ATF3; ATF4; ATF5; ATF6; ATF6B; ATF7; BACH2; BATF3; CREB1; CREB3; CREB3L4; CREB5; CREM; E2F1; FOS; FOSB; FOSL1; FOSL2; JUN; JUNB; JUND; XBP1 (inferredBy_MotifSimilarity). BACH1; CREB3L1; CREB3L2; CREBL2; NFE2; NFE2L1; NFE2L2; NFE2L3; NPDC1 (inferredBy_MotifSimilarity_n_Orthology).	41	699	ACAP3;AJUBA;AMOTL2;BRD2;C11orf24;CAMK2D;CBWD2;CDC42EP1;CHPF;CLSTN2;CMIP;CREB5;CYHR1;ELL2;ELMSAN1;ETV2;FAM53C;FOSB;GTPBP1;HLF;HSPB8;KDM6B;LSM2;MBNL2;ORMDL3;PAF1;PALLD;PLEKHA4;POT1;PPP1R15A;RARA;RELB;SAMD4A;SESN3;SIAH1;SNHG15;SNX11;SOX9;TNFRSF12A;TRIP6;UBALD1
10kb	ATF4_top50perTarget	taipale_cyt_meth__JDP2_NRTGAYGTCAYN_FL	3	0.0361	ATF4	*	JDP2 (directAnnotation).	ATF1; ATF2; ATF3; ATF4; ATF5; ATF6; ATF6B; ATF7; BACH2; BATF3; CREB1; CREB3; CREB3L4; CREB5; CREM; DBP; E2F1; FOS; FOSB; FOSL1; FOSL2; JUN; JUNB; JUND; TEF; XBP1 (inferredBy_MotifSimilarity). BACH1; CREB3L1; CREB3L2; CREBL2; NFE2; NFE2L1; NFE2L2; NFE2L3; NPDC1 (inferredBy_MotifSimilarity_n_Orthology).	65	1531	ACAP3;ADAR;AJUBA;ALDH18A1;AMOTL2;AP3S1;ARHGAP29;ATXN1L;AVPI1;BRD2;C11orf24;C6orf106;CAMK2D;CBWD2;CDC42EP1;CEBPB;CHPF;CLSTN2;CMIP;CREB5;CXCL1;CYHR1;EIF4EBP1;ELL2;ELMSAN1;ETV2;FAM53C;FHL2;FOSB;GTPBP1;HLF;HSPB8;IQSEC1;KDM6B;LSM2;MBNL2;MEF2D;MYL5;NOLC1;NSUN4;ORMDL3;PAF1;PALLD;PICALM;PLEKHA4;POT1;PPP1R15A;RARA;RELB;SAMD4A;SATB1;SESN3;SGTA;SIAH1;SLC3A2;SNHG15;SNX11;SOX9;TNFRSF12A;TPM4;TRIP6;UBALD1;USP2…
10kb	ATF4_top50perTarget	taipale_cyt_meth__JUN_NATGACGTCAYN_FL	3.64	0.04	ATF4	*	JUN (directAnnotation).	ATF1; ATF2; ATF3; ATF4; ATF5; ATF6; ATF6B; ATF7; BATF3; CREB1; CREB3; CREB3L4; CREB5; CREM; FOS; FOSB; FOSL1; FOSL2; JDP2; JUNB; JUND; XBP1 (inferredBy_MotifSimilarity). CREB3L1; CREB3L2; CREBL2; NPDC1 (inferredBy_MotifSimilarity_n_Orthology).	49	950	ACAP3;AJUBA;AMOTL2;ATXN1L;BRD2;C11orf24;CAMK2D;CASD1;CBWD2;CDC42EP1;CEBPB;CHPF;CLSTN2;CREB5;CYHR1;ELL2;ELMSAN1;ETV2;EVA1A;FAM53C;FHL2;FOSB;GTPBP1;HLF;HSPB8;KDM6B;LSM2;MBNL2;MYL5;NRP1;ORMDL3;PAF1;PALLD;PLEKHA4;POT1;PPP1R15A;SAMD4A;SESN3;SGTA;SIAH1;SLC3A2;SNHG15;SNX11;SOX9;TNFRSF12A;TPM4;TRIP6;UBALD1;USP22
10kb	ATF4_top50perTarget	taipale_cyt_meth__JUNB_NATGACGTCAYN_eDBD_repr	3.69	0.0403	ATF4	*	JUNB (directAnnotation).	ATF1; ATF2; ATF3; ATF4; ATF5; ATF6; ATF6B; ATF7; BACH2; BATF3; CREB1; CREB3; CREB3L4; CREB5; CREM; FOS; FOSB; FOSL1; FOSL2; JDP2; JUN; JUND; XBP1 (inferredBy_MotifSimilarity). CREB3L1; CREB3L2; CREBL2; NPDC1 (inferredBy_MotifSimilarity_n_Orthology).	43	803	AMOTL2;ATXN1L;BRD2;C11orf24;CAMK2D;CBWD2;CDC42EP1;CEBPB;CHPF;CLSTN2;CREB5;CYHR1;ELL2;ELMSAN1;ETV2;EVA1A;FAM53C;FHL2;FOSB;GTPBP1;HLF;HSPB8;KDM6B;LSM2;MBNL2;MEF2D;MYL5;NRP1;ORMDL3;PAF1;PALLD;PLEKHA4;POT1;PPP1R15A;SGTA;SIAH1;SNHG15;SNX11;TNFRSF12A;TPM4;TRIP6;UBALD1;USP22
10kb	ATF4_top50perTarget	taipale_cyt_meth__JUND_NRTGACGTCATN_eDBD	4.03	0.0424	ATF4	*	JUND (directAnnotation).	ATF1; ATF2; ATF3; ATF4; ATF5; ATF6; ATF6B; ATF7; BACH2; BATF3; CREB1; CREB3; CREB3L4; CREB5; CREM; E2F1; FOS; FOSB; FOSL1; FOSL2; JDP2; JUN; JUNB; XBP1 (inferredBy_MotifSimilarity). BACH1; CREB3L1; CREB3L2; CREBL2; NFE2; NFE2L1; NFE2L2; NFE2L3; NPDC1 (inferredBy_MotifSimilarity_n_Orthology).	48	884	ACAP3;AJUBA;ALDH18A1;AMOTL2;ATXN1L;BRD2;C11orf24;C6orf106;CAMK2D;CBWD2;CDC42EP1;CEBPB;CHPF;CLSTN2;CMIP;CREB5;CYHR1;ELL2;ELMSAN1;FAM53C;FOSB;GTPBP1;HLF;HSPB8;KDM6B;LSM2;MBNL2;MEF2D;MYL5;NSUN4;ORMDL3;PAF1;PALLD;PICALM;PLEKHA4;POT1;PPP1R15A;RARA;RELB;SAMD4A;SIAH1;SNHG15;SNX11;TNFRSF12A;TPM4;TRIP6;UBALD1;USP22
10kb	ATF4_top50perTarget	taipale_cyt_meth__XBP1_NRTGACGTCAYN_FL	4.08	0.0427	ATF4	*	XBP1 (directAnnotation).	ATF1; ATF2; ATF3; ATF4; ATF5; ATF6; ATF6B; ATF7; BACH2; BATF3; CREB1; CREB3; CREB3L4; CREB5; CREM; E2F1; FOS; FOSB; FOSL1; FOSL2; JDP2; JUN; JUNB; JUND; TEF (inferredBy_MotifSimilarity). BACH1; CREB3L1; CREB3L2; CREBL2; NFE2; NFE2L1; NFE2L2; NFE2L3; NPDC1 (inferredBy_MotifSimilarity_n_Orthology).	49	918	ALDH18A1;AMOTL2;ATXN1L;BAX;BRD2;C11orf24;C6orf106;CAMK2D;CBWD2;CDC42EP1;CEBPB;CHPF;CLSTN2;CMIP;CREB5;CYHR1;ELL2;ELMSAN1;ETV2;FAM53C;FOSB;GTPBP1;HLF;HSPB8;KDM6B;LSM2;MBNL2;MEF2D;MYL5;NOLC1;NSUN4;ORMDL3;PAF1;PICALM;PLEKHA4;POT1;PPP1R15A;RELB;SAMD4A;SGTA;SNHG15;SOX9;TMTC4;TNFRSF12A;TPM4;TRIP6;UBALD1;USP22;USP48
10kb	ATF4_top50perTarget	transfac_pro__M00916	3.48	0.039	ATF4	*	CREB1; CREM (directAnnotation).	ATF1; ATF2; ATF3; ATF4; ATF5; ATF6; ATF6B; ATF7; BATF3; CREB3; CREB3L4; CREB5; FOS; FOSB; FOSL1; FOSL2; JDP2; JUN; JUNB; JUND; XBP1 (inferredBy_MotifSimilarity).	35	656	ALDH18A1;AMOTL2;ATXN1L;C11orf24;C6orf106;CAMK2D;CBWD2;CHPF;CLSTN2;CMIP;CREB5;CYHR1;EIF4EBP1;ELL2;ELMSAN1;FOSB;FOSL2;GTPBP1;HLF;ING3;LSM2;MBNL2;MYL5;NOLC1;NSUN4;PAF1;PLEKHA4;PPP1R15A;RPS6KB2;SAMD4A;SNHG15;TNFRSF12A;TPM4;TRIP6;UBALD1
10kb	ATF4_top50perTarget	transfac_pro__M00917	3.71	0.0404	ATF4	*	CREB1; CREM (directAnnotation).	ATF1; ATF2; ATF3; ATF4; ATF5; ATF6; ATF6B; ATF7; BATF3; CREB3; CREB3L4; CREB5; E2F1; FOS; FOSB; FOSL1; FOSL2; JDP2; JUN; JUNB; JUND; XBP1 (inferredBy_MotifSimilarity). CREB3L1; CREB3L2; NPDC1 (inferredBy_MotifSimilarity_n_Orthology).	51	1110	ADAM9;ALDH18A1;AMOTL2;ATXN1L;BRD2;C11orf24;C6orf106;CAMK2D;CARNMT1;CBWD2;CEBPB;CEBPG;CHPF;CLSTN2;CMIP;CREB5;CYHR1;EIF4EBP1;ELL2;ETV2;FAM53C;FGFR2;FOSB;GTPBP1;HLF;HSPB8;ING3;KDM6B;LSM2;MBNL2;MEF2D;MYL5;NOLC1;NSUN4;ORMDL3;PAF1;PALLD;PLEKHA4;PPP1R15A;RARA;RELB;RPS6KB2;SAMD4A;SMARCA1;SNHG15;SOX9;TMTC4;TNFRSF12A;TPM4;TRIP6;UBALD1
10kb	ATF4_top50perTarget	transfac_pro__M00981	4.1	0.0428	ATF4	**	ATF1; ATF2; ATF3; ATF4; ATF5; ATF6; ATF7; CREB1; CREM (directAnnotation).	ATF6B; BATF3; CREB3; CREB3L4; CREB5; E4F1; FOSL1; FOSL2; JDP2; JUN; JUNB; JUND; XBP1 (inferredBy_MotifSimilarity). CREB3L1; CREB3L2; CREBL2 (inferredBy_MotifSimilarity_n_Orthology).	72	1715	ALDH18A1;AMOTL2;ARL5B;ATXN1L;AVPI1;B4GALT3;BRD2;C11orf24;C6orf106;CAMK2D;CBWD2;CEBPB;CHMP1B;CHPF;CLSTN2;CMIP;CREB5;CXCL1;CYHR1;EIF3D;EIF4EBP1;ELK4;ELL2;ELMSAN1;ETV2;FGFR2;FOSB;GTF2A1;GTPBP1;HERPUD1;HLF;HSPB8;ING3;KDM6B;LSM2;MARCH7;MBNL2;MED24;MEF2D;MYL5;NOLC1;NSUN4;ORMDL3;PAF1;PLEKHA4;POT1;PPFIBP1;PPP1R12C;PPP1R15A;RARA;RELB;RPS6KB2;RRAD;SAMD4A;SATB1;SGTA;SIAH1;SNHG15;SOX9;SSR4;TCAF1;TMTC4;TNFRSF…
10kb	ATF4_top50perTarget	transfac_pro__M01186	3.59	0.0397	ATF4	*		ATF1; ATF2; ATF3; ATF4; ATF5; ATF6; ATF6B; ATF7; BATF3; CREB1; CREB3; CREB3L4; CREB5; CREM; FOS; FOSB; FOSL1; FOSL2; JDP2; JUN; JUNB; JUND; MAFA; MAFF; MAFG; XBP1 (inferredBy_MotifSimilarity). CREB3L1; CREB3L2; MAFB; NPDC1 (inferredBy_MotifSimilarity_n_Orthology).	40	707	AMOTL2;ARL5B;ATXN1L;BRD2;C11orf24;CAMK2D;CBWD2;CEBPB;CHPF;CLSTN2;CMIP;CREB5;CYHR1;CYR61;ELK4;ELL2;ELMSAN1;ETV2;FOSB;GTF2A1;GTPBP1;HLF;HSPB8;ING3;LSM2;MBNL2;MYL5;ORMDL3;PAF1;PLEKHA4;PPP1R15A;SGTA;SNHG15;TCAF1;TMTC4;TNFRSF12A;TPM4;TRIP6;UBALD1;USP22
10kb	ATF4_top50perTarget	transfac_pro__M01861	3.61	0.0398	ATF4	*	ATF1 (directAnnotation).	ATF2; ATF3; ATF4; ATF5; ATF6; ATF7; CREB1; CREM (inferredBy_MotifSimilarity).	48	976	ALDH18A1;AMOTL2;ATXN1L;AVPI1;BAX;BRD2;C11orf24;C6orf106;CAMK2D;CBWD2;CEBPB;CHPF;CLSTN2;CMIP;CREB5;CYHR1;ELL2;ETV2;FOSB;GTPBP1;HLF;HSPB8;ING3;LSM2;MBNL2;MEF2D;MYL5;NOLC1;NSUN4;ORAI2;ORMDL3;PAF1;PICALM;PLEKHA4;POT1;PPP1R15A;RELB;SATB1;SNHG15;SOX9;SSR4;TMTC4;TNFRSF12A;TPM4;TRIP6;TSC22D3;UBALD1;UBE2J1
10kb	ATF4_top50perTarget	transfac_pro__M04681	3.14	0.0369	ATF4	*	JUND (directAnnotation).	ATF1; ATF2; ATF3; ATF4; ATF5; ATF6; ATF6B; ATF7; BACH2; BATF3; CREB1; CREB3; CREB3L4; CREB5; CREM; FOS; FOSB; FOSL1; FOSL2; JDP2; JUN; JUNB; XBP1 (inferredBy_MotifSimilarity). BACH1; CREB3L1; CREB3L2; CREBL2; NFE2; NFE2L1; NFE2L2; NFE2L3; NPDC1 (inferredBy_MotifSimilarity_n_Orthology).	54	1153	ACAP3;ADAR;AJUBA;AMOTL2;ATXN1L;AVPI1;BRD2;C11orf24;C6orf106;CAMK2D;CBWD2;CDC42EP1;CEBPB;CHPF;CLSTN2;CMIP;CREB5;CYHR1;ELL2;ELMSAN1;ETV2;FAM53C;FOSB;GTPBP1;HLF;HSPB8;IQSEC1;KDM6B;LSM2;MBNL2;MEF2D;MYL5;NOLC1;ORMDL3;PAF1;PLEKHA4;POT1;PPP1R15A;RARA;RELB;SAMD4A;SESN3;SGTA;SIAH1;SNHG15;SNX11;SOX9;TMTC4;TNFRSF12A;TPM4;TRIP6;UBALD1;USP48;ZYX
10kb	ATF4_top50perTarget	transfac_pro__M07312	3.42	0.0387	ATF4	*	ATF2 (directAnnotation).	ATF1; ATF3; ATF4; ATF5; ATF6; ATF6B; ATF7; BACH2; BATF3; CREB1; CREB3; CREB3L4; CREB5; CREM; E2F1; FOS; FOSB; FOSL1; FOSL2; JDP2; JUN; JUNB; JUND; XBP1 (inferredBy_MotifSimilarity). BACH1; CREB3L1; CREB3L2; CREBL2; NFE2; NFE2L1; NFE2L2; NFE2L3 (inferredBy_MotifSimilarity_n_Orthology).	44	945	AMOTL2;ATXN1L;AVPI1;BRD2;C11orf24;C6orf106;CAMK2D;CBWD2;CDC42EP1;CEBPB;CEBPG;CHPF;CLSTN2;CMIP;CREB5;CYHR1;ELL2;ELMSAN1;ETV2;FAM53C;FOSB;GTPBP1;HLF;HSPB8;LSM2;MBNL2;MED24;MEF2D;MYL5;NOLC1;NSUN4;ORMDL3;PAF1;PLEKHA4;POT1;PPP1R15A;SAMD4A;SIAH1;SNHG15;SOX9;TNFRSF12A;TPM4;TRIP6;UBALD1
10kb	ATF4_top50perTarget	transfac_pro__M07574	3.17	0.0371	ATF4	*		ATF1; ATF2; ATF3; ATF4; ATF5; ATF6; ATF6B; ATF7; BATF3; CREB1; CREB3; CREB3L4; CREB5; CREM; FOS; FOSB; FOSL1; FOSL2; JDP2; JUN; JUNB; JUND; RFX5; XBP1 (inferredBy_MotifSimilarity). BACH1; BACH2; CREB3L1; CREB3L2; CREBL2; NFE2; NFE2L1; NFE2L2; NFE2L3 (inferredBy_MotifSimilarity_n_Orthology).	50	923	ACAP3;ADAR;AJUBA;AMOTL2;ATXN1L;BRD2;C11orf24;C6orf106;CAMK2D;CBWD2;CDC42EP1;CHPF;CLSTN2;CMIP;CREB5;CYHR1;ELL2;ELMSAN1;ETV2;EVA1A;FAM53C;GTPBP1;HLF;HSPB8;IQSEC1;KDM6B;LSM2;MBNL2;MEF2D;MYL5;NSUN4;ORMDL3;PAF1;PLEKHA4;POT1;PPP1R15A;PRDX4;RARA;RELB;SAMD4A;SESN3;SIAH1;SNHG15;SNX11;SOX9;TNFRSF12A;TPM4;TRIP6;UBALD1;YWHAG
10kb	ATF4_top50perTarget	transfac_pro__M07682	3.97	0.042	ATF4	*	ATF1; CREB1; CREM (inferredBy_Orthology).	ATF2; ATF3; ATF4; ATF5; ATF6; ATF6B; ATF7; BACH2; BATF3; CREB3; CREB3L4; CREB5; FOS; FOSB; FOSL1; FOSL2; JDP2; JUN; JUNB; JUND; XBP1 (inferredBy_MotifSimilarity). BACH1; CREB3L1; CREB3L2; CREBL2; NFE2; NFE2L1; NFE2L2; NFE2L3; NPDC1 (inferredBy_MotifSimilarity_n_Orthology).	72	1727	ACAP3;ADAR;AJUBA;ALDH18A1;AMOTL2;ARID2;ATXN1L;AVPI1;BRD2;C11orf24;CAMK2D;CARNMT1;CBWD2;CDC42EP1;CEBPB;CHMP1B;CHPF;CLSTN2;CMIP;CREB5;CYHR1;EIF3D;ELK4;ELL2;ELMSAN1;ETV2;EVA1A;FAM53C;FHL2;FOSB;FXYD3;GTPBP1;HLF;HSPB8;ING3;IQSEC1;KDM6B;LSM2;MBNL2;MED24;MEF2D;MYL5;NOLC1;NRP1;NSUN4;ORMDL3;PAF1;PALLD;PLEKHA4;POT1;PPP1R12C;PPP1R15A;PRMT1;RARA;RELB;SAMD4A;SESN3;SGTA;SIAH1;SNHG15;SNRNP40;SNX11;SOX9;TCAF1;TM…
10kb	ATF4_top50perTarget	transfac_pro__M07684	3.11	0.0367	ATF4	*	JUN; JUNB; JUND (inferredBy_Orthology).	ATF1; ATF2; ATF3; ATF4; ATF5; ATF6; ATF6B; ATF7; BACH2; BATF3; CREB1; CREB3; CREB3L4; CREB5; CREM; FOS; FOSB; FOSL1; FOSL2; JDP2; XBP1 (inferredBy_MotifSimilarity). CREB3L1; CREB3L2; CREBL2; NPDC1 (inferredBy_MotifSimilarity_n_Orthology).	49	1075	ACAP3;AJUBA;AMOTL2;ATXN1L;BRD2;C11orf24;CAMK2D;CASD1;CBWD2;CDC42EP1;CEBPB;CHPF;CLSTN2;CREB5;CYHR1;ELMSAN1;ETV2;EVA1A;FAM53C;FHL2;FOSB;GTPBP1;HLF;HSPB8;KDM6B;MBNL2;MYL5;NEK6;NRP1;NSUN4;ORMDL3;PAF1;PALLD;PLEKHA4;POT1;PPP1R15A;SAMD4A;SESN3;SGTA;SIAH1;SLC3A2;SNHG15;SNX11;SOX9;TNFRSF12A;TPM4;TRIP6;UBALD1;USP22
10kb	ATF4_top50perTarget	transfac_pro__M08915	3.68	0.0402	ATF4	*	FOSL2 (directAnnotation).	ATF1; ATF2; ATF3; ATF4; ATF5; ATF6; ATF6B; ATF7; BACH2; BATF3; CREB1; CREB3; CREB3L4; CREB5; CREM; FOS; FOSB; FOSL1; JDP2; JUN; JUNB; JUND; XBP1 (inferredBy_MotifSimilarity). BACH1; CREB3L1; CREB3L2; CREBL2; NFE2; NFE2L1; NFE2L2; NFE2L3; NPDC1 (inferredBy_MotifSimilarity_n_Orthology).	40	668	ACAP3;AJUBA;ATXN1L;BRD2;C11orf24;C6orf106;CAMK2D;CBWD2;CDC42EP1;CHPF;CLSTN2;CREB5;CYHR1;ELL2;ELMSAN1;FAM53C;FHL2;FOSB;GTPBP1;HLF;HSPB8;KDM6B;MBNL2;MYL5;ORMDL3;PAF1;PALLD;PLEKHA4;POT1;PPP1R15A;RARA;SAMD4A;SIAH1;SNHG15;SNX11;SOX9;TNFRSF12A;TPM4;TRIP6;YWHAG
10kb	ATF4_top50perTarget	transfac_pro__M08921	3.37	0.0383	ATF4	*	JUNB (directAnnotation).	ATF1; ATF2; ATF3; ATF4; ATF5; ATF6; ATF6B; ATF7; BACH2; BATF3; CREB1; CREB3; CREB3L4; CREB5; CREM; FOS; FOSB; FOSL1; FOSL2; JDP2; JUN; JUND; XBP1 (inferredBy_MotifSimilarity). BACH1; CREB3L1; CREB3L2; CREBL2; NFE2; NFE2L1; NFE2L2; NFE2L3; NPDC1 (inferredBy_MotifSimilarity_n_Orthology).	43	876	ACAP3;AJUBA;ATXN1L;BRD2;C11orf24;C6orf106;CAMK2D;CBWD2;CDC42EP1;CHPF;CLSTN2;CREB5;CYHR1;ELL2;ELMSAN1;EVA1A;FAM53C;FHL2;FOSB;GTPBP1;HLF;HSPB8;KDM6B;MBNL2;MYL5;NSUN4;ORMDL3;PAF1;PALLD;PLEKHA4;POT1;PPP1R15A;RARA;RELB;SAMD4A;SESN3;SIAH1;SNHG15;SNX11;SOX9;TNFRSF12A;TPM4;TRIP6
10kb	ATF4_top50perTarget	transfac_pro__M08939	3.13	0.0368	ATF4	*	FOSL1 (directAnnotation).	ATF1; ATF2; ATF3; ATF4; ATF5; ATF6; ATF6B; ATF7; BACH2; BATF3; CREB1; CREB3; CREB3L4; CREB5; CREM; FOS; FOSB; FOSL2; JDP2; JUN; JUNB; JUND; XBP1 (inferredBy_MotifSimilarity). BACH1; CREB3L1; CREB3L2; CREBL2; NFE2; NFE2L1; NFE2L2; NFE2L3; NPDC1 (inferredBy_MotifSimilarity_n_Orthology).	32	597	ATXN1L;BRD2;C11orf24;CAMK2D;CBWD2;CDC42EP1;CLSTN2;CREB5;CYHR1;ELMSAN1;EVA1A;FAM53C;FHL2;FOSB;GTPBP1;HSPB8;KDM6B;MBNL2;MYL5;NSUN4;ORMDL3;PAF1;PALLD;POT1;RARA;SAMD4A;SIAH1;SNHG15;SOX9;TNFRSF12A;TPM4;TRIP6
10kb	ATF4_top50perTarget	transfac_pro__M08941	3.52	0.0393	ATF4	*	FOSL2 (directAnnotation).	ATF1; ATF2; ATF3; ATF4; ATF5; ATF6; ATF6B; ATF7; BATF3; CREB1; CREB3; CREB3L4; CREB5; CREM; FOS; FOSB; FOSL1; JDP2; JUN; JUNB; JUND; XBP1 (inferredBy_MotifSimilarity). BACH1; BACH2; CREB3L1; CREB3L2; CREBL2; NFE2; NFE2L1; NFE2L2; NFE2L3; NPDC1 (inferredBy_MotifSimilarity_n_Orthology).	46	971	ACAP3;AJUBA;AMOTL2;ATXN1L;BRD2;C11orf24;CAMK2D;CASD1;CBWD2;CDC42EP1;CEBPB;CHPF;CLSTN2;CREB5;CYHR1;ELMSAN1;ETV2;FAM53C;FHL2;FOSB;GTPBP1;HLF;HSPB8;KDM6B;MBNL2;MYL5;NRP1;NSUN4;ORMDL3;PALLD;PLEKHA4;POT1;PPP1R15A;RARA;SAMD4A;SESN3;SGTA;SIAH1;SNHG15;SNX11;SOX9;TNFRSF12A;TPM4;TRIP6;UBALD1;ZYX
10kb	ATF4_top50perTarget	transfac_pro__M09580	3.11	0.0367	ATF4	*		ATF1; ATF2; ATF3; ATF4; ATF5; ATF6; ATF7; BATF3; CREB1; CREB3; CREB3L4; CREB5; CREM; FOSL2; JDP2; JUND; MAFA; MAFF; MAFG; XBP1 (inferredBy_MotifSimilarity). ATF6B; CREB3L1; CREB3L2; MAFB (inferredBy_MotifSimilarity_n_Orthology).	40	857	ALDH18A1;AMOTL2;ATXN1L;AVPI1;BRD2;C11orf24;CAMK2D;CBWD2;CEBPB;CHPF;CLSTN2;CMIP;CREB5;CYHR1;ELL2;ELMSAN1;ETV2;FOSB;GTPBP1;HLF;HSPB8;LSM2;MBNL2;MEF2D;MYL5;NOLC1;ORMDL3;PAF1;PLEKHA4;POT1;PPP1R12C;PPP1R15A;SNHG15;SOX9;TCAF1;TMTC4;TNFRSF12A;TPM4;TRIP6;UBALD1
10kb	ATF4_top50perTarget	transfac_public__M00039	3.18	0.0372	ATF4	*	CREB1 (directAnnotation).	ATF1; ATF2; ATF3; ATF4; ATF5; ATF6; ATF6B; ATF7; BATF3; CREB3; CREB3L4; CREB5; CREM; FOS; FOSB; FOSL1; FOSL2; JDP2; JUN; JUNB; JUND; MAFA; MAFF; MAFG; XBP1 (inferredBy_MotifSimilarity). CREB3L1; CREB3L2; CREBL2; MAFB; MEIS1; MEIS2; MEIS3; PKNOX1; PKNOX2; TGIF1; TGIF2; TGIF2LX; TGIF2LY (inferredBy_MotifSimilarity_n_Orthology).	54	1108	ALDH18A1;AMOTL2;ARL5B;ATXN1L;AVPI1;BRD2;C11orf24;C6orf106;CAMK2D;CBWD2;CEBPB;CHMP1B;CHPF;CLSTN2;CMIP;CREB5;CYHR1;EIF3D;ELK4;ELL2;ELMSAN1;ETV2;FGFR2;FOSB;GTPBP1;HLF;HSPB8;ING3;KDM6B;LSM2;MBNL2;MEF2D;MYL5;NOLC1;ORMDL3;PAF1;PLEKHA4;POT1;PPP1R12C;PPP1R15A;RELB;SGTA;SIAH1;SNHG15;SOX9;SSR4;TCAF1;TMTC4;TNFRSF12A;TPM4;TRIP6;UBALD1;USP48;YIF1B
10kb	ATF4_top50perTarget	transfac_public__M00177	3.47	0.039	ATF4	*	CREB1 (directAnnotation).	ATF2; ATF4; BATF3; CREB5; CREM; JDP2; XBP1 (inferredBy_MotifSimilarity).	44	837	ADAM9;ADAR;ALDH18A1;AMOTL2;ARL5B;ATXN1L;CAMK2D;CEBPB;CHPF;CLSTN2;CMIP;CREB5;CYHR1;EIF3D;ELL2;ELMSAN1;ETV2;FOSB;GTF2A1;GTPBP1;HERPUD1;HLF;HSPB8;ING3;LSM2;MYL5;NSUN4;ORMDL3;PAF1;PLEKHA4;POT1;PPP1R15A;RARA;SATB1;SH2D3A;SLC3A2;SMAD3;SNHG15;SOX9;TNFRSF12A;TPM4;TRIP6;UBE2J1;USP22
10kb	ATF4_top50perTarget	transfac_public__M00178	3.59	0.0397	ATF4	*	CREB1 (directAnnotation).	ATF1; ATF2; ATF3; ATF4; ATF5; ATF6; ATF6B; ATF7; BATF3; CREB3; CREB3L4; CREB5; CREM; DBP; JDP2; JUND; TEF; XBP1 (inferredBy_MotifSimilarity). MAFB (inferredBy_MotifSimilarity_n_Orthology).	57	1110	ADAM9;ALDH18A1;AMOTL2;ARL5B;ATXN1L;AVPI1;C11orf24;C6orf106;CAMK2D;CBWD2;CEBPB;CHMP1B;CHPF;CLSTN2;CMIP;CREB5;CYHR1;EIF3D;ELL2;ELMSAN1;ETV2;FOSB;GTF2A1;GTPBP1;HERPUD1;HLF;HSPB8;ING3;KDM6B;LSM2;MARCH7;MBNL2;MEF2D;MYL5;NOLC1;NSUN4;ORMDL3;PAF1;PLEKHA4;POT1;PPP1R15A;RARA;RELB;SATB1;SH2D3A;SIAH1;SMAD3;SNHG15;SOX9;TMTC4;TNFRSF12A;TPM4;TRIP6;TSC22D3;UBALD1;UBE2J1;USP22
10kb	ATF4_top50perTarget	yetfasco__YER045C_8	3.2	0.0373	ATF4	*		ATF1; ATF2; ATF3; ATF4; ATF5; ATF6; ATF7; CREB1; CREB5; CREM; FOSL1; FOSL2; JUNB; JUND (inferredBy_MotifSimilarity). CREBL2; JDP2 (inferredBy_MotifSimilarity_n_Orthology).	58	1189	ALDH18A1;AMOTL2;ARID2;ARL4A;ARL5B;ATXN1L;AVPI1;BRD2;C11orf24;CAMK2D;CBWD2;CEBPB;CEBPG;CHMP1B;CHPF;CLSTN2;CMIP;CREB5;CYHR1;DSE;EIF3D;ELK4;ELL2;ELMSAN1;ETV2;FOSB;GTPBP1;HLF;HSPB8;ING3;LSM2;MBNL2;MEF2D;MYL5;NCLN;NOLC1;ORMDL3;PAF1;PLEKHA4;POT1;PPP1R12C;PPP1R15A;RELB;SAMD4A;SGTA;SH2D3A;SIAH1;SNHG15;SOX9;TMTC4;TNFRSF12A;TPD52L2;TPM4;TRIP6;UBALD1;USP22;YIF1B;ZNF706
10kb	ATF4_top3sd	transfac_pro__M00513	3.07	0.0513	ATF4	*	ATF3 (directAnnotation).	ATF1; ATF2; ATF4; ATF6; ATF6B; ATF7; BATF3; CREB1; CREB3; CREB3L4; CREB5; CREM; FOSL2; JDP2; JUN; JUNB; JUND; XBP1 (inferredBy_MotifSimilarity). CREB3L1; CREB3L2; NPDC1 (inferredBy_MotifSimilarity_n_Orthology).	8	280	CDKN1A;CHPF;CMIP;CREB5;GTPBP1;NOLC1;RARA;TNFRSF12A
10kb	ATF4_top3sd	transfac_pro__M03544	3.52	0.0562	ATF4	*	CREB1 (directAnnotation).	ATF1; ATF2; ATF3; ATF4; ATF5; ATF6; ATF6B; ATF7; BATF3; CREB3; CREB3L4; CREB5; CREM; E2F1; JDP2; JUN; JUND; MAFA; MAFF; MAFG; XBP1 (inferredBy_MotifSimilarity). CREB3L1; CREB3L2; MAFB (inferredBy_MotifSimilarity_n_Orthology).	9	285	AVPI1;CHPF;CMIP;CREB5;GTPBP1;NSUN4;PAF1;RARA;TNFRSF12A
10kb	ATF4_top3sd	transfac_pro__M07248	3.19	0.0527	ATF4	*	CREB1 (directAnnotation).	ATF1; ATF2; ATF3; ATF4; ATF5; ATF6; ATF7; CREB3; CREB3L4; CREM; XBP1 (inferredBy_MotifSimilarity). JDP2 (inferredBy_MotifSimilarity_n_Orthology).	9	334	AVPI1;CHPF;CMIP;CREB5;GTPBP1;LSM2;NSUN4;PAF1;TNFRSF12A
10kb	ATF5_w0.001	cisbp__M0283	3.03	0.0293	ATF5	*		ATF1; ATF2; ATF3; ATF4; ATF5; ATF6; ATF6B; ATF7; BACH2; BATF3; CREB1; CREB3; CREB3L4; CREB5; CREM; FOS; FOSB; FOSL1; FOSL2; JDP2; JUN; JUNB; JUND; XBP1 (inferredBy_MotifSimilarity). BACH1; CREB3L1; CREB3L2; CREBL2; NFE2; NFE2L1; NFE2L2; NFE2L3; NPDC1 (inferredBy_MotifSimilarity_n_Orthology).	253	2707	AASDHPPT;ABHD5;ACAD9;ACAP3;ACBD4;ADGRG1;ADNP2;AJAP1;ALDH18A1;ANKRD28;APBB2;ARHGAP12;ARHGEF10L;ARID5B;ARL4C;ATXN1L;BACH1;BAG5;BBS7;BCAR1;BCAS2;BICD2;BIRC2;C15orf48;C1GALT1;C1orf132;C2orf69;C3orf14;C6orf106;CAMK2D;CAMSAP3;CBR4;CBWD5;CD2AP;CD44;CDC37;CDIP1;CDK18;CEBPB;CEP57;CHD2;CLASP1;CLASP2;CLCN3;CLSTN3;CMSS1;CNDP2;COX19;CRKL;CSK;CSNK1D;CSNK1G2;CTBP2;CTTNBP2;DAP;DCTN4;DGCR14;DHX36;DNAJB2;DRAM1;DUS…
10kb	ATF5_w0.001	cisbp__M0347	3.25	0.0302	ATF5	*		ATF1; ATF2; ATF3; ATF4; ATF5; ATF6; ATF7; CREB1; CREB5; CREM; FOSL1; FOSL2; JUND (inferredBy_MotifSimilarity). CREBL2; JDP2 (inferredBy_MotifSimilarity_n_Orthology).	238	2398	AASDHPPT;ABCF3;ACAD9;ACBD4;ADGRG1;ADNP2;AGPAT1;AJAP1;ALDH18A1;APBB2;ARL4C;ATXN1L;B4GALT3;BACH1;BAG5;BAG6;BBS7;BCAS2;BCOR;BIRC2;C1GALT1;C2orf69;C3orf14;CAMK2D;CAMK2G;CAMSAP3;CBR4;CBWD5;CD2AP;CDC37;CDIP1;CEBPB;CEP57;CHD2;CLASP2;CLCN3;CLSTN3;CMSS1;CNDP2;CRELD1;CRKL;CSNK1D;CSNK1G2;CTBP2;DAP;DCAF12;DCTN2;DCTN4;DDX59;DGCR14;DHX36;DRAM1;DUSP14;DXO;ECSIT;ELAVL1;ELOVL5;ERF;ESYT1;FAM177A1;FAM234A;FBRSL1;FB…
10kb	ATF5_w0.001	cisbp__M2091	3.41	0.0309	ATF5	*		ATF1; ATF2; ATF3; ATF4; ATF5; ATF6; ATF7; CREB1; CREB5; CREM; FOSL1; FOSL2; JDP2; JUNB; JUND (inferredBy_MotifSimilarity). CREBL2 (inferredBy_MotifSimilarity_n_Orthology).	255	2568	AASDHPPT;ACAD9;ACBD4;ADGRG1;ADNP2;AGPAT1;AJAP1;ALDH18A1;ALPK2;ANAPC1;APBB2;ARHGAP12;ARID5B;ARL4C;ARMCX6;ATG10;ATXN1L;BBIP1;BCAR1;BCAS2;BCOR;BIN3;BIRC2;BLOC1S5;BOD1;C1GALT1;C2orf69;C3orf14;CAMK2D;CAMK2G;CAP2;CBR4;CBWD5;CD2AP;CDC37;CDIP1;CDKN2C;CDYL;CEBPB;CEP170;CEP57;CHD2;CLASP2;CLCN3;CLSTN3;CMSS1;CNDP2;COX18;CRELD1;CRKL;CSNK1D;CSNK1G2;CTBP2;CTTNBP2;DAP;DCAF12;DCTN4;DDX59;DENND2D;DENND5A;DGCR14;DH…
10kb	ATF5_w0.001	cisbp__M3090	3.31	0.0305	ATF5	*	CREB1 (directAnnotation).	ATF1; ATF2; ATF3; ATF4; ATF5; ATF6; ATF6B; ATF7; BATF3; CREB3; CREB3L4; CREB5; CREM; DBP; JDP2; JUND; TEF; XBP1 (inferredBy_MotifSimilarity). MAFB (inferredBy_MotifSimilarity_n_Orthology).	167	1447	AASDHPPT;ABCF2;ACBD4;ALDH18A1;APBB2;ARID5B;ARL4C;ATXN1L;BCAS2;BIRC2;C1GALT1;C1orf132;C1orf21;C2orf69;C3orf14;C6orf106;CAMK2D;CBR4;CBWD5;CD2AP;CDC37;CDIP1;CDYL;CEBPB;CEP57;CHD2;CLASP2;CLCN3;CLSTN3;CMSS1;CNDP2;COX18;CRELD1;CRKL;CSNK1D;CSNK1G2;DAP;DHX36;DNAJB2;ECSIT;ELAVL1;ELOVL5;ERF;ETF1;FAM177A1;FBXO30;FBXW7;GLYCTK;GNL1;GOLGA3;GOLPH3;GTF3C1;GTPBP1;HCFC1;HLF;HOMER1;HOXC6;HOXC9;HSPB8;IFT43;IRGQ;JOSD…
10kb	ATF5_w0.001	cisbp__M4307	3.38	0.0308	ATF5	*		ATF1; ATF2; ATF3; ATF4; ATF5; ATF6; ATF7; CREB1; CREB5; CREM; FOSL1; FOSL2; JDP2; JUNB; JUND (inferredBy_MotifSimilarity). CREBL2 (inferredBy_MotifSimilarity_n_Orthology).	144	1180	ACAD9;ACBD4;ADNP2;ALDH18A1;APBB2;ARID5B;ARL4C;ATXN1L;BCAS2;BCOR;BIN3;BIRC2;C3orf14;CAMK2D;CBR4;CBWD5;CD2AP;CDIP1;CDKN2C;CEBPB;CEP57;CHD2;CLASP2;CLCN3;CLSTN3;CMSS1;CSNK1D;CSNK1G2;DAP;DCAF12;DCTN4;DENND2D;DENND5A;DHX36;DUSP14;ECSIT;ELAVL1;ELOVL5;ERF;ESYT1;FAM177A1;FBXO30;FOXO3;GLYCTK;GNL1;GOLGA3;GOLPH3;GPRASP2;GTF2H1;GTF3C1;GTPBP1;HEXIM2;HLF;HOMER1;HOXC6;HOXC9;HSPB8;IFT43;ING4;IRGQ;KIAA0232;LMF2;MA…
10kb	ATF5_w0.001	cisbp__M5590	3.26	0.0303	ATF5	*	JDP2 (directAnnotation).	ATF1; ATF2; ATF3; ATF4; ATF5; ATF6; ATF6B; ATF7; BACH2; BATF3; CREB1; CREB3; CREB3L4; CREB5; CREM; FOS; FOSB; FOSL1; FOSL2; JUN; JUNB; JUND; XBP1 (inferredBy_MotifSimilarity). CREB3L1; CREB3L2; CREBL2; NPDC1 (inferredBy_MotifSimilarity_n_Orthology).	86	672	ACAD9;ACAP3;ACBD4;ADNP2;APBB2;ARID5B;ARL4C;ATXN1L;BCAS2;BIRC2;C3orf14;CAMK2D;CBWD5;CD2AP;CDK6;CEP57;CLCN3;CLSTN3;CMSS1;CSNK1D;CSNK1G2;DHX36;DUSP11;ELAVL1;ELOVL5;ERF;ESYT1;FAM177A1;FOXO3;GLYCTK;GNL1;GOLPH3;GTF3C1;GTPBP1;HEXIM2;HLF;HOMER1;HOXC6;HSPB8;ING4;IRGQ;JOSD2;KMT2E-AS1;MAF;MCAM;MCF2L;MEG3;MGRN1;MPV17;MXI1;MYL5;OPA3;OXSR1;PAF1;PDE7A;PDP1;PLEKHA4;PPM1A;PPP2R2A;PSMD3;PTPRS;PUM3;RAB1A;RAD23A;RBM…
10kb	ATF5_w0.001	cisbp__M6039	3.17	0.0299	ATF5	*	JDP2 (inferredBy_Orthology).	ATF1; ATF2; ATF3; ATF4; ATF5; ATF6; ATF6B; ATF7; BACH2; BATF3; CREB1; CREB3; CREB3L4; CREB5; CREM; FOS; FOSB; FOSL1; FOSL2; JUN; JUNB; JUND; XBP1 (inferredBy_MotifSimilarity). BACH1; CREB3L1; CREB3L2; CREBL2; NFE2; NFE2L1; NFE2L2; NFE2L3; NPDC1 (inferredBy_MotifSimilarity_n_Orthology).	88	672	ACAD9;ACAP3;ACBD4;ADNP2;APBB2;ARID5B;ARL4C;ATXN1L;BCAS2;BIRC2;C3orf14;CAMK2D;CBWD5;CD2AP;CDK6;CEP57;CLCN3;CLSTN3;CMSS1;CSK;CSNK1D;CSNK1G2;DHX36;DUSP11;ELAVL1;ELOVL5;ERF;ESYT1;FAM177A1;FOXO3;GLYCTK;GNL1;GOLPH3;GTF3C1;GTPBP1;HEXIM2;HLF;HOXC6;HSPB8;ING4;IRGQ;JOSD2;KMT2E-AS1;LASP1;MAF;MCAM;MCF2L;MEG3;MGRN1;MPV17;MXI1;MYL5;OPA3;OXSR1;PAF1;PDE7A;PDP1;PLEKHA4;PPM1A;PPP2R2A;PSMD3;PTPRS;PUM3;RAB1A;RAD23A;…
10kb	ATF5_w0.001	cisbp__M6180	3.5	0.0313	ATF5	*	CREB1 (directAnnotation).	ATF1; ATF2; ATF3; ATF4; ATF5; ATF6; ATF6B; ATF7; BATF3; CREB3; CREB3L4; CREB5; CREM; FOSL2; JDP2; JUN; JUNB; JUND; XBP1 (inferredBy_MotifSimilarity). CREB3L1; CREB3L2; CREBL2 (inferredBy_MotifSimilarity_n_Orthology).	223	2163	AASDHPPT;ABCF2;ABT1;ACAD9;ACBD4;ADNP2;AJAP1;ALDH18A1;APBB2;ARHGAP12;ARHGEF10L;ARID5B;ARL4C;ATG4A;ATXN1L;B4GALT3;BBS7;BCAS2;BIRC2;C1GALT1;C1orf132;C2orf69;C3orf14;C6orf106;CAMK2D;CBR4;CBWD5;CD2AP;CDC37;CDIP1;CEBPB;CEP57;CHD2;CLASP2;CLCN3;CLSTN3;CMSS1;CNDP2;COX18;CRELD1;CRKL;CSNK1D;CSNK1G2;DAP;DCAF12;DENND5A;DGCR14;DHX36;DNAJB2;DUSP14;DXO;ECSIT;ELAVL1;ELOVL5;ERC1;ERF;ESYT1;ETF1;FAM117B;FAM177A1;FAM…
10kb	ATF5_w0.001	hocomoco__ATF1_HUMAN.H11MO.0.B	3.33	0.0306	ATF5	*	ATF1 (directAnnotation).	ATF2; ATF3; ATF4; ATF5; ATF6; ATF6B; ATF7; CREB1; CREB3; CREB3L4; CREB5; CREM; FOSL2; JDP2; JUND; RFX5 (inferredBy_MotifSimilarity). CREB3L1; CREB3L2; NPDC1 (inferredBy_MotifSimilarity_n_Orthology).	108	880	ACAD9;ACBD4;ADNP2;ALDH18A1;APBB2;ARL4C;ATXN1L;BCAS2;BIRC2;C3orf14;C6orf106;CAMK2D;CBWD5;CD2AP;CDIP1;CDK11B;CEBPB;CEP57;CHD2;CLASP2;CLCN3;CLSTN3;CMSS1;COX18;CSNK1D;CSNK1G2;DAP;DCAF12;DGCR14;DHX36;DRAM1;ECSIT;ELAVL1;ELOVL5;ETF1;FAM234A;FBXW7;FOXO3;GLYCTK;GNL1;GOLGA3;GOLPH3;GTF3C1;GTPBP1;HLF;HOMER1;HTRA1;IFNGR1;IFT43;INSIG2;IRGQ;JOSD2;MAF;MAGOH;MAGOHB;MAP9;MAST3;MCAM;MCF2L;MED24;MGRN1;MXI1;MYL5;MYNN…
10kb	ATF5_w0.001	hocomoco__ATF2_HUMAN.H11MO.2.C	3.35	0.0307	ATF5	*	ATF2 (directAnnotation).	ATF1; ATF3; ATF4; ATF5; ATF6; ATF6B; ATF7; BATF3; CREB1; CREB3; CREB3L4; CREB5; CREM; FOS; FOSB; FOSL1; FOSL2; JDP2; JUN; JUNB; JUND; RFX5; XBP1 (inferredBy_MotifSimilarity). CREB3L1; CREB3L2; CREBL2 (inferredBy_MotifSimilarity_n_Orthology).	100	826	ACBD4;ADNP2;APBB2;ARL4C;ATXN1L;BCAS2;BIRC2;C3orf14;CAMK2D;CBWD5;CD2AP;CDIP1;CEBPB;CEP57;CHD2;CLASP2;CLCN3;CLSTN3;CMSS1;CSK;CSNK1D;CSNK1G2;DAP;DGCR14;DHX36;DUSP11;ECSIT;ELAVL1;ELOVL5;ERF;ESYT1;FAM177A1;FBXO30;FBXW7;FOXO3;GLYCTK;GNL1;GOLPH3;GTF2H1;GTF3C1;GTPBP1;HLF;HOMER1;HSPB8;IRGQ;MAF;MAGOHB;MAPK10;MCAM;MCF2L;MECR;MED24;MEG3;MGRN1;MLXIP;MXI1;MYL5;OPA3;OXSR1;PAF1;PARD6A;PDE7A;PDP1;PFDN1;PLEKHA4;PP…
10kb	ATF5_w0.001	hocomoco__ATF7_HUMAN.H11MO.0.D	3.87	0.0328	ATF5	*	ATF7 (directAnnotation).	ATF1; ATF2; ATF3; ATF4; ATF5; ATF6; ATF6B; BATF3; CREB1; CREB3; CREB3L4; CREB5; CREM; FOS; FOSB; FOSL1; FOSL2; JDP2; JUN; JUNB; JUND; XBP1 (inferredBy_MotifSimilarity). BACH1; BACH2; CREB3L1; CREB3L2; CREBL2; NFE2; NFE2L1; NFE2L2; NFE2L3; NPDC1 (inferredBy_MotifSimilarity_n_Orthology).	78	495	ACBD4;ADNP2;APBB2;ARL4C;ATXN1L;BCAS2;BIRC2;CAMK2D;CBWD5;CD2AP;CEBPB;CEP57;CLSTN3;CMSS1;CSNK1D;CSNK1G2;DHX36;ELAVL1;ELOVL5;ERF;ESYT1;FAM177A1;FOXO3;GLYCTK;GNL1;GOLPH3;GTF3C1;GTPBP1;HEXIM2;HLF;HOXC6;HSPB8;ING4;IRGQ;JOSD2;KMT2E-AS1;MAF;MAPK10;MCAM;MCF2L;MGRN1;MPV17;MXI1;MYL5;NBR1;OPA3;OXSR1;PDE7A;PDP1;PPM1A;PPP2R2A;PSMD3;PTPRS;PUM3;RAB1A;RAD23A;RBM18;RCAN1;RDH13;RIPK4;SCAMP5;SCYL2;SLC25A25;SNHG15;SP…
10kb	ATF5_w0.001	hocomoco__CREB1_HUMAN.H11MO.0.A	3.33	0.0306	ATF5	*	CREB1 (directAnnotation).	ATF1; ATF2; ATF3; ATF4; ATF5; ATF6; ATF6B; ATF7; BATF3; CREB3; CREB3L4; CREB5; CREM; FOS; FOSB; FOSL1; FOSL2; JDP2; JUN; JUNB; JUND; RFX5; XBP1 (inferredBy_MotifSimilarity). CREB3L1; CREB3L2; CREBL2; NPDC1 (inferredBy_MotifSimilarity_n_Orthology).	122	1006	ACAD9;ACBD4;ADNP2;ALDH18A1;APBB2;ARL4C;ATXN1L;BCAS2;BIRC2;BLOC1S5;C3orf14;C6orf106;CAMK2D;CBWD5;CD2AP;CDIP1;CDK11B;CEBPB;CEP57;CHD2;CLASP2;CLCN3;CLSTN3;CMSS1;COX18;CSNK1D;CSNK1G2;DAP;DCAF12;DGCR14;DHX36;DRAM1;DUSP14;ECSIT;ELAVL1;ELOVL5;FAM177A1;FAM234A;FBXW7;FOXO3;GLYCTK;GNL1;GOLGA3;GOLPH3;GTF3C1;GTPBP1;HLF;HOMER1;IFNGR1;IRGQ;JOSD2;KIAA1549;KLF13;MAF;MAGOH;MAGOHB;MAP9;MAPK10;MAPKAPK5;MAST3;MBIP;M…
10kb	ATF5_w0.001	hocomoco__CREB5_HUMAN.H11MO.0.D	3.39	0.0308	ATF5	*	CREB5 (directAnnotation).	ATF1; ATF2; ATF3; ATF4; ATF5; ATF6; ATF6B; ATF7; BATF3; CREB1; CREB3; CREB3L4; CREM; FOS; FOSB; FOSL1; FOSL2; JDP2; JUN; JUNB; JUND; XBP1 (inferredBy_MotifSimilarity). BACH1; BACH2; CREB3L1; CREB3L2; CREBL2; NFE2; NFE2L1; NFE2L2; NFE2L3; NPDC1 (inferredBy_MotifSimilarity_n_Orthology).	93	730	ACAP3;ACBD4;ADNP2;APBB2;ARID5B;ARL4C;ATXN1L;BCAS2;BIRC2;CAMK2D;CBWD5;CD2AP;CEBPB;CEP57;CHD2;CLCN3;CLSTN3;CMSS1;CRELD1;CSNK1D;CSNK1G2;DGCR14;DHX36;ELAVL1;ELOVL5;ERF;ESYT1;FAM177A1;FBXO30;FBXW7;FOXO3;GLYCTK;GNL1;GOLPH3;GTF3C1;GTPBP1;HEXIM2;HLF;HOXC6;HSPB8;ING4;IRGQ;MAF;MAGT1;MAPK10;MAPKAPK5;MAST3;MCAM;MCF2L;MGRN1;MXI1;MYL5;NBR1;OPA3;OXSR1;PAF1;PDE7A;PDP1;PLEKHA4;PPM1A;PPP2R2A;PSMD3;PTPRS;PUM3;RAB1A…
10kb	ATF5_w0.001	hocomoco__JDP2_HUMAN.H11MO.0.D	3.58	0.0316	ATF5	*	JDP2 (directAnnotation).	ATF1; ATF2; ATF3; ATF4; ATF5; ATF6; ATF6B; ATF7; BACH2; BATF3; CREB1; CREB3; CREB3L4; CREB5; CREM; FOS; FOSB; FOSL1; FOSL2; JUN; JUNB; JUND; XBP1 (inferredBy_MotifSimilarity). BACH1; CREB3L1; CREB3L2; CREBL2; NFE2; NFE2L1; NFE2L2; NFE2L3; NPDC1 (inferredBy_MotifSimilarity_n_Orthology).	92	658	ACAD9;ACAP3;ACBD4;ADNP2;APBB2;ARL4C;BCAS2;BIRC2;C3orf14;CAMK2D;CBWD5;CD2AP;CDIP1;CDK6;CEBPB;CEP57;CLASP2;CLCN3;CLSTN3;CMSS1;CSNK1D;CSNK1G2;DHX36;DUSP11;ECSIT;ELAVL1;ELOVL5;ERF;ESYT1;FAM177A1;FOXO3;GLYCTK;GNL1;GOLPH3;GTF2H1;GTF3C1;GTPBP1;HEXIM2;HLF;HOMER1;HOXC6;HSPB8;ING4;IRGQ;MAF;MAPKAPK5;MAST3;MBIP;MCAM;MCF2L;MGRN1;MPV17;MXI1;MYL5;NUP133;OPA3;OXSR1;PAF1;PDE7A;PDP1;PLEKHA4;PPM1A;PPP2R2A;PSMD3;PTP…
10kb	ATF5_w0.001	homer__CGGTGACGTCAC_CRE	3.42	0.0309	ATF5	*		ATF1; ATF2; ATF3; ATF4; ATF5; ATF6; ATF7; BATF3; CREB1; CREB3; CREB3L4; CREB5; CREM; E2F1; JDP2; JUN; JUND; XBP1 (inferredBy_MotifSimilarity). CREB3L1; CREB3L2 (inferredBy_MotifSimilarity_n_Orthology).	191	1825	ACBD4;ADNP2;AJAP1;ANK2;ANKRD28;APBB2;ARFGEF2;ARHGAP12;ARID5B;ARL4C;ARMCX1;ARMCX2;ARMCX6;ASPSCR1;ATG10;BBS7;BCAS2;BEX1;BIRC2;C15orf48;C1GALT1;C2orf69;C3orf14;C6orf106;CAMK2D;CAPN5;CBWD5;CD2AP;CDC37;CDIP1;CEP57;CHD2;CLASP2;CLCN3;CLSTN3;CMSS1;CNDP2;COA7;CSNK1D;CSNK1G2;CTSA;DAP;DCTN4;DGCR14;DHX36;DUSP14;ECSIT;ELAVL1;ELOVL5;EPHB4;ERC1;ERF;FAM134A;FAM177A1;FAM21A;FAM21C;FAM234A;FBXO30;GAA;GLYCTK;GNL1;G…
10kb	ATF5_w0.001	jaspar__MA0286.1	3.39	0.0308	ATF5	*		ATF1; ATF2; ATF3; ATF4; ATF5; ATF6; ATF7; CREB1; CREB5; CREM; FOSL1; FOSL2; JDP2; JUNB; JUND (inferredBy_MotifSimilarity). CREBL2 (inferredBy_MotifSimilarity_n_Orthology).	256	2575	AASDHPPT;ACAD9;ACBD4;ADGRG1;ADNP2;AGPAT1;AJAP1;ALDH18A1;ALPK2;ANAPC1;APBB2;ARHGAP12;ARID5B;ARL4C;ARMCX6;ATG10;ATXN1L;BBIP1;BCAR1;BCAS2;BCOR;BIN3;BIRC2;BLOC1S5;BOD1;C1GALT1;C2orf69;C3orf14;CAMK2D;CAMK2G;CAP2;CBR4;CBWD5;CD2AP;CDC37;CDIP1;CDKN2C;CDYL;CEBPB;CEP170;CEP57;CHD2;CLASP2;CLCN3;CLSTN3;CMSS1;CNDP2;COX18;CRELD1;CRKL;CSNK1D;CSNK1G2;CTBP2;CTTNBP2;DAP;DCAF12;DCTN4;DDX59;DENND2D;DENND5A;DGCR14;DH…
10kb	ATF5_w0.001	taipale__Jdp2_DBD_NATGACGTCAYN	3.04	0.0293	ATF5	*	JDP2 (inferredBy_Orthology).	ATF1; ATF2; ATF3; ATF4; ATF5; ATF6; ATF6B; ATF7; BACH2; BATF3; CREB1; CREB3; CREB3L4; CREB5; CREM; FOS; FOSB; FOSL1; FOSL2; JUN; JUNB; JUND; XBP1 (inferredBy_MotifSimilarity). BACH1; CREB3L1; CREB3L2; CREBL2; NFE2; NFE2L1; NFE2L2; NFE2L3; NPDC1 (inferredBy_MotifSimilarity_n_Orthology).	94	782	ACAP3;ACBD4;ADNP2;AP2A2;APBB2;ARID5B;ARL4C;BCAS2;BIRC2;C3orf14;CAMK2D;CASD1;CBWD5;CD2AP;CDIP1;CDK6;CEP57;CLCN3;CLSTN3;CMSS1;CSNK1D;CSNK1G2;DGCR14;DHX36;DUSP11;ELAVL1;ELOVL5;EPB41L2;ERF;ESYT1;EVA1A;FAM177A1;FOXO3;GLYCTK;GNL1;GOLPH3;GTF2H1;GTF3C1;GTPBP1;HEXIM2;HLF;HOXC6;HSPB8;ING4;IRGQ;LASP1;MAF;MAST4;MCAM;MCF2L;MEG3;MGRN1;MPV17;MXI1;MYL5;OPA3;OXSR1;PAF1;PDE7A;PDP1;PFDN1;PLEKHA4;PPM1A;PPP2R2A;PSMD3…
10kb	ATF5_w0.001	taipale__JDP2_full_NATGACGTCAYN	3.04	0.0294	ATF5	*	JDP2 (directAnnotation).	ATF1; ATF2; ATF3; ATF4; ATF5; ATF6; ATF6B; ATF7; BACH2; BATF3; CREB1; CREB3; CREB3L4; CREB5; CREM; FOS; FOSB; FOSL1; FOSL2; JUN; JUNB; JUND; XBP1 (inferredBy_MotifSimilarity). CREB3L1; CREB3L2; CREBL2; NPDC1 (inferredBy_MotifSimilarity_n_Orthology).	80	621	ACAP3;ACBD4;ADNP2;AP2A2;APBB2;ARID5B;ARL4C;BCAS2;BIRC2;C3orf14;CAMK2D;CD2AP;CDK6;CEP57;CLCN3;CLSTN3;CMSS1;CSNK1D;CSNK1G2;DHX36;DUSP11;ELAVL1;ELOVL5;ERF;ESYT1;FAM177A1;FOXO3;GLYCTK;GNL1;GOLPH3;GTF3C1;GTPBP1;HEXIM2;HLF;HOXC6;HSPB8;ING4;IRGQ;MAF;MCAM;MCF2L;MEG3;MGRN1;MPV17;MXI1;MYL5;OPA3;OXSR1;PAF1;PDE7A;PDP1;PFDN1;PLEKHA4;PPM1A;PPP2R2A;PSMD3;PTPRS;PUM3;RAB1A;RAD23A;RBM18;RDH13;RIPK4;SCAMP5;SCYL2;SG…
10kb	ATF5_w0.001	taipale_cyt_meth__ATF2_NRTGAYGTMAYN_FL	3.12	0.0297	ATF5	*	ATF2 (directAnnotation).	ATF1; ATF3; ATF4; ATF5; ATF6; ATF6B; ATF7; BACH2; BATF3; CREB1; CREB3; CREB3L4; CREB5; CREM; DBP; E4F1; FOS; FOSB; FOSL1; FOSL2; HLF; JDP2; JUN; JUNB; JUND; TEF; XBP1 (inferredBy_MotifSimilarity). BACH1; CREB3L1; CREB3L2; CREBL2; NFE2; NFE2L1; NFE2L2; NFE2L3; NFIL3 (inferredBy_MotifSimilarity_n_Orthology).	162	1414	AASDHPPT;ACAD9;ACBD4;ADNP2;ALDH18A1;ANK2;APBB2;ARL4C;ATXN1L;BBS7;BCAS2;BIRC2;C3orf14;C6orf106;CAMK2D;CBR4;CBWD5;CD2AP;CDIP1;CDYL;CEBPB;CEP170;CEP57;CHD2;CLASP2;CLCN3;CLSTN3;CMSS1;CRELD1;CSK;CSNK1D;CSNK1G2;DAP;DCTN4;DENND5A;DGCR14;DHX36;DXO;ECSIT;ELAVL1;ELOVL5;ERF;ESYT1;ETF1;FAM134A;FAM177A1;FBRSL1;FBXO30;FBXW7;FOXO3;GLYCTK;GNL1;GOLGA3;GOLGA8B;GOLPH3;GTF2H1;GTF3C1;GTPBP1;HLF;HOMER1;HOMEZ;HOXC6;HOX…
10kb	ATF5_w0.001	taipale_cyt_meth__ATF6_NRTGACGTCAYN_eDBD	3.68	0.032	ATF5	*	ATF6 (directAnnotation).	ATF1; ATF2; ATF3; ATF4; ATF5; ATF6B; ATF7; BATF3; CREB1; CREB3; CREB3L4; CREB5; CREM; FOS; FOSB; FOSL1; FOSL2; JDP2; JUN; JUNB; JUND; XBP1 (inferredBy_MotifSimilarity). CREB3L1; CREB3L2; CREBL2; NPDC1 (inferredBy_MotifSimilarity_n_Orthology).	103	745	ABCF2;ACAD9;ACAP3;ACBD4;ADNP2;APBB2;ARL4C;ATXN1L;BCAS2;BIRC2;C3orf14;CAMK2D;CBWD5;CD2AP;CDIP1;CEBPB;CEP57;CHD2;CLASP2;CLCN3;CLSTN3;CMSS1;CSNK1D;CSNK1G2;DGCR14;DHX36;ECSIT;ELAVL1;ELOVL5;ERF;ESYT1;FAM177A1;FOXO3;GLYCTK;GNL1;GOLPH3;GPRASP2;GTF2H1;GTF3C1;GTPBP1;HEXIM2;HLF;HOXC6;HSPB8;ING4;IRGQ;JOSD2;MAF;MAPK10;MAST3;MCAM;MCF2L;MECR;MEG3;MGRN1;MLXIP;MXI1;MYL5;OPA3;OXSR1;PAF1;PDE7A;PDP1;PLEKHA4;PPM1A;P…
10kb	ATF5_w0.001	taipale_cyt_meth__ATF6_NRTGACGTCAYN_eDBD_meth	3.08	0.0295	ATF5	*	ATF6 (directAnnotation).	ATF1; ATF2; ATF3; ATF4; ATF5; ATF6B; ATF7; BATF3; CREB1; CREB3; CREB3L4; CREB5; CREM; FOS; FOSB; FOSL1; FOSL2; JDP2; JUN; JUNB; JUND; XBP1 (inferredBy_MotifSimilarity). CREB3L1; CREB3L2; CREBL2; NPDC1 (inferredBy_MotifSimilarity_n_Orthology).	99	832	ACAD9;ACAP3;ACBD4;ADNP2;AP2A2;APBB2;ARID5B;ARL4C;BCAS2;BIRC2;C3orf14;CAMK2D;CBWD5;CD2AP;CDIP1;CDK6;CEP57;CHD2;CLASP2;CLCN3;CLSTN3;CMSS1;CSNK1D;CSNK1G2;DGCR14;DHX36;DUSP11;ECSIT;ELAVL1;ELOVL5;EPB41L2;ERF;ESYT1;FAM177A1;FOXO3;GLYCTK;GNL1;GOLPH3;GTF3C1;GTPBP1;HEXIM2;HLF;HOMER1;HOXC6;HSPB8;ING4;IRGQ;JOSD2;MAF;MCAM;MCF2L;MECR;MEG3;MGRN1;MLXIP;MPV17;MXI1;MYL5;OPA3;OXSR1;PAF1;PDE7A;PDP1;PLEKHA4;PPM1A;PP…
10kb	ATF5_w0.001	taipale_cyt_meth__ATF6B_NRTGAYGTCAYN_eDBD	3.68	0.032	ATF5	*	ATF6B (directAnnotation).	ATF1; ATF2; ATF3; ATF4; ATF5; ATF6; ATF7; BATF3; CREB1; CREB3; CREB3L4; CREB5; CREM; E2F1; FOS; FOSB; FOSL1; FOSL2; JDP2; JUN; JUNB; JUND; XBP1 (inferredBy_MotifSimilarity). CREB3L1; CREB3L2; CREBL2; NPDC1 (inferredBy_MotifSimilarity_n_Orthology).	130	1042	ABCF2;ACAD9;ACBD4;ADNP2;APBB2;ARL4C;ATXN1L;BCAS2;BIRC2;BOD1;C1orf132;C3orf14;CAMK2D;CBR4;CBWD5;CD2AP;CDC37;CDIP1;CEBPB;CEP57;CHD2;CLASP2;CLCN3;CLSTN3;CMSS1;CSNK1D;CSNK1G2;DAP;DENND5A;DGCR14;DHX36;ECSIT;ELAVL1;ELOVL5;ERF;ESYT1;FAM177A1;FBXO30;FOXO3;GLYCTK;GNL1;GOLPH3;GPRASP2;GTF2H1;GTF3C1;GTPBP1;HCFC1;HEXIM2;HLF;HOMER1;HOXC6;HOXC9;HSPB8;ING4;IRGQ;JOSD2;LSM12;MAF;MAGOHB;MAPK10;MAPK1IP1L;MAPKAPK5;MA…
10kb	ATF5_w0.001	taipale_cyt_meth__CREB1_NRTGACGTCAYN_eDBD	3.33	0.0305	ATF5	*	CREB1 (directAnnotation).	ATF1; ATF2; ATF3; ATF4; ATF5; ATF6; ATF6B; ATF7; BATF3; CREB3; CREB3L4; CREB5; CREM; DBP; E4F1; FOSL1; FOSL2; HLF; JDP2; JUN; JUNB; JUND; XBP1 (inferredBy_MotifSimilarity). CREB3L1; CREB3L2; CREBL2 (inferredBy_MotifSimilarity_n_Orthology).	346	3723	AASDHPPT;ABAT;ABCF2;ACAD9;ACAP3;ACBD4;ADGRG1;ADNP2;ALDH18A1;ANAPC1;ANK2;ANKRD28;AP2A2;APBB2;ARFGEF2;ARHGAP12;ARID5B;ARL4C;ARMCX2;ATF5;ATG10;ATXN1L;BBS7;BCAR1;BCAS2;BCOR;BIRC2;BLOC1S5;BOD1;C15orf48;C1GALT1;C1orf132;C1orf21;C2orf69;C3orf14;C6orf106;CACUL1;CAMK2D;CAMK2G;CAMSAP3;CAMTA2;CASP3;CBR4;CBWD5;CD2AP;CDC37;CDIP1;CDK6;CDYL;CEBPB;CENPC;CEP170;CEP57;CHD2;CIAPIN1;CLASP1;CLASP2;CLCN3;CLSTN3;CMSS1;…
10kb	ATF5_w0.001	taipale_cyt_meth__CREB3_NRTGACGTCAYN_FL	3.09	0.0296	ATF5	*	CREB3 (directAnnotation).	ATF1; ATF2; ATF3; ATF4; ATF5; ATF6; ATF6B; ATF7; BATF3; CREB1; CREB3L4; CREB5; CREM; E2F1; FOS; FOSB; FOSL1; FOSL2; JDP2; JUN; JUNB; JUND; XBP1 (inferredBy_MotifSimilarity). CREB3L1; CREB3L2; CREBL2; NPDC1 (inferredBy_MotifSimilarity_n_Orthology).	152	1370	ACAD9;ACAP3;ACBD4;ADNP2;ALDH18A1;AP2A2;APBB2;ARID5B;ARL4C;ATXN1L;BCAS2;BIRC2;BOD1;C3orf14;C6orf106;CAMK2D;CBR4;CBWD5;CD2AP;CDC37;CDIP1;CDK6;CEBPB;CEP57;CHD2;CLASP2;CLCN3;CLSTN3;CMSS1;CSNK1D;CSNK1G2;DAP;DGCR14;DHX36;ECSIT;ELAVL1;ELOVL5;ERF;ESYT1;ETF1;FAM177A1;FBXO30;FOXO3;GLYCTK;GNL1;GOLGA3;GOLGA8B;GOLPH3;GTF2H1;GTF3C1;GTPBP1;HCFC1;HEXIM2;HLF;HOMER1;HOMEZ;HOXC6;HOXC9;HSPB8;ING4;IRGQ;JOSD2;KIAA0232…
10kb	ATF5_w0.001	taipale_cyt_meth__CREB3L4_NRTGACGTCAYN_eDBD	3.39	0.0308	ATF5	*	CREB3L4 (directAnnotation).	ATF1; ATF2; ATF3; ATF4; ATF5; ATF6; ATF6B; ATF7; BATF3; CREB1; CREB3; CREB5; CREM; E2F1; FOS; FOSB; FOSL1; FOSL2; JDP2; JUN; JUNB; JUND; XBP1 (inferredBy_MotifSimilarity). CREB3L1; CREB3L2; CREBL2; NPDC1 (inferredBy_MotifSimilarity_n_Orthology).	337	3623	AASDHPPT;ABCF2;ACAD9;ACAP3;ACBD4;ADGRG1;ADNP2;AGPAT1;AIFM1;AJAP1;ALDH18A1;ALPK2;ANAPC1;ANK2;ANKRD28;ANO6;AP2A2;APBB2;ARFGEF2;ARHGAP12;ARID5B;ARL4C;ARMCX2;ARMCX6;ASCC1;ATG10;ATXN1L;BBS7;BCAR1;BCAS2;BIRC2;BOD1;C15orf48;C1GALT1;C1orf132;C1orf21;C2orf69;C3orf14;C6orf106;CACUL1;CAMK2D;CASP3;CBR4;CBWD5;CCAR1;CD2AP;CD44;CDC37;CDIP1;CDK18;CDK6;CDV3;CDYL;CEBPB;CEP170;CEP57;CHD2;CIAPIN1;CLASP1;CLASP2;CLCN3…
10kb	ATF5_w0.001	taipale_cyt_meth__CREM_NRTGACGTCAYN_eDBD	3.63	0.0318	ATF5	*	CREM (directAnnotation).	ATF1; ATF2; ATF3; ATF4; ATF5; ATF6; ATF6B; ATF7; BACH2; BATF3; CREB1; CREB3; CREB3L4; CREB5; DBP; E2F1; E4F1; FOS; FOSB; FOSL1; FOSL2; JDP2; JUN; JUNB; JUND; TEF; XBP1 (inferredBy_MotifSimilarity). BACH1; CREB3L1; CREB3L2; CREBL2; NFE2; NFE2L1; NFE2L2; NFE2L3 (inferredBy_MotifSimilarity_n_Orthology).	232	2236	AASDHPPT;ABCF2;ACAD9;ACBD4;ADNP2;ALDH18A1;ANAPC1;ANKRD28;APBB2;ARFGEF2;ARHGAP12;ARL4C;ARMCX2;ATG10;ATXN1L;BBS7;BCAS2;BIRC2;C1orf132;C2orf69;C3orf14;C6orf106;CAMK2D;CAMK2G;CBR4;CBWD5;CD2AP;CDC37;CDIP1;CDYL;CEBPB;CEP170;CEP57;CHD2;CLASP2;CLCN3;CLSTN3;CMSS1;CNDP2;CRELD1;CRKL;CSNK1D;CSNK1G2;CTSA;DAP;DCAF12;DCTN4;DDX59;DENND5A;DGCR14;DHX36;DNAJB2;DRAM1;DUSP14;DXO;ECSIT;EIF4EBP2;ELAVL1;ELOVL5;ERF;ESYT1…
10kb	ATF5_w0.001	taipale_cyt_meth__JUNB_NATGACGTCAYN_eDBD_repr	3.59	0.0316	ATF5	*	JUNB (directAnnotation).	ATF1; ATF2; ATF3; ATF4; ATF5; ATF6; ATF6B; ATF7; BACH2; BATF3; CREB1; CREB3; CREB3L4; CREB5; CREM; FOS; FOSB; FOSL1; FOSL2; JDP2; JUN; JUND; XBP1 (inferredBy_MotifSimilarity). CREB3L1; CREB3L2; CREBL2; NPDC1 (inferredBy_MotifSimilarity_n_Orthology).	84	570	ABCF2;ACAD9;ACBD4;ADNP2;APBB2;ARL4C;ATXN1L;BIRC2;C3orf14;CAMK2D;CBWD5;CD2AP;CDK6;CEP57;CLCN3;CLSTN3;CMSS1;CSNK1D;CSNK1G2;DHX36;ELAVL1;ELOVL5;ERF;ESYT1;FAM177A1;FOXO3;GLYCTK;GNL1;GOLPH3;GTF2H1;GTF3C1;GTPBP1;HEXIM2;HOXC6;HSPB8;ING4;JOSD2;KMT2E-AS1;MAF;MAPK10;MAST3;MCAM;MCF2L;MEG3;MGRN1;MPV17;MXI1;MYL5;MYNN;NRP1;OPA3;OXSR1;PDE7A;PDP1;PLEKHA4;PPM1A;PPP2R2A;PSMD3;PTPRS;PUM3;RAB1A;RAD23A;RBM18;RCAN1;RD…
10kb	ATF5_w0.001	taipale_cyt_meth__XBP1_NRTGACGTCAYN_FL	3.42	0.0309	ATF5	*	XBP1 (directAnnotation).	ATF1; ATF2; ATF3; ATF4; ATF5; ATF6; ATF6B; ATF7; BACH2; BATF3; CREB1; CREB3; CREB3L4; CREB5; CREM; E2F1; FOS; FOSB; FOSL1; FOSL2; JDP2; JUN; JUNB; JUND; TEF (inferredBy_MotifSimilarity). BACH1; CREB3L1; CREB3L2; CREBL2; NFE2; NFE2L1; NFE2L2; NFE2L3; NPDC1 (inferredBy_MotifSimilarity_n_Orthology).	125	941	ACAD9;ACBD4;ADNP2;ALDH18A1;APBB2;ARHGAP12;ARL4C;ATXN1L;BCAS2;BIRC2;C3orf14;C6orf106;CAMK2D;CBR4;CBWD5;CD2AP;CDIP1;CEBPB;CEP170;CEP57;CHD2;CLASP2;CLCN3;CLSTN3;CMSS1;CSNK1D;CSNK1G2;DAP;DCTN4;DENND5A;DHX36;ECSIT;ELAVL1;ELOVL5;ERF;ESYT1;FAM134A;FAM177A1;FBXO30;FOXO3;GLYCTK;GNL1;GOLGA3;GOLPH3;GTF2H1;GTF3C1;GTPBP1;HCFC1;HEXIM2;HLF;HOMER1;HOXC9;HSPB8;IRGQ;JOSD2;KIAA0232;MAF;MAGOHB;MAPK10;MAPK1IP1L;MAST3…
10kb	ATF5_w0.001	transfac_pro__M00916	3.09	0.0296	ATF5	*	CREB1; CREM (directAnnotation).	ATF1; ATF2; ATF3; ATF4; ATF5; ATF6; ATF6B; ATF7; BATF3; CREB3; CREB3L4; CREB5; FOS; FOSB; FOSL1; FOSL2; JDP2; JUN; JUNB; JUND; XBP1 (inferredBy_MotifSimilarity).	182	1763	ACAD9;ACBD4;ADNP2;AHCYL2;ALDH18A1;ANAPC1;ANK2;APBB2;ARHGAP12;ARID5B;ARL4C;ARMCX2;ATXN1L;BBIP1;BBS7;BCAS2;BIRC2;BOD1;C16orf91;C1GALT1;C3orf14;C6orf106;CAMK2D;CAP2;CBR4;CBWD5;CD2AP;CDIP1;CDK11B;CDYL;CEBPB;CEP57;CHD2;CLASP2;CLCN3;CLSTN3;CMSS1;COX18;CSK;CSNK1D;CSNK1G2;DAP;DCAF12;DENND2D;DGCR14;DHX36;DNAJA4;DUSP14;DXO;ECSIT;ELAVL1;ELOVL5;ERF;ETF1;FAM21C;FBRSL1;FBXO30;FBXW7;FOXO3;GLRX2;GLYCTK;GNL1;GOLG…
10kb	ATF5_w0.001	transfac_pro__M00917	3.29	0.0304	ATF5	*	CREB1; CREM (directAnnotation).	ATF1; ATF2; ATF3; ATF4; ATF5; ATF6; ATF6B; ATF7; BATF3; CREB3; CREB3L4; CREB5; E2F1; FOS; FOSB; FOSL1; FOSL2; JDP2; JUN; JUNB; JUND; XBP1 (inferredBy_MotifSimilarity). CREB3L1; CREB3L2; NPDC1 (inferredBy_MotifSimilarity_n_Orthology).	102	727	ACBD4;ALDH18A1;APBB2;ARL4C;ATXN1L;BCAS2;BIRC2;C3orf14;C6orf106;CAMK2D;CBR4;CD2AP;CDIP1;CHD2;CLASP2;CLCN3;CLSTN3;CMSS1;COX18;CSNK1D;CSNK1G2;DAP;DCAF12;DHX36;DXO;ECSIT;ELAVL1;ELOVL5;ERF;ETF1;FBXW7;FOXO3;GLYCTK;GNL1;GOLGA3;GOLPH3;GTPBP1;HLF;HOMER1;HSPB8;IRGQ;JOSD2;KIAA0232;MAF;MAGOH;MAGOHB;MAPK10;MAPK1IP1L;MBIP;MCAM;MCF2L;MECR;MEG3;MXI1;MYL5;NAPSA;NDEL1;NSUN4;NSUN6;NUP133;OPA3;OXSR1;PAF1;PDE7A;PDP1;…
10kb	ATF5_w0.001	transfac_pro__M00981	3.5	0.0313	ATF5	**	ATF1; ATF2; ATF3; ATF4; ATF5; ATF6; ATF7; CREB1; CREM (directAnnotation).	ATF6B; BATF3; CREB3; CREB3L4; CREB5; E4F1; FOSL1; FOSL2; JDP2; JUN; JUNB; JUND; XBP1 (inferredBy_MotifSimilarity). CREB3L1; CREB3L2; CREBL2 (inferredBy_MotifSimilarity_n_Orthology).	205	1911	AASDHPPT;ACAD9;ACBD4;ADNP2;ALDH18A1;ANKRD28;APBB2;ARID5B;ARL4C;ATG4A;ATXN1L;B4GALT3;BBS7;BCAS2;BIN3;BIRC2;BOD1;C1GALT1;C1orf132;C2orf69;C3orf14;C6orf106;CAMK2D;CBR4;CBWD5;CD2AP;CDC37;CDIP1;CEBPB;CEP57;CHD2;CLASP2;CLCN3;CLSTN3;CMSS1;COX18;CRELD1;CRKL;CSNK1D;CSNK1G2;CTBP2;DAP;DCAF12;DCTN4;DENND5A;DGCR14;DHX36;DNAJB2;DUSP14;ECSIT;ELAVL1;ELOVL5;ERC1;ERF;ESYT1;ETF1;FAM177A1;FBXO30;FBXW7;FOXO3;GAK;GLYC…
10kb	ATF5_w0.001	transfac_pro__M01186	3.58	0.0316	ATF5	*		ATF1; ATF2; ATF3; ATF4; ATF5; ATF6; ATF6B; ATF7; BATF3; CREB1; CREB3; CREB3L4; CREB5; CREM; FOS; FOSB; FOSL1; FOSL2; JDP2; JUN; JUNB; JUND; MAFA; MAFF; MAFG; XBP1 (inferredBy_MotifSimilarity). CREB3L1; CREB3L2; MAFB; NPDC1 (inferredBy_MotifSimilarity_n_Orthology).	144	1222	ACBD4;ADNP2;AGPAT1;AHCYL2;AJAP1;ALDH18A1;APBB2;ARHGAP12;ARID5B;ARL4C;ARMCX2;ATG10;ATXN1L;BCAS2;BCOR;BIN3;BIRC2;BOD1;C1GALT1;C3orf14;CAMK2D;CBR4;CBWD5;CD2AP;CDIP1;CEBPB;CEP57;CHD2;CLASP2;CLCN3;CLSTN3;CMSS1;CSNK1D;CSNK1G2;DAP;DCAF12;DCTN4;DENND5A;DHX36;DNAJB2;ECSIT;ELAVL1;ELOVL5;ERC1;ERF;FAM177A1;FAM234A;FBXO30;FBXW7;FLCN;FOXO3;GLYCTK;GNL1;GOLGA3;GOLPH3;GTF2H1;GTF3C1;GTPBP1;HCFC1;HLF;HOMER1;HOXC6;H…
10kb	ATF5_w0.001	transfac_pro__M01187	3.66	0.0319	ATF5	*		ATF1; ATF2; ATF3; ATF4; ATF5; ATF6; ATF6B; ATF7; BATF3; CREB1; CREB3; CREB3L4; CREB5; CREM; E2F1; FOS; FOSB; FOSL1; FOSL2; JDP2; JUN; JUNB; JUND; XBP1 (inferredBy_MotifSimilarity). CREB3L1; CREB3L2; NPDC1 (inferredBy_MotifSimilarity_n_Orthology).	97	714	ACBD4;ADNP2;AHCYL2;AJAP1;ALDH18A1;APBB2;ARL4C;ATXN1L;BCAS2;BCOR;BIRC2;C1GALT1;C3orf14;CAMK2D;CBR4;CBWD5;CD2AP;CEBPB;CEP57;CHD2;CLASP2;CLCN3;CLSTN3;CMSS1;CSNK1D;CSNK1G2;DENND5A;DHX36;ELAVL1;ELOVL5;ERF;FAM177A1;FOXO3;GLYCTK;GNL1;GOLGA3;GOLPH3;GTF2H1;GTF3C1;GTPBP1;HCFC1;HLF;HOMER1;HSPB8;IRGQ;LMO4;MAGOH;MAGOHB;MAST3;MBIP;MCAM;MCF2L;MECR;MGRN1;MXI1;MYL5;NUP133;OPA3;OXSR1;PAF1;PDE7A;PDP1;PFDN1;PLEKHA4;…
10kb	ATF5_w0.001	transfac_pro__M01615	3.41	0.0309	ATF5	*		ATF1; ATF2; ATF3; ATF4; ATF5; ATF6; ATF7; CREB1; CREB5; CREM; FOSL1; FOSL2; JDP2; JUNB; JUND (inferredBy_MotifSimilarity). CREBL2 (inferredBy_MotifSimilarity_n_Orthology).	251	2502	AASDHPPT;ACAD9;ACBD4;ADGRG1;ADNP2;AGPAT1;AJAP1;ALDH18A1;ALPK2;ANAPC1;APBB2;ARHGAP12;ARID5B;ARL4C;ARMCX6;ATXN1L;BBIP1;BCAR1;BCAS2;BCOR;BIN3;BIRC2;BLOC1S5;BOD1;C1GALT1;C2orf69;C3orf14;CAMK2D;CAMK2G;CAP2;CBR4;CBWD5;CD2AP;CDC37;CDIP1;CDKN2C;CDYL;CEBPB;CEP170;CEP57;CHD2;CLASP2;CLCN3;CLSTN3;CMSS1;COX18;CRELD1;CRKL;CSNK1D;CSNK1G2;CTBP2;CTTNBP2;DAP;DCAF12;DCTN4;DDX59;DENND2D;DENND5A;DGCR14;DHX36;DNAJB2;D…
10kb	ATF5_w0.001	transfac_pro__M01861	4.28	0.0345	ATF5	*	ATF1 (directAnnotation).	ATF2; ATF3; ATF4; ATF5; ATF6; ATF7; CREB1; CREM (inferredBy_MotifSimilarity).	157	1229	ACAD9;ACBD4;ADNP2;AJAP1;ALDH18A1;AMDHD2;APBB2;ARFGEF2;ARHGAP12;ARL4C;ARMCX1;ARMCX2;ARMCX6;ATXN1L;BCAS2;BEX1;BIRC2;C3orf14;C6orf106;CAMK2D;CBR4;CBWD5;CD2AP;CDIP1;CEBPB;CEP57;CHD2;CLASP2;CLCN3;CLSTN3;CMSS1;CSNK1D;CSNK1G2;CTSA;DAP;DCAF12;DCTN4;DENND5A;DHX36;DXO;ECSIT;ELAVL1;ELOVL5;ERF;FAM134A;FAM177A1;FAM21A;FAM21C;FBXW7;FOXO3;GAA;GAK;GLYCTK;GNL1;GOLGA3;GOLPH3;GTF2H1;GTF3C1;GTPBP1;HLF;HOMER1;HSPA14;…
10kb	ATF5_w0.001	transfac_pro__M03544	3.49	0.0312	ATF5	*	CREB1 (directAnnotation).	ATF1; ATF2; ATF3; ATF4; ATF5; ATF6; ATF6B; ATF7; BATF3; CREB3; CREB3L4; CREB5; CREM; E2F1; JDP2; JUN; JUND; MAFA; MAFF; MAFG; XBP1 (inferredBy_MotifSimilarity). CREB3L1; CREB3L2; MAFB (inferredBy_MotifSimilarity_n_Orthology).	74	474	ACBD4;ADNP2;ALDH18A1;ARID5B;ARL4C;ATXN1L;BCAS2;BIRC2;C6orf106;CAMK2D;CDIP1;CHD2;CLASP2;CLCN3;CSNK1D;CSNK1G2;DCTN2;ECSIT;ELOVL5;ETF1;FBXW7;FOXO3;GNL1;GOLGA3;GTF3C1;GTPBP1;HLF;HOMER1;IRGQ;JOSD2;MAF;MAGOH;MAGOHB;MAPK1IP1L;MCAM;MCF2L;MXI1;NDEL1;NSUN4;NUP133;OPA3;OXSR1;PAF1;PDE7A;PDP1;PLEKHA4;PPM1A;PTPRS;RAB3A;RAD23A;RARA;RBM18;RCAN1;RIPK4;RNF2;RORC;RRNAD1;SCAMP5;SCYL2;SNHG15;STK38L;TBC1D16;TEAD1;TIMM…
10kb	ATF5_w0.001	transfac_pro__M07312	3.3	0.0304	ATF5	*	ATF2 (directAnnotation).	ATF1; ATF3; ATF4; ATF5; ATF6; ATF6B; ATF7; BACH2; BATF3; CREB1; CREB3; CREB3L4; CREB5; CREM; E2F1; FOS; FOSB; FOSL1; FOSL2; JDP2; JUN; JUNB; JUND; XBP1 (inferredBy_MotifSimilarity). BACH1; CREB3L1; CREB3L2; CREBL2; NFE2; NFE2L1; NFE2L2; NFE2L3 (inferredBy_MotifSimilarity_n_Orthology).	147	1290	ABT1;ACBD4;ADNP2;APBB2;ARID5B;ARL4C;ATXN1L;BCAS2;BIRC2;C3orf14;C6orf106;CAMK2D;CAMKK2;CBR4;CBWD5;CD2AP;CDIP1;CDYL;CEBPB;CEP57;CHD2;CLASP2;CLCN3;CLSTN3;CMSS1;CSK;CSNK1D;CSNK1G2;DAP;DCAF12;DENND5A;DGCR14;DHX36;DNAJB2;DXO;ECSIT;ELAVL1;ELOVL5;ERF;FAM177A1;FAM234A;FBXO30;FLCN;FOXO3;GAPVD1;GLYCTK;GNL1;GOLGA3;GOLPH3;GPRASP2;GTF3C1;GTPBP1;HLF;HOMER1;HSPB8;HTRA1;IRGQ;JOSD2;KIAA0232;KLF13;KMT2E-AS1;MAF;MAG…
10kb	ATF5_w0.001	transfac_pro__M07667	3.57	0.0315	ATF5	*	CREBL2 (inferredBy_Orthology).	ATF1; ATF2; ATF3; ATF4; ATF5; ATF6; ATF6B; ATF7; BATF3; CREB1; CREB3; CREB3L4; CREB5; CREM; FOS; FOSB; FOSL1; FOSL2; HLF; JDP2; JUN; JUNB; JUND; TEF; XBP1 (inferredBy_MotifSimilarity). BACH1; BACH2; CREB3L1; CREB3L2; DBP; NFE2; NFE2L1; NFE2L2; NFE2L3; NFIL3; NPDC1; ZNF250 (inferredBy_MotifSimilarity_n_Orthology).	195	1772	AASDHPPT;ABCF2;ACAD9;ACBD4;ADGRG1;ADNP2;AJAP1;ALDH18A1;ALPK2;ANAPC1;AP2A2;APBB2;ARID5B;ARL4C;ARMCX6;ATG10;ATXN1L;BCAS2;BCOR;BIRC2;BOD1;C1orf132;C3orf14;CAMK2D;CBR4;CBWD5;CD2AP;CEBPB;CECR1;CEP170;CEP57;CHD2;CLASP1;CLCN3;CLSTN3;CMSS1;CRELD1;CSNK1D;CSNK1G2;CTBP2;DCAF12;DDX59;DENND5A;DHX36;DNAJB2;DSCR3;DUSP11;DXO;ECSIT;EIF4G3;ELOVL5;ESYT1;EVA1A;FAM168A;FAM177A1;FBXO30;FBXW7;FCER1A;FOXO3;GLYCTK;GNL1;G…
10kb	ATF5_w0.001	transfac_pro__M07670	3.11	0.0297	ATF5	*	ATF6; ATF6B (inferredBy_Orthology).	ATF1; ATF2; ATF3; ATF4; ATF5; ATF7; BACH2; BATF3; CREB1; CREB3; CREB3L4; CREB5; CREM; FOS; FOSB; FOSL1; FOSL2; JDP2; JUN; JUNB; JUND; XBP1 (inferredBy_MotifSimilarity). BACH1; CREB3L1; CREB3L2; CREBL2; NFE2; NFE2L1; NFE2L2; NFE2L3; NPDC1 (inferredBy_MotifSimilarity_n_Orthology).	59	408	ABCF2;ACAD9;ACBD4;ADNP2;APBB2;BIRC2;C3orf14;CAMK2D;CBWD5;CD2AP;CDIP1;CEP57;CLASP2;CLCN3;CLSTN3;CMSS1;DHX36;ELOVL5;FOXO3;GLYCTK;GNL1;GTF2H1;GTPBP1;LSM12;MAST3;MCF2L;MECR;MXI1;MYL5;NUP133;OXSR1;PDE7A;PDP1;PLEKHA4;PPM1A;PPP2R2A;PSMD3;PTPRS;RAB1A;RAD23A;RCAN1;RORC;SCYL2;SLC25A25;SPRED2;STX12;TAF11;TEAD1;TNFRSF12A;TRAK1;TRAP1;TRIP6;TRMT61A;VRK3;XPNPEP3;YTHDC2;ZC3H18;ZNF76;ZNRD1
10kb	ATF5_w0.001	transfac_pro__M07682	3.51	0.0313	ATF5	*	ATF1; CREB1; CREM (inferredBy_Orthology).	ATF2; ATF3; ATF4; ATF5; ATF6; ATF6B; ATF7; BACH2; BATF3; CREB3; CREB3L4; CREB5; FOS; FOSB; FOSL1; FOSL2; JDP2; JUN; JUNB; JUND; XBP1 (inferredBy_MotifSimilarity). BACH1; CREB3L1; CREB3L2; CREBL2; NFE2; NFE2L1; NFE2L2; NFE2L3; NPDC1 (inferredBy_MotifSimilarity_n_Orthology).	169	1520	ABCF2;ACAD9;ACAP3;ACBD4;ADNP2;ALDH18A1;AP2A2;APBB2;ARL4C;ATXN1L;BCAS2;BCOR;BIRC2;BOD1;C3orf14;CAMK2D;CBR4;CBWD5;CD2AP;CDC37;CDIP1;CDK6;CEBPB;CEP57;CHD2;CLASP2;CLCN3;CLSTN3;CMSS1;CRELD1;CSNK1D;CSNK1G2;DAP;DGCR14;DHX36;DUSP11;DXO;ECSIT;ELAVL1;ELOVL5;ERF;ESYT1;EVA1A;FAM177A1;FBXO30;FOXO3;GLYCTK;GNL1;GOLGA8B;GOLPH3;GPRASP2;GTF2H1;GTF3C1;GTPBP1;HCFC1;HEXIM2;HLF;HOMER1;HOMEZ;HOXC6;HOXC9;HSPA14;HSPB8;IF…
10kb	ATF5_w0.001	transfac_pro__M09580	3.25	0.0302	ATF5	*		ATF1; ATF2; ATF3; ATF4; ATF5; ATF6; ATF7; BATF3; CREB1; CREB3; CREB3L4; CREB5; CREM; FOSL2; JDP2; JUND; MAFA; MAFF; MAFG; XBP1 (inferredBy_MotifSimilarity). ATF6B; CREB3L1; CREB3L2; MAFB (inferredBy_MotifSimilarity_n_Orthology).	252	2450	AASDHPPT;ACAD9;ACBD4;ACSF3;ADGRG1;ADNP2;AGPAT1;AJAP1;ALDH18A1;ALPK2;ANAPC1;AP1G1;APBB2;ARHGAP12;ARID5B;ARL4C;ARMCX2;ATXN1L;BBIP1;BBS7;BCAS2;BCOR;BIN3;BIRC2;BOD1;C1GALT1;C1orf21;C2orf69;C2orf88;C3orf14;C6orf106;CAMK2D;CBR4;CBWD5;CD2AP;CD44;CDC37;CDIP1;CDK11B;CDYL;CEBPB;CEP57;CHD2;CLASP2;CLCN3;CLSTN3;CMSS1;CMYA5;COX18;CRELD1;CRKL;CSNK1D;CSNK1G2;CTBP2;CTTNBP2;DAP;DCAF12;DCTN2;DCTN4;DENND2D;DENND5A;D…
10kb	ATF5_w0.001	transfac_public__M00039	3.16	0.0298	ATF5	*	CREB1 (directAnnotation).	ATF1; ATF2; ATF3; ATF4; ATF5; ATF6; ATF6B; ATF7; BATF3; CREB3; CREB3L4; CREB5; CREM; FOS; FOSB; FOSL1; FOSL2; JDP2; JUN; JUNB; JUND; MAFA; MAFF; MAFG; XBP1 (inferredBy_MotifSimilarity). CREB3L1; CREB3L2; CREBL2; MAFB; MEIS1; MEIS2; MEIS3; PKNOX1; PKNOX2; TGIF1; TGIF2; TGIF2LX; TGIF2LY (inferredBy_MotifSimilarity_n_Orthology).	222	2049	AASDHPPT;ABT1;ACAD9;ACBD4;ACSF3;ADGRG1;ADNP2;AGPAT1;ALDH18A1;APBB2;ARHGAP12;ARHGEF10L;ARID5B;ARL4C;ATXN1L;B4GALT3;BACH1;BAG5;BBS7;BCAS2;BCOR;BIN3;BIRC2;C1GALT1;C1orf132;C2orf69;C3orf14;C6orf106;CAMK2D;CBR4;CBWD5;CD2AP;CDC37;CDIP1;CDV3;CDYL;CEBPB;CEP57;CHD2;CLASP2;CLCN3;CLSTN3;CMSS1;CNDP2;COX18;CRELD1;CRKL;CSNK1D;CSNK1G2;CTBP2;CTTNBP2;DAP;DCAF12;DCTN4;DGCR14;DHX36;DNAJB2;DUSP14;DXO;ECSIT;ELAVL1;EL…
10kb	ATF5_w0.001	transfac_public__M00178	3.48	0.0312	ATF5	*	CREB1 (directAnnotation).	ATF1; ATF2; ATF3; ATF4; ATF5; ATF6; ATF6B; ATF7; BATF3; CREB3; CREB3L4; CREB5; CREM; DBP; JDP2; JUND; TEF; XBP1 (inferredBy_MotifSimilarity). MAFB (inferredBy_MotifSimilarity_n_Orthology).	144	1273	ABCF2;ACBD4;ALDH18A1;APBB2;ARID5B;ARL4C;ATXN1L;BCAS2;BIRC2;C1orf132;C2orf69;C3orf14;C6orf106;CAMK2D;CBR4;CBWD5;CD2AP;CDC37;CDIP1;CEBPB;CEP57;CHD2;CLASP2;CLCN3;CLSTN3;CMSS1;CNDP2;CRELD1;CSNK1D;CSNK1G2;DAP;DHX36;DUSP14;ECSIT;ELAVL1;ELOVL5;ERF;ETF1;FAM177A1;FBXO30;FBXW7;GLYCTK;GNL1;GOLGA3;GOLPH3;GTF3C1;GTPBP1;HCFC1;HLF;HOMER1;HOXC9;HSPB8;IRGQ;JOSD2;KIAA0232;LDAH;LSM12;LYRM1;MAF;MAGOH;MAPK10;MAPK1IP1…
10kb	ATF5_w0.001	yetfasco__YIL036W_585	3.44	0.031	ATF5	*		ATF1; ATF2; ATF3; ATF4; ATF5; ATF6; ATF7; CREB1; CREB5; CREM; FOSL1; FOSL2; JDP2; JUNB; JUND (inferredBy_MotifSimilarity). CREBL2 (inferredBy_MotifSimilarity_n_Orthology).	248	2478	AASDHPPT;ACAD9;ACBD4;ADNP2;AGPAT1;AJAP1;ALDH18A1;ALPK2;ANAPC1;APBB2;ARHGAP12;ARID5B;ARL4C;ARMCX6;ATXN1L;BBIP1;BCAR1;BCAS2;BCOR;BIN3;BIRC2;BLOC1S5;BOD1;C1GALT1;C3orf14;CAMK2D;CAMK2G;CAP2;CBR4;CBWD5;CD2AP;CDC37;CDIP1;CDKN2C;CDYL;CEBPB;CEP170;CEP57;CHD2;CLASP2;CLCN3;CLSTN3;CMSS1;COX18;CRELD1;CRKL;CSNK1D;CSNK1G2;CTBP2;CTTNBP2;DAP;DCAF12;DCTN4;DDX59;DENND2D;DENND5A;DGCR14;DHX36;DNAJB2;DUSP14;DXO;ECSIT…
10kb	ATF5_top1sd	yetfasco__YER045C_8	3.32	0.0415	ATF5	*		ATF1; ATF2; ATF3; ATF4; ATF5; ATF6; ATF7; CREB1; CREB5; CREM; FOSL1; FOSL2; JUNB; JUND (inferredBy_MotifSimilarity). CREBL2; JDP2 (inferredBy_MotifSimilarity_n_Orthology).	11	446	ACBD4;KIAA0232;MAPK10;NHS;PARD6A;SCAMP5;SH3GL2;STRBP;TEAD1;TMUB2;ZBTB11
10kb	ATF6_top50Andtop3sd	dbcorrdb__JUN__ENCSR000EEK_1__m1	3.19	0.057	ATF6	*	JUN (directAnnotation).	ATF1; ATF2; ATF3; ATF4; ATF6; ATF6B; ATF7; BACH2; BATF; BATF3; CEBPB; CREB3; CREB3L4; CREB5; FOS; FOSB; FOSL1; FOSL2; JDP2; JUNB; JUND; STAT3; XBP1 (inferredBy_MotifSimilarity). CREB3L1; CREB3L2 (inferredBy_MotifSimilarity_n_Orthology).	4	398	CDC42EP4;DNAJC14;ENDOD1;MEGF9
10kb	BACH1_top50	cisbp__M1966	3.42	0.0554	BACH1	*	NFE2L2 (inferredBy_Orthology).	BACH1; BACH2; FOS; FOSB; FOSL1; FOSL2; JUN; JUNB; JUND; MAF; MAFB; MAFF; MAFG; MAFK; NFE2; NFE2L1; NFE2L3 (inferredBy_MotifSimilarity).	4	525	BACH1;GNA12;PC;TTLL7
10kb	BACH1_top50	cisbp__M6367	3.01	0.0503	BACH1	*	NFE2 (directAnnotation).	BACH1; BACH2; FOS; FOSB; FOSL1; FOSL2; JUN; JUNB; JUND; MAF; MAFB; MAFF; MAFG; MAFK; NFE2L1; NFE2L2; NFE2L3 (inferredBy_MotifSimilarity).	2	81	BACH1;PC
10kb	BACH1_top50	dbcorrdb__BACH1__ENCSR000EBQ_1__m1	3.14	0.0519	BACH1	**	BACH1 (directAnnotation).	BACH2; FOS; FOSB; FOSL1; FOSL2; JUN; JUNB; JUND; MAF; MAFB; MAFF; MAFG; MAFK; NFE2; NFE2L1; NFE2L2; NRF1 (inferredBy_MotifSimilarity). MAFA (inferredBy_MotifSimilarity_n_Orthology).	4	520	BACH1;GNA12;PC;TTLL7
10kb	BACH1_top50	dbcorrdb__BACH1__ENCSR000EGD_1__m1	4.01	0.0629	BACH1	**	BACH1 (directAnnotation).	BACH2; EP300; FOS; FOSB; FOSL1; FOSL2; JUN; JUNB; JUND; MAF; MAFB; MAFF; MAFG; MAFK; NFE2; NFE2L1; NFE2L2; NFE2L3 (inferredBy_MotifSimilarity).	4	297	BACH1;GNA12;PC;TTLL7
10kb	BACH1_top50	dbcorrdb__NFE2__ENCSR000FAF_1__m1	4.42	0.068	BACH1	*	NFE2 (directAnnotation).	BACH1; BACH2; FOS; FOSB; FOSL1; FOSL2; JUN; JUNB; JUND; MAF; MAFB; MAFF; MAFG; MAFK; NFE2L1; NFE2L2; NFE2L3 (inferredBy_MotifSimilarity).	5	471	BACH1;GNA12;PC;SLC26A9;TTLL7
10kb	BACH1_top50	hocomoco__NFE2_HUMAN.H11MO.0.A	4.39	0.0676	BACH1	*	NFE2 (directAnnotation).	BACH1; BACH2; FOS; FOSB; FOSL1; FOSL2; JUN; JUNB; JUND; MAF; MAFB; MAFF; MAFG; MAFK; NFE2L1; NFE2L2; NFE2L3 (inferredBy_MotifSimilarity).	4	325	BACH1;GNA12;PC;TTLL7
10kb	BACH1_top50	homer__GATGACTCAGCA_NF-E2	3.91	0.0616	BACH1	*	NFE2 (directAnnotation).	BACH1; BACH2; EP300; FOS; FOSB; FOSL1; FOSL2; JUN; JUNB; JUND; MAF; MAFA; MAFB; MAFF; MAFG; MAFK; MEF2A; NFE2L1; NFE2L2; NFE2L3 (inferredBy_MotifSimilarity).	6	914	BACH1;GNA12;PC;SLC26A9;SOCS5;TTLL7
10kb	BACH1_top50	homer__HTGCTGAGTCAT_Nrf2	3.01	0.0503	BACH1	*	NFE2L2 (directAnnotation).	BACH1; BACH2; FOS; FOSB; FOSL1; FOSL2; JUN; JUNB; JUND; MAF; MAFB; MAFF; MAFG; MAFK; NFE2; NFE2L1; NFE2L3; TCF12 (inferredBy_MotifSimilarity).	3	301	BACH1;PC;TTLL7
10kb	BACH1_top50	jaspar__MA0150.2	3.44	0.0557	BACH1	*	NFE2L2 (inferredBy_Orthology).	BACH1; BACH2; FOS; FOSB; FOSL1; FOSL2; JUN; JUNB; JUND; MAF; MAFB; MAFF; MAFG; MAFK; NFE2; NFE2L1; NFE2L3 (inferredBy_MotifSimilarity).	4	491	BACH1;GNA12;PC;TTLL7
10kb	BACH1_top1sd	cisbp__M4429	3.56	0.0406	BACH1	*	USF1 (directAnnotation).	ARNT; ARNT2; ARNTL; ASCL1; ATF3; BACH1; BHLHE40; BHLHE41; E2F6; HAND1; HAND2; MAX; MITF; MXD1; MXD3; MXD4; MXI1; MYC; MYCN; MYF5; MYF6; MYOD1; MYOG; NFE2; NHLH1; SP4; SREBF1; SREBF2; TAL1; TAL2; TCF12; TCF3; TCF4; TFE3; TFEB; TFF3; USF2 (inferredBy_MotifSimilarity). ARNTL2; HELT; TFEC (inferredBy_MotifSimilarity_n_Orthology).	28	1509	ALG1;BACH1;C5orf51;CCDC126;CHD6;CLEC18A;CLEC18B;CLSTN2;GBA;GTF2H1;MCM7;MTM1;NPY1R;PIM1;PLA2G15;PRUNE2;PTDSS2;RASEF;RASGEF1B;SOCS5;STT3A;SYPL2;TSC1;TTLL7;TXLNG;UBAP2;VASN;ZNF680
10kb	BACH1_top1sd	cisbp__M4481	3.62	0.0411	BACH1	*	USF2 (directAnnotation).	ARNT; ARNT2; ARNTL; ASCL1; ATF3; BACH1; BHLHE40; BHLHE41; E2F6; HAND1; HAND2; MAX; MITF; MXD1; MXD3; MXD4; MXI1; MYC; MYCN; MYF5; MYF6; MYOD1; MYOG; NFE2; NHLH1; SP4; SREBF1; SREBF2; TAL1; TAL2; TCF12; TCF3; TCF4; TFE3; TFEB; TFF3; USF1 (inferredBy_MotifSimilarity). ARNTL2; HELT; TFEC (inferredBy_MotifSimilarity_n_Orthology).	21	926	ALG1;C5orf51;CHD6;CLEC18A;CLEC18B;GBA;GTF2H1;MTM1;NPY1R;PIM1;PLA2G15;PRUNE2;RASEF;RASGEF1B;SOCS5;STT3A;SYPL2;TSC1;TTLL7;TXLNG;UBAP2
10kb	BACH1_top1sd	cisbp__M4514	3.36	0.0392	BACH1	*	USF1 (directAnnotation).	ARNT; ARNT2; ARNTL; ASCL1; ATF3; BACH1; BHLHE40; BHLHE41; E2F6; HAND1; HAND2; MAX; MITF; MXD1; MXD3; MXD4; MXI1; MYC; MYCN; MYF5; MYF6; MYOD1; MYOG; NFE2; NHLH1; SP4; SREBF1; SREBF2; TAL1; TAL2; TCF12; TCF3; TCF4; TFE3; TFEB; TFF3; USF2 (inferredBy_MotifSimilarity). ARNTL2; HELT; TFEC (inferredBy_MotifSimilarity_n_Orthology).	26	1431	ALG1;BACH1;C5orf51;CCDC126;CHD6;CLEC18A;CLEC18B;CLSTN2;GBA;GTF2H1;KATNA1;NPY1R;PLA2G15;PRUNE2;PTDSS2;RASEF;RASGEF1B;SOCS5;STT3A;SYPL2;TSC1;TTLL7;TXLNG;UBAP2;VASN;ZNF680
10kb	BACH1_top1sd	cisbp__M4579	3.71	0.0418	BACH1	*	USF2 (directAnnotation).	ARNT; ARNT2; ARNTL; ASCL1; ATF3; BACH1; BHLHE40; BHLHE41; HAND1; HAND2; MAX; MITF; MXD1; MXD3; MXD4; MXI1; MYC; MYCN; MYF5; MYF6; MYOD1; MYOG; NFE2; NHLH1; SREBF1; SREBF2; TAL1; TAL2; TCF12; TCF3; TCF4; TFE3; TFEB; TFEC; TFF3; USF1 (inferredBy_MotifSimilarity). ARNTL2; HELT (inferredBy_MotifSimilarity_n_Orthology).	36	2557	ALG1;BACH1;C5orf51;CCDC126;CD82;CHD6;CLEC18A;CLEC18B;CLSTN2;GBA;GTF2H1;INPP5A;KATNA1;MCM7;MTM1;NPY1R;PIM1;PLA2G15;PRUNE2;PTDSS2;RASEF;RASGEF1B;SEMA4D;SLC26A9;SOCS5;SSTR2;STT3A;SYPL2;TBC1D17;TSC1;TTLL7;TXLNG;UBAP2;VASN;ZC3H4;ZNF680
10kb	BACH1_top1sd	cisbp__M4637	3.49	0.0401	BACH1	*	USF1 (directAnnotation).	ARNT; ARNT2; ARNTL; ASCL1; ATF3; BACH1; BHLHE40; BHLHE41; E2F6; HAND1; HAND2; MAX; MITF; MXD1; MXD3; MXD4; MXI1; MYC; MYCN; MYF5; MYF6; MYOD1; MYOG; NFE2; NHLH1; SREBF1; SREBF2; TAL1; TAL2; TCF12; TCF3; TCF4; TFE3; TFEB; TFF3; USF2 (inferredBy_MotifSimilarity). ARNTL2; HELT; TFEC (inferredBy_MotifSimilarity_n_Orthology).	29	2132	ALG1;BACH1;C5orf51;CCDC126;CD82;CHD6;CLEC18A;CLEC18B;GBA;GLCE;GTF2H1;KATNA1;NPY1R;PIM1;PLA2G15;PRUNE2;PTDSS2;RASEF;RASGEF1B;SLC26A9;SOCS5;STT3A;SYPL2;TSC1;TTLL7;TXLNG;UBAP2;VASN;ZNF680
10kb	BACH1_top1sd	cisbp__M4638	3.26	0.0384	BACH1	*	USF2 (directAnnotation).	ARNT; ARNT2; ARNTL; ASCL1; ATF3; BACH1; BHLHE40; BHLHE41; HAND1; HAND2; MAX; MITF; MXD1; MXD3; MXD4; MXI1; MYC; MYCN; MYF5; MYF6; MYOD1; MYOG; NFE2; NHLH1; SREBF1; SREBF2; TAL1; TAL2; TCF12; TCF3; TCF4; TFE3; TFEB; TFF3; USF1 (inferredBy_MotifSimilarity). ARNTL2; HELT; TFEC (inferredBy_MotifSimilarity_n_Orthology).	19	1158	ALG1;C5orf51;CHD6;GBA;GTF2H1;KATNA1;NPY1R;PLA2G15;PRUNE2;PTDSS2;RASEF;RASGEF1B;SOCS5;STT3A;SYPL2;TSC1;TXLNG;UBAP2;ZNF680
10kb	BACH1_top1sd	cisbp__M5305	3.03	0.0367	BACH1	*	BHLHE40 (directAnnotation).	ARNT; ARNT2; ARNTL; ATF3; BACH1; BHLHE41; CLOCK; MLX; MLXIPL; SIRT6; SREBF1; SREBF2; TFE3; TFEB; TFEC; USF1; USF2 (inferredBy_MotifSimilarity). ARNTL2; HELT; MIOS (inferredBy_MotifSimilarity_n_Orthology).	13	618	ALG1;C5orf51;CCDC126;CLEC18A;CLEC18B;CLSTN2;GTF2H1;INPP5A;MAP7D2;MTM1;PRUNE2;TSC1;UBAP2
10kb	BACH1_top1sd	cisbp__M5309	3.04	0.0368	BACH1	*	BHLHE41 (directAnnotation).	ARNT; ARNT2; ARNTL; ATF3; BACH1; BHLHE40; CLOCK; MITF; MLX; MLXIPL; NFE2; SREBF1; SREBF2; TFE3; TFEB; TFEC; USF1; USF2 (inferredBy_MotifSimilarity). ARNTL2; HELT (inferredBy_MotifSimilarity_n_Orthology).	11	521	ALG1;C5orf51;CCDC126;CLSTN2;GBA;GTF2H1;MTM1;NPY1R;PRUNE2;TSC1;UBAP2
10kb	BACH1_top1sd	cisbp__M5866	3.96	0.0436	BACH1	*	SREBF2 (directAnnotation).	ARNT; ATF3; BACH1; BHLHE40; BHLHE41; MLX; MLXIPL; NFE2; SREBF1; TFE3; TFEB; TFEC; USF1; USF2 (inferredBy_MotifSimilarity). HELT; MITF (inferredBy_MotifSimilarity_n_Orthology).	20	1147	ALG1;BACH1;C5orf51;CCDC126;CCNT2;DNAJC13;FAM175A;GBA;GTF2H1;MTM1;NPY1R;OPLAH;PIM1;PLCL2;PRUNE2;RASEF;SOCS5;TSC1;UBAP2;VPS54
10kb	BACH1_top1sd	cisbp__M5993	3.08	0.0371	BACH1	*	BHLHE40 (inferredBy_Orthology).	ARNT; ARNT2; ARNTL; ATF3; BACH1; BHLHE41; CLOCK; MLX; MLXIPL; NFE2; SIRT6; SREBF1; SREBF2; TFE3; TFEB; TFEC; USF1; USF2 (inferredBy_MotifSimilarity). ARNTL2; HELT; MITF; TCFL5 (inferredBy_MotifSimilarity_n_Orthology).	40	3237	ALG1;BACH1;C5orf51;CCDC126;CCDC57;CHIC2;CLEC18A;CLEC18B;CLSTN2;DNAJC13;FAM102A;FAM114A1;FAM175A;FGFR2;GBA;GLCE;GNPTAB;GTF2H1;INPP5A;KATNA1;KIAA1147;MAEA;MAP7D2;MTM1;NPY1R;ORMDL3;PLCL2;PRUNE2;RASGEF1B;RND3;SEMA4D;SOCS5;SSTR2;TMEM181;TPP2;TSC1;TTLL7;UBAP2;VASN;ZC3H4
10kb	BACH1_top1sd	cisbp__M6097	4.03	0.0441	BACH1	*	SREBF1 (inferredBy_Orthology).	ARNT; ATF3; BACH1; BHLHE40; BHLHE41; MLX; MLXIPL; NFE2; SREBF2; TFE3; TFEB; TFEC; USF1; USF2 (inferredBy_MotifSimilarity). ARNTL; ARNTL2; HELT (inferredBy_MotifSimilarity_n_Orthology).	29	2041	ALG1;BACH1;C5orf51;CCDC126;CCNT2;CHD6;CHIC2;CLEC18B;CTTNBP2;CUL1;DNAJC13;FAM175A;GBA;GTF2H1;MTM1;NPY1R;NUP50;OPLAH;PIM1;PLCL2;PRUNE2;RASEF;RND3;SMARCD3;SOCS5;TSC1;TXLNG;UBAP2;VPS54
10kb	BACH1_top1sd	dbcorrdb__NFE2__ENCSR000DZY_1__m1	3.88	0.043	BACH1	*	NFE2 (directAnnotation).	ARNTL; ATF1; ATF3; BACH1; BHLHE40; BHLHE41; E2F6; MAX; MITF; MYC; SP4; SREBF1; SREBF2; TFE3; TFEB; TFEC; USF1; USF2; ZEB1 (inferredBy_MotifSimilarity). ARNT; ARNT2; ARNTL2; HELT (inferredBy_MotifSimilarity_n_Orthology).	32	2291	ALG1;BACH1;C20orf96;C5orf51;CCDC126;CHD6;CLEC18A;CLEC18B;CLSTN2;FAM102A;FAM175A;GBA;GTF2H1;MTM1;NPY1R;PIM1;PLA2G15;PLCL2;PRUNE2;PTDSS2;RASEF;RASGEF1B;SLC26A9;SOCS5;SSTR2;STT3A;SYPL2;TSC1;TTLL7;TXLNG;UBAP2;VASN
10kb	BACH1_top1sd	dbcorrdb__USF1__ENCSR000BHX_1__m1	3.45	0.0399	BACH1	*	USF1 (directAnnotation).	ARNT; ARNT2; ARNTL; ASCL1; ATF1; ATF3; BACH1; BHLHE40; BHLHE41; E2F6; HAND1; HAND2; MAX; MITF; MXD1; MXD3; MXD4; MXI1; MYC; MYCN; MYF5; MYF6; MYOD1; MYOG; NFE2; NHLH1; SP4; SREBF1; SREBF2; TAL1; TAL2; TCF12; TCF3; TCF4; TFE3; TFEB; TFEC; TFF3; USF2; ZEB1 (inferredBy_MotifSimilarity). ARNTL2; CLOCK; HELT; MLX (inferredBy_MotifSimilarity_n_Orthology).	11	425	BACH1;C5orf51;CLEC18A;CLEC18B;GBA;GTF2H1;PIM1;PRUNE2;PTDSS2;RASEF;TSC1
10kb	BACH1_top1sd	dbcorrdb__USF2__ENCSR000EEF_1__m1	3.35	0.0391	BACH1	*	USF2 (directAnnotation).	ARNT; ARNT2; ARNTL; ATF1; ATF3; BACH1; BHLHE40; BHLHE41; E2F6; MAX; MITF; MXI1; MYC; NFE2; SP4; SREBF1; SREBF2; TFE3; TFEB; TFEC; USF1 (inferredBy_MotifSimilarity). ARNTL2; CLOCK; HELT; MLX (inferredBy_MotifSimilarity_n_Orthology).	21	1187	ALG1;BACH1;C5orf51;CHD6;CLEC18A;CLEC18B;GBA;GTF2H1;MTM1;NPY1R;PIM1;PRUNE2;PTDSS2;RASEF;RASGEF1B;SOCS5;STT3A;SYPL2;TSC1;UBAP2;ZNF680
10kb	BACH1_top1sd	factorbook__USF	3.67	0.0415	BACH1	*	USF1; USF2 (directAnnotation).	ARNT; ARNT2; ARNTL; ATF3; BACH1; BHLHE40; BHLHE41; MAX; MYC; NFE2; SREBF1; SREBF2; TFE3; TFEB (inferredBy_MotifSimilarity). ARNTL2; HELT; TFEC (inferredBy_MotifSimilarity_n_Orthology).	32	2372	ALG1;BACH1;C5orf51;CCDC126;CD55;CHD6;CLEC18A;CLEC18B;GBA;GTF2H1;INPP5A;MICAL3;MTM1;NPY1R;PIM1;PLA2G15;PRUNE2;PTDSS2;RASEF;RASGEF1B;SEMA4D;SERPINA6;SOCS5;STT3A;SYPL2;TSC1;TTLL7;TXLNG;UBAP2;VASN;ZC3H4;ZNF680
10kb	BACH1_top1sd	hocomoco__TFEB_HUMAN.H11MO.0.C	3.08	0.0371	BACH1	*	TFEB (directAnnotation).	ARNT; ARNTL; ATF3; BACH1; BHLHE40; CLOCK; MAX; MITF; MXI1; TFE3; USF1; USF2 (inferredBy_MotifSimilarity). HELT; TFEC (inferredBy_MotifSimilarity_n_Orthology).	46	3720	ALG1;BACH1;C5orf51;CCDC126;CD55;CD82;CHD6;CHIC2;CLEC18A;CLEC18B;CLSTN2;CTTNBP2;DNAJC13;ERCC4;FAM175A;FGFR2;GBA;GPC6;GTF2H1;KATNA1;MAEA;MCM7;MICAL3;MTM1;NPY1R;NUP50;PHC1;PIM1;PLA2G15;PRUNE2;RND3;SEMA4D;SEMA4G;SOCS5;SSTR2;SYPL2;TMEM56;TPP2;TSC1;TTLL7;TXLNG;UBAP2;VASN;VPS54;ZC3H4;ZNF557
10kb	BACH1_top1sd	hocomoco__USF1_HUMAN.H11MO.0.A	3.51	0.0403	BACH1	*	USF1 (directAnnotation).	ARNT; ARNT2; ARNTL; ASCL1; ATF3; BACH1; BHLHE40; BHLHE41; HAND1; HAND2; MAX; MITF; MXD1; MXD3; MXD4; MXI1; MYC; MYCN; MYF5; MYF6; MYOD1; MYOG; NFE2; NHLH1; SREBF1; SREBF2; TAL1; TAL2; TCF12; TCF3; TCF4; TFE3; TFEB; TFEC; TFF3; USF2 (inferredBy_MotifSimilarity). ARNTL2; HELT; MLX (inferredBy_MotifSimilarity_n_Orthology).	23	1154	ALG1;BACH1;C5orf51;CHD6;CLEC18A;CLEC18B;GBA;GTF2H1;NPY1R;PIM1;PLA2G15;PRUNE2;PTDSS2;RASEF;RASGEF1B;SOCS5;STT3A;SYPL2;TSC1;TTLL7;TXLNG;UBAP2;ZNF680
10kb	BACH1_top1sd	hocomoco__USF1_MOUSE.H11MO.0.A	3.57	0.0407	BACH1	*	USF1 (inferredBy_Orthology).	ARNT; ARNT2; ARNTL; ATF3; BACH1; BHLHE40; BHLHE41; MAX; MITF; MXI1; MYC; NFE2; SREBF1; SREBF2; TFE3; TFEB; USF2 (inferredBy_MotifSimilarity). ARNTL2; TFEC (inferredBy_MotifSimilarity_n_Orthology).	27	1799	ALG1;BACH1;C5orf51;CCDC126;CHD6;CLEC18A;CLEC18B;GBA;GTF2H1;MTM1;NPY1R;PIM1;PLA2G15;PRUNE2;PTDSS2;RASEF;RASGEF1B;SOCS5;STT3A;SYPL2;TSC1;TTLL7;TXLNG;UBAP2;VASN;ZC3H4;ZNF680
10kb	BACH1_top1sd	homer__CCGGTCACGTGA_E-box	3.39	0.0394	BACH1	*		ATF3; BACH1; BHLHE40; MAX; MITF; NFE2; SREBF1; SREBF2; TFE3; USF1; USF2 (inferredBy_MotifSimilarity). TFEB (inferredBy_MotifSimilarity_n_Orthology).	43	3538	ALG1;BACH1;C20orf96;C5orf51;CCDC126;CCDC57;CD82;CHD6;CHIC2;DNAJC13;FAM102A;FAM175A;GBA;GLCE;GTF2H1;INPP5A;INTS1;KCNK1;MCM7;MICAL3;MTM1;NPY1R;PIM1;PLA2G15;PLCL2;PRUNE2;PTDSS2;RASGEF1B;RND3;SEMA4D;SOCS5;SSTR2;STT3A;SYPL2;TSC1;TTLL7;TXLNG;UBAP2;UHRF2;VASN;VPS54;ZC3H4;ZNF680
10kb	BACH1_top1sd	swissregulon__hs__SREBF1_2.p2	3.54	0.0405	BACH1	*	SREBF1; SREBF2 (directAnnotation).	ARNT; ARNT2; ARNTL; ATF3; BACH1; BHLHE40; BHLHE41; MITF; MLX; MLXIPL; NFE2; TFE3; TFEB; TFEC; USF1; USF2 (inferredBy_MotifSimilarity). ARNTL2; HELT (inferredBy_MotifSimilarity_n_Orthology).	23	1423	ALG1;BACH1;C5orf51;CCDC126;CHD6;CLEC18A;CLEC18B;GBA;GTF2H1;KATNA1;MTM1;NPY1R;PIM1;PLA2G15;PRUNE2;PTDSS2;RASEF;RND3;SOCS5;STT3A;SYPL2;TSC1;UBAP2
10kb	BACH1_top1sd	swissregulon__hs__TFEB.p2	3.09	0.0372	BACH1	*	TFEB (directAnnotation).	ARNT; ARNTL; ATF3; BACH1; BHLHE40; BHLHE41; MAX; MITF; MLX; MLXIPL; NFE2; SREBF1; SREBF2; TFE3; TFEC; USF1; USF2 (inferredBy_MotifSimilarity). ARNTL2; HELT (inferredBy_MotifSimilarity_n_Orthology).	30	2097	ALG1;BACH1;C5orf51;CCDC126;CHD6;CHIC2;CLEC18A;CLEC18B;CLSTN2;DNAJC13;FAM102A;GBA;GLCE;GTF2H1;INPP5A;KATNA1;MICAL3;MTM1;NPY1R;PIM1;PRUNE2;PTDSS2;RASEF;SEMA4D;SOCS5;STT3A;TSC1;TTLL7;UBAP2;ZNHIT6
10kb	BACH1_top1sd	taipale__Srebf1_DBD_RTCACGTGAY	3.9	0.0432	BACH1	*	SREBF1 (inferredBy_Orthology).	ARNT; ATF3; BACH1; BHLHE40; BHLHE41; MLX; MLXIPL; NFE2; SREBF2; TFE3; TFEB; TFEC; USF1; USF2 (inferredBy_MotifSimilarity). ARNTL; ARNTL2; HELT (inferredBy_MotifSimilarity_n_Orthology).	10	303	BACH1;C5orf51;DNAJC13;GBA;GTF2H1;MTM1;NPY1R;PRUNE2;TSC1;UBAP2
10kb	BACH1_top1sd	taipale__SREBF2_DBD_RTCACGTGAY	3.84	0.0427	BACH1	*	SREBF2 (directAnnotation).	ARNT; ATF3; BACH1; BHLHE40; BHLHE41; MLX; MLXIPL; NFE2; SREBF1; TFE3; TFEB; TFEC; USF1; USF2 (inferredBy_MotifSimilarity). HELT; MITF (inferredBy_MotifSimilarity_n_Orthology).	18	928	ALG1;BACH1;C5orf51;CCDC126;CCNT2;DNAJC13;FAM175A;GBA;GTF2H1;MTM1;NPY1R;PIM1;PLCL2;PRUNE2;SOCS5;TSC1;UBAP2;VPS54
10kb	BACH1_top1sd	taipale_cyt_meth__ARNTL_RTCAYGTGMN_eDBD_meth	3.49	0.0401	BACH1	*	ARNTL (directAnnotation).	ARNT; ARNT2; ATF3; BACH1; BHLHE40; BHLHE41; MITF; NFE2; SREBF1; SREBF2; TFE3; TFEB; TFEC; USF1; USF2 (inferredBy_MotifSimilarity). ARNTL2; HELT (inferredBy_MotifSimilarity_n_Orthology).	11	411	BACH1;C5orf51;CD55;CLSTN2;GBA;GTF2H1;INPP5A;PRUNE2;SEMA4D;SMARCD3;TSC1
10kb	BACH1_top1sd	taipale_cyt_meth__BHLHE40_GTCACGTGAC_eDBD_meth_repr	3.01	0.0366	BACH1	*	BHLHE40 (directAnnotation).	ARNT; ARNT2; ARNTL; ATF3; BACH1; BHLHE41; CLOCK; MITF; MLX; NFE2; SREBF1; SREBF2; TFE3; TFEB; TFEC; USF1; USF2 (inferredBy_MotifSimilarity). ARNTL2; HELT (inferredBy_MotifSimilarity_n_Orthology).	8	270	ALG1;C5orf51;GBA;GTF2H1;MTM1;PRUNE2;TSC1;UBAP2
10kb	BACH1_top1sd	transfac_pro__M01793	4.01	0.044	BACH1	*		ARNT; BACH1; BHLHE40; CLOCK; MITF; SREBF2; TFE3; TFEB; TFEC (inferredBy_MotifSimilarity). ARNT2; ARNTL; ARNTL2; MLX; SREBF1 (inferredBy_MotifSimilarity_n_Orthology).	12	423	C5orf51;CLEC18A;CLEC18B;CLSTN2;GBA;GTF2H1;PIM1;PRUNE2;SOCS5;TSC1;UBAP2;ZNF680
10kb	BACH1_top1sd	transfac_pro__M04684	3.46	0.0399	BACH1	*	ATF3 (directAnnotation).	ARNT; ARNT2; ARNTL; BACH1; BHLHE40; BHLHE41; CLOCK; MITF; NFE2; SREBF1; SREBF2; TFE3; TFEB; TFEC; USF1; USF2 (inferredBy_MotifSimilarity). ARNTL2; HELT (inferredBy_MotifSimilarity_n_Orthology).	13	597	ALG1;BACH1;C5orf51;DNAJC13;GBA;GTF2H1;MTM1;PLCL2;PRUNE2;STT3A;TSC1;UBAP2;VPS54
10kb	BACH1_top1sd	transfac_pro__M09006	3.28	0.0386	BACH1	*	TFE3 (inferredBy_Orthology).	ARNT; ARNT2; ARNTL; ATF3; BACH1; BHLHE40; BHLHE41; CLOCK; MAX; MITF; MLX; MXI1; NFE2; SREBF1; SREBF2; TFEB; TFEC; USF1; USF2 (inferredBy_MotifSimilarity). ARNTL2; HELT; NPAS2 (inferredBy_MotifSimilarity_n_Orthology).	12	547	C5orf51;CHD6;CLEC18A;CLEC18B;GBA;GTF2H1;SEMA4D;SEMA4G;SOCS5;TSC1;UBAP2;ZC3H4
10kb	BACH1_w0.001	cisbp__M4480	3.35	0.0295	BACH1	*	USF1 (directAnnotation).	ARNTL; ASCL1; ATF3; BACH1; BHLHE40; BHLHE41; E2F6; HAND1; HAND2; MAX; MITF; MXD1; MXD3; MXD4; MXI1; MYC; MYCN; MYF5; MYF6; MYOD1; MYOG; NFE2; NHLH1; SP4; SREBF1; SREBF2; TAL1; TAL2; TCF12; TCF3; TCF4; TFE3; TFEB; TFF3; USF2 (inferredBy_MotifSimilarity). ARNTL2 (inferredBy_MotifSimilarity_n_Orthology).	76	613	ALG1;ATXN3;BCOR;C2;C5orf51;CCAR1;CCDC88C;CCNT1;CLCN7;CLN3;CPT1A;CUL5;DSCR3;DYRK1B;EMC2;EPB41L1;FAM134A;GBA;GNA13;GNPTG;GTF2A1;GTF2H1;GZF1;HOXA3;HOXB-AS1;HOXD10;HSD11B1L;IL18;JOSD1;KANSL1;KANSL1L;KIAA0196;KIAA1715;MAPRE2;MCOLN1;MEGF9;MFHAS1;MFSD5;NAA50;NAGPA;NPY1R;NR1D1;NUTM2B-AS1;OTUD1;PIP4K2C;PLA2G15;PRRC2C;PRUNE2;PTPRS;RAD9A;SLC16A1;SLC25A51;SLC35B2;SMNDC1;SOCS5;STX6;SUMF1;SYPL2;TACC2;TCEAL1;TE…
10kb	BACH1_w0.001	cisbp__M4552	3.04	0.0283	BACH1	*	ATF3 (directAnnotation).	ARNT; ARNT2; ARNTL; BACH1; BHLHE40; BHLHE41; MAX; MITF; NFE2; SREBF1; SREBF2; TFE3; TFEB; TFEC; USF1; USF2 (inferredBy_MotifSimilarity). ARNTL2; HELT (inferredBy_MotifSimilarity_n_Orthology).	72	631	ALG1;ATXN3;BCL6;C5orf51;CCAR1;CCDC88C;CLCN7;CLN3;CPT1A;CSNK1G2;CUL5;CXorf56;DYRK1B;EMC2;FAM134A;FKBP5;GALNT11;GBA;GNPTG;GTF2H1;GZF1;HOXA3;HOXB-AS1;HOXD10;HSD11B1L;IL18;JOSD1;KANSL1;KIAA0196;KIAA1715;LTBP3;MAPRE2;MCF2L;MCOLN1;MFHAS1;MFSD5;NAA50;NAGPA;NTRK2;NUTM2B-AS1;OTUD1;PAK1;PDE7A;PIP4K2C;PIP5K1A;PRRC2C;PRUNE2;PTPRS;RAD9A;SLC12A6;SLC16A1;SLC25A51;SLC35B2;SMNDC1;SOCS5;STT3A;STX6;SUMF1;SYPL2;TACC…
10kb	BACH1_w0.001	cisbp__M5290	3.41	0.0297	BACH1	*	ARNTL (directAnnotation).	ARNT; ARNT2; ATF3; BACH1; BHLHE40; BHLHE41; NFE2; SREBF1; SREBF2; TFE3; TFEB; TFEC; USF1; USF2 (inferredBy_MotifSimilarity). ARNTL2; HELT (inferredBy_MotifSimilarity_n_Orthology).	62	486	ALG1;ATXN3;BACH1;C5orf51;CCAR1;CCDC88C;CCNT1;CLCN7;CLN3;CPT1A;CUL5;DDX19B;DNAJC13;DSCR3;DYRK1B;EMC2;FAM134A;FKBP5;GBA;GNPTG;GTF2H1;GZF1;HOXA3;HOXB-AS1;HSD11B1L;IL18;JOSD1;KANSL1;KIAA0196;KIAA1715;MAPRE2;MCOLN1;MFSD5;MOSPD2;MTM1;NAA50;NPY1R;NUTM2B-AS1;PIP4K2C;PPM1A;PRUNE2;RABL6;RAD9A;RALYL;SATB1;SLC12A6;SLC25A51;SLC35B2;SMNDC1;SYS1;TCEAL1;THUMPD2;TOM1;TSC1;UBAP2;VPS11;VPS26A;VPS35;VPS37B;WWP2;ZFX;…
10kb	BACH1_w0.001	dbcorrdb__ATF3__ENCSR000BJY_1__m1	4.2	0.0329	BACH1	*	ATF3 (directAnnotation).	ARNTL; BACH1; BHLHE40; BHLHE41; CREB1; E2F6; EZH2; MAX; MITF; MXI1; MYC; NFE2; SIN3A; SREBF1; SREBF2; TFE3; TFEB; USF1; USF2; ZMIZ1 (inferredBy_MotifSimilarity). ARNTL2; HELT; TFEC (inferredBy_MotifSimilarity_n_Orthology).	67	443	ATXN3;BCL6;C2;C3orf14;C5orf51;CCAR1;CCDC88C;CLCN7;CLN3;CPT1A;CSNK1G2;CUL5;CXorf56;DSCR3;EIF3A;EMC2;FAM134A;FAT1;FKBP5;GALNT11;GNPTG;GTF2H1;GZF1;HOXA3;HOXB-AS1;HOXB9;HOXD10;HSD11B1L;IL18;JOSD1;KIAA0196;KIAA1715;LONP1;MAPRE2;MCOLN1;MFSD5;NAGPA;NTRK2;NUTM2B-AS1;OTUD1;PAK1;PDE7A;PIP4K2C;PRRC2C;PTPRS;RAD9A;SIK3;SLC12A6;SLC25A51;SLC35B2;SMNDC1;STT3A;SYNCRIP;SYPL2;TACC2;TCEAL1;THUMPD2;TRIM37;TSC1;UBAP2;…
10kb	BACH1_w0.001	flyfactorsurvey__HLH106_SANGER_5_2_FBgn0015234	3.28	0.0292	BACH1	*	SREBF1; SREBF2 (inferredBy_Orthology).	ARNT; ATF3; BACH1; BHLHE40; BHLHE41; MLX; MLXIPL; TFE3; TFEB; TFEC; USF1; USF2 (inferredBy_MotifSimilarity). HELT (inferredBy_MotifSimilarity_n_Orthology).	85	756	ANK2;BLNK;C5orf51;CAPN5;CCAR1;CCDC126;CCDC88C;CLCN7;CLN3;CPT1A;CRABP2;CUL1;CUL5;CXorf56;CYTH1;DDX19B;DLEU1;DNAJC13;DYRK2;EIF4G3;ELMOD2;EMC2;FAM134A;FKBP5;GBA;GNA13;GNPTG;GPRIN3;GTF2H1;GZF1;HERC1;HOXA3;HOXB-AS1;HOXD10;HSD11B1L;IL18;ITGA6;JOSD1;KANSL1;KIAA0196;KIAA1715;MAPRE3;MBNL2;MCOLN1;MEGF9;MFSD5;MTM1;NAA50;NOSTRIN;NPY1R;NR1D1;ORC4;PIP4K2C;PIP5K1A;PPM1A;PRRC2C;PRRG4;PRUNE2;PSMD12;PTPRS;RABL6;RA…
10kb	BACH1_w0.001	scertf__macisaac.CBF1	3.01	0.0281	BACH1	*		ARNT; ARNT2; ARNTL; ATF3; BACH1; BHLHE40; BHLHE41; CLOCK; MITF; NFE2; SREBF1; SREBF2; TFE3; TFEB; TFEC; USF1; USF2 (inferredBy_MotifSimilarity). ARNTL2; NPAS2 (inferredBy_MotifSimilarity_n_Orthology).	97	905	ATG2B;ATIC;ATXN3;AVPI1;BCL6;BCOR;C2;C5orf51;CANT1;CCAR1;CLCN7;CLEC18A;CLEC18B;CLN3;CPT1A;CUL5;CXorf56;DSCR3;DST;DYRK1B;EIF3A;EMC2;EML4;FAM134A;FKBP5;GBA;GNA13;GNPTG;GTF2H1;HOXA3;HOXB-AS1;HOXD10;HPCAL1;HSD11B1L;IL18;JOSD1;KANSL1;KANSL1L;KIAA0196;KIAA1715;LONP1;MAPRE2;MBNL2;MCF2L;MCOLN1;MEGF9;MFHAS1;MFSD5;MTM1;NAA50;NAGPA;NPY1R;NR1D1;NUTM2B-AS1;ORC4;OTUD1;PIP4K2C;PLAGL1;PPM1A;PRKACB;PRRC2C;PRUNE2;P…
10kb	BACH1_w0.001	taipale__ARNTL_DBD_GTCACGTGAC	3.28	0.0293	BACH1	*	ARNTL (directAnnotation).	ARNT; ARNT2; ATF3; BACH1; BHLHE40; BHLHE41; NFE2; SREBF1; SREBF2; TFE3; TFEB; TFEC; USF1; USF2 (inferredBy_MotifSimilarity). ARNTL2; HELT (inferredBy_MotifSimilarity_n_Orthology).	84	735	ALG1;ATXN3;BACH1;C5orf51;CCAR1;CCDC88C;CCNT1;CLCN7;CLN3;CPT1A;CUL5;DDX19B;DSCR3;DYRK1B;EMC2;FAM134A;FKBP5;GBA;GGA2;GNPTG;GTF2A1;GTF2H1;GZF1;HOXA3;HOXB-AS1;HOXD10;HSD11B1L;IL18;JOSD1;KANSL1;KIAA0196;KIAA1715;KLHL42;MAPRE2;MCOLN1;MFSD5;MOSPD2;MTM1;NAA50;NFIX;NPY1R;NR1D1;NUTM2B-AS1;ORC4;PIP4K2C;PPM1A;PRRC2C;PRUNE2;PSMD12;PTPRS;RABL6;RAD9A;RALYL;RCAN1;RCHY1;RNF144B;SATB1;SIK3;SLC12A6;SLC16A1;SLC25A51…
10kb	BACH1_w0.001	transfac_pro__M01794	3.13	0.0286	BACH1	*		ARNT; ATF3; BACH1; BHLHE40; BHLHE41; CLOCK; MLX; MLXIPL; SREBF1; SREBF2; TFE3; TFEB; TFEC; USF1; USF2 (inferredBy_MotifSimilarity). ARNT2; ARNTL; ARNTL2; MLXIP (inferredBy_MotifSimilarity_n_Orthology).	64	505	ALG1;ATXN3;BCOR;C5orf51;CAPN5;CCAR1;CCDC88C;CDYL;CLCN7;CLN3;CLSTN2;CPT1A;DDX19B;DSCR3;DYRK1B;EMC2;FAM134A;FKBP5;GBA;GNPTG;GTF2H1;GZF1;HOXA3;HOXB-AS1;HOXD10;HSD11B1L;IL18;JOSD1;KANSL1;KIAA0196;KIAA1715;MAPRE2;MBNL2;MCOLN1;NAA50;NPY1R;NR1D1;ORC4;PIP4K2C;PIP5K1A;PPM1A;PRRC2C;PRUNE2;RABL6;RAD9A;RALYL;RCAN1;RCHY1;SLC25A51;SMNDC1;STX6;SYS1;TACC2;TCEAL1;THUMPD2;TP53INP1;TSC1;UBAP2;USP12;UVRAG;VPS11;VPS2…
10kb	BACH1_w0.001	transfac_pro__M07637	3.6	0.0305	BACH1	*	ARNTL; ARNTL2 (inferredBy_Orthology).	ARNT; ARNT2; ATF3; BACH1; BHLHE40; BHLHE41; NFE2; SREBF1; SREBF2; TFE3; TFEB; TFEC; USF1; USF2 (inferredBy_MotifSimilarity). HELT; MITF (inferredBy_MotifSimilarity_n_Orthology).	62	462	ALG1;BACH1;C5orf51;CCAR1;CCDC88C;CCNT1;CLCN7;CLN3;CPT1A;CUL5;DDX19B;DSCR3;DYRK1B;EMC2;FAM134A;FKBP5;GBA;GNPTG;GTF2H1;GZF1;HOXA3;HOXB-AS1;HSD11B1L;IL18;JOSD1;KANSL1;KIAA0196;KIAA1715;MCOLN1;MFSD5;MOSPD2;MTM1;NAA50;NPY1R;NR1D1;NUTM2B-AS1;PIP4K2C;PIP5K1A;PRRC2C;PRUNE2;RABL6;RAD9A;RALYL;SATB1;SLC12A6;SLC25A51;SLC35B2;SMNDC1;STX6;TCEAL1;THUMPD2;TOM1;TSC1;UBAP2;USP12;USP31;VPS11;VPS26A;VPS35;WWP2;ZFX;Z…
10kb	BACH1_w0.005Andtop3sd	dbcorrdb__ARID3A__ENCSR000EFY_1__m3	3.55	0.061	BACH1	*	ARID3A (directAnnotation).	ATF3; BACH1; EP300; FOS; FOSB; FOSL1; FOSL2; JUN; JUNB; JUND; MAF; NFE2; STAT3 (inferredBy_MotifSimilarity). NFE2L2 (inferredBy_MotifSimilarity_n_Orthology).	3	160	BACH1;GNA12;TTLL7
10kb	BACH1_w0.005Andtop3sd	taipale_cyt_meth__TFE3_NNCACGTGAYN_eDBD	3.3	0.0576	BACH1	*	TFE3 (directAnnotation).	ATF3; BACH1; MAX; MLX; TFEB (inferredBy_MotifSimilarity). ARNT; ARNT2; ARNTL; MITF; TFEC (inferredBy_MotifSimilarity_n_Orthology).	3	257	MAP7D2;SOCS5;ZC3H4
10kb	BACH1_w0.005Andtop3sd	taipale_cyt_meth__TFEC_MNCACGTGAYN_eDBD	3.09	0.0547	BACH1	*	TFEC (directAnnotation).	BACH1; BHLHE40; MAX; TFE3; TFEB; USF1; USF2 (inferredBy_MotifSimilarity). ARNTL (inferredBy_MotifSimilarity_n_Orthology).	3	393	SOCS5;TXLNG;ZC3H4
10kb	BANP_top3sd	transfac_pro__M07337	4.32	0.106	BANP	**	BANP (directAnnotation).		9	1764	BANP;DUSP14;FAM21C;LINC01003;NACC1;P4HA1;PLAC8;RABEPK;SMNDC1
10kb	BCL3_top50	cisbp__M4444	3.09	0.0684	BCL3	*	RELA (directAnnotation).	BCL3; HIVEP1; NFKB1; NFKB2; REL; RELB (inferredBy_MotifSimilarity). POLD2 (inferredBy_MotifSimilarity_n_Orthology).	4	282	BCL3;CCL21;NFKB1;RARA
10kb	BCL3_top50	cisbp__M4494	3.15	0.0693	BCL3	*	RELA (directAnnotation).	BCL3; HIVEP1; NFKB1; NFKB2; REL; RELB (inferredBy_MotifSimilarity). POLD2 (inferredBy_MotifSimilarity_n_Orthology).	9	1951	BCL3;CASP4;CCL21;CEP170B;CSRNP3;NACC1;NFKB1;RARA;TDRD3
10kb	BCL3_top50	cisbp__M4497	3.69	0.0777	BCL3	*	RELA (directAnnotation).	BCL3; HIVEP1; NFKB1; NFKB2; REL; RELB (inferredBy_MotifSimilarity). POLD2 (inferredBy_MotifSimilarity_n_Orthology).	5	461	BCL3;CCL21;CSRNP3;NFKB1;RARA
10kb	BCL3_top50	cisbp__M4498	3.18	0.0698	BCL3	*	RELA (directAnnotation).	BCL3; NFKB1; REL; RELB (inferredBy_MotifSimilarity).	4	169	BCL3;CCL21;NFKB1;RARA
10kb	BCL3_top50	cisbp__M4499	3.09	0.0684	BCL3	*	RELA (directAnnotation).	BCL3; HIVEP1; NFKB1; REL; RELB (inferredBy_MotifSimilarity).	4	287	BCL3;CCL21;NFKB1;RARA
10kb	BCL3_top50	cisbp__M6511	3.83	0.0799	BCL3	*	RELA (directAnnotation).	BCL3; HIVEP1; NFKB1; NFKB2; REL; RELB (inferredBy_MotifSimilarity). POLD2 (inferredBy_MotifSimilarity_n_Orthology).	5	335	BCL3;CCL21;CSRNP3;NFKB1;RARA
10kb	BCL3_top50	dbcorrdb__RELA__ENCSR000EAQ_1__m1	3.37	0.0728	BCL3	*	RELA (directAnnotation).	BCL3; HIVEP1; NFKB1; NFKB2; REL; RELB (inferredBy_MotifSimilarity).	9	1891	ALDH1A2;BCL3;CASP4;CCL21;CSRNP3;NACC1;NFKB1;RARA;ST3GAL2
10kb	BCL3_top50	dbcorrdb__RELA__ENCSR000EBI_1__m1	3.02	0.0672	BCL3	*	RELA (directAnnotation).	BCL3; HIVEP1; NFKB1; NFKB2; REL; RELB (inferredBy_MotifSimilarity).	6	889	BCL3;CCL21;NACC1;NFKB1;RARA;TDRD3
10kb	BCL3_top50	dbcorrdb__RELA__ENCSR000EBM_1__m1	3.39	0.0729	BCL3	*	RELA (directAnnotation).	BCL3; HIVEP1; NFKB1; NFKB2; REL; RELB (inferredBy_MotifSimilarity). POLD2 (inferredBy_MotifSimilarity_n_Orthology).	5	566	BCL3;CCL21;NACC1;NFKB1;RARA
10kb	BCL3_top50	factorbook__NFKB1	3.02	0.0673	BCL3	**	BCL3; NFKB1 (directAnnotation).	HIVEP1; NFKB2; REL; RELA; RELB (inferredBy_MotifSimilarity). POLD2 (inferredBy_MotifSimilarity_n_Orthology).	3	100	BCL3;CCL21;RARA
10kb	BCL3_top50	transfac_pro__M07221	3.27	0.0711	BCL3	*	NFKB1 (directAnnotation).	BCL3; HIVEP1; NFKB2; REL; RELA; RELB (inferredBy_MotifSimilarity). POLD2 (inferredBy_MotifSimilarity_n_Orthology).	5	504	BCL3;CCL21;CSRNP3;NFKB1;RARA
10kb	BCL3_w0.005Andtop3sd	dbcorrdb__FOS__ENCSR000EVU_1__m1	3.11	0.0797	BCL3	*	FOS (directAnnotation).	ATF3; BATF; BCL3; CEBPB; EP300; FOSB; FOSL1; FOSL2; GATA2; JDP2; JUN; JUNB; JUND; MEF2A; MEF2C; MYC; NFE2; STAT3; TCF12 (inferredBy_MotifSimilarity).	4	331	ANKRD52;BCL3;FAM129B;RARA
10kb	BCL3_top50perTarget	scertf__spivak.GCN4	3.23	0.0491	BCL3	*		ATF3; BACH1; BACH2; BATF; BCL3; FOS; FOSB; FOSL1; FOSL2; GATA2; JDP2; JUN; JUNB; JUND; MEF2C; MYC; NFATC1; NFE2; STAT3; TCF12; TCF7L2; TRIM28 (inferredBy_MotifSimilarity).	8	378	ADCK4;ANKRD52;AREG;CADM4;FAM129B;PBX3;RARA;TMEM2
10kb	BCL3_top50perTarget	swissregulon__sacCer__GCN4	3.4	0.0508	BCL3	*		ATF3; BACH1; BACH2; BATF; BCL3; FOS; FOSB; FOSL1; FOSL2; GATA2; JDP2; JUN; JUNB; JUND; MYC; NFATC1; NFE2; STAT3; TCF12; TCF7L2; TRIM28 (inferredBy_MotifSimilarity).	9	485	ADCK4;ANKRD52;AREG;CADM4;FAM129B;KLF4;PBX3;RARA;TMEM2
10kb	BCLAF1_w0.001	cisbp__M0690	3.34	0.0314	BCLAF1	*	ETV1 (inferredBy_Orthology).	BCLAF1; ELF1; ELF2; ELF4; ELK1; ELK3; ELK4; ERF; ERG; ETS1; ETS2; ETV2; ETV3; ETV4; ETV5; FEV; FLI1; GABPA; GABPB1; SRF (inferredBy_MotifSimilarity). ETV3L; ETV6; ETV7 (inferredBy_MotifSimilarity_n_Orthology).	915	2937	ABCB7;ABHD17A;ABR;ACBD3;ACBD5;ACIN1;ACOT8;ACTA2;ACTB;ACTR2;ACVR1;ACYP2;ADAM17;ADAM9;ADAMTS9;ADGRL2;ADIPOR2;AGO3;AGPAT3;AGRN;AHDC1;AHNAK;AHSA1;AKAP10;AKIRIN2;AKT2;ALDH16A1;ALKBH3;AMD1;AMMECR1L;AMOT;AMOTL2;ANKRD11;ANKRD44;AP1M1;AP1S2;AP2B1;APBA3;APBB2;APEX2;APH1A;APPL2;AREL1;ARFIP1;ARFIP2;ARHGAP1;ARHGDIA;ARHGDIB;ARHGEF1;ARHGEF12;ARHGEF2;ARHGEF3;ARHGEF35;ARHGEF5;ARHGEF7;ARID2;ARID4A;ARL5B;ARPC5L;ARV…
10kb	BCLAF1_w0.001	cisbp__M0692	3.87	0.0335	BCLAF1	*	ELK3 (inferredBy_Orthology).	BCLAF1; ELF1; ELF2; ELF4; ELK1; ELK4; ERF; ERG; ETS1; ETS2; ETV1; ETV2; ETV3; ETV4; ETV5; ETV6; FEV; FLI1; GABPA; GABPB1; PML; SRF; TAF1 (inferredBy_MotifSimilarity). ETV3L; ETV7 (inferredBy_MotifSimilarity_n_Orthology).	1206	3944	AATF;ABCB7;ABHD17A;ABR;ACBD3;ACBD5;ACIN1;ACOT8;ACSL4;ACTB;ACTG1;ACTR2;ACVR1;ACYP2;ADAM17;ADAM9;ADAMTS9;ADCK3;ADCY9;ADGRL2;ADIPOR2;ADO;ADPRHL2;AGGF1;AGO3;AGPAT3;AGRN;AHDC1;AHSA1;AKAP10;AKIRIN2;AKT2;ALDH16A1;ALKBH3;ALYREF;AMMECR1L;AMOT;AMOTL2;ANKRD11;ANKRD44;ANKRD54;ANXA11;AP1M1;AP1S2;AP2B1;APBA3;APBB2;APEX2;APH1A;APPL2;ARAP1;ARCN1;AREL1;ARFIP1;ARFIP2;ARHGAP1;ARHGAP12;ARHGDIA;ARHGDIB;ARHGEF1;ARHGEF…
10kb	BCLAF1_w0.001	cisbp__M0693	3.62	0.0325	BCLAF1	*	GABPA (inferredBy_Orthology).	BCLAF1; ELF1; ELF2; ELK1; ELK3; ELK4; ERF; ERG; ETS1; ETS2; ETV1; ETV2; ETV3; ETV4; ETV5; FEV; FLI1; GABPB1; SRF (inferredBy_MotifSimilarity). ELF4; ETV3L; ETV6; ETV7 (inferredBy_MotifSimilarity_n_Orthology).	821	2480	ABCB7;ABHD17A;ACBD3;ACBD5;ACIN1;ACOT8;ACTB;ACTG1;ACTR2;ACYP2;ADAM17;ADAM9;ADAMTS9;ADIPOR2;ADPRHL2;AGO3;AGPAT3;AGRN;AHDC1;AHSA1;AKAP10;AKT2;ALDH16A1;ALKBH3;AMD1;AMMECR1L;AMOT;AMOTL2;ANKRD11;ANKRD44;AP1M1;AP1S2;AP2B1;APBA3;APBB2;APEX2;APH1A;APPL2;ARAP1;AREL1;ARFIP1;ARFIP2;ARHGAP1;ARHGDIA;ARHGDIB;ARHGEF1;ARHGEF2;ARHGEF3;ARHGEF35;ARHGEF5;ARHGEF7;ARID2;ARID4A;ARL5B;ARPC5L;ARV1;ASAP1;ASB1;ASB6;ASCC2;AT…
10kb	BCLAF1_w0.001	cisbp__M0694	3.27	0.0311	BCLAF1	*	GABPA (inferredBy_Orthology).	BCLAF1; ELF1; ELK1; ELK3; ELK4; ERF; ERG; ETS1; ETS2; ETV1; ETV2; ETV3; ETV4; ETV5; FEV; FLI1; GABPB1; SRF (inferredBy_MotifSimilarity). ELF2; ELF4; ETV3L; ETV6; ETV7 (inferredBy_MotifSimilarity_n_Orthology).	1166	4099	ABCB7;ABHD17A;ABI3;ABL2;ABR;ACAP2;ACBD3;ACBD5;ACIN1;ACO1;ACOT8;ACTA2;ACTB;ACTG1;ACTR2;ACVR1;ACYP2;ADAM17;ADAM9;ADAMTS9;ADAP2;ADCK3;ADGRL2;ADIPOR2;ADNP;ADPRHL2;AFF1;AGO3;AGPAT3;AGRN;AHDC1;AHNAK;AHSA1;AKAP10;AKIRIN2;AKT2;AKTIP;ALDH16A1;ALKBH3;ALYREF;AMD1;AMMECR1L;AMOT;AMOTL2;ANAPC1;ANKRD11;ANKRD28;ANKRD44;ANXA1;AP1M1;AP1S2;AP2B1;APBA3;APBB2;APEX2;APPL2;ARAP1;AREL1;ARF6;ARFIP1;ARFIP2;ARHGAP1;ARHGAP1…
10kb	BCLAF1_w0.001	cisbp__M0695	3.97	0.0339	BCLAF1	*	ELK1 (inferredBy_Orthology).	BCLAF1; ELF1; ELF2; ELF4; ELK3; ELK4; ERF; ERG; ETS1; ETS2; ETV1; ETV2; ETV3; ETV4; ETV5; ETV6; FEV; FLI1; GABPA; GABPB1; SRF (inferredBy_MotifSimilarity). ETV3L; ETV7 (inferredBy_MotifSimilarity_n_Orthology).	1298	4325	AATF;ABCB7;ABHD17A;ACAP2;ACBD3;ACBD5;ACIN1;ACOT8;ACSL4;ACTB;ACTG1;ACTR2;ACYP2;ADAM17;ADAMTS9;ADCK3;ADCY9;ADGRL2;ADIPOR2;ADO;ADPRHL2;AGAP1;AGO3;AGPAT3;AGRN;AHDC1;AHSA1;AJUBA;AKAP10;AKIRIN2;AKT2;ALDH16A1;ALG8;ALKBH3;ALYREF;AMMECR1L;AMOT;AMOTL2;ANKRD11;ANKRD28;ANKRD44;ANKRD54;ANKS1A;ANKS3;ANXA11;AP1M1;AP1S2;AP2B1;APBA3;APBB2;APEX2;APH1A;APPL2;ARAP1;ARCN1;AREL1;ARFIP1;ARFIP2;ARHGAP1;ARHGAP12;ARHGAP4;…
10kb	BCLAF1_w0.001	cisbp__M0698	3.53	0.0321	BCLAF1	*	ETV5 (inferredBy_Orthology).	BCLAF1; ELF1; ELF2; ELF4; ELK1; ELK3; ELK4; ERF; ERG; ETS1; ETS2; ETV1; ETV2; ETV3; ETV4; FEV; FLI1; GABPA; GABPB1; SRF (inferredBy_MotifSimilarity). ETV3L; ETV6; ETV7 (inferredBy_MotifSimilarity_n_Orthology).	1033	3358	ABCB7;ABHD17A;ABR;ACBD3;ACBD5;ACIN1;ACOT8;ACTB;ACTG1;ACTR2;ACVR1;ACYP2;ADAM17;ADAM9;ADAMTS9;ADCK3;ADGRL2;ADPRHL2;AFF1;AGO3;AGPAT3;AGRN;AHDC1;AHNAK;AHSA1;AKAP10;AKIRIN2;AKT2;ALDH16A1;ALKBH3;ALYREF;AMD1;AMMECR1L;AMOT;AMOTL2;ANKRD11;ANKRD44;ANO6;AP1M1;AP1S2;AP2B1;APBA3;APBB2;APEX2;APH1A;APPL2;ARAP1;AREL1;ARFIP1;ARFIP2;ARHGAP1;ARHGAP12;ARHGAP27;ARHGAP4;ARHGDIA;ARHGDIB;ARHGEF1;ARHGEF12;ARHGEF2;ARHGEF3…
10kb	BCLAF1_w0.001	cisbp__M0700	3.65	0.0326	BCLAF1	*	ETV4 (inferredBy_Orthology).	BCLAF1; ELF1; ELF2; ELF4; ELK1; ELK3; ELK4; ERF; ERG; ETS1; ETS2; ETV1; ETV2; ETV3; ETV5; FEV; FLI1; GABPA; GABPB1; POLR2A; SRF (inferredBy_MotifSimilarity). ETV3L; ETV6; ETV7 (inferredBy_MotifSimilarity_n_Orthology).	910	2840	AATF;ABCB7;ABHD17A;ACBD3;ACBD5;ACIN1;ACOT8;ACTB;ACTG1;ACTR2;ACVR1;ACYP2;ADAM17;ADAM9;ADAMTS9;ADIPOR2;ADPRHL2;AGO3;AGPAT3;AGRN;AHDC1;AHSA1;AKAP10;AKIRIN2;AKT2;ALDH16A1;ALKBH3;AMD1;AMMECR1L;AMOT;AMOTL2;ANKRD44;AP1M1;AP1S2;AP2B1;APBA3;APBB2;APEX2;APH1A;APPL2;AREL1;ARFIP1;ARFIP2;ARHGAP1;ARHGDIA;ARHGDIB;ARHGEF1;ARHGEF12;ARHGEF2;ARHGEF3;ARHGEF35;ARHGEF5;ARHGEF7;ARID2;ARID4A;ARL5B;ARPC5L;ARV1;ASAP1;ASB1…
10kb	BCLAF1_w0.001	cisbp__M0703	3.61	0.0325	BCLAF1	*	ELK4 (inferredBy_Orthology).	BCLAF1; ELF1; ELK1; ELK3; ERF; ERG; ETS1; ETS2; ETV1; ETV2; ETV3; ETV4; ETV5; FEV; FLI1; GABPA; SRF (inferredBy_MotifSimilarity). ELF2; ELF4; ETV3L; ETV6; ETV7 (inferredBy_MotifSimilarity_n_Orthology).	1177	3847	AATF;ABCB7;ABHD17A;ABR;ACBD3;ACBD5;ACIN1;ACO1;ACOT8;ACSL4;ACTB;ACTG1;ACTR2;ACVR1;ACYP2;ADAM17;ADAM9;ADAMTS9;ADAP2;ADCK3;ADCY9;ADGRL2;ADIPOR2;ADO;ADPRHL2;AGAP1;AGGF1;AGO3;AGPAT3;AGRN;AHDC1;AHNAK;AHSA1;AKAP10;AKIRIN2;AKT2;ALDH16A1;ALKBH3;AMMECR1L;AMOT;AMOTL2;ANKFY1;ANKRD11;ANKRD44;ANKRD54;ANXA11;AP1M1;AP1S2;AP2B1;APBA3;APBB2;APEX2;APH1A;APPL2;AREL1;ARFIP1;ARFIP2;ARHGAP1;ARHGAP12;ARHGDIA;ARHGDIB;ARH…
10kb	BCLAF1_w0.001	cisbp__M0710	3.85	0.0335	BCLAF1	*		BCLAF1; ELF1; ELF2; ELF4; ELK1; ELK3; ELK4; ERF; ERG; ETS1; ETS2; ETV1; ETV2; ETV3; ETV4; ETV5; FEV; FLI1; GABPA; GABPB1; SRF (inferredBy_MotifSimilarity). ETV3L; ETV6; ETV7 (inferredBy_MotifSimilarity_n_Orthology).	1028	3304	AATF;ABCB7;ABHD17A;ABR;ACBD3;ACBD5;ACIN1;ACOT8;ACTB;ACTG1;ACTR2;ACYP2;ADAM17;ADAM9;ADAMTS9;ADCK3;ADGRL2;ADIPOR2;ADPRHL2;AGO3;AGPAT3;AGRN;AHDC1;AHSA1;AKAP10;AKIRIN2;AKT2;ALDH16A1;ALKBH3;AMD1;AMMECR1L;AMOT;AMOTL2;ANKRD11;ANKRD44;ANXA11;AP1M1;AP1S2;AP2B1;APBA3;APBB2;APEX2;APH1A;APPL2;ARAP1;ARCN1;AREL1;ARFIP1;ARFIP2;ARHGAP1;ARHGAP12;ARHGDIA;ARHGDIB;ARHGEF1;ARHGEF12;ARHGEF2;ARHGEF3;ARHGEF35;ARHGEF5;AR…
10kb	BCLAF1_w0.001	cisbp__M0711	4.2	0.0349	BCLAF1	*		BCLAF1; EHF; ELF1; ELF2; ELF3; ELF4; ELF5; ELK1; ELK3; ELK4; ERF; ERG; ETS1; ETS2; ETV1; ETV2; ETV3; ETV4; ETV5; FEV; FLI1; GABPA; GABPB1; SRF (inferredBy_MotifSimilarity). ETV3L; ETV6; ETV7 (inferredBy_MotifSimilarity_n_Orthology).	1391	4875	AATF;ABCB7;ABCC4;ABHD13;ABHD17A;ABR;ABTB1;ACBD5;ACIN1;ACOT8;ACTB;ACVR1;ACYP2;ADAM17;ADAMTS1;ADCK4;ADGRL2;ADIPOR2;ADO;ADPRHL2;AEBP1;AGAP1;AGO3;AGRN;AHCYL2;AHNAK;AHSA1;AHSA2;AJUBA;AKAP10;AKAP12;ALAS1;ALDH16A1;ALG6;ALKBH3;ALKBH5;ALYREF;AMD1;ANKRD11;ANKRD54;ANKS1A;ANKS3;ANXA1;AP1M1;AP1S2;AP2B1;APBA3;APBB2;APC;APEH;APH1A;APP;APPL2;AQP7;ARAP1;AREL1;ARF3;ARFIP1;ARFIP2;ARGLU1;ARHGAP1;ARHGAP12;ARHGAP27;AR…
10kb	BCLAF1_w0.001	cisbp__M0713	4.17	0.0348	BCLAF1	*	ERF; ETV3; ETV3L (inferredBy_Orthology).	BCLAF1; EHF; ELF1; ELF2; ELF3; ELF4; ELF5; ELK1; ELK3; ELK4; ERG; ETS1; ETS2; ETV1; ETV2; ETV4; ETV5; FEV; FLI1; GABPA; GABPB1; SRF (inferredBy_MotifSimilarity). ETV6; ETV7 (inferredBy_MotifSimilarity_n_Orthology).	1208	4044	AATF;ABCB7;ABCC4;ABHD13;ABHD17A;ABR;ABTB1;ACBD5;ACIN1;ACOT8;ACTB;ACYP2;ADAM17;ADCK4;ADGRL2;ADIPOR2;ADO;ADPRHL2;AEBP1;AGAP1;AGO3;AGRN;AHCYL2;AHSA1;AHSA2;AJUBA;AKAP10;ALG6;ALKBH3;ALKBH5;ALYREF;ANKRD11;ANKRD54;ANKS1A;ANKS3;ANXA1;AP1M1;AP1S2;AP2B1;APBB2;APEH;APH1A;APP;APPL2;AQP7;ARAP1;ARCN1;AREL1;ARF3;ARFIP1;ARFIP2;ARGLU1;ARHGAP1;ARHGAP12;ARHGAP27;ARHGDIA;ARHGEF1;ARHGEF3;ARHGEF35;ARHGEF5;ARHGEF7;ARID…
10kb	BCLAF1_w0.001	cisbp__M1891	4.12	0.0346	BCLAF1	*	GABPA (inferredBy_Orthology).	BCLAF1; EGR1; ELF1; ELF2; ELK1; ELK3; ELK4; ETS1; ETV1; ETV3; GABPB1; HCFC1; PHF8; PML; POLR2A; SIN3A; SRF; TAF1 (inferredBy_MotifSimilarity). ERF; ERG; ETV2; ETV3L; ETV4; ETV5; FLI1 (inferredBy_MotifSimilarity_n_Orthology).	1308	4371	AATF;ABCB7;ABHD13;ABHD17A;ABR;ACBD3;ACBD5;ACIN1;ACOT8;ACTB;ACTG1;ACTR2;ACTR3;ACVR1;ACYP2;ADAM17;ADAMTS9;ADCK3;ADCK4;ADGRE5;ADIPOR2;ADNP;ADO;ADPRHL2;AFF1;AGO3;AGPAT3;AHDC1;AHNAK;AHSA1;AHSA2;AJUBA;AKAP10;AKIRIN2;AKT2;ALG6;ALKBH3;ALYREF;AMD1;AMMECR1L;AMOT;AMOTL2;ANKRD11;ANKRD49;ANKS1A;ANKS3;ANXA11;AP1M1;AP1S2;AP2B1;APBB2;APEH;APMAP;APPL2;ARAP1;AREL1;ARFIP1;ARFIP2;ARHGAP1;ARHGAP12;ARHGAP4;ARHGDIA;ARH…
10kb	BCLAF1_w0.001	cisbp__M1903	3.88	0.0336	BCLAF1	*	ELK4 (directAnnotation).	BCLAF1; EGR1; ELF1; ELF2; ELF4; ELK1; ELK3; ERF; ERG; ETS1; ETS2; ETV1; ETV2; ETV3; ETV4; ETV5; FEV; FLI1; GABPA; GABPB1; HCFC1; PHF8; PML; POLR2A; SIN3A; SRF; TAF1 (inferredBy_MotifSimilarity). ETV3L; ETV6; ETV7 (inferredBy_MotifSimilarity_n_Orthology).	931	2908	AATF;ABCB7;ABHD13;ABHD17A;ACBD3;ACBD5;ACIN1;ACOT8;ACTB;ACTG1;ACTR2;ACTR3;ACVR1;ACYP2;ADAM17;ADAMTS9;ADCK3;ADGRE5;ADGRL2;ADPRHL2;AFF1;AGO3;AGPAT3;AHDC1;AHSA1;AKAP10;AKT2;AKTIP;ALDH16A1;ALKBH3;ALYREF;AMMECR1L;AMOT;AMOTL2;ANKRD44;ANKS1A;ANKS3;AP1M1;AP1S2;APBB2;APEH;APMAP;APPL2;ARAP1;AREL1;ARFIP1;ARFIP2;ARHGAP1;ARHGAP27;ARHGAP4;ARHGDIA;ARHGDIB;ARHGEF1;ARHGEF2;ARHGEF3;ARHGEF35;ARHGEF5;ARHGEF7;ARID2;AR…
10kb	BCLAF1_w0.001	cisbp__M4460	3.86	0.0335	BCLAF1	*	ELF1 (directAnnotation).	BCLAF1; EGR1; EHF; ELF2; ELF3; ELF4; ELF5; ELK1; ELK3; ELK4; ETS1; ETV6; GABPA; GABPB1; HCFC1; NR2C2; PHF8; PML; POLR2A; SIN3A; TAF1 (inferredBy_MotifSimilarity). ERF; ETV3; ETV3L; FLI1 (inferredBy_MotifSimilarity_n_Orthology).	1178	4157	AAGAB;AATF;ABCC4;ABHD17A;ACBD3;ACBD5;ACIN1;ACLY;ACOT8;ACTB;ACTG1;ACTR2;ACTR3;ADAM17;ADAMTS9;ADCK3;ADCY6;ADGRE5;ADGRL2;ADIPOR2;ADM;ADO;ADPRHL2;AHDC1;AHNAK;AHSA1;AHSA2;AIF1L;AKAP10;AKIRIN2;AKTIP;ALDH16A1;ALDH3B1;ALG6;ALKBH3;ALOX5AP;AMD1;AMMECR1L;AMOT;ANKRD17;ANKRD49;ANKS1A;ANKS3;ANXA11;AP1G2;AP1M1;AP1S2;AP2B1;APBB2;APEH;APMAP;APPL2;AQP3;ARAP1;AREL1;ARFIP1;ARFIP2;ARHGAP1;ARHGAP12;ARHGAP27;ARHGAP32;A…
10kb	BCLAF1_w0.001	cisbp__M4462	4.15	0.0347	BCLAF1	*	GABPA (directAnnotation).	BCLAF1; EGR1; ELF1; ELF2; ELF4; ELK1; ELK3; ELK4; EP300; ERF; ERG; ETS1; ETS2; ETV1; ETV2; ETV3; ETV4; ETV5; ETV6; FEV; FLI1; GABPB1; HCFC1; PHF8; PML; POLR2A; SIN3A; SRF; TAF1 (inferredBy_MotifSimilarity). ETV3L; ETV7 (inferredBy_MotifSimilarity_n_Orthology).	1015	3206	AATF;ABHD13;ABHD17A;ACBD3;ACBD5;ACIN1;ACOT8;ACTB;ACTG1;ACTR2;ACYP2;ADAM17;ADAMTS9;ADCK3;ADGRE5;ADGRL2;ADIPOR2;ADNP;ADO;ADPRHL2;AGO3;AGPAT3;AGRN;AHDC1;AHSA1;AHSA2;AKAP10;AKT2;ALDH16A1;ALKBH3;ALYREF;AMD1;AMOTL2;ANKRD28;ANKRD44;ANKS1A;ANKS3;AP1M1;AP1S2;AP2B1;APBA3;APEH;APMAP;APPL2;ARAP1;ARCN1;AREL1;ARFIP1;ARFIP2;ARHGAP1;ARHGAP12;ARHGAP4;ARHGDIA;ARHGDIB;ARHGEF1;ARHGEF3;ARHGEF35;ARHGEF5;ARHGEF7;ARID2;…
10kb	BCLAF1_w0.001	cisbp__M4505	4.12	0.0346	BCLAF1	*	GABPA (directAnnotation).	BCLAF1; EGR1; ELF1; ELF2; ELF4; ELF5; ELK1; ELK3; ELK4; EP300; ERF; ERG; ETS1; ETS2; ETV1; ETV2; ETV3; ETV4; ETV5; ETV6; FEV; FLI1; GABPB1; HCFC1; PHF8; PML; POLR2A; SIN3A; SRF; TAF1 (inferredBy_MotifSimilarity). ETV3L; ETV7 (inferredBy_MotifSimilarity_n_Orthology).	1311	4525	AATF;ABCB7;ABHD13;ABHD17A;ABR;ACBD3;ACBD5;ACIN1;ACOT8;ACTB;ACTG1;ACTR2;ACTR3;ACYP2;ADAM17;ADAMTS9;ADAP2;ADCK3;ADGRE5;ADGRL2;ADIPOR2;ADNP;ADO;ADPRHL2;AFF1;AGO3;AGPAT3;AGRN;AHDC1;AHNAK;AHSA1;AHSA2;AKAP10;AKIRIN2;AKT2;AKTIP;ALAD;ALDH16A1;ALKBH3;ALOX5AP;ALYREF;AMD1;AMMECR1L;AMOT;AMOTL2;ANAPC1;ANKRD11;ANKRD17;ANKRD28;ANKRD44;ANKS1A;ANKS3;ANXA1;ANXA11;AP1M1;AP1S2;AP2B1;APBA3;APEH;APMAP;APPL2;ARAP1;ARCN…
10kb	BCLAF1_w0.001	cisbp__M4522	3.7	0.0328	BCLAF1	*	ELK4 (directAnnotation).	BCLAF1; EGR1; ELF1; ELF2; ELF4; ELK1; ELK3; ERG; ETS1; ETV1; ETV3; ETV4; FEV; GABPA; GABPB1; HCFC1; NR2C2; PHF8; PML; POLR2A; SIN3A; SRF; TAF1 (inferredBy_MotifSimilarity). ERF; ETS2; ETV2; ETV3L; ETV5; FLI1 (inferredBy_MotifSimilarity_n_Orthology).	1033	3349	AATF;ABHD13;ABHD17A;ACBD3;ACBD5;ACIN1;ACOT8;ACTB;ACTG1;ACTR2;ACTR3;ACVR1;ACYP2;ADAM17;ADAMTS9;ADCK3;ADGRE5;ADPRHL2;AES;AFF1;AGO3;AGPAT3;AHDC1;AHNAK;AHSA1;AHSA2;AKAP10;ALDH16A1;ALKBH3;ALYREF;AMMECR1L;AMOT;AMOTL2;ANKS1A;ANKS3;AP1M1;AP1S2;APBB2;APEH;APMAP;APPL2;ARAP1;AREL1;ARFIP1;ARFIP2;ARHGAP1;ARHGAP4;ARHGDIA;ARHGDIB;ARHGEF1;ARHGEF2;ARHGEF3;ARHGEF35;ARHGEF5;ARHGEF7;ARID2;ARID4A;ARL5B;ARPC1B;ARPC5L;…
10kb	BCLAF1_w0.001	cisbp__M4539	3.94	0.0338	BCLAF1	*	ELK4 (directAnnotation).	BCLAF1; EGR1; ELF1; ELF2; ELF4; ELK1; ELK3; ERF; ERG; ETS1; ETV1; ETV2; ETV3; ETV4; ETV5; FEV; FLI1; GABPA; GABPB1; HCFC1; PHF8; POLR2A; SIN3A; SRF; TAF1 (inferredBy_MotifSimilarity). ETS2; ETV3L; ETV6; ETV7 (inferredBy_MotifSimilarity_n_Orthology).	1042	3282	AATF;ABCB7;ABHD13;ABHD17A;ABR;ACBD3;ACBD5;ACIN1;ACOT8;ACTB;ACTG1;ACTR2;ACVR1;ACYP2;ADAM17;ADAMTS9;ADCK3;ADGRE5;ADGRL2;ADNP;ADO;ADPRHL2;AGO3;AGPAT3;AGRN;AHDC1;AHSA1;AHSA2;AKAP10;AKT2;ALDH16A1;ALKBH3;ALYREF;AMMECR1L;AMOT;AMOTL2;ANKRD44;ANKRD52;ANKS1A;ANKS3;AP1M1;AP1S2;AP2B1;APBB2;APEH;APMAP;APPL2;ARAP1;AREL1;ARFIP1;ARFIP2;ARGLU1;ARHGAP1;ARHGDIA;ARHGEF1;ARHGEF2;ARHGEF3;ARHGEF35;ARHGEF5;ARHGEF7;ARID2…
10kb	BCLAF1_w0.001	cisbp__M4540	4.06	0.0343	BCLAF1	*	GABPA (directAnnotation).	BCLAF1; EGR1; ELF1; ELF2; ELF5; ELK1; ELK3; ELK4; ERF; ERG; ETS1; ETV1; ETV2; ETV3; ETV4; ETV5; FEV; FLI1; GABPB1; HCFC1; NR2C2; PHF8; PML; POLR2A; RELA; SIN3A; SRF; TAF1; ZNF143 (inferredBy_MotifSimilarity). ETS2; ETV3L; ETV6; ETV7 (inferredBy_MotifSimilarity_n_Orthology).	1145	3750	AATF;ABCB7;ABHD13;ABHD17A;ABR;ACBD3;ACBD5;ACIN1;ACOT8;ACTB;ACTG1;ACTR2;ACTR3;ACVR1;ACYP2;ADAM17;ADAMTS9;ADAP2;ADCK3;ADGRE5;ADIPOR2;ADM;ADNP;ADO;ADPRHL2;AGO3;AGPAT3;AHDC1;AHNAK;AHSA1;AKAP10;AKIRIN2;AKT2;AKTIP;ALDH16A1;ALKBH3;ALYREF;AMMECR1L;AMOT;AMOTL2;ANKRD11;ANKRD44;ANKS1A;ANKS3;ANXA11;AP1M1;AP1S2;AP2B1;APBA3;APBB2;APH1B;APMAP;APPL2;ARAP1;ARCN1;AREL1;ARFIP1;ARFIP2;ARHGAP1;ARHGAP4;ARHGDIA;ARHGDIB…
10kb	BCLAF1_w0.001	cisbp__M4563	3.44	0.0317	BCLAF1	*	ELF1 (directAnnotation).	BCLAF1; EGR1; EHF; ELF2; ELF3; ELF4; ELF5; ELK1; ELK3; ELK4; ETV6; GABPA; GABPB1; HCFC1; PHF8; POLR2A; SIN3A (inferredBy_MotifSimilarity). ERF; ETS1; ETV3; ETV3L; FLI1 (inferredBy_MotifSimilarity_n_Orthology).	1168	4240	AAGAB;AATF;ABHD17A;ABR;ACBD3;ACBD5;ACIN1;ACLY;ACOT8;ACTB;ACTG1;ACTR2;ACTR3;ADAM17;ADAMTS9;ADCK3;ADGRE5;ADGRL2;ADIPOR2;ADM;ADO;ADPRHL2;AGPAT3;AHDC1;AHNAK;AHSA1;AHSA2;AIF1L;AKAP10;AKAP13;AKIRIN2;AKTIP;ALDH16A1;ALDH3B1;ALG6;ALKBH3;ALOX5AP;AMD1;AMMECR1L;AMOT;ANAPC1;ANKRD17;ANKRD49;ANKS1A;ANKS3;ANXA11;AP1M1;AP1S2;APBB2;APEH;APMAP;APPL2;AQP3;ARAP1;AREL1;ARFIP1;ARFIP2;ARGLU1;ARHGAP1;ARHGAP12;ARHGAP27;AR…
10kb	BCLAF1_w0.001	cisbp__M4568	4.3	0.0353	BCLAF1	*	GABPA (directAnnotation).	BCLAF1; EGR1; ELF1; ELF2; ELF4; ELF5; ELK1; ELK3; ELK4; ERF; ERG; ETS1; ETS2; ETV1; ETV2; ETV3; ETV4; ETV5; ETV6; FEV; FLI1; GABPB1; HCFC1; KDM5A; NR2C2; PHF8; PML; POLR2A; RBBP5; RELA; SIN3A; SRF; TAF1; ZNF143 (inferredBy_MotifSimilarity). ETV3L; ETV7 (inferredBy_MotifSimilarity_n_Orthology).	944	2863	AAGAB;AATF;ABCB7;ABHD13;ABHD17A;ABI3;ACBD3;ACBD5;ACIN1;ACOT8;ACTB;ACTG1;ACTR2;ACYP2;ADAM17;ADAMTS9;ADAP2;ADCK3;ADGRE5;ADIPOR2;ADO;ADPRHL2;AGO3;AGPAT3;AHDC1;AHNAK;AHSA1;AKAP10;AKIRIN2;ALDH16A1;ALKBH3;ALYREF;AMMECR1L;AMOT;ANKRD17;ANKRD44;ANKS1A;ANKS3;ANXA11;AP1M1;AP1S2;AP2B1;APEH;APMAP;APPL2;ARAP1;AREL1;ARFIP1;ARFIP2;ARHGAP1;ARHGAP4;ARHGDIA;ARHGDIB;ARHGEF1;ARHGEF3;ARHGEF35;ARHGEF5;ARHGEF7;ARID2;ARI…
10kb	BCLAF1_w0.001	cisbp__M4620	4.08	0.0344	BCLAF1	*	GABPA (directAnnotation).	BCLAF1; EGR1; ELF1; ELF2; ELF5; ELK1; ELK3; ELK4; ERF; ERG; ETS1; ETS2; ETV1; ETV2; ETV3; ETV4; ETV5; ETV6; FEV; FLI1; GABPB1; HCFC1; NR2C2; PHF8; PML; POLR2A; RBBP5; SIN3A; SRF; TAF1 (inferredBy_MotifSimilarity). ETV3L; ETV7 (inferredBy_MotifSimilarity_n_Orthology).	787	2360	AATF;ABHD13;ABHD17A;ACBD3;ACIN1;ACOT8;ACTB;ACTG1;ACTR2;ADAM17;ADAMTS9;ADAP2;ADCK3;ADGRE5;ADGRL2;ADO;ADPRHL2;AGO3;AGPAT3;AHDC1;AHNAK;AHSA1;AKAP10;ALDH16A1;ALKBH3;ALYREF;AMOT;AMOTL2;ANKRD44;ANKS1A;ANKS3;AP1M1;AP1S2;AP2B1;APEH;APPL2;ARAP1;AREL1;ARFIP1;ARFIP2;ARHGAP1;ARHGAP35;ARHGAP4;ARHGDIA;ARHGEF1;ARHGEF2;ARHGEF3;ARHGEF7;ARID2;ARID4A;ARL5B;ARPC1B;ARPC5L;ASB1;ASB6;ASCC2;ASXL2;ATM;ATP2C1;ATP5SL;ATXN1…
10kb	BCLAF1_w0.001	cisbp__M4739	4.28	0.0352	BCLAF1	*	ETV6; ETV7 (inferredBy_Orthology).	BCLAF1; ELF1; ELF2; ELF4; ELK1; ELK3; ELK4; ERF; ERG; ETS1; ETS2; ETV1; ETV2; ETV3; ETV4; ETV5; FEV; FLI1; GABPA; GABPB1; SRF; TAF1 (inferredBy_MotifSimilarity). ETV3L (inferredBy_MotifSimilarity_n_Orthology).	1416	4782	AATF;ABCB7;ABHD13;ABHD17A;ABTB1;ACBD3;ACBD5;ACIN1;ACOT8;ACTB;ACTG1;ACTR1A;ACTR2;ACYP2;ADAM17;ADAMTS9;ADCK4;ADGRL2;ADIPOR2;ADNP;ADO;ADPRHL2;AGO3;AGPAT3;AGRN;AHNAK;AHSA1;AHSA2;AKAP10;AKAP12;AKIRIN2;ALDH16A1;ALKBH3;ALYREF;AMD1;ANAPC1;ANKRD11;ANKRD54;ANKS1A;ANKS3;ANO6;ANXA1;ANXA11;AP1M1;AP1S2;AP2B1;APBA3;APC;APEH;APPL2;ARAP1;ARCN1;AREL1;ARF3;ARF6;ARFIP1;ARFIP2;ARGLU1;ARHGAP1;ARHGAP12;ARHGAP4;ARHGDIA;…
10kb	BCLAF1_w0.001	cisbp__M4952	3.91	0.0337	BCLAF1	*	ETV1; ETV4; ETV5 (inferredBy_Orthology).	BCLAF1; ELF1; ELF2; ELK1; ELK3; ELK4; ERF; ERG; ETS1; ETS2; ETV2; ETV3; FEV; FLI1; GABPA; GABPB1; SRF (inferredBy_MotifSimilarity). ETV3L; ETV6; ETV7 (inferredBy_MotifSimilarity_n_Orthology).	1392	4969	AATF;ABCB7;ABHD13;ABHD17A;ABTB1;ACBD5;ACIN1;ACLY;ACOT8;ACTB;ACTR1B;ACTR2;ACYP2;ADAM17;ADAMTS9;ADCK3;ADCK4;ADIPOR2;ADO;ADPRHL2;AEBP1;AFF1;AGAP1;AGO3;AGPAT3;AGRN;AHCYL2;AHSA1;AHSA2;AJAP1;AJUBA;AKAP10;AKT2;ALDH16A1;ALG6;ALKBH2;ALKBH3;ALKBH5;ALYREF;AMOT;ANAPC1;ANGPT1;ANKRD11;ANKRD44;ANKRD54;ANKS1A;ANKS3;ANO6;ANXA1;AP1M1;AP1S2;APBA3;APBB2;APC;APEH;APPL2;AQP7;ARAP1;ARCN1;AREL1;ARF3;ARF6;ARFIP1;ARFIP2;A…
10kb	BCLAF1_w0.001	cisbp__M4953	3.69	0.0328	BCLAF1	*	ERG (inferredBy_Orthology).	BCLAF1; ELF1; ELK1; ELK3; ELK4; ERF; ETS1; ETS2; ETV1; ETV2; ETV3; ETV4; ETV5; FEV; FLI1; GABPA; GABPB1; SRF (inferredBy_MotifSimilarity). ELF2; ELF4; ETV3L; ETV6; ETV7 (inferredBy_MotifSimilarity_n_Orthology).	829	2590	ABCB7;ABHD17A;ABR;ACAP2;ACBD5;ACIN1;ACOT8;ACTB;ACTR2;ACYP2;ADAM17;ADAMTS9;ADAP2;ADGRL2;ADIPOR2;ADPRHL2;AFF1;AGO3;AGPAT3;AHDC1;AHSA1;AKAP12;ALDH16A1;ALKBH3;AMD1;AMMECR1L;AMOT;AMOTL2;ANKRD28;ANKRD44;ANKRD54;AP1M1;AP1S2;APBA3;APPL2;ARAP1;ARCN1;AREL1;ARF3;ARFIP1;ARFIP2;ARHGAP12;ARHGAP4;ARHGDIA;ARHGDIB;ARHGEF1;ARHGEF2;ARHGEF3;ARHGEF35;ARHGEF5;ARHGEF7;ARID2;ARID4A;ARL5B;ARL6;ARPC5L;ARV1;ASAP1;ASB1;ASB6…
10kb	BCLAF1_w0.001	cisbp__M5380	3.83	0.0334	BCLAF1	*	ELK1 (directAnnotation).	BCLAF1; ELF1; ELK3; ELK4; ERF; ERG; ETS1; ETS2; ETV1; ETV2; ETV3; ETV4; ETV5; ETV6; FEV; FLI1; GABPA; GABPB1; SRF (inferredBy_MotifSimilarity). ELF2; ETV3L; ETV7 (inferredBy_MotifSimilarity_n_Orthology).	1380	4875	AATF;ABCB7;ABHD13;ABHD17A;ABI3;ABTB1;ACAP2;ACBD3;ACBD5;ACIN1;ACOT8;ACTB;ACTG1;ACTR2;ACYP2;ADAM17;ADAM9;ADAMTS9;ADAP2;ADCK3;ADGRL2;ADIPOR2;ADNP;ADO;ADPRHL2;AFF1;AGO3;AGPAT3;AGRN;AHDC1;AHSA1;AJAP1;AJUBA;AKAP10;AKAP12;AKIRIN2;AKT2;ALDH16A1;ALG6;ALKBH3;ALYREF;AMD1;AMMECR1L;AMOT;AMOTL2;ANKRD11;ANKRD13D;ANKRD28;ANKRD44;ANKS1A;ANKS3;ANO6;AP1M1;AP1S2;AP2B1;APBA3;APBB2;APEH;APEX2;APH1A;APPL2;AQP7;ARAP1;AR…
10kb	BCLAF1_w0.001	cisbp__M5381	3.84	0.0334	BCLAF1	*	ELK1 (directAnnotation).	BCLAF1; ELF1; ELK3; ELK4; ERF; ERG; ETS1; ETS2; ETV1; ETV2; ETV3; ETV4; ETV5; ETV6; FEV; FLI1; GABPA; GABPB1; SRF (inferredBy_MotifSimilarity). ELF2; ETV3L; ETV7 (inferredBy_MotifSimilarity_n_Orthology).	949	3041	AATF;ABCB7;ABHD13;ABHD17A;ACAP2;ACBD3;ACBD5;ACIN1;ACOT8;ACTB;ACTG1;ACTR2;ACYP2;ADAM17;ADAMTS9;ADAP2;ADIPOR2;ADNP;ADO;ADPRHL2;AFF1;AGO3;AGPAT3;AGRN;AHDC1;AHSA1;AJUBA;AKAP10;AKAP12;AKT2;ALDH16A1;ALKBH3;ALYREF;AMD1;AMOT;AMOTL2;ANKRD11;ANKRD28;ANKRD44;ANKS1A;ANKS3;AP1M1;AP1S2;AP2B1;APBA3;APEH;APPL2;ARAP1;ARCN1;AREL1;ARF3;ARFIP1;ARFIP2;ARGLU1;ARHGAP1;ARHGAP12;ARHGAP4;ARHGDIA;ARHGDIB;ARHGEF1;ARHGEF2;AR…
10kb	BCLAF1_w0.001	cisbp__M5383	3.98	0.034	BCLAF1	*	ELK1 (directAnnotation).	BCLAF1; EGR1; ELF1; ELF2; ELK3; ELK4; ERF; ERG; ETS1; ETS2; ETV1; ETV2; ETV3; ETV4; ETV5; ETV6; FEV; FLI1; GABPA; GABPB1; SRF; TAF1 (inferredBy_MotifSimilarity). ETV3L; ETV7 (inferredBy_MotifSimilarity_n_Orthology).	1380	4909	AATF;ABCB7;ABHD13;ABHD17A;ABR;ABTB1;ACAP2;ACBD3;ACBD5;ACIN1;ACLY;ACOT8;ACTB;ACTG1;ACTR2;ACYP2;ADAM17;ADAMTS9;ADAP2;ADCK3;ADGRL2;ADIPOR2;ADNP;ADO;ADPRHL2;AFF1;AGAP1;AGO3;AGPAT3;AGRN;AHDC1;AHSA1;AJUBA;AKAP10;AKAP12;AKT2;ALDH16A1;ALKBH3;ALYREF;AMD1;AMOT;AMOTL2;ANKRD11;ANKRD13D;ANKRD28;ANKRD44;ANKRD54;ANKS1A;ANKS3;AP1M1;AP1S2;AP2B1;APBA3;APBB2;APEH;APH1A;APPL2;AQP7;ARAP1;ARCN1;AREL1;ARF3;ARFGEF1;ARFI…
10kb	BCLAF1_w0.001	cisbp__M5384	3.82	0.0333	BCLAF1	*	ELK3 (directAnnotation).	BCLAF1; ELF1; ELK1; ELK4; ERF; ERG; ETS1; ETS2; ETV1; ETV2; ETV3; ETV4; ETV5; FEV; FLI1; GABPA; GABPB1; SRF (inferredBy_MotifSimilarity). ELF2; ETV3L; ETV6; ETV7 (inferredBy_MotifSimilarity_n_Orthology).	1408	4995	AATF;ABCB7;ABHD13;ABHD17A;ABR;ABTB1;ACAP2;ACBD3;ACBD5;ACIN1;ACLY;ACOT8;ACTB;ACTG1;ACTR2;ACVR1;ACYP2;ADAM17;ADAM9;ADAMTS9;ADAP2;ADCK3;ADGRL2;ADIPOR2;ADNP;ADO;ADPRHL2;AFF1;AGO3;AGPAT3;AGRN;AHDC1;AHNAK;AHSA1;AJAP1;AJUBA;AKAP10;AKAP12;AKIRIN2;AKT2;ALDH16A1;ALG6;ALG8;ALKBH3;ALYREF;AMD1;AMMECR1L;AMOT;AMOTL2;ANKRD11;ANKRD13A;ANKRD13D;ANKRD28;ANKRD44;ANKS1A;ANKS3;ANO6;AP1M1;AP1S2;AP2B1;APBA3;APBB2;APEH;A…
10kb	BCLAF1_w0.001	cisbp__M5385	3.87	0.0335	BCLAF1	*	ELK4 (directAnnotation).	BCLAF1; ELF1; ELF2; ELK1; ELK3; ERF; ERG; ETS1; ETS2; ETV1; ETV2; ETV3; ETV4; ETV5; ETV6; FEV; FLI1; GABPA; GABPB1; SRF; TAF1 (inferredBy_MotifSimilarity). ELF4; ETV3L; ETV7 (inferredBy_MotifSimilarity_n_Orthology).	1028	3387	AATF;ABCB7;ABHD17A;ABR;ABTB1;ACAP2;ACBD5;ACIN1;ACOT8;ACTB;ACTG1;ACTR2;ACYP2;ADAM17;ADAMTS9;ADAP2;ADGRL2;ADIPOR2;ADNP;ADO;ADPRHL2;AFF1;AGO3;AGPAT3;AGRN;AHDC1;AHSA1;AJUBA;AKAP10;AKAP12;AKT2;ALDH16A1;ALKBH3;ALYREF;AMD1;AMMECR1L;AMOT;AMOTL2;ANKRD11;ANKRD13A;ANKRD28;ANKRD44;ANKS3;AP1M1;AP1S2;AP2B1;APBA3;APBB2;APPL2;ARAP1;ARCN1;AREL1;ARF3;ARFIP1;ARFIP2;ARHGAP1;ARHGAP12;ARHGAP4;ARHGDIA;ARHGDIB;ARHGEF1;A…
10kb	BCLAF1_w0.001	cisbp__M5398	3.15	0.0306	BCLAF1	*	ERF (directAnnotation).	BCLAF1; EGR1; ELF1; ELF2; ELK1; ELK3; ELK4; ERG; ETS1; ETS2; ETV1; ETV2; ETV3; ETV4; ETV5; ETV6; FEV; FLI1; GABPA; GABPB1; SRF (inferredBy_MotifSimilarity). ETV3L; ETV7 (inferredBy_MotifSimilarity_n_Orthology).	726	2449	ABCB7;ABHD17A;ABR;ACAP2;ACIN1;ACOT8;ACTB;ACTG1;ADAMTS9;ADAP2;ADCK3;ADGRL2;ADIPOR2;ADPRHL2;AFF1;AGPAT3;AGRN;AHDC1;AHSA1;AKAP12;AKT2;ALDH16A1;ALG8;ALKBH3;AMD1;AMMECR1L;AMOT;AMOTL2;ANKRD11;ANKRD17;ANKRD44;AP1M1;AP1S2;APPL2;ARAP1;ARCN1;AREL1;ARFIP1;ARFIP2;ARHGAP1;ARHGAP4;ARHGDIA;ARHGDIB;ARHGEF1;ARHGEF2;ARHGEF3;ARHGEF35;ARHGEF5;ARHGEF7;ARID2;ARID4A;ARL5B;ARPC1B;ARPC5L;ARV1;ASAP1;ASB1;ASB6;ASCC2;ATF3;A…
10kb	BCLAF1_w0.001	cisbp__M5401	3.72	0.0329	BCLAF1	*	ERG (directAnnotation).	BCLAF1; EGR1; ELF1; ELF2; ELK1; ELK3; ELK4; ERF; ETS1; ETS2; ETV1; ETV2; ETV3; ETV4; ETV5; ETV6; FEV; FLI1; GABPA; GABPB1; SRF; TAF1 (inferredBy_MotifSimilarity). ELF4; ETV3L; ETV7 (inferredBy_MotifSimilarity_n_Orthology).	872	2895	ABCB7;ABHD17A;ABR;ACAP2;ACBD5;ACIN1;ACOT8;ACTB;ACTG1;ACTR2;ACYP2;ADAM17;ADAMTS9;ADAP2;ADIPOR2;ADNP;ADPRHL2;AFF1;AGO3;AGPAT3;AGRN;AHDC1;AHSA1;AKAP12;AKIRIN2;AKT2;ALDH16A1;ALKBH3;AMD1;AMMECR1L;AMOT;AMOTL2;ANAPC1;ANKRD11;ANKRD13A;ANKRD28;ANKRD44;ANKS3;AP1M1;AP1S2;AP2B1;APBA3;APPL2;ARAP1;ARCN1;AREL1;ARFIP1;ARFIP2;ARHGAP1;ARHGAP27;ARHGAP4;ARHGDIA;ARHGDIB;ARHGEF1;ARHGEF2;ARHGEF3;ARHGEF35;ARHGEF5;ARHGEF…
10kb	BCLAF1_w0.001	cisbp__M5416	3.48	0.0319	BCLAF1	*	ETS1 (directAnnotation).	BCLAF1; ELF1; ELF2; ELF4; ELK1; ELK3; ELK4; ERF; ERG; ETS2; ETV1; ETV2; ETV3; ETV4; ETV5; ETV6; FEV; FLI1; GABPA; GABPB1; SRF; TAF1 (inferredBy_MotifSimilarity). ETV3L; ETV7 (inferredBy_MotifSimilarity_n_Orthology).	865	2962	ABCB7;ABHD17A;ABR;ABTB1;ACBD5;ACIN1;ACOT8;ACTB;ACTG1;ACTR2;ACVR1;ACYP2;ADAM17;ADAM9;ADAMTS9;ADAP2;ADGRL2;ADPRHL2;AFF1;AGPAT3;AGRN;AHDC1;AHSA1;AKAP12;AKT2;ALDH16A1;ALKBH3;ALOX5AP;AMD1;AMMECR1L;AMOT;AMOTL2;ANAPC1;ANKRD11;ANKRD17;ANKRD28;ANKRD44;AP1M1;AP1S2;APBA3;APBB2;APPL2;ARAP1;ARCN1;AREL1;ARFIP1;ARFIP2;ARHGAP1;ARHGAP27;ARHGAP4;ARHGDIA;ARHGDIB;ARHGEF1;ARHGEF12;ARHGEF2;ARHGEF3;ARHGEF35;ARHGEF5;ARH…
10kb	BCLAF1_w0.001	cisbp__M5420	3.71	0.0329	BCLAF1	*	ETV1 (directAnnotation).	BCLAF1; ELF1; ELK1; ELK3; ELK4; ERF; ERG; ETS1; ETS2; ETV2; ETV3; ETV4; ETV5; ETV6; FEV; FLI1; GABPA; GABPB1; SRF (inferredBy_MotifSimilarity). ELF2; ETV3L; ETV7; SPIC (inferredBy_MotifSimilarity_n_Orthology).	1371	4988	AATF;ABCB7;ABHD13;ABHD17A;ABR;ABTB1;ACAP2;ACBD3;ACBD5;ACIN1;ACOT8;ACTB;ACTG1;ACTR2;ACYP2;ADAM17;ADAM9;ADAMTS9;ADAP2;ADCK3;ADGRL2;ADIPOR2;ADNP;ADO;ADPRHL2;AFF1;AGO3;AGPAT3;AGRN;AHDC1;AHNAK;AHSA1;AJUBA;AKAP10;AKAP12;AKAP13;AKIRIN2;AKT2;ALDH16A1;ALG6;ALKBH3;ALYREF;AMD1;AMMECR1L;AMOT;AMOTL2;ANKRD11;ANKRD13A;ANKRD13D;ANKRD28;ANKRD44;ANKS3;ANO6;AP1M1;AP1S2;AP2B1;APBA3;APBB2;APEX2;APH1A;APPL2;AQP7;ARAP1…
10kb	BCLAF1_w0.001	cisbp__M5422	3.54	0.0322	BCLAF1	*	ETV3 (directAnnotation).	BCLAF1; EGR1; ELF1; ELF2; ELK1; ELK3; ELK4; ERF; ERG; ETS1; ETS2; ETV1; ETV2; ETV4; ETV5; FEV; FLI1; GABPA; GABPB1; SRF (inferredBy_MotifSimilarity). ETV3L; ETV6; ETV7 (inferredBy_MotifSimilarity_n_Orthology).	945	3315	AATF;ABCB7;ABHD13;ABHD17A;ABTB1;ACAP2;ACBD5;ACIN1;ACOT8;ACTB;ACTG1;ACYP2;ADAM17;ADAMTS9;ADAP2;ADCK3;ADD3;ADGRL2;ADIPOR2;ADNP;ADPRHL2;AFF1;AGPAT3;AGRN;AHDC1;AHSA1;AKAP10;AKAP12;AKT2;ALDH16A1;ALKBH3;ALOX5AP;ALYREF;AMD1;AMOT;AMOTL2;ANKRD11;ANKRD28;ANKRD44;ANKS3;AP1M1;AP1S2;APBA3;APBB2;APPL2;ARAP1;AREL1;ARFIP1;ARFIP2;ARHGAP1;ARHGAP12;ARHGAP17;ARHGAP21;ARHGDIA;ARHGDIB;ARHGEF1;ARHGEF2;ARHGEF3;ARHGEF35;…
10kb	BCLAF1_w0.001	cisbp__M5423	3.6	0.0324	BCLAF1	*	ETV4 (directAnnotation).	BCLAF1; ELK1; ELK3; ELK4; ERF; ERG; ETS1; ETS2; ETV1; ETV2; ETV3; ETV5; FEV; FLI1; GABPA; SRF (inferredBy_MotifSimilarity). ELF2; ETV3L; ETV6; ETV7; SPIC (inferredBy_MotifSimilarity_n_Orthology).	1170	4149	ABCB7;ABHD17A;ABR;ABTB1;ACAP2;ACBD3;ACBD5;ACIN1;ACOT8;ACTB;ACTG1;ACTR2;ACYP2;ADAM17;ADAM9;ADAMTS9;ADAP2;ADGRL2;ADIPOR2;ADNP;ADO;ADPRHL2;AFF1;AGO3;AGPAT3;AGRN;AHDC1;AHSA1;AJUBA;AKAP10;AKAP12;AKAP13;AKIRIN2;AKT2;ALDH16A1;ALG6;ALKBH3;ALYREF;AMD1;AMMECR1L;AMOT;AMOTL2;ANKRD11;ANKRD13A;ANKRD13D;ANKRD28;ANKRD44;ANKS3;ANO6;AP1M1;AP1S2;AP2B1;APBA3;APBB2;APEX2;APH1A;APPL2;AQP7;ARAP1;AREL1;ARFIP1;ARFIP2;ARH…
10kb	BCLAF1_w0.001	cisbp__M5424	3.65	0.0326	BCLAF1	*	ETV5 (directAnnotation).	BCLAF1; ELF1; ELF2; ELF4; ELK1; ELK3; ELK4; ERF; ERG; ETS1; ETS2; ETV1; ETV2; ETV3; ETV4; ETV6; FEV; FLI1; GABPA; GABPB1; SPDEF; SRF; TAF1 (inferredBy_MotifSimilarity). ETV3L; ETV7 (inferredBy_MotifSimilarity_n_Orthology).	1044	3386	ABCB7;ABHD17A;ABTB1;ACAP2;ACBD3;ACBD5;ACIN1;ACOT8;ACSL4;ACTB;ACTG1;ACTR2;ACYP2;ADAM17;ADAM9;ADAMTS9;ADAP2;ADCK3;ADGRL2;ADIPOR2;ADNP;ADPRHL2;AGAP1;AGO3;AGPAT3;AGRN;AHDC1;AHSA1;AKAP10;AKIRIN2;AKT2;ALDH16A1;ALG6;ALKBH3;AMD1;AMMECR1L;AMOT;AMOTL2;ANKFY1;ANKRD11;ANKRD28;ANKRD44;ANKS3;ANO6;AP1M1;AP1S2;AP2B1;APBA3;APBB2;APEX2;APH1A;APPL2;ARAP1;AREL1;ARFIP1;ARFIP2;ARHGAP1;ARHGAP4;ARHGDIA;ARHGDIB;ARHGEF1;A…
10kb	BCLAF1_w0.001	cisbp__M5429	3.61	0.0325	BCLAF1	*	FEV (directAnnotation).	BCLAF1; ELF1; ELK1; ELK3; ELK4; ERF; ERG; ETS1; ETS2; ETV1; ETV2; ETV3; ETV4; ETV5; ETV6; FLI1; GABPA; GABPB1; SRF (inferredBy_MotifSimilarity). ELF2; ETV3L; ETV7 (inferredBy_MotifSimilarity_n_Orthology).	1121	3873	AATF;ABCB7;ABHD13;ABHD17A;ABR;ABTB1;ACAP2;ACBD3;ACBD5;ACIN1;ACOT8;ACTA2;ACTB;ACTG1;ACYP2;ADAM17;ADAM9;ADAMTS9;ADAP2;ADGRL2;ADIPOR2;ADNP;ADO;ADPRHL2;AFF1;AGO3;AGPAT3;AGRN;AHDC1;AHSA1;AJUBA;AKAP10;AKAP12;AKIRIN2;AKT2;ALAD;ALDH16A1;ALKBH3;ALYREF;AMD1;AMMECR1L;AMOT;AMOTL2;ANKRD11;ANKRD13A;ANKRD28;ANKRD44;ANKS3;ANO6;AP1M1;AP1S2;AP2B1;APBA3;APBB2;APH1A;APPL2;AQP7;ARAP1;ARCN1;AREL1;ARFIP1;ARFIP2;ARHGAP1…
10kb	BCLAF1_w0.001	cisbp__M5431	3.53	0.0321	BCLAF1	*	FLI1 (directAnnotation).	BCLAF1; ELF1; ELK1; ELK3; ELK4; ERF; ERG; ETS1; ETS2; ETV1; ETV2; ETV3; ETV4; ETV5; FEV; GABPA; GABPB1; SRF (inferredBy_MotifSimilarity). ETV3L; ETV6; ETV7 (inferredBy_MotifSimilarity_n_Orthology).	1048	3534	ABCB7;ABHD17A;ABR;ABTB1;ACAP2;ACBD3;ACBD5;ACIN1;ACOT8;ACTA2;ACTB;ACTG1;ACTR2;ACVR1;ACYP2;ADAM17;ADAMTS9;ADAP2;ADGRL2;ADIPOR2;ADPRHL2;AFF1;AGO3;AGPAT3;AGRN;AHDC1;AHSA1;AKAP10;AKAP12;AKIRIN2;AKT2;ALDH16A1;ALKBH3;ALYREF;AMD1;AMMECR1L;AMOT;AMOTL2;ANAPC1;ANKRD11;ANKRD13A;ANKRD28;ANKRD44;ANKRD54;ANO6;AP1M1;AP1S2;AP2B1;APBA3;APBB2;APPL2;ARAP1;ARCN1;AREL1;ARF3;ARFIP1;ARFIP2;ARHGAP1;ARHGAP27;ARHGAP4;ARHGD…
10kb	BCLAF1_w0.001	cisbp__M5433	3.6	0.0324	BCLAF1	*	FLI1 (directAnnotation).	BCLAF1; ELF1; ELK1; ELK3; ELK4; ERF; ERG; ETS1; ETS2; ETV1; ETV2; ETV3; ETV4; ETV5; ETV6; FEV; GABPA; GABPB1; SRF (inferredBy_MotifSimilarity). ELF2; ETV3L; ETV7 (inferredBy_MotifSimilarity_n_Orthology).	877	2951	ABCB7;ABHD17A;ABR;ACAP2;ACBD5;ACIN1;ACOT8;ACTB;ACTG1;ACTR2;ACYP2;ADAM17;ADAMTS9;ADAP2;ADGRL2;ADIPOR2;ADNP;ADPRHL2;AFF1;AGPAT3;AGRN;AHDC1;AHSA1;AKAP12;AKIRIN2;AKT2;ALDH16A1;ALKBH3;AMD1;AMMECR1L;AMOT;AMOTL2;ANAPC1;ANKRD11;ANKRD13A;ANKRD17;ANKRD28;ANKRD44;ANKS3;AP1M1;AP1S2;APBA3;APPL2;ARAP1;ARCN1;AREL1;ARF3;ARFIP1;ARFIP2;ARHGAP1;ARHGAP12;ARHGAP4;ARHGDIA;ARHGDIB;ARHGEF1;ARHGEF2;ARHGEF3;ARHGEF35;ARHGE…
10kb	BCLAF1_w0.001	cisbp__M5475	3.95	0.0339	BCLAF1	*	GABPA (directAnnotation).	BCLAF1; ELF1; ELF2; ELF5; ELK1; ELK3; ELK4; ERF; ERG; ETS1; ETS2; ETV1; ETV2; ETV3; ETV4; ETV5; ETV6; FEV; FLI1; GABPB1; SRF (inferredBy_MotifSimilarity). ETV3L; ETV7 (inferredBy_MotifSimilarity_n_Orthology).	1235	4320	AATF;ABCB7;ABHD13;ABHD17A;ABR;ABTB1;ACAP2;ACBD5;ACIN1;ACOT8;ACTB;ACTG1;ACYP2;ADAM17;ADAMTS9;ADAP2;ADCK3;ADGRL2;ADIPOR2;ADM;ADNP;ADO;ADPRHL2;AFF1;AGO3;AGPAT3;AGRN;AHDC1;AHSA1;AKAP10;AKAP12;AKT2;ALDH16A1;ALKBH3;ALYREF;AMD1;AMMECR1L;AMOT;AMOTL2;ANKRD11;ANKRD28;ANKRD44;ANKS1A;ANKS3;AP1M1;AP1S2;AP2B1;APBA3;APBB2;APEH;APPL2;AQP7;ARAP1;AREL1;ARFIP1;ARFIP2;ARGLU1;ARHGAP1;ARHGAP12;ARHGAP4;ARHGDIA;ARHGDIB;…
10kb	BCLAF1_w0.001	cisbp__M6005	3.78	0.0332	BCLAF1	*	ELK3 (inferredBy_Orthology).	BCLAF1; ELF1; ELK1; ELK4; ERF; ERG; ETS1; ETS2; ETV1; ETV2; ETV3; ETV4; ETV5; FEV; FLI1; GABPA; GABPB1; SRF (inferredBy_MotifSimilarity). ELF2; ETV3L; ETV6; ETV7 (inferredBy_MotifSimilarity_n_Orthology).	984	3207	AATF;ABCB7;ABHD13;ABHD17A;ABTB1;ACAP2;ACBD3;ACBD5;ACIN1;ACOT8;ACTB;ACTG1;ACTR2;ACYP2;ADAM17;ADAMTS9;ADAP2;ADIPOR2;ADNP;ADO;ADPRHL2;AFF1;AGO3;AGPAT3;AGRN;AHDC1;AHSA1;AJUBA;AKAP10;AKAP12;AKT2;ALDH16A1;ALKBH3;ALYREF;AMD1;AMOT;AMOTL2;ANKRD11;ANKRD28;ANKRD44;ANKS1A;ANKS3;AP1M1;AP1S2;AP2B1;APBA3;APEH;APPL2;ARAP1;AREL1;ARFIP1;ARFIP2;ARGLU1;ARHGAP1;ARHGAP12;ARHGAP4;ARHGDIA;ARHGDIB;ARHGEF1;ARHGEF2;ARHGEF3…
10kb	BCLAF1_w0.001	cisbp__M6207	3.13	0.0305	BCLAF1	*	ELK1 (directAnnotation).	BCLAF1; ELF1; ELF2; ELF4; ELK3; ELK4; ERF; ERG; ETS1; ETS2; ETV1; ETV2; ETV3; ETV4; ETV5; FEV; FLI1; GABPA; GABPB1; SRF (inferredBy_MotifSimilarity). ETV3L; ETV6; ETV7 (inferredBy_MotifSimilarity_n_Orthology).	728	2284	ABHD17A;ACBD3;ACBD5;ACIN1;ACOT8;ACTB;ACTR2;ADAM17;ADCK3;ADGRL2;AFF1;AGO3;AGPAT3;AGRN;AHDC1;AHNAK;AHSA1;AJUBA;AKAP10;AKIRIN2;AKT2;AKTIP;ALDH16A1;ALKBH3;AMD1;AMOT;AMOTL2;ANKRD11;ANKRD44;AP1M1;AP1S2;AP2B1;APBB2;APP;APPL2;AREL1;ARFIP1;ARFIP2;ARHGAP1;ARHGAP27;ARHGAP35;ARHGAP4;ARHGDIA;ARHGDIB;ARHGEF1;ARHGEF12;ARHGEF2;ARHGEF3;ARHGEF35;ARHGEF5;ARHGEF7;ARID4A;ARL5B;ARPC5L;ASAP1;ASB1;ASB6;ASCC2;ATAD1;B9D1;…
10kb	BCLAF1_w0.001	cisbp__M6209	3.48	0.0319	BCLAF1	*	ELK4 (directAnnotation).	BCLAF1; ELF1; ELK1; ELK3; ERF; ERG; ETS1; ETS2; ETV1; ETV2; ETV3; ETV4; ETV5; ETV6; FEV; FLI1; GABPA; SRF; TAF1 (inferredBy_MotifSimilarity). ETV3L; ETV7 (inferredBy_MotifSimilarity_n_Orthology).	849	2970	ABCB7;ABR;ACBD5;ACIN1;ACOT8;ACTB;ACTR2;ADAM17;ADAM9;ADAMTS9;ADCK3;ADIPOR2;ADPRHL2;AFF1;AGPAT3;AGRN;AHDC1;AKAP10;AKAP12;AKT2;ALDH16A1;ALKBH3;AMD1;AMOT;AMOTL2;ANKRD11;ANKRD44;ANKRD54;AP1M1;AP1S2;APBA3;APBB2;APPL2;ARAP1;ARCN1;AREL1;ARF3;ARFIP1;ARFIP2;ARHGAP12;ARHGAP4;ARHGDIA;ARHGDIB;ARHGEF1;ARHGEF2;ARHGEF3;ARHGEF35;ARHGEF5;ARHGEF7;ARID2;ARID4A;ARL5B;ARL6;ARPC1B;ARPC5L;ASAP1;ASB1;ASB6;ASCC2;ATF3;ATF4…
10kb	BCLAF1_w0.001	cisbp__M6252	4.08	0.0344	BCLAF1	*	GABPA (directAnnotation).	BCLAF1; EGR1; ELF1; ELF2; ELF5; ELK1; ELK3; ELK4; ERF; ERG; ETS1; ETS2; ETV1; ETV2; ETV3; ETV4; ETV5; ETV6; FEV; FLI1; GABPB1; HCFC1; NR2C2; PHF8; PML; POLR2A; RELA; SIN3A; SRF; TAF1 (inferredBy_MotifSimilarity). ETV3L; ETV7 (inferredBy_MotifSimilarity_n_Orthology).	1270	4551	AATF;ABCB7;ABHD13;ABHD17A;ABI3;ABR;ACBD3;ACBD5;ACIN1;ACOT8;ACTB;ACTG1;ACTR2;ACTR3;ACVR1;ACYP2;ADAM17;ADAMTS9;ADAP2;ADCK3;ADGRE5;ADIPOR2;ADM;ADNP;ADPRHL2;AGO3;AGPAT3;AGRN;AHDC1;AHNAK;AHSA1;AHSA2;AKAP10;AKAP13;AKAP7;AKT2;AKTIP;ALDH16A1;ALKBH3;ALYREF;AMD1;AMMECR1L;AMOT;AMOTL2;ANKRD17;ANKRD28;ANKRD44;ANKRD49;ANKS1A;ANKS3;AP1M1;AP1S2;AP2B1;APEH;APMAP;APPL2;AQP3;ARAP1;AREL1;ARFIP1;ARFIP2;ARHGAP1;ARHGAP…
10kb	BCLAF1_w0.001	dbcorrdb__BCLAF1__ENCSR000BJZ_1__m1	3.86	0.0335	BCLAF1	**	BCLAF1 (directAnnotation).	BRF1; E2F6; ELF1; ELF2; ELK1; ELK3; ELK4; ERF; ERG; ETS1; ETV1; ETV3; ETV4; ETV5; ETV6; EZH2; FEV; FLI1; FOXP2; GABPA; GABPB1; HCFC1; KDM5A; MAX; MXI1; MYC; NR2C2; PHF8; PML; POLR2A; RBBP5; RELA; SIN3A; TAF1; XRCC4; ZMIZ1; ZNF143; ZNF274 (inferredBy_MotifSimilarity). ETS2; ETV2; ETV7 (inferredBy_MotifSimilarity_n_Orthology).	1356	4892	ABCB7;ABHD14B;ABHD17A;ABI3;ABR;ACADVL;ACBD3;ACBD5;ACBD6;ACIN1;ACLY;ACOT8;ACTB;ACTG1;ACTR2;ACVR1;ACVR1B;ACYP2;ADAM17;ADAMTS9;ADAP2;ADAR;ADCK3;ADGRE5;ADIPOR2;ADNP;ADO;ADPRHL2;AGA;AGO3;AGPAT3;AHDC1;AHNAK;AHSA1;AKAP10;AKIRIN2;AKT2;AKTIP;ALDH16A1;ALG3;ALKBH3;ALOX5AP;AMD1;AMMECR1L;AMOT;AMOTL1;ANKMY2;ANKRD11;ANKRD13D;ANKRD52;ANKRD54;ANKS3;ANXA11;AP1M1;AP1S2;AP2B1;APBA3;APBB2;APEH;APEX2;APH1A;APMAP;APPL2…
10kb	BCLAF1_w0.001	dbcorrdb__BCLAF1__ENCSR000BKH_1__m1	3.71	0.0329	BCLAF1	**	BCLAF1 (directAnnotation).	ELF1; ELK1; ELK4; ETV1; GABPA; GABPB1 (inferredBy_MotifSimilarity). FLI1 (inferredBy_MotifSimilarity_n_Orthology).	1357	4854	ABHD17A;ABR;ABTB1;ACADVL;ACBD5;ACBD6;ACIN1;ACLY;ACOT8;ACTB;ACTG1;ACTR1A;ACTR2;ACVR1;ACVR1B;ACYP2;ADAM17;ADAMTS9;ADCK3;ADCY9;ADD3;ADGRL2;ADIPOR2;ADO;ADPRHL2;AGAP1;AHCTF1;AHDC1;AHNAK;AHSA1;AIM1;AJAP1;AKAP10;AKAP13;AKIRIN2;AKT2;AKTIP;ALDH3B1;ALG14;ALG6;AMD1;AMMECR1L;AMOT;ANKRD11;ANKRD13A;ANKRD13D;ANKRD54;ANKS1A;ANKS3;ANO6;ANP32B;AP1M1;AP1S2;AP2B1;APBA3;APBB2;APEH;APEX2;APPL2;ARAP1;AREL1;ARF3;ARFIP1;…
10kb	BCLAF1_w0.001	dbcorrdb__ELF1__ENCSR000BMB_1__m1	3.55	0.0322	BCLAF1	*	ELF1 (directAnnotation).	BCLAF1; E2F4; E2F6; EGR1; EHF; ELF2; ELF4; ELF5; ELK1; ELK3; ELK4; ERG; ETS1; ETV2; ETV6; EZH2; FOXP2; GABPA; GABPB1; HCFC1; IRF1; MXI1; MYC; NR2C2; PHF8; PML; POLR2A; RBBP5; RELA; SIN3A; SMARCA4; SREBF1; SREBF2; SRF; TAF1; XRCC4; ZNF143; ZNF274 (inferredBy_MotifSimilarity). ERF; ETV3; ETV3L; FLI1 (inferredBy_MotifSimilarity_n_Orthology).	858	2960	ABHD17A;ABI3;ABR;ACBD3;ACBD5;ACIN1;ACLY;ACOT8;ACTB;ACTG1;ACTR2;ACVR1;ADAM17;ADCK3;ADCY6;ADGRE5;ADIPOR2;ADSL;AGO3;AGPAT3;AGTRAP;AHDC1;AHNAK;AIF1L;AKAP10;AKIRIN2;AKTIP;ALDH16A1;ALKBH3;AMMECR1L;AMOT;ANKRD13D;ANKRD17;ANKS1A;AP1M1;AP1S2;AP2B1;APBB2;APEX2;APMAP;APPL2;ARAP1;AREL1;ARFIP1;ARFIP2;ARHGAP1;ARHGAP12;ARHGAP27;ARHGAP32;ARHGDIA;ARHGEF1;ARHGEF2;ARHGEF3;ARHGEF5;ARHGEF7;ARID3A;ARID4A;ARPC1A;ARPC1B;…
10kb	BCLAF1_w0.001	dbcorrdb__ELF1__ENCSR000BPT_1__m1	3.41	0.0316	BCLAF1	*	ELF1 (directAnnotation).	BCLAF1; E2F6; EGR1; EHF; ELF2; ELF3; ELF4; ELF5; ELK1; ELK3; ELK4; ETS1; ETV2; ETV6; GABPA; GABPB1; HCFC1; IRF1; PHF8; PML; POLR2A; RBBP5; RELA; SIN3A; TAF1 (inferredBy_MotifSimilarity). ERG; FLI1 (inferredBy_MotifSimilarity_n_Orthology).	900	3092	ABHD17A;ABI3;ACBD3;ACBD5;ACIN1;ACOT8;ACTB;ACTG1;ACTR2;ACTR3;ADAM17;ADAMTS9;ADCK3;ADGRE5;ADGRL2;ADIPOR2;AGTRAP;AHDC1;AHNAK;AIF1L;AKAP10;AKIRIN2;AKTIP;ALDH16A1;ALDH3B1;ALKBH3;ALOX5AP;AMD1;AMMECR1L;AMOT;ANKRD17;ANKS1A;AP1M1;AP1S2;AP2B1;APBB2;APEX2;APMAP;APPL2;ARAP1;AREL1;ARFIP1;ARFIP2;ARHGAP1;ARHGAP12;ARHGAP27;ARHGAP32;ARHGDIA;ARHGDIB;ARHGEF1;ARHGEF2;ARHGEF3;ARHGEF7;ARPC1A;ARPC1B;ARPC5L;ARRDC3;ASB1;…
10kb	BCLAF1_w0.001	dbcorrdb__ELF1__ENCSR000BPT_1__m2	4.27	0.0352	BCLAF1	*	ELF1 (directAnnotation).	BCLAF1; BRF1; CTCF; E2F6; ELF2; ELF5; ELK1; ELK3; ELK4; ERG; ESRRA; ETS1; ETV1; ETV5; EZH2; FLI1; FOXP2; GABPA; GABPB1; HCFC1; HDAC2; MAX; MXI1; MYC; NR2C2; PHF8; PML; POLR2A; RAD21; RBBP5; SIN3A; SMARCA4; SP2; SREBF1; SREBF2; TAF1; THAP1; UBTF; XRCC4; ZNF143; ZNF274 (inferredBy_MotifSimilarity).	1382	4559	AAGAB;AATF;ABCB7;ABHD14B;ABHD17A;ABR;ACBD5;ACIN1;ACOT8;ACTB;ACTG1;ACTR2;ACVR1;ACVR1B;ACYP2;ADAM17;ADAMTS9;ADAP2;ADCK4;ADIPOR2;ADM;ADNP;ADO;ADPRHL2;AGO3;AHDC1;AHNAK;AHSA1;AHSA2;AKAP10;AKIRIN2;AKTIP;ALAD;ALDH16A1;ALDH18A1;ALKBH3;ALYREF;AMMECR1L;AMOT;ANKFY1;ANKRD11;ANKRD13D;ANKRD17;ANKRD49;ANKS1A;ANKS3;ANXA11;AP1M1;AP1S2;AP2B1;APBA3;APBB2;APEX2;APMAP;APPL2;ARAP1;AREL1;ARFIP1;ARFIP2;ARHGAP1;ARHGAP12;…
10kb	BCLAF1_w0.001	dbcorrdb__ELK1__ENCSR000DZB_1__m1	4.16	0.0347	BCLAF1	*	ELK1 (directAnnotation).	BCLAF1; BHLHE40; BRF2; CTCF; EGR1; ELF1; ELK3; ELK4; ERF; ERG; ESRRA; ETS1; ETS2; ETV1; ETV2; ETV3; ETV4; ETV5; EZH2; FEV; FLI1; GABPA; GABPB1; HCFC1; MAX; MXI1; MYC; PHF8; PML; POLR2A; SIN3A; SRF; TAF1; XRCC4; YY1; ZMIZ1; ZNF143 (inferredBy_MotifSimilarity). ETV3L; ETV6; ETV7 (inferredBy_MotifSimilarity_n_Orthology).	1274	4405	AAGAB;AATF;ABCC4;ABHD13;ABHD17A;ABI3;ABR;ACBD3;ACBD5;ACIN1;ACOT8;ACTB;ACTG1;ACTR2;ACTR3;ACVR1;ACYP2;ADAM17;ADAMTS9;ADCK3;ADGRL2;ADIPOR2;ADNP;ADO;ADPRHL2;ADSSL1;AGO3;AGPAT3;AHDC1;AHNAK;AHSA1;AJUBA;AKAP10;AKIRIN2;AKT2;AKTIP;ALDH16A1;ALKBH3;ALYREF;AMD1;AMMECR1L;ANKRD11;ANKRD13A;ANKRD13D;ANKRD17;ANKRD44;ANKS1A;ANKS3;ANXA11;AP1M1;AP1S2;AP2B1;APBA3;APBB2;APEH;APEX2;APMAP;APPL2;ARAP1;ARCN1;AREL1;ARF3;AR…
10kb	BCLAF1_w0.001	dbcorrdb__ELK1__ENCSR000ECI_1__m1	4.14	0.0347	BCLAF1	*	ELK1 (directAnnotation).	BCLAF1; BHLHE40; BRF1; BRF2; CREB1; EGR1; ELF1; ELF2; ELK3; ELK4; ERF; ERG; ESRRA; ETS1; ETV1; ETV3; ETV4; ETV5; EZH2; FEV; FLI1; GABPA; GABPB1; HCFC1; MAX; MXI1; MYC; PHF8; POLR2A; SIN3A; SMARCA4; SREBF2; SRF; TAF1; XRCC4; YY1; ZMIZ1 (inferredBy_MotifSimilarity). ETS2; ETV2; ETV3L; ETV6; ETV7 (inferredBy_MotifSimilarity_n_Orthology).	863	2647	AATF;ABHD13;ABHD17A;ACBD3;ACBD5;ACIN1;ACOT8;ACTB;ACTG1;ACTR2;ACTR3;ACVR1;ACYP2;ADAM17;ADAMTS9;ADGRL2;ADIPOR2;ADNP;ADO;ADPRHL2;AGPAT3;AHDC1;AHSA1;AJUBA;AKAP10;AKIRIN2;AKT2;ALDH16A1;ALKBH3;ALYREF;AMOTL2;ANKRD44;ANKS1A;ANKS3;AP1M1;AP1S2;AP2B1;APEH;APMAP;APPL2;ARAP1;AREL1;ARF3;ARFIP1;ARFIP2;ARHGAP1;ARHGAP4;ARHGDIB;ARHGEF1;ARHGEF2;ARHGEF3;ARHGEF35;ARHGEF5;ARHGEF7;ARID2;ARID4A;ARL5B;ARPC1B;ARPC5L;ASAP1…
10kb	BCLAF1_w0.001	dbcorrdb__ELK1__ENCSR000EFU_1__m1	3.91	0.0337	BCLAF1	*	ELK1 (directAnnotation).	BCLAF1; BHLHE40; CTCF; EGR1; ELF1; ELF2; ELK3; ELK4; ERF; ERG; ETS1; ETV1; ETV2; ETV3; ETV4; ETV5; FEV; FLI1; GABPA; GABPB1; HCFC1; MAX; MYC; PHF8; POLR2A; RBBP5; SIN3A; SRF; TAF1; YY1; ZNF143 (inferredBy_MotifSimilarity). ETS2; ETV3L; ETV6; ETV7 (inferredBy_MotifSimilarity_n_Orthology).	840	2631	AATF;ABHD13;ABHD17A;ABI3;ACBD3;ACBD5;ACIN1;ACOT8;ACTB;ACTG1;ACTR2;ACTR3;ACVR1;ACYP2;ADAM17;ADAMTS9;ADGRL2;ADIPOR2;ADNP;ADO;ADPRHL2;AGPAT3;AGRN;AHDC1;AHSA1;AJUBA;AKAP10;AKIRIN2;AKT2;AKTIP;ALDH16A1;ALKBH3;ALYREF;AMD1;AMOTL2;ANKRD44;ANKS1A;ANKS3;AP1M1;AP1S2;AP2B1;APEH;APPL2;ARAP1;AREL1;ARFIP1;ARFIP2;ARHGAP1;ARHGAP4;ARHGDIB;ARHGEF1;ARHGEF2;ARHGEF3;ARHGEF35;ARHGEF5;ARHGEF7;ARID2;ARID4A;ARL5B;ARPC1B;AR…
10kb	BCLAF1_w0.001	dbcorrdb__ELK1__ENCSR000EFU_1__m2	3.72	0.0329	BCLAF1	*	ELK1 (directAnnotation).	BCLAF1; EGR1; ELF1; ELK4; ETS1; GABPA; GABPB1; HCFC1; MXI1; PHF8; POLR2A; SIN3A; TAF1 (inferredBy_MotifSimilarity).	1130	3864	AATF;ABCB7;ABHD17A;ABR;ACBD5;ACIN1;ACOT8;ACTA2;ACTB;ACTG1;ACTR2;ACYP2;ADAM17;ADCK3;ADCY6;ADGRE5;ADGRL2;ADM;ADO;ADPRHL2;ADSSL1;AEBP1;AGAP1;AGPAT3;AHDC1;AHNAK;AHSA2;AJUBA;AKAP10;AKAP12;AKIRIN2;ALG14;ALOX5AP;AMD1;AMMECR1L;ANKRD11;ANKRD13D;ANKRD39;ANKS1A;ANKS3;AP1M1;AP1S2;AP2B1;APBB2;APMAP;APPL2;ARAP1;AREL1;ARF6;ARFGEF1;ARFIP1;ARFIP2;ARHGAP1;ARHGAP12;ARHGAP21;ARHGAP27;ARHGAP4;ARHGDIA;ARHGDIB;ARHGEF1;…
10kb	BCLAF1_w0.001	dbcorrdb__ELK4__ENCSR000EVB_1__m1	4.09	0.0344	BCLAF1	*	ELK4 (directAnnotation).	BCLAF1; BRF1; E2F6; ELF1; ELF2; ELF4; ELK1; ELK3; ERG; ETS1; ETS2; ETV1; ETV2; ETV4; ETV5; EZH2; FEV; FLI1; GABPA; GABPB1; HCFC1; HDAC2; MAX; NELFE; NR2C2; PHF8; PML; POLR2A; RAD21; SIN3A; SMARCA4; SREBF2; TAF1; XRCC4; ZMIZ1; ZNF274 (inferredBy_MotifSimilarity). ERF; ETV3; ETV3L (inferredBy_MotifSimilarity_n_Orthology).	1066	3349	AATF;ABCB7;ABHD13;ABHD17A;ABR;ACBD3;ACBD5;ACIN1;ACTB;ACTG1;ACTR2;ACYP2;ADAM17;ADAMTS9;ADCK4;ADIPOR2;ADM;ADO;ADPRHL2;AGO3;AGPAT3;AHDC1;AHSA1;AHSA2;AKAP10;AKIRIN2;AKTIP;ALAD;ALDH16A1;ALKBH3;ALYREF;AMOT;ANKRD11;ANKRD17;ANKS1A;ANKS3;AP1M1;AP1S2;AP2B1;APBB2;APEH;APMAP;APPL2;ARAP1;ARCN1;AREL1;ARFIP1;ARFIP2;ARHGAP1;ARHGDIA;ARHGEF1;ARHGEF3;ARHGEF35;ARHGEF5;ARHGEF7;ARID2;ARID4A;ARID5B;ARL5B;ARPC1A;ARPC1B;…
10kb	BCLAF1_w0.001	dbcorrdb__ELK4__ENCSR000EVI_1__m1	4.11	0.0345	BCLAF1	*	ELK4 (directAnnotation).	BCLAF1; BRF1; CTCF; E2F4; E2F6; EGR1; ELF1; ELF2; ELF4; ELK1; ELK3; ERF; ERG; ETS1; ETS2; ETV1; ETV2; ETV3; ETV4; ETV5; EZH2; FEV; FLI1; GABPA; GABPB1; HCFC1; HDAC2; MAX; MAZ; MXI1; MYC; NELFE; PHF8; PML; POLR2A; RBBP5; SIN3A; SMARCA4; SREBF1; SRF; TAF1; XRCC4; ZMIZ1; ZNF143 (inferredBy_MotifSimilarity). ETV3L; ETV6; ETV7 (inferredBy_MotifSimilarity_n_Orthology).	1463	4997	AAGAB;AATF;ABCB7;ABCC4;ABCF1;ABHD13;ABHD17A;ABR;ABTB1;ACBD5;ACIN1;ACOT8;ACTB;ACTG1;ACTR1A;ACTR2;ACYP2;ADAM17;ADAMTS9;ADAP2;ADCK3;ADCK4;ADD3;ADGRL2;ADIPOR2;ADNP;ADO;ADPRHL2;AGAP1;AGO3;AHDC1;AHNAK;AHSA1;AHSA2;AIMP2;AJUBA;AKAP10;AKIRIN2;AKT2;AKTIP;ALDH16A1;ALG6;ALKBH3;ALYREF;AMMECR1L;AMOT;ANKRD11;ANKRD13A;ANKRD17;ANKRD49;ANKS1A;ANKS3;ANXA11;AP1M1;AP1S2;AP2B1;APBA3;APBB2;APEH;APEX2;APMAP;APP;APPL2;AR…
10kb	BCLAF1_w0.001	dbcorrdb__ETS1__ENCSR000BKQ_1__m3	3.96	0.0339	BCLAF1	*	ETS1 (directAnnotation).	BCLAF1; BRF1; E2F4; E2F6; ELF1; ELK1; ELK3; ELK4; ERG; ESRRA; ETV1; ETV5; EZH2; FOXP2; GABPA; GABPB1; HCFC1; KDM5A; MAX; MXI1; MYC; PHF8; PML; POLR2A; RBBP5; RELA; SIN3A; SMARCA4; SREBF1; SREBF2; SUPT20H; TAF1; XRCC4; ZMIZ1; ZNF143; ZNF274 (inferredBy_MotifSimilarity). FLI1 (inferredBy_MotifSimilarity_n_Orthology).	801	2386	AAGAB;AATF;ABHD17A;ABI3;ABR;ACBD5;ACIN1;ACTB;ACTG1;ACTR2;ACTR3;ACVR1;ACYP2;ADAM17;ADAMTS9;ADAP2;ADCK3;ADD3;ADPRHL2;AGPAT3;AHDC1;AHNAK;AKIRIN2;AKT2;AKTIP;ALDH16A1;ALKBH3;AMD1;AMOT;ANKRD11;ANKS3;AP1M1;AP1S2;AP2B1;APPL2;ARCN1;AREL1;ARFIP1;ARFIP2;ARHGAP1;ARHGDIA;ARHGDIB;ARHGEF3;ARHGEF5;ARHGEF7;ARID2;ARID4A;ARL5B;ARPC5L;ARRDC3;ASB1;ASB6;ASB8;ASCC2;ASH1L;ASXL2;ATF4;ATG101;ATG5;ATM;ATMIN;ATP2C1;B9D1;BAG…
10kb	BCLAF1_w0.001	dbcorrdb__GABPA__ENCSR000BGC_1__m1	4.4	0.0357	BCLAF1	*	GABPA (directAnnotation).	BCLAF1; BHLHE40; BRF1; E2F6; EGR1; ELF1; ELF2; ELK1; ELK3; ELK4; ERG; ESRRA; ETS1; ETV1; ETV4; ETV6; EZH2; FEV; GABPB1; HCFC1; KDM5B; MAX; MXI1; MYC; NR2C2; PHF8; PML; POLR2A; RBBP5; RELA; SIN3A; SREBF2; TAF1; UBTF; XRCC4; ZMIZ1; ZNF143; ZNF274 (inferredBy_MotifSimilarity). ERF; ETV3; ETV3L; ETV7; FLI1 (inferredBy_MotifSimilarity_n_Orthology).	1421	4709	AAGAB;AATF;ABCB7;ABCC4;ABHD13;ABHD14B;ABHD17A;ABR;ACBD5;ACIN1;ACLY;ACOT8;ACTB;ACTG1;ACTR2;ACYP2;ADAM17;ADAMTS9;ADAP2;ADCK4;ADGRE5;ADGRL2;ADIPOR2;ADM;ADNP;ADO;ADPRHL2;AEBP1;AGO3;AHDC1;AHSA1;AIMP2;AJUBA;AKAP10;AKIRIN2;AKTIP;ALAD;ALDH16A1;ALKBH3;ALYREF;AMMECR1L;AMOT;ANAPC1;ANKRD11;ANKRD13D;ANKRD17;ANKRD49;ANKRD54;ANKS1A;ANKS3;ANXA11;AP1M1;AP1S2;AP2B1;APBA3;APBB2;APEH;APEX2;APMAP;APPL2;ARAP1;ARCN1;AR…
10kb	BCLAF1_w0.001	dbcorrdb__GABPA__ENCSR000BHS_1__m1	4.27	0.0352	BCLAF1	*	GABPA (directAnnotation).	BCLAF1; BHLHE40; BRF1; BRF2; CTCF; EGR1; ELF1; ELF2; ELF4; ELK1; ELK3; ELK4; ERG; ESRRA; ETS1; ETV1; ETV3; ETV4; ETV5; EZH2; FEV; FLI1; GABPB1; HCFC1; MAX; MXI1; MYC; PHF8; PML; POLR2A; RAD21; RBBP5; SIN3A; SRF; TAF1; XRCC4; YY1; ZMIZ1; ZNF143 (inferredBy_MotifSimilarity). ERF; ETS2; ETV3L; ETV6; ETV7 (inferredBy_MotifSimilarity_n_Orthology).	1457	4996	AAGAB;AATF;ABCB7;ABCC4;ABCF1;ABHD13;ABHD14B;ABHD17A;ABR;ABTB1;ACBD3;ACBD5;ACIN1;ACOT8;ACTB;ACTG1;ACTR2;ACTR3;ACVR1;ACYP2;ADAM17;ADAMTS9;ADCK3;ADCK4;ADGRE5;ADGRL2;ADIPOR2;ADNP;ADO;ADPRHL2;AGAP1;AGO3;AGPAT3;AHCTF1;AHDC1;AHNAK;AHSA1;AHSA2;AKAP10;AKIRIN2;AKT2;AKTIP;ALG6;ALKBH2;ALKBH3;ALOX5AP;ALYREF;AMMECR1L;ANKRD11;ANKRD13A;ANKRD13D;ANKRD17;ANKRD49;ANKRD54;ANKS1A;ANKS3;ANXA11;AP1M1;AP1S2;AP2B1;APBA3;…
10kb	BCLAF1_w0.001	dbcorrdb__GABPA__ENCSR000BIW_1__m1	4.36	0.0356	BCLAF1	*	GABPA (directAnnotation).	BCLAF1; BHLHE40; EGR1; ELF1; ELF2; ELK1; ELK3; ELK4; ERG; ETS1; ETV1; ETV3; ETV4; ETV5; EZH2; FEV; FLI1; GABPB1; HCFC1; MAX; MXI1; MYC; PHF8; PML; POLR2A; RBBP5; REST; SIN3A; SMARCA4; SREBF1; SRF; TAF1; XRCC4; ZMIZ1; ZNF143 (inferredBy_MotifSimilarity). ERF; ETS2; ETV2; ETV3L; ETV6; ETV7 (inferredBy_MotifSimilarity_n_Orthology).	1091	3458	AAGAB;AATF;ABCC4;ABHD17A;ACBD3;ACBD5;ACIN1;ACOT8;ACTB;ACTG1;ACTR2;ACTR3;ACVR1;ACYP2;ADAM17;ADAMTS9;ADCK3;ADGRE5;ADIPOR2;ADO;ADPRHL2;AGO3;AGPAT3;AHDC1;AHNAK;AHSA1;AKAP10;AKIRIN2;AKT2;AKTIP;ALKBH3;ALYREF;AMMECR1L;ANKRD11;ANKRD13D;ANKRD17;ANKS1A;ANKS3;AP1M1;AP1S2;AP2B1;APBA3;APBB2;APEH;APEX2;APMAP;APPL2;ARAP1;AREL1;ARF3;ARFIP1;ARFIP2;ARHGAP1;ARHGAP12;ARHGDIA;ARHGDIB;ARHGEF1;ARHGEF3;ARHGEF35;ARHGEF5;…
10kb	BCLAF1_w0.001	dbcorrdb__GABPA__ENCSR000BIW_1__m2	3.21	0.0308	BCLAF1	*	GABPA (directAnnotation).	BCLAF1; BHLHE40; E2F6; EGR1; ELF1; ELK1; ELK4; ETS1; HCFC1; POLR2A; SIN3A; TAF1 (inferredBy_MotifSimilarity). FLI1 (inferredBy_MotifSimilarity_n_Orthology).	1414	4999	ABCF1;ABHD14B;ABHD17A;ABR;ABTB1;ACADVL;ACAP1;ACBD5;ACBD6;ACOT8;ACTB;ACTG1;ACVR1;ACVR1B;ACYP2;ADAM17;ADAMTS1;ADAMTS9;ADAR;ADCY9;ADD3;ADGRL2;ADIPOR2;ADM;AEBP1;AFF1;AGA;AGAP1;AGO3;AGPAT3;AHCTF1;AHDC1;AHNAK;AHSA1;AHSA2;AJAP1;AKAP8;AKIRIN2;AKT2;ALG3;ALKBH3;AMD1;AMMECR1L;AMOT;AMOTL1;AMOTL2;ANAPC1;ANKRD11;ANKRD13D;ANKRD17;ANKS3;ANP32B;ANP32E;ANXA11;ANXA2;AP1M1;AP1S2;AP2B1;APBB2;APEH;APEX2;APPL2;ARAP1;AR…
10kb	BCLAF1_w0.001	dbcorrdb__GABPA__ENCSR000BJK_1__m1	4.35	0.0355	BCLAF1	*	GABPA (directAnnotation).	BCLAF1; BRF1; CEBPB; CTCF; E2F6; EGR1; ELF1; ELF2; ELK1; ELK3; ELK4; ERF; ERG; ESRRA; ETS1; ETV1; ETV2; ETV3; ETV4; ETV5; ETV6; EZH2; FEV; FLI1; GABPB1; GTF2F1; HCFC1; HDAC2; KDM5B; MAX; MXI1; MYC; NELFE; NR2C2; PHF8; PML; POLR2A; RAD21; RBBP5; RELA; SIN3A; SMARCA4; SREBF1; SREBF2; TAF1; UBTF; XRCC4; ZMIZ1; ZNF143 (inferredBy_MotifSimilarity). ETS2; ETV3L; ETV7 (inferredBy_MotifSimilarity_n_Ortho…	1392	4718	AAGAB;AATF;ABCB7;ABCC4;ABHD17A;ABI3;ABR;ACBD3;ACBD5;ACIN1;ACOT8;ACTB;ACTG1;ACTR2;ACVR1;ACYP2;ADAM17;ADAMTS9;ADCK3;ADCK4;ADCY6;ADGRE5;ADIPOR2;ADM;ADO;ADPRHL2;ADSL;AEBP1;AGO3;AGPAT3;AHDC1;AHNAK;AHSA1;AHSA2;AIF1L;AIMP2;AKAP10;AKIRIN2;AKT2;AKTIP;ALAD;ALDH16A1;ALG14;ALKBH3;ALYREF;AMMECR1L;AMOT;ANKRD11;ANKRD13D;ANKRD17;ANKS1A;ANKS3;ANXA11;AP1M1;AP1S2;AP2B1;APBA3;APBB2;APEH;APEX2;APMAP;APPL2;ARAP1;ARCN1…
10kb	BCLAF1_w0.001	dbcorrdb__GABPA__ENCSR000BLO_1__m1	4	0.0341	BCLAF1	*	GABPA (directAnnotation).	BCLAF1; CREB1; E2F4; E2F6; EGR1; ELF1; ELF2; ELF4; ELK1; ELK3; ELK4; ERF; ERG; ESRRA; ETS1; ETS2; ETV1; ETV2; ETV3; ETV4; ETV5; ETV6; EZH2; FEV; FLI1; FOXP2; GABPB1; HCFC1; IRF1; KDM5A; KDM5B; MAX; MXI1; MYC; NR2C2; PHF8; PML; POLR2A; RBBP5; RELA; SIN3A; SMARCA4; SREBF1; SREBF2; SRF; SUPT20H; TAF1; UBTF; XRCC4; ZMIZ1; ZNF143; ZNF274 (inferredBy_MotifSimilarity). ETV3L; ETV7 (inferredBy_MotifSimil…	948	3117	ABCB7;ABHD17A;ABI3;ABR;ACBD3;ACBD5;ACIN1;ACOT8;ACTB;ACTG1;ACTR2;ACVR1;ACYP2;ADAM17;ADAMTS9;ADCK3;ADGRE5;ADIPOR2;ADPRHL2;AGO3;AGPAT3;AGRN;AHDC1;AHNAK;AHSA1;AKAP10;AKT2;AKTIP;ALDH16A1;ALKBH3;ALYREF;AMMECR1L;AMOT;ANKRD13D;ANKRD17;ANKRD44;ANKS3;AP1M1;AP1S2;AP2B1;APBA3;APBB2;APEX2;APMAP;APPL2;ARAP1;ARCN1;AREL1;ARFIP1;ARFIP2;ARHGAP1;ARHGAP12;ARHGAP27;ARHGAP4;ARHGDIB;ARHGEF1;ARHGEF2;ARHGEF3;ARHGEF35;ARH…
10kb	BCLAF1_w0.001	dbcorrdb__GABPA__ENCSR000BPY_1__m1	4.2	0.0349	BCLAF1	*	GABPA (directAnnotation).	BCLAF1; BHLHE40; CTCF; EGR1; ELF1; ELF2; ELK1; ELK3; ELK4; ERF; ERG; ESRRA; ETS1; ETV1; ETV2; ETV3; ETV4; ETV5; EZH2; FEV; FLI1; GABPB1; HCFC1; MAX; MXI1; MYC; PHF8; PML; POLR2A; SIN3A; SRF; TAF1; XRCC4; YY1; ZNF143 (inferredBy_MotifSimilarity). ETS2; ETV3L; ETV6; ETV7 (inferredBy_MotifSimilarity_n_Orthology).	1289	4455	AATF;ABCC4;ABHD17A;ABHD6;ABI3;ABR;ABTB1;ACBD3;ACBD5;ACOT8;ACTB;ACTG1;ACTR2;ACTR3;ACVR1;ACYP2;ADAM17;ADAMTS9;ADCK3;ADGRE5;ADGRL2;ADIPOR2;ADO;ADPRHL2;ADSSL1;AGO2;AGO3;AGPAT3;AGRN;AHDC1;AHNAK;AHSA1;AKAP10;AKIRIN2;AKT2;AKTIP;ALDH16A1;ALKBH3;ALYREF;AMMECR1L;ANKRD13A;ANKRD13D;ANKRD17;ANKRD44;ANKS1A;ANKS3;ANXA11;AP1M1;AP1S2;AP2B1;APBA3;APBB2;APEH;APEX2;APMAP;APPL2;ARAP1;ARCN1;AREL1;ARFIP1;ARFIP2;ARHGAP1…
10kb	BCLAF1_w0.001	dbcorrdb__HCFC1__ENCSR000ECH_1__m3	4.23	0.035	BCLAF1	*	HCFC1 (directAnnotation).	BCLAF1; E2F4; E2F6; EGR1; ELF1; ELF2; ELK1; ELK4; ESRRA; ETS1; ETV1; ETV6; EZH2; FOXP2; GABPA; GABPB1; KDM5A; MAX; MXI1; MYC; NR2C2; PHF8; PML; POLR2A; RBBP5; RELA; SIN3A; SMARCA4; SREBF1; TAF1; XRCC4; ZMIZ1; ZNF143; ZNF274 (inferredBy_MotifSimilarity). ERG; FLI1 (inferredBy_MotifSimilarity_n_Orthology).	1380	4481	AAGAB;AATF;ABCB7;ABHD13;ABHD14B;ABHD17A;ABR;ACBD3;ACBD5;ACIN1;ACLY;ACOT8;ACTB;ACTG1;ACTR2;ACVR1;ACYP2;ADAM17;ADAMTS9;ADAP2;ADCK4;ADCY9;ADGRE5;ADGRL2;ADIPOR2;ADO;ADPRHL2;AEBP1;AGO3;AHNAK;AHSA1;AJUBA;AKAP10;AKIRIN2;AKTIP;ALAD;ALDH16A1;ALDH18A1;ALKBH3;ALYREF;AMD1;AMMECR1L;AMOT;ANKRD11;ANKRD13D;ANKRD17;ANKRD54;ANKS1A;ANKS3;ANXA11;AP1M1;AP1S2;AP2B1;APBA3;APBB2;APEH;APEX2;APMAP;APPL2;ARAP1;AREL1;ARF3;A…
10kb	BCLAF1_w0.001	dbcorrdb__NR2C2__ENCSR000EVS_1__m1	3.38	0.0315	BCLAF1	*	NR2C2 (directAnnotation).	BCLAF1; ELF1; ELF2; ELF5; ELK4; ETV6; ETV7; GABPA; HCFC1; KDM5A; PHF8; POLR2A; SIN3A; TAF1 (inferredBy_MotifSimilarity).	1232	4431	ABCB7;ABHD17A;ABR;ACBD5;ACIN1;ACLY;ACOT8;ACTG1;ACTR2;ACVR1;ACYP2;ADAM17;ADAMTS1;ADAMTS9;ADCK3;ADCK4;ADCY6;ADD3;ADIPOR2;AGA;AGRN;AHDC1;AHNAK;AHSA1;AHSA2;AKAP10;AKAP8;ALAD;ALKBH3;ALYREF;AMD1;AMMECR1L;AMOT;ANAPC1;ANKFY1;ANKRD11;ANKRD13D;ANKRD54;ANKS1A;ANKS3;ANXA1;ANXA11;AP1M1;AP1S2;AP2B1;APBB2;APPL2;AQP7;ARAP1;AREL1;ARF6;ARFGEF1;ARFIP1;ARFIP2;ARHGAP12;ARHGAP27;ARHGAP4;ARHGDIA;ARHGEF3;ARHGEF7;ARID2;A…
10kb	BCLAF1_w0.001	dbcorrdb__PHF8__ENCSR000AQH_1__m1	4.13	0.0346	BCLAF1	*	PHF8 (directAnnotation).	BCLAF1; BHLHE40; BRF1; CTCF; E2F6; ELF1; ELF2; ELK1; ELK4; ESRRA; ETS1; ETV1; ETV6; EZH2; FOXP2; GABPA; GABPB1; HCFC1; HDAC2; KDM5B; MAX; MXI1; MYC; NR2C2; PML; POLR2A; RBBP5; RELA; SIN3A; SMARCA4; SP2; SREBF1; SREBF2; TAF1; UBTF; XRCC4; ZMIZ1; ZNF143; ZNF274 (inferredBy_MotifSimilarity). ERG; FLI1 (inferredBy_MotifSimilarity_n_Orthology).	1300	4147	AAGAB;AATF;ABCB7;ABHD14B;ABHD17A;ABR;ACBD5;ACIN1;ACOT8;ACTB;ACTG1;ACTR2;ACVR1;ACYP2;ADAM17;ADAMTS9;ADCK3;ADCK4;ADCY9;ADIPOR2;ADM;ADO;ADPRHL2;AGO3;AHCTF1;AHNAK;AHSA1;AHSA2;AIMP2;AKAP10;AKIRIN2;AKTIP;ALAD;ALDH16A1;ALKBH3;ALYREF;ANAPC1;ANKRD11;ANKRD13D;ANKRD17;ANKRD49;ANKS1A;ANKS3;ANXA11;AP1M1;AP1S2;AP2B1;APBA3;APBB2;APEH;APEX2;APMAP;APPL2;ARAP1;ARCN1;AREL1;ARF3;ARF6;ARFIP1;ARFIP2;ARHGAP1;ARHGAP12;A…
10kb	BCLAF1_w0.001	dbcorrdb__PML__ENCSR000BQM_1__m1	3.83	0.0334	BCLAF1	*	PML (directAnnotation).	BCLAF1; ELF1; ELF2; ELK1; ELK3; ELK4; ETS1; ETV1; ETV6; GABPA; GABPB1; GTF2F1; HCFC1; HDAC6; KDM5B; PHF8; POLR2A; RBBP5; RELA; SIN3A; TAF1; ZNF143 (inferredBy_MotifSimilarity). ERG; ETV2; FLI1 (inferredBy_MotifSimilarity_n_Orthology).	1276	4385	AAGAB;ABCB7;ABHD17A;ACAD10;ACAP1;ACBD5;ACBD6;ACIN1;ACOT8;ACTG1;ACTR1A;ACVR1;ACVR1B;ACYP2;ADAM17;ADAMTS9;ADAP2;ADAR;ADCK3;ADCK4;ADCY6;ADCY9;ADD3;ADIPOR2;ADM;ADNP;ADO;ADPRHL2;AFF1;AGAP1;AGO3;AGTRAP;AHDC1;AHNAK;AHSA1;AHSA2;AIG1;AKAP12;AKAP13;AKIRIN2;AKT2;ALDH16A1;ALG3;ALG6;AMD1;AMMECR1L;AMOT;ANAPC1;ANKFY1;ANKRD11;ANKRD17;ANKS3;ANXA11;AP1M1;AP2B1;APBA3;APBB2;APEX2;APMAP;APPL2;ARAP1;AREL1;ARF3;ARFGEF1…
10kb	BCLAF1_w0.001	dbcorrdb__POLR2A__ENCSR000BGO_1__m1	3.93	0.0338	BCLAF1	*	POLR2A (directAnnotation).	BCLAF1; E2F1; E2F6; ELF1; ELK1; ELK4; ETS1; ETV1; ETV4; ETV6; EZH2; FOXP2; GABPA; GABPB1; HCFC1; IRF1; MXI1; MYC; NRF1; PHF8; PML; RBBP5; RELA; SIN3A; SRF; TAF1; THAP1; XRCC4; ZNF143; ZNF274 (inferredBy_MotifSimilarity). ERG; FLI1 (inferredBy_MotifSimilarity_n_Orthology).	1456	4999	AAGAB;AATF;ABCB7;ABHD17A;ACBD5;ACIN1;ACOT8;ACSL4;ACTB;ACTG1;ACTR1A;ACTR2;ACVR1;ACYP2;ADAM17;ADAMTS9;ADAP2;ADAR;ADCK3;ADCK4;ADCY9;ADD3;ADGRL2;ADIPOR2;ADM;ADNP;ADO;ADPRHL2;AGAP1;AGO3;AHNAK;AHSA1;AIG1;AJAP1;AKAP10;AKAP12;AKIRIN2;AKTIP;ALG6;ALYREF;AMD1;AMMECR1L;AMOT;AMOTL1;ANAPC1;ANKFY1;ANKRD11;ANKRD13A;ANKRD17;ANKRD49;ANKS1A;ANKS3;ANXA11;AP1M1;AP1S2;AP2B1;APBA3;APBB2;APEH;APEX2;APH1A;APMAP;APPL2;ARA…
10kb	BCLAF1_w0.001	dbcorrdb__POLR2A__ENCSR000BHH_1__m1	3.67	0.0327	BCLAF1	*	POLR2A (directAnnotation).	BCLAF1; BHLHE40; BRF1; CEBPB; CTCF; E2F1; E2F6; ELF1; ELK1; ELK4; ESRRA; ETS1; EZH2; FOXP2; GABPA; HCFC1; HDAC2; MAX; MXI1; MYC; NELFE; NRF1; PHF8; PML; RBBP5; SIN3A; SMARCA4; SREBF1; SREBF2; SUPT20H; TAF1; THAP1; XRCC4; ZMIZ1; ZNF143; ZNF274 (inferredBy_MotifSimilarity). FLI1 (inferredBy_MotifSimilarity_n_Orthology).	1460	4999	AAGAB;AATF;ABCC5;ABHD10;ABHD17A;ABHD18;ABR;ACADVL;ACAP3;ACBD5;ACIN1;ACSL4;ACTB;ACTG1;ACTN1;ACTR2;ACVR1B;ACYP2;ADAM17;ADAMTS9;ADCK3;ADCK4;ADD3;ADGRL2;ADIPOR2;ADNP;ADO;ADPRHL2;AFF1;AGAP1;AHDC1;AHNAK;AIG1;AJAP1;AK6;AKAP12;AKAP13;AKAP8;AKIP1;AKIRIN2;AKT2;AKTIP;ALAS1;ALG5;ALG6;ALKBH5;AMD1;AMMECR1L;AMOT;AMOTL1;ANAPC1;ANKRD10;ANKRD11;ANKRD17;ANKRD49;ANKS1A;ANKS3;AP1M1;AP1S2;AP2B1;APBA3;APBB2;APC;APEX2;A…
10kb	BCLAF1_w0.001	dbcorrdb__POLR2A__ENCSR000BJM_1__m1	3.51	0.032	BCLAF1	*	POLR2A (directAnnotation).	BCLAF1; ELF1; ELK4; ESRRA; ETS1; EZH2; GABPA; GTF2F1; HCFC1; MXI1; NRF1; PHF8; PML; RBBP5; SIN3A; TAF1; ZNF143 (inferredBy_MotifSimilarity). FLI1 (inferredBy_MotifSimilarity_n_Orthology).	1439	4999	AAGAB;AATF;ABCC5;ABCD3;ABCE1;ABHD10;ABHD17A;ABHD18;ABR;ACADVL;ACAP3;ACBD5;ACBD6;ACIN1;ACTB;ACTG1;ACVR1B;ACYP2;ADAM17;ADAMTS9;ADAR;ADCK3;ADCK4;ADCY9;ADGRE5;ADGRL2;ADIPOR2;ADM;ADNP;ADSL;AFF1;AGA;AGAP1;AGO2;AGO3;AHDC1;AHNAK;AHSA2;AIDA;AJAP1;AK6;AKAP13;AKIP1;AKIRIN2;AKT2;AKTIP;ALAS1;ALDH16A1;ALDH18A1;ALG6;ALG8;ALKBH5;AMD1;AMOT;ANAPC1;ANAPC10;ANKLE2;ANKRD10;ANKRD11;ANKRD17;ANKS3;ANP32E;AP1G2;AP1M1;AP1…
10kb	BCLAF1_w0.001	dbcorrdb__POLR2A__ENCSR000BKI_1__m1	3.66	0.0327	BCLAF1	*	POLR2A (directAnnotation).	BCLAF1; E2F6; ELF1; ELK1; ELK4; ETS1; EZH2; FOXP2; GABPA; HCFC1; MXI1; PHF8; PML; RBBP5; SIN3A; TAF1; THAP1; ZNF143 (inferredBy_MotifSimilarity).	1467	4974	AAGAB;AATF;ABCC5;ABHD17A;ABR;ACAP3;ACBD5;ACIN1;ACOT8;ACSL4;ACTB;ACTG1;ACTR2;ACYP2;ADAM17;ADAMTS9;ADAR;ADCK3;ADCK4;ADD3;ADGRL2;ADIPOR2;ADNP;ADPRHL2;AEBP1;AFF1;AGAP1;AHCTF1;AHNAK;AIG1;AJAP1;AK6;AKAP10;AKAP9;AKIRIN2;AKT2;AKTIP;ALAS1;ALDH16A1;ALDH9A1;ALG5;ALG6;ALKBH5;ALYREF;AMD1;AMMECR1L;AMOTL1;ANAPC1;ANKRD11;ANKRD17;ANKRD49;ANKS1A;ANKS3;ANP32E;AP1G2;AP1M1;AP1S2;AP2B1;APBA3;APBB2;APEX2;APITD1;APMAP;A…
10kb	BCLAF1_w0.001	dbcorrdb__POLR2A__ENCSR000BMR_1__m1	4.23	0.035	BCLAF1	*	POLR2A (directAnnotation).	BCLAF1; BHLHE40; E2F6; EGR1; ELF1; ELF2; ELK1; ELK3; ELK4; ESRRA; ETS1; ETV1; ETV6; EZH2; FEV; FOXP2; GABPA; GABPB1; HCFC1; KDM5B; MAX; MXI1; PHF8; PML; RBBP5; RELA; SIN3A; SREBF2; SRF; TAF1; UBTF; XRCC4; ZMIZ1; ZNF143; ZNF274 (inferredBy_MotifSimilarity). ERG; FLI1 (inferredBy_MotifSimilarity_n_Orthology).	1461	4966	AAGAB;AATF;ABCB7;ABHD14B;ABHD17A;ABR;ACBD5;ACIN1;ACLY;ACOT8;ACTB;ACTG1;ACTR2;ACVR1;ACYP2;ADAM17;ADAMTS9;ADAP2;ADAR;ADCK4;ADCY9;ADD3;ADIPOR2;ADM;ADNP;ADO;ADPRHL2;AGO3;AHCTF1;AHNAK;AHSA1;AKAP10;AKIRIN2;AKT2;AKTIP;ALAD;ALDH16A1;ALYREF;AMD1;AMMECR1L;AMOT;AMOTL1;ANAPC1;ANKRD11;ANKRD13D;ANKRD17;ANKRD49;ANKS1A;ANKS3;ANXA11;AP1M1;AP1S2;AP2B1;APBA3;APBB2;APEH;APEX2;APMAP;APPL2;ARAP1;ARCN1;AREL1;ARF3;ARFGE…
10kb	BCLAF1_w0.001	dbcorrdb__POLR2A__ENCSR000DKT_1__m1	3.37	0.0315	BCLAF1	*	POLR2A (directAnnotation).	BCLAF1; ELF1; ELF2; ELK1; ELK4; ETV6; GABPA; GABPB1; GTF2F1; PHF8; PML; RELA; SIN3A; SUZ12; TAF1; TAF7 (inferredBy_MotifSimilarity). FLI1 (inferredBy_MotifSimilarity_n_Orthology).	1394	4921	AAGAB;ABCB7;ABCF1;ABHD17A;ABHD3;ABL2;ABR;ACBD3;ACBD5;ACOT8;ACSL4;ACTG1;ACVR1;ACYP2;ADAMTS9;ADAP2;ADAR;ADCK3;ADCK4;ADCY6;ADD3;ADIPOR2;ADNP;ADO;AEBP1;AFF1;AGA;AGAP1;AGTRAP;AHDC1;AHNAK;AHSA1;AHSA2;AIG1;AJAP1;AKAP10;AKIRIN2;AKT2;ALAD;ALAS1;ALDH3B1;ALG14;ALG5;ALG6;AMD1;AMMECR1L;AMOT;AMOTL1;ANAPC1;ANKRD11;ANKRD17;ANKRD44;ANKRD49;ANKRD54;ANKS1A;ANKS3;AP1M1;AP2B1;APBA3;APBB2;APH1A;APH1B;APMAP;APPL2;AQP3;…
10kb	BCLAF1_w0.001	dbcorrdb__POLR2A__ENCSR000DLY_1__m1	3.57	0.0323	BCLAF1	*	POLR2A (directAnnotation).	BCLAF1; ELF1; ELK1; ELK4; ETS1; EZH2; GABPA; GABPB1; HCFC1; MYC; PHF8; PML; RBBP5; SIN3A; TAF1; THAP1; ZNF143 (inferredBy_MotifSimilarity). FLI1 (inferredBy_MotifSimilarity_n_Orthology).	1438	4999	AAGAB;AATF;ABCC5;ABHD10;ABHD17A;ABR;ACADVL;ACBD5;ACIN1;ACOT8;ACTB;ACTG1;ACYP2;ADAM17;ADAMTS9;ADAP2;ADAR;ADCK3;ADD3;ADGRL2;ADIPOR2;ADNP;ADO;ADPRHL2;ADSL;AFF1;AGAP1;AGO3;AHDC1;AHNAK;AIG1;AJAP1;AK6;AKAP12;AKAP13;AKIRIN2;AKT2;AKTIP;ALAS1;ALDH18A1;ALG6;ALKBH5;AMD1;AMMECR1L;AMOT;AMOTL1;ANKLE2;ANKRD11;ANKRD17;ANKRD49;ANKS1A;ANKS3;AP1G2;AP1M1;AP1S2;AP2B1;APBA3;APBB2;APC;APEX2;APMAP;APPL2;AQP7;ARAP1;AREL1…
10kb	BCLAF1_w0.001	dbcorrdb__POLR2A__ENCSR000DPA_1__m1	4.02	0.0341	BCLAF1	*	POLR2A (directAnnotation).	BCLAF1; EGR1; ELF1; ELF2; ELF5; ELK1; ELK3; ELK4; ERG; ETS1; ETV1; ETV2; ETV4; ETV5; ETV6; FEV; FLI1; FOXP2; GABPA; GABPB1; HCFC1; IRF1; KDM5B; PHF8; PML; RBBP5; RELA; SIN3A; SRF; TAF1; THAP1; ZNF143 (inferredBy_MotifSimilarity).	1328	4587	AAGAB;ABCB7;ABHD14B;ABHD17A;ABR;ACAP1;ACBD5;ACIN1;ACOT8;ACSL4;ACTB;ACTG1;ACVR1;ACYP2;ADAM17;ADAMTS9;ADAP2;ADAR;ADCK3;ADCK4;ADCY9;ADIPOR2;ADM;ADNP;ADO;ADPRHL2;AGAP1;AHNAK;AHSA1;AHSA2;AIG1;AJAP1;AKAP10;AKIRIN2;AKT2;AKTIP;ALG3;ALG6;AMD1;AMMECR1L;AMOT;AMOTL1;ANAPC1;ANKRD11;ANKRD17;ANKRD49;ANKS1A;ANKS3;ANXA11;AP1G2;AP1M1;AP1S2;AP2B1;APBA3;APBB2;APEH;APEX2;APMAP;APPL2;ARAP1;AREL1;ARFGEF1;ARFIP1;ARFIP2;…
10kb	BCLAF1_w0.001	dbcorrdb__POLR2A__ENCSR000EAD_1__m1	3.55	0.0322	BCLAF1	*	POLR2A (directAnnotation).	BCLAF1; ELF1; ELK1; ELK4; ETS1; EZH2; GABPA; HCFC1; MXI1; PHF8; PML; RBBP5; SIN3A; TAF1; THAP1; ZNF143 (inferredBy_MotifSimilarity). FLI1 (inferredBy_MotifSimilarity_n_Orthology).	1473	4999	AAGAB;AATF;ABHD10;ABHD17A;ABR;ACBD5;ACIN1;ACOT8;ACSL4;ACTB;ACTG1;ACTR2;ACTR3;ACVR1B;ACYP2;ADAM17;ADAMTS9;ADAP2;ADAR;ADCK3;ADCY9;ADD3;ADGRL2;ADIPOR2;ADM;ADNP;ADO;AEBP1;AFF1;AGAP1;AGO3;AHDC1;AHNAK;AIF1L;AIG1;AIP;AJAP1;AK6;AKAP13;AKIP1;AKIRIN2;AKT2;AKTIP;ALAS1;ALDH18A1;ALG6;ALG8;ALKBH5;AMD1;AMOT;AMOTL1;ANAPC1;ANKLE2;ANKRD11;ANKRD17;ANKRD49;ANKS1A;ANKS3;AP1G2;AP1M1;AP1S2;AP2B1;APBA3;APBB2;APC;APEX2;A…
10kb	BCLAF1_w0.001	dbcorrdb__POLR2A__ENCSR000EAM_1__m1	4.11	0.0345	BCLAF1	*	POLR2A (directAnnotation).	BCLAF1; BRF1; CREB1; E2F6; ELF1; ELK4; ESRRA; ETS1; EZH2; GABPA; GTF2F1; HCFC1; MAX; MXI1; MYC; NR2C2; PHF8; PML; RBBP5; SIN3A; SMARCA4; SREBF1; TAF1; XRCC4; ZMIZ1; ZNF143; ZNF274 (inferredBy_MotifSimilarity). FLI1 (inferredBy_MotifSimilarity_n_Orthology).	1269	4178	AAGAB;AATF;ABCB7;ABHD10;ABHD17A;ABR;ACBD5;ACIN1;ACTB;ACTG1;ACYP2;ADAM17;ADAMTS9;ADCK3;ADCK4;ADCY9;ADD3;ADIPOR2;ADNP;ADPRHL2;AEBP1;AGAP1;AGO3;AHDC1;AHNAK;AJAP1;AKAP10;AKIP1;AKIRIN2;ALAD;ALAS1;ALDH16A1;ALG5;ALG6;ALG8;AMD1;AMOT;AMOTL1;ANAPC1;ANKFY1;ANKRD11;ANKRD17;ANKRD49;ANKS1A;ANKS3;ANXA11;AP1G2;AP1M1;AP1S2;AP2B1;APBB2;APEX2;APMAP;APPL2;AQP7;ARAP1;ARCN1;AREL1;ARFGEF1;ARFIP1;ARFIP2;ARHGAP1;ARHGAP12…
10kb	BCLAF1_w0.001	dbcorrdb__POLR2A__ENCSR000EAR_1__m1	3.58	0.0323	BCLAF1	*	POLR2A (directAnnotation).	BCLAF1; BRF1; CREB1; E2F6; ELF1; ELK4; ETS1; EZH2; GABPA; GTF2F1; HCFC1; MAX; MXI1; PHF8; PML; SIN3A; SREBF1; TAF1; ZMIZ1; ZNF274 (inferredBy_MotifSimilarity).	1454	4924	AAGAB;AATF;ABCC5;ABCE1;ABHD10;ABHD17A;ABHD18;ABL2;ABR;ACAP3;ACBD5;ACER3;ACIN1;ACTB;ACTG1;ACTR3;ACVR1B;ACYP2;ADAMTS9;ADAR;ADCK3;ADCK4;ADCY9;ADD3;ADGRE5;ADGRL2;ADIPOR2;ADNP;ADO;AFF1;AGAP1;AGO2;AHDC1;AHNAK;AHSA2;AIP;AJAP1;AK6;AKAP12;AKAP13;AKAP8;AKAP9;AKIP1;AKIRIN2;AKT2;ALAD;ALAS1;ALDH18A1;ALG5;ALG6;ALG8;ALKBH5;AMD1;AMOT;AMOTL1;ANAPC1;ANAPC10;ANKRD10;ANKRD11;ANKRD17;ANKS1A;AP1G2;AP1M1;AP1S2;AP2B1;AP…
10kb	BCLAF1_w0.001	dbcorrdb__POLR2A__ENCSR000EAU_1__m1	4.24	0.0351	BCLAF1	*	POLR2A (directAnnotation).	BCLAF1; ELF1; ELF2; ELK1; ELK4; ETS1; ETV6; EZH2; GABPA; GABPB1; GTF2F1; HCFC1; MYC; NR2C2; PHF8; PML; SIN3A; TAF1; ZNF143; ZNF274 (inferredBy_MotifSimilarity). FLI1 (inferredBy_MotifSimilarity_n_Orthology).	1436	4991	AAGAB;AATF;ABCB7;ABHD13;ABHD17A;ABR;ACBD3;ACBD5;ACIN1;ACOT8;ACTB;ACTG1;ACYP2;ADAM17;ADAMTS9;ADCK3;ADCK4;ADCY9;ADD3;ADIPOR2;ADM;ADNP;ADO;ADPRHL2;AEBP1;AGAP1;AGO3;AHCTF1;AHNAK;AHSA1;AHSA2;AJAP1;AKAP10;AKAP8;AKIRIN2;AKTIP;ALAD;ALAS1;ALDH16A1;ALDH3B1;ALG5;AMD1;AMOT;AMOTL1;ANAPC1;ANKFY1;ANKRD11;ANKRD17;ANKRD49;ANKRD54;ANKS1A;ANKS3;AP1M1;AP1S2;AP2B1;APBA3;APBB2;APEX2;APMAP;APPL2;AQP7;ARAP1;ARCN1;AREL1;…
10kb	BCLAF1_w0.001	dbcorrdb__POLR2A__ENCSR000EAY_1__m1	3.92	0.0337	BCLAF1	*	POLR2A (directAnnotation).	BCLAF1; BRF1; E2F1; E2F6; ELF1; ELK1; ELK4; ETS1; ETV1; EZH2; GABPA; GABPB1; GTF2F1; HCFC1; MAX; MXI1; NR2C2; PHF8; PML; SIN3A; SMARCA4; TAF1; XRCC4; ZMIZ1; ZNF274 (inferredBy_MotifSimilarity). ERG; FLI1 (inferredBy_MotifSimilarity_n_Orthology).	1399	4917	AAGAB;AATF;ABHD10;ABHD13;ABHD17A;ABL2;ABR;ACBD3;ACBD5;ACIN1;ACTB;ACTG1;ACTR2;ACYP2;ADAM17;ADAMTS9;ADAR;ADCK3;ADCK4;ADCY9;ADD3;ADGRE5;ADIPOR2;ADNP;ADO;ADSL;AEBP1;AGAP1;AGO3;AHNAK;AJAP1;AKAP10;AKIP1;AKIRIN2;ALAD;ALAS1;ALDH16A1;ALG5;ALG8;ALKBH3;AMD1;AMOT;AMOTL1;ANAPC1;ANKFY1;ANKRD11;ANKRD17;ANKS1A;ANKS3;ANXA11;AP1G2;AP1M1;AP1S2;AP2B1;APBB2;APEX2;APMAP;APPL2;AQP7;ARAP1;ARCN1;AREL1;ARF3;ARFIP1;ARFIP2;…
10kb	BCLAF1_w0.001	dbcorrdb__POLR2A__ENCSR000EBC_1__m1	3.96	0.0339	BCLAF1	*	POLR2A (directAnnotation).	BCLAF1; BHLHE40; BRF1; CTCF; E2F1; E2F6; ELF1; ELK1; ELK4; ETS1; EZH2; FOXP2; GABPA; HCFC1; HDAC2; MAX; MXI1; MYC; NRF1; PHF8; PML; RBBP5; SIN3A; TAF1; THAP1; XRCC4; ZNF143; ZNF274 (inferredBy_MotifSimilarity). FLI1 (inferredBy_MotifSimilarity_n_Orthology).	1501	4983	AAGAB;AATF;ABCC5;ABHD10;ABHD17A;ABR;ACADVL;ACAP3;ACBD5;ACIN1;ACOT8;ACTB;ACTG1;ACTR2;ACVR1B;ACYP2;ADAM17;ADAMTS9;ADAR;ADCK3;ADCY9;ADD3;ADGRL2;ADIPOR2;ADNP;ADO;ADPRHL2;AEBP1;AGAP1;AGO3;AHCTF1;AHDC1;AHNAK;AIF1L;AIG1;AIP;AJAP1;AK6;AKAP12;AKIP1;AKIRIN2;AKT2;AKTIP;ALAS1;ALDH18A1;ALDH3B1;ALG6;ALG8;ALKBH5;AMD1;AMOT;AMOTL1;ANAPC1;ANKLE2;ANKRD10;ANKRD11;ANKRD17;ANKS1A;ANKS3;AP1G2;AP1M1;AP1S2;AP2B1;APBA3;AP…
10kb	BCLAF1_w0.001	dbcorrdb__POLR2A__ENCSR000EBG_1__m1	4.11	0.0345	BCLAF1	*	POLR2A (directAnnotation).	BCLAF1; BRF1; CTCF; E2F6; ELF1; ELK1; ELK4; ETS1; EZH2; GABPA; GABPB1; GTF2F1; HCFC1; HDAC2; KDM5B; MAX; MXI1; NR2C2; PHF8; PML; RBBP5; SIN3A; TAF1; XRCC4; ZMIZ1; ZNF143 (inferredBy_MotifSimilarity). FLI1 (inferredBy_MotifSimilarity_n_Orthology).	1410	4763	AAGAB;AATF;ABCB7;ABHD17A;ABR;ACBD3;ACBD5;ACIN1;ACOT8;ACTB;ACTG1;ACTR2;ACTR3;ACYP2;ADAM17;ADAMTS9;ADCK3;ADCK4;ADCY9;ADD3;ADIPOR2;ADM;ADNP;ADO;ADPRHL2;AEBP1;AGAP1;AGO3;AHDC1;AHNAK;AHSA1;AJAP1;AKAP10;AKIRIN2;AKT2;AKTIP;ALAD;ALAS1;ALDH16A1;ALKBH3;ALKBH5;ALYREF;AMD1;AMMECR1L;AMOT;AMOTL1;ANAPC1;ANKFY1;ANKRD11;ANKRD17;ANKRD49;ANKS1A;ANKS3;ANXA11;AP1M1;AP1S2;AP2B1;APBA3;APBB2;APEX2;APMAP;APPL2;ARAP1;ARCN…
10kb	BCLAF1_w0.001	dbcorrdb__POLR2A__ENCSR000EBK_1__m1	4.12	0.0346	BCLAF1	*	POLR2A (directAnnotation).	BCLAF1; BHLHE40; CTCF; E2F6; ELF1; ELK1; ELK4; ETS1; EZH2; FOXP2; GABPA; GABPB1; HCFC1; KDM5B; MAX; MXI1; MYC; PHF8; PML; RBBP5; SIN3A; SRF; TAF1; THAP1; XRCC4; ZNF143 (inferredBy_MotifSimilarity). ERG; FLI1 (inferredBy_MotifSimilarity_n_Orthology).	1439	4988	AAGAB;AATF;ABHD14B;ABHD17A;ABR;ACAP1;ACBD5;ACIN1;ACLY;ACOT8;ACSL4;ACTB;ACTG1;ACTR2;ACVR1B;ACYP2;ADAM17;ADAMTS9;ADAP2;ADCK3;ADCY9;ADD3;ADGRL2;ADIPOR2;ADM;ADNP;ADO;ADPRHL2;AEBP1;AFF1;AGAP1;AGO3;AHCTF1;AHDC1;AHNAK;AHSA1;AIG1;AJAP1;AKAP10;AKAP12;AKIRIN2;AKT2;AKTIP;ALAS1;ALDH16A1;ALKBH3;ALYREF;AMD1;AMOT;AMOTL1;ANAPC1;ANKRD11;ANKRD13D;ANKRD17;ANKRD49;ANKRD54;ANKS1A;ANKS3;ANP32E;AP1M1;AP1S2;AP2B1;APBA3;…
10kb	BCLAF1_w0.001	dbcorrdb__POLR2A__ENCSR000EHP_1__m1	4.07	0.0344	BCLAF1	*	POLR2A (directAnnotation).	BCLAF1; BRF1; CREB1; E2F6; ELF1; ELF2; ELK1; ELK3; ELK4; ETS1; ETV1; ETV5; ETV6; EZH2; GABPA; GABPB1; GTF2F1; HCFC1; MXI1; NR2C2; PHF8; PML; SIN3A; TAF1; XRCC4; ZNF143; ZNF274 (inferredBy_MotifSimilarity). FLI1 (inferredBy_MotifSimilarity_n_Orthology).	1239	4158	AAGAB;AATF;ABCB7;ABHD13;ABHD14B;ABHD17A;ABR;ACBD3;ACBD5;ACIN1;ACOT8;ACTB;ACTG1;ACYP2;ADAM17;ADAMTS9;ADAP2;ADCK3;ADCY9;ADD3;ADIPOR2;ADM;ADNP;ADO;AGAP1;AGO3;AHNAK;AHSA1;AHSA2;AJAP1;AKAP10;AKAP12;AKIRIN2;AKTIP;ALDH16A1;ALDH3B1;ALG5;AMD1;AMMECR1L;AMOT;ANAPC1;ANKRD11;ANKRD17;ANKRD28;ANKRD49;ANKRD54;ANKS1A;AP1M1;AP1S2;AP2B1;APBA3;APBB2;APEX2;APMAP;APPL2;AQP2;ARAP1;ARCN1;AREL1;ARF3;ARFGEF1;ARFIP1;ARFIP2…
10kb	BCLAF1_w0.001	dbcorrdb__POLR2A__ENCSR000EXX_1__m1	3.67	0.0327	BCLAF1	*	POLR2A (directAnnotation).	BCLAF1; ELF1; ELK4; ETS1; GABPA; GTF2F1; HCFC1; MXI1; NRF1; PHF8; PML; RBBP5; SIN3A; TAF1; ZNF143 (inferredBy_MotifSimilarity).	1445	4988	AAGAB;AATF;ABCF1;ABHD10;ABHD17A;ABR;ACBD5;ACIN1;ACOT8;ACSL4;ACTB;ACTG1;ACVR1B;ACYP2;ADAM17;ADAMTS9;ADAP2;ADCK3;ADCK4;ADCY9;ADD3;ADGRL2;ADIPOR2;ADM;ADNP;ADO;AGAP1;AGO3;AHDC1;AHNAK;AIG1;AIP;AJAP1;AK6;AKAP10;AKAP13;AKIP1;AKIRIN2;AKT2;AKTIP;ALAD;ALAS1;ALDH16A1;ALG6;ALG8;ALKBH5;AMD1;AMMECR1L;AMOT;ANAPC1;ANKRD10;ANKRD11;ANKRD17;ANKS1A;ANKS3;AP1G2;AP1M1;AP1S2;AP2B1;APBA3;APBB2;APEX2;APPL2;ARAP1;ARCN1;AR…
10kb	BCLAF1_w0.001	dbcorrdb__POLR2A__ENCSR000EZL_1__m1	4.21	0.0349	BCLAF1	*	POLR2A (directAnnotation).	BCLAF1; BRF1; E2F6; ELF1; ELF2; ELK1; ELK4; ETS1; ETV1; ETV6; EZH2; GABPA; GABPB1; GTF2F1; HCFC1; MAX; NR2C2; PHF8; PML; SIN3A; TAF1; XRCC4; ZNF143 (inferredBy_MotifSimilarity). FLI1; ZNF76 (inferredBy_MotifSimilarity_n_Orthology).	1413	4964	AAGAB;AATF;ABCB7;ABHD17A;ABR;ACBD3;ACBD5;ACIN1;ACLY;ACOT8;ACSL4;ACTB;ACTG1;ACTR2;ACVR1;ACYP2;ADAM17;ADAMTS9;ADCK3;ADCK4;ADCY9;ADD3;ADIPOR2;ADM;ADNP;ADO;ADPRHL2;AEBP1;AGAP1;AGO3;AHNAK;AHSA1;AHSA2;AJAP1;AKAP10;AKAP12;AKAP13;AKIRIN2;AKTIP;ALDH16A1;ALDH18A1;ALDH3B1;ALG5;ALYREF;AMD1;AMMECR1L;AMOT;AMOTL1;ANAPC1;ANKRD11;ANKRD13D;ANKRD17;ANKRD49;ANKRD54;ANKS1A;ANKS3;AP1M1;AP2B1;APBA3;APBB2;APEX2;APMAP;AP…
10kb	BCLAF1_w0.001	dbcorrdb__POLR2A__ENCSR000FAL_1__m1	4.08	0.0344	BCLAF1	*	POLR2A (directAnnotation).	BCLAF1; E2F6; ELF1; ELK4; ETS1; EZH2; GABPA; GTF2F1; HCFC1; MAX; MXI1; NR2C2; PHF8; PML; SIN3A; TAF1 (inferredBy_MotifSimilarity).	1183	3819	AAGAB;AATF;ABHD10;ABHD17A;ACAP3;ACBD3;ACBD5;ACIN1;ACTB;ACTG1;ACYP2;ADAM17;ADAMTS9;ADAP2;ADCK3;ADCK4;ADCY9;ADGRL2;ADIPOR2;ADNP;ADO;ADPRHL2;AGAP1;AGO3;AHDC1;AHNAK;AJAP1;AKAP10;AKIP1;AKIRIN2;AKT2;ALAD;ALAS1;ALG5;ALG6;ALG8;ALKBH5;AMD1;AMOT;AMOTL1;ANAPC1;ANKFY1;ANKRD11;ANKRD17;ANKRD49;ANKS1A;ANKS3;ANXA11;AP1M1;AP1S2;AP2B1;APMAP;APPL2;AQP7;ARAP1;ARCN1;AREL1;ARFGEF1;ARFIP1;ARFIP2;ARHGAP1;ARHGAP12;ARHGDI…
10kb	BCLAF1_w0.001	dbcorrdb__POLR2AphosphoS2__ENCSR000ECT_1__m1	3.78	0.0332	BCLAF1	*	POLR2A (directAnnotation).	ATF1; BCLAF1; ELF1; ELK4; ETS1; GABPA; GTF2F1; HCFC1; PHF8; PML; SIN3A; TAF1 (inferredBy_MotifSimilarity). FLI1 (inferredBy_MotifSimilarity_n_Orthology).	1428	4985	AAGAB;AATF;ABCB7;ABHD14B;ABHD17A;ABR;ACBD3;ACBD5;ACIN1;ACTB;ACTG1;ACTR3;ACYP2;ADAM17;ADAMTS1;ADAMTS9;ADAP2;ADAR;ADCK3;ADCK4;ADCY9;ADD3;ADIPOR2;ADM;ADNP;ADO;AGAP1;AGO3;AGTRAP;AHNAK;AIG1;AJAP1;AKAP10;AKAP12;AKIP1;AKIRIN2;AKT2;ALDH18A1;ALDH9A1;ALG5;ALG6;AMD1;AMOT;AMOTL1;ANAPC1;ANKFY1;ANKRD11;ANKRD17;ANKRD49;ANKS1A;ANKS3;AP1M1;AP1S2;AP2B1;APBB2;APC;APEX2;APMAP;APPL2;AQP7;ARAP1;ARCN1;AREL1;ARF3;ARFGEF…
10kb	BCLAF1_w0.001	dbcorrdb__POLR2AphosphoS5__ENCSR000BIA_1__m1	3.91	0.0337	BCLAF1	*		BCLAF1; ELF1; ELF2; ELK1; ELK4; ETS1; ETV6; GABPA; GABPB1; HCFC1; IRF1; KDM5B; PHF8; PML; POLR2A; RBBP5; RELA; SIN3A; SRF; TAF1; ZNF143 (inferredBy_MotifSimilarity). ERG; FLI1 (inferredBy_MotifSimilarity_n_Orthology).	1373	4775	AAGAB;ABCB7;ABHD14B;ABHD17A;ABR;ACADVL;ACAP1;ACBD5;ACIN1;ACOT8;ACSL4;ACTB;ACTG1;ACVR1B;ACYP2;ADAM17;ADAMTS1;ADAMTS9;ADAP2;ADAR;ADCK3;ADD3;ADGRL2;ADIPOR2;ADM;ADNP;ADO;ADPRHL2;AEBP1;AFF1;AGAP1;AGO3;AHCTF1;AHDC1;AHNAK;AHSA1;AHSA2;AIG1;AJUBA;AKAP10;AKIRIN2;AKT2;AKTIP;ALDH16A1;ALDH3B1;ALG6;ALKBH2;ALYREF;AMD1;AMMECR1L;AMOTL1;ANAPC1;ANKRD11;ANKRD13A;ANKRD13D;ANKRD17;ANKRD49;ANKRD54;ANKS1A;ANKS3;ANP32E;A…
10kb	BCLAF1_w0.001	dbcorrdb__POLR2AphosphoS5__ENCSR000BIF_1__m1	3.54	0.0322	BCLAF1	*		BCLAF1; EGR1; ELF1; ELF2; ELK1; ELK3; ELK4; ERF; ERG; ETS1; ETV1; ETV2; ETV3; ETV4; ETV5; ETV6; FEV; FLI1; GABPA; GABPB1; HCFC1; KDM5B; MAX; NR2C2; PHF8; PML; POLR2A; RBBP5; RELA; SIN3A; TAF1 (inferredBy_MotifSimilarity). ETS2; ETV3L; ETV7 (inferredBy_MotifSimilarity_n_Orthology).	1294	4551	AAGAB;ABCB7;ABHD17A;ABR;ACAP1;ACBD5;ACIN1;ACOT8;ACSL4;ACTB;ACTG1;ACTR2;ACVR1;ACYP2;ADAM17;ADAMTS1;ADAMTS9;ADAP2;ADCK3;ADCY6;ADD3;ADGRL2;ADIPOR2;ADNP;AEBP1;AFF1;AGO3;AGTRAP;AHDC1;AHNAK;AHSA1;AHSA2;AJAP1;AKAP12;AKT2;ALDH3B1;AMD1;AMMECR1L;AMOT;ANAPC1;ANKRD11;ANKRD13D;ANKRD17;ANXA11;AP1M1;AP1S2;AP2B1;APBA3;APBB2;APH1B;APPL2;ARAP1;ARCN1;AREL1;ARF6;ARFGEF1;ARFIP1;ARFIP2;ARHGAP12;ARHGAP4;ARHGDIA;ARHGEF3…
10kb	BCLAF1_w0.001	dbcorrdb__POLR2AphosphoS5__ENCSR000BML_1__m1	3.66	0.0327	BCLAF1	*		BCLAF1; CREB1; E2F6; ELF1; ELK1; ELK4; ESRRA; ETS1; ETV1; ETV6; EZH2; FLI1; FOXP2; GABPA; GABPB1; HCFC1; KDM5B; MAX; MXI1; PHF8; PML; POLR2A; RBBP5; RELA; SIN3A; TAF1; THAP1; XRCC4; ZNF143 (inferredBy_MotifSimilarity). ERG (inferredBy_MotifSimilarity_n_Orthology).	1411	4900	AAGAB;AATF;ABCB7;ABHD17A;ACAD10;ACADVL;ACAP1;ACBD5;ACIN1;ACOT8;ACSL4;ACTB;ACTG1;ACTR2;ACVR1;ACYP2;ADAM17;ADAMTS9;ADAP2;ADAR;ADCK3;ADCK4;ADD3;ADGRL2;ADIPOR2;ADM;ADNP;ADO;ADPRHL2;AGAP1;AGO3;AHDC1;AHNAK;AHSA2;AIG1;AJAP1;AKAP10;AKIRIN2;AKT2;AKTIP;ALAD;ALG6;ALYREF;AMD1;AMFR;AMOT;ANAPC1;ANKFY1;ANKRD11;ANKRD17;ANKRD49;ANKS1A;ANKS3;ANP32E;AP1M1;AP1S2;AP2B1;APBA3;APBB2;APEX2;APMAP;APPL2;ARAP1;ARCN1;AREL1;…
10kb	BCLAF1_w0.001	dbcorrdb__RBBP5__ENCSR000AQI_1__m1	3.44	0.0317	BCLAF1	*	RBBP5 (directAnnotation).	BCLAF1; E2F6; ELF1; ELK1; ELK4; ETS1; EZH2; GABPA; HCFC1; KDM5A; KDM5B; MXI1; MYC; PHF8; PML; POLR2A; SIN3A; TAF1; YY1; ZMIZ1 (inferredBy_MotifSimilarity).	1373	4992	ABCE1;ABCF1;ABHD13;ABHD17A;ABL1;ABR;ACBD5;ACBD6;ACIN1;ACOT8;ACTB;ACTG1;ACYP2;ADAM17;ADAMTS1;ADAR;ADCK3;ADCY6;ADD3;ADGRE5;ADGRG6;ADGRL2;ADIPOR2;ADNP;ADPRHL2;AEBP1;AFF1;AGAP1;AGO3;AGPAT3;AHCTF1;AHNAK;AHSA1;AIDA;AIM1;AJUBA;AKAP10;AKAP13;AKAP8;AKAP9;AKIRIN2;AKT2;ALAS1;ALDH16A1;ALKBH3;ALYREF;AMD1;AMMECR1L;AMOT;AMOTL1;ANAPC1;ANAPC10;ANKRD11;ANKRD13D;ANKRD17;ANKRD52;ANKS3;ANXA3;AP1M1;AP1S2;AP2B1;APBA3;A…
10kb	BCLAF1_w0.001	dbcorrdb__SIN3A__ENCSR000BGL_1__m1	4.35	0.0355	BCLAF1	*	SIN3A (directAnnotation).	BCLAF1; BRF1; E2F4; E2F6; ELF1; ELF2; ELK1; ELK4; ETS1; EZH2; FOXP2; GABPA; GABPB1; HCFC1; KDM5A; MAX; MXI1; MYC; NR2C2; PHF8; PML; POLR2A; RBBP5; RELA; SMARCA4; SREBF1; SRF; TAF1; UBTF; XRCC4; ZMIZ1; ZNF143; ZNF274 (inferredBy_MotifSimilarity). ERG; FLI1 (inferredBy_MotifSimilarity_n_Orthology).	1441	4989	AAGAB;AATF;ABCB7;ABHD14B;ABHD17A;ABR;ABTB1;ACBD5;ACER3;ACIN1;ACLY;ACOT8;ACTB;ACTG1;ACTR1A;ACTR2;ACVR1;ACYP2;ADAM17;ADAMTS9;ADAP2;ADCK4;ADD3;ADGRL2;ADIPOR2;ADNP;ADO;ADPRHL2;AGA;AGAP1;AGO3;AHCTF1;AHDC1;AHNAK;AHSA1;AKAP10;AKIRIN2;AKTIP;ALDH16A1;ALDH18A1;AMD1;AMMECR1L;AMOT;ANKRD11;ANKRD13D;ANKRD17;ANKRD49;ANKRD52;ANKS1A;ANKS3;ANXA11;AP1G2;AP1M1;AP1S2;AP2B1;APBB2;APEH;APMAP;APPL2;ARAP1;ARCN1;AREL1;ARF…
10kb	BCLAF1_w0.001	dbcorrdb__SIN3A__ENCSR000BLR_1__m2	4.13	0.0346	BCLAF1	*	SIN3A (directAnnotation).	BCLAF1; BRF1; E2F4; E2F6; ELF1; ELF2; ELK1; ELK4; ETS1; EZH2; FOXP2; GABPA; GABPB1; HCFC1; MXI1; MYC; PHF8; PML; POLR2A; RBBP5; RELA; SREBF1; SRF; TAF1; UBTF; XRCC4; ZMIZ1; ZNF143; ZNF274 (inferredBy_MotifSimilarity). ERG; FLI1 (inferredBy_MotifSimilarity_n_Orthology).	1064	3359	AAGAB;AATF;ABHD13;ABHD17A;ABR;ACBD5;ACIN1;ACOT8;ACTA2;ACTB;ACTG1;ACTR2;ACYP2;ADAM17;ADAMTS9;ADD3;ADGRL2;ADIPOR2;ADO;ADPRHL2;AGO3;AHDC1;AHNAK;AHSA1;AJAP1;AKAP10;ALAD;ALDH16A1;ALYREF;AMD1;AMOT;ANGPT1;ANKRD11;ANKRD17;ANKRD49;ANKS1A;ANKS3;ANXA11;AP1M1;AP1S2;AP2B1;APBA3;APBB2;APEH;APMAP;APPL2;AQP7;ARAP1;ARCN1;AREL1;ARFIP1;ARFIP2;ARHGAP1;ARHGAP12;ARHGDIA;ARHGEF3;ARHGEF7;ARID2;ARID4A;ARL5B;ARPC1A;ARPC1B…
10kb	BCLAF1_w0.001	dbcorrdb__TAF1__ENCSR000BGS_1__m2	3.98	0.034	BCLAF1	*	TAF1 (directAnnotation).	BCLAF1; BRF1; CREB1; E2F6; EGR1; ELF1; ELK1; ELK3; ELK4; ERG; ETS1; ETV1; ETV3; ETV4; ETV5; ETV6; EZH2; FEV; FLI1; GABPA; GABPB1; GTF2F1; HCFC1; MXI1; NELFE; NR2C2; PHF8; PML; POLR2A; RBBP5; SIN3A; XRCC4; ZNF143; ZNF274 (inferredBy_MotifSimilarity). ETS2; ETV2; ETV7 (inferredBy_MotifSimilarity_n_Orthology).	1397	4741	AAGAB;AATF;ABCB7;ABHD13;ABHD14B;ABHD17A;ACBD3;ACBD5;ACIN1;ACOT8;ACTB;ACTG1;ACTR2;ACVR1;ACYP2;ADAM17;ADAMTS9;ADAP2;ADCK3;ADD3;ADIPOR2;ADM;ADNP;ADO;ADPRHL2;AEBP1;AGO3;AHCTF1;AHNAK;AHSA1;AKAP10;AKAP12;AKIRIN2;AKT2;AKTIP;ALAD;ALDH16A1;ALG3;ALG5;ALKBH3;AMD1;AMMECR1L;AMOT;AMOTL1;ANAPC1;ANKFY1;ANKRD11;ANKRD13D;ANKRD17;ANKRD49;ANKRD54;ANKS1A;ANKS3;ANXA11;AP1M1;AP1S2;AP2B1;APBA3;APBB2;APEX2;APPL2;AQP2;ARA…
10kb	BCLAF1_w0.001	dbcorrdb__TAF1__ENCSR000BHT_1__m1	3.98	0.034	BCLAF1	*	TAF1 (directAnnotation).	ATF3; BCLAF1; GABPA; KDM5A; POLR2A; RBBP5; SIN3A; TAF7; YY1 (inferredBy_MotifSimilarity). TAF1L (inferredBy_MotifSimilarity_n_Orthology).	948	3291	ABCE1;ABCF1;ABL1;ABL2;ABR;ACAP1;ACBD5;ACOT8;ACTB;ACTG1;ADAMTS1;ADAMTS9;ADCK3;ADD3;ADIPOR2;ADNP;AGA;AHNAK;AKAP10;AKAP12;AKAP8;AKAP9;AKT2;AMD1;AMOT;AMOTL1;ANAPC1;ANAPC10;ANKLE2;ANKMY2;ANKRD10;ANKRD11;ANKRD13A;APBB2;APC;APP;APPL2;ARCN1;AREL1;ARFIP1;ARHGAP12;ARHGAP5;ARHGEF3;ARHGEF7;ARID1A;ARID2;ARID4A;ARL5B;ARMC1;ARMC8;ARNT;ASB1;ASB6;ASH1L;ATF1;ATF4;ATF7IP;ATG5;ATRX;ATXN1L;AZIN1;B9D1;BABAM1;BAMBI;BBX…
10kb	BCLAF1_w0.001	dbcorrdb__TAF1__ENCSR000BHT_1__m2	3.47	0.0319	BCLAF1	*	TAF1 (directAnnotation).	BCLAF1; ELF1; ELK1; ELK4; ETS1; ETV1; ETV6; GABPA; GABPB1; HCFC1; PHF8; POLR2A; SIN3A; THAP1 (inferredBy_MotifSimilarity). ERG; FLI1 (inferredBy_MotifSimilarity_n_Orthology).	1374	4974	AAGAB;AAMDC;AATF;ABCB7;ABHD14B;ABHD17A;ABR;ABTB1;ACADVL;ACAP1;ACBD5;ACIN1;ACOT8;ACSL4;ACTG1;ACVR1;ACVR1B;ACYP2;ADAM17;ADAMTS1;ADAMTS9;ADAP2;ADAR;ADCK3;ADCK4;ADD3;ADIPOR2;ADM;ADNP;AGA;AGAP1;AGO3;AGTRAP;AHDC1;AHNAK;AHSA2;AIG1;AIM1;AJAP1;AKAP10;AKAP12;AKIRIN2;AKT2;ALDH9A1;ALG6;AMD1;AMMECR1L;AMOT;AMOTL1;ANAPC1;ANKRD11;ANKRD13D;ANKRD17;ANKRD49;ANKS1A;ANKS3;ANXA11;AP1G2;AP1M1;AP1S2;AP2B1;APBA3;APBB2;AP…
10kb	BCLAF1_w0.001	dbcorrdb__TAF1__ENCSR000BJN_1__m1	4.4	0.0357	BCLAF1	*	TAF1 (directAnnotation).	ATF3; BCLAF1; BRF1; CTCF; ELF1; ELK1; ETS1; EZH2; GABPA; HCFC1; KDM5A; KDM5B; MAX; MAZ; MXI1; MYC; PHF8; POLR2A; RBBP5; RFX1; SAP30; SIN3A; SMARCA4; SREBF1; SREBF2; TAF7; XRCC4; YY1; ZMIZ1; ZNF274 (inferredBy_MotifSimilarity). TAF1L (inferredBy_MotifSimilarity_n_Orthology).	1327	4971	ABCE1;ABCF1;ABHD17A;ABL1;ABL2;ABR;ACACB;ACBD5;ACTG1;ACTR2;ADAR;ADCK3;ADCY6;ADD3;ADGRE5;ADIPOR2;ADM;ADNP;AEBP1;AGAP1;AGO2;AHCTF1;AHDC1;AHNAK;AHSA2;AJAP1;AKAP10;AKAP13;AKAP8;AKAP9;AKT2;ALAS1;ALDH16A1;ALDH18A1;ALDH3B1;ALOX5AP;AMD1;AMMECR1L;AMOTL1;ANAPC1;ANAPC10;ANKLE2;ANKRD10;ANKRD11;ANKRD17;ANXA2;ANXA9;APBB1;APBB2;APC;ARAP1;ARCN1;ARFGEF1;ARHGAP12;ARHGAP17;ARHGAP27;ARHGAP29;ARHGAP5;ARHGDIA;ARHGEF2;A…
10kb	BCLAF1_w0.001	dbcorrdb__TAF1__ENCSR000BKS_1__m1	4.06	0.0343	BCLAF1	*	TAF1 (directAnnotation).	BCLAF1; ELK1; ELK4; ETS1; EZH2; GABPA; KDM5A; MAX; MYC; POLR2A; RBBP5; SIN3A; THAP1; YY1 (inferredBy_MotifSimilarity).	1126	3968	ABCE1;ABHD17A;ABL1;ABL2;ABR;ACAP1;ACBD5;ACOT8;ACTB;ACTG1;ACYP2;ADAM17;ADAMTS9;ADCK3;ADD3;ADGRE5;ADIPOR2;ADNP;ADO;AEBP1;AGO3;AGPAT3;AHDC1;AHNAK;AHSA1;AKAP10;AKAP12;AKAP13;AKAP8;AKAP9;AKT2;ALDH16A1;ALDH3B1;AMD1;AMMECR1L;AMOT;AMOTL1;ANAPC1;ANAPC10;ANKLE2;ANKRD17;ANKRD52;AP1M1;AP1S2;AP2B1;APBB2;APC;APP;APPL2;ARCN1;AREL1;ARFGEF1;ARFIP1;ARHGAP12;ARHGAP5;ARHGEF3;ARHGEF7;ARID2;ARID4A;ARID5B;ARIH1;ARL5B;A…
10kb	BCLAF1_w0.001	dbcorrdb__TAF1__ENCSR000BKS_1__m2	3.8	0.0333	BCLAF1	*	TAF1 (directAnnotation).	BCLAF1; ELF1; ELK1; ELK4; ETS1; ETV6; EZH2; GABPA; GABPB1; GTF2F1; HCFC1; MXI1; PHF8; PML; POLR2A; RBBP5; SIN3A (inferredBy_MotifSimilarity). FLI1 (inferredBy_MotifSimilarity_n_Orthology).	1394	4917	AAGAB;AATF;ABHD14B;ABHD17A;ABR;ACADVL;ACBD5;ACIN1;ACOT8;ACTB;ACTG1;ACTR3;ACVR1;ACVR1B;ACYP2;ADAM17;ADAMTS9;ADAR;ADD3;ADIPOR2;ADM;ADNP;ADPRHL2;AGO3;AHDC1;AHNAK;AKAP10;AKAP12;AKIRIN2;AKT2;ALAS1;ALDH18A1;ALG6;ALKBH3;AMD1;AMMECR1L;AMOT;AMOTL1;ANAPC1;ANKRD11;ANKRD13D;ANKRD17;ANKS1A;ANKS3;ANXA11;AP1G2;AP1M1;AP1S2;AP2B1;APBB2;APEX2;APH1B;APMAP;APPL2;ARAP1;ARCN1;AREL1;ARF3;ARFGEF1;ARFIP1;ARFIP2;ARHGAP1;A…
10kb	BCLAF1_w0.001	dbcorrdb__TAF1__ENCSR000BPF_1__m1	3.87	0.0335	BCLAF1	*	TAF1 (directAnnotation).	BCLAF1; ELK4; GABPA; PML; POLR2A (inferredBy_MotifSimilarity). FLI1 (inferredBy_MotifSimilarity_n_Orthology).	1329	4724	AAGAB;AATF;ABCB7;ABHD17A;ABR;ACBD3;ACBD5;ACIN1;ACOT8;ACSL4;ACTB;ACTG1;ACYP2;ADAM17;ADAMTS1;ADAMTS9;ADAP2;ADAR;ADCK3;ADD3;ADIPOR2;ADM;ADNP;AGA;AGAP1;AGO3;AGTRAP;AHNAK;AIG1;AIM1;AJAP1;AKAP12;AKIRIN2;AKT2;ALDH16A1;ALG5;ALG6;AMD1;AMOT;AMOTL1;ANAPC1;ANKFY1;ANKRD11;ANKRD17;AP1M1;AP1S2;AP2B1;APBA3;APBB2;APC;APEX2;APITD1;APPL2;AQP7;ARAP1;ARCN1;AREL1;ARFGEF1;ARFIP1;ARFIP2;ARHGAP1;ARHGAP4;ARHGDIA;ARHGEF12;…
10kb	BCLAF1_w0.001	dbcorrdb__TAF1__ENCSR000BQF_1__m1	4.47	0.036	BCLAF1	*	TAF1 (directAnnotation).	ATF3; BCLAF1; ELK4; ETS1; GABPA; HCFC1; KDM5A; MYC; POLR2A; RBBP5; SIN3A; TAF7; YY1 (inferredBy_MotifSimilarity). TAF1L (inferredBy_MotifSimilarity_n_Orthology).	833	2780	ABCE1;ABCF1;ABL1;ABL2;ABR;ACAP1;ACBD5;ACOT8;ACTB;ACTG1;ADAM17;ADAMTS1;ADAMTS9;ADCY9;ADD3;ADIPOR2;ADNP;AEBP1;AGA;AGPAT3;AHNAK;AKAP10;AKAP8;AKAP9;AKT2;AMD1;AMMECR1L;AMOT;AMOTL1;ANAPC1;ANAPC10;ANKLE2;ANKRD11;ANKRD17;APC;APP;APPL2;ARCN1;AREL1;ARFIP1;ARHGAP12;ARHGAP5;ARHGDIA;ARHGEF3;ARHGEF7;ARID2;ARID5B;ARL5B;ARMC1;ARMC8;ARNT;ASB1;ASB6;ASH1L;ATF1;ATF4;ATF7IP;ATP2C1;ATRX;AZIN1;B9D1;BABAM1;BAMBI;BANP;BB…
10kb	BCLAF1_w0.001	elemento__CCGGAAG	3.92	0.0337	BCLAF1	*		BCLAF1; ELF1; ELF2; ELK1; ELK3; ELK4; ETV1; ETV4; FEV; GABPA; GABPB1 (inferredBy_MotifSimilarity). ERF; ETV2; ETV3; ETV3L; ETV5; ETV6; ETV7 (inferredBy_MotifSimilarity_n_Orthology).	1375	4994	AAGAB;AATF;ABHD13;ABHD17A;ABR;ACAP3;ACBD5;ACIN1;ACOT8;ACTA2;ACTB;ACTG1;ACTR2;ACTR3;ACVR1;ACYP2;ADAM17;ADAMTS1;ADCK3;ADCK4;ADD3;ADGRL2;ADIPOR2;ADO;ADPRHL2;AEBP1;AGA;AGAP1;AGO3;AGPAT3;AGPS;AGRN;AHCYL2;AHNAK;AHSA1;AHSA2;AJAP1;AJUBA;AKAP10;AKAP12;AKT2;ALAD;ALAS1;ALDH16A1;ALKBH3;ALYREF;AMDHD2;AMMECR1L;ANKFY1;ANKRD11;ANKRD52;ANKRD54;ANKS3;ANXA1;ANXA11;AP1M1;AP1S2;AP2B1;APBA3;APBB2;APEH;APH1A;APMAP;APPL…
10kb	BCLAF1_w0.001	factorbook__ELF1	4.16	0.0347	BCLAF1	*	ELF1 (directAnnotation).	BCLAF1; EGR1; ELF2; ELF4; ELK1; ELK3; ELK4; ERF; ERG; ETS1; ETS2; ETV1; ETV2; ETV3; ETV4; ETV5; FEV; FLI1; GABPA; GABPB1; HCFC1; PHF8; PML; POLR2A; SIN3A; SRF; TAF1 (inferredBy_MotifSimilarity). ETV3L; ETV6; ETV7 (inferredBy_MotifSimilarity_n_Orthology).	926	2800	AATF;ABCB7;ABHD13;ABHD17A;ACBD3;ACBD5;ACIN1;ACOT8;ACTB;ACTG1;ACTR2;ACTR3;ACYP2;ADAM17;ADAMTS9;ADCK3;ADGRE5;ADNP;ADO;ADPRHL2;AGO3;AGPAT3;AHDC1;AHSA1;AKAP10;AKIRIN2;AKT2;ALDH16A1;ALKBH3;ALYREF;AMD1;AMMECR1L;AMOTL2;ANKRD11;ANKRD44;ANKS1A;ANKS3;AP1M1;AP1S2;AP2B1;APBB2;APEH;APMAP;APPL2;ARAP1;AREL1;ARFIP1;ARFIP2;ARGLU1;ARHGAP1;ARHGAP4;ARHGDIA;ARHGEF1;ARHGEF3;ARHGEF35;ARHGEF5;ARHGEF7;ARID2;ARID4A;ARL5B;…
10kb	BCLAF1_w0.001	flyfactorsurvey__aop_SANGER_10_FBgn0000097	4.25	0.0351	BCLAF1	*	ETV6; ETV7 (inferredBy_Orthology).	BCLAF1; ELF1; ELF2; ELF4; ELK1; ELK3; ELK4; ERF; ERG; ETS1; ETS2; ETV1; ETV2; ETV3; ETV4; ETV5; FEV; FLI1; GABPA; GABPB1; SRF; TAF1 (inferredBy_MotifSimilarity). ETV3L (inferredBy_MotifSimilarity_n_Orthology).	1388	4791	AATF;ABCB7;ABHD13;ABHD17A;ABR;ABTB1;ACBD3;ACBD5;ACIN1;ACOT8;ACTA2;ACTB;ACTG1;ACTR2;ACYP2;ADAM17;ADAMTS9;ADCK3;ADCK4;ADGRL2;ADIPOR2;ADNP;ADO;ADPRHL2;AGO3;AGPAT3;AGRN;AHCYL2;AHDC1;AHSA1;AHSA2;AKAP10;AKAP12;AKIRIN2;AKT2;ALAS1;ALDH16A1;ALKBH3;ALYREF;AMD1;AMOTL2;ANKRD11;ANKRD54;ANKS1A;ANKS3;ANO6;ANXA1;AP1M1;AP1S2;AP2B1;APBA3;APBB2;APEH;APPL2;ARAP1;ARCN1;AREL1;ARF3;ARFGEF1;ARFIP1;ARFIP2;ARGLU1;ARHGAP1;…
10kb	BCLAF1_w0.001	flyfactorsurvey__Ets96B_SANGER_5_FBgn0039225	3.8	0.0333	BCLAF1	*	ETV1; ETV4; ETV5 (inferredBy_Orthology).	BCLAF1; ELF1; ELF2; ELK1; ELK3; ELK4; ERF; ERG; ETS1; ETS2; ETV2; ETV3; FEV; FLI1; GABPA; GABPB1; SRF (inferredBy_MotifSimilarity). ETV3L; ETV6; ETV7 (inferredBy_MotifSimilarity_n_Orthology).	1166	4057	ABCB7;ABHD13;ABHD17A;ABTB1;ACBD5;ACIN1;ACLY;ACOT8;ACTB;ACTR2;ACYP2;ADAM17;ADAMTS9;ADAP2;ADCK3;ADIPOR2;ADO;ADPRHL2;AEBP1;AGO3;AGPAT3;AGRN;AHDC1;AHSA1;AJAP1;AJUBA;AKAP10;AKT2;ALDH16A1;ALKBH3;ALYREF;AMOT;ANAPC1;ANGPT1;ANKRD11;ANKRD28;ANKRD44;ANKS1A;ANKS3;ANO6;AP1M1;AP1S2;APBA3;APBB2;APEH;APPL2;ARAP1;ARCN1;AREL1;ARF3;ARFIP1;ARFIP2;ARGLU1;ARHGAP1;ARHGAP12;ARHGAP27;ARHGAP4;ARHGAP5;ARHGDIA;ARHGDIB;ARHGE…
10kb	BCLAF1_w0.001	flyfactorsurvey__Ets97D_SANGER_10_FBgn0004510	3.7	0.0328	BCLAF1	*	ERG (inferredBy_Orthology).	BCLAF1; ELF1; ELK1; ELK3; ELK4; ERF; ETS1; ETS2; ETV1; ETV2; ETV3; ETV4; ETV5; FEV; FLI1; GABPA; GABPB1; SRF (inferredBy_MotifSimilarity). ELF2; ELF4; ETV3L; ETV6; ETV7 (inferredBy_MotifSimilarity_n_Orthology).	908	2897	ABCB7;ABHD17A;ABR;ACAP2;ACBD5;ACIN1;ACOT8;ACTB;ACTR2;ACYP2;ADAM17;ADAMTS9;ADAP2;ADGRL2;ADIPOR2;ADPRHL2;AFF1;AGO3;AGPAT3;AHDC1;AHSA1;AKAP10;AKAP12;ALDH16A1;ALKBH3;AMD1;AMMECR1L;AMOT;AMOTL2;ANKRD11;ANKRD28;ANKRD44;ANKRD54;AP1M1;AP1S2;AP2B1;APBA3;APBB2;APPL2;ARAP1;ARCN1;AREL1;ARF3;ARFIP1;ARFIP2;ARHGAP12;ARHGAP4;ARHGDIA;ARHGDIB;ARHGEF1;ARHGEF2;ARHGEF3;ARHGEF35;ARHGEF5;ARHGEF7;ARID2;ARID4A;ARL5B;ARL6;…
10kb	BCLAF1_w0.001	hdpi__ELF2	3.89	0.0336	BCLAF1	*	ELF2 (directAnnotation).	BCLAF1; ELF1; ELF5; ELK1; ELK3; ELK4; ETV1; ETV4; FEV; GABPA; HCFC1; PHF8; SIN3A (inferredBy_MotifSimilarity). ELF4; ERF; ETS2; ETV2; ETV3; ETV3L; ETV5; ETV6; ETV7; FLI1 (inferredBy_MotifSimilarity_n_Orthology).	1463	4883	AAGAB;AATF;ABHD14B;ABHD17A;ABL1;ABR;ACBD5;ACIN1;ACOT8;ACSL4;ACTA2;ACTB;ACTG1;ACTR2;ACTR8;ACYP2;ADAM17;ADAMTS1;ADAMTS9;ADAR;ADCK3;ADIPOR2;AEBP1;AFF1;AGAP1;AGGF1;AGO3;AHCYL2;AHNAK;AHSA1;AHSA2;AIMP2;AJAP1;AJUBA;AKAP10;AKIRIN2;AKT2;ALAS1;ALG3;ALG6;ALKBH3;ALYREF;AMDHD2;AMOT;ANKFY1;ANKRD11;ANKRD13A;ANKRD54;ANKS3;ANXA11;AP1M1;AP1S2;AP2B1;APBB2;APEH;APH1A;APMAP;APPL2;ARAP1;ARCN1;AREL1;ARF5;ARF6;ARFIP1;AR…
10kb	BCLAF1_w0.001	hocomoco__ELF2_HUMAN.H11MO.0.C	3.22	0.0308	BCLAF1	*	ELF2 (directAnnotation).	BCLAF1; EGR1; EHF; ELF1; ELF3; ELF4; ELF5; ELK1; ELK3; ELK4; EP300; ERF; ERG; ETS1; ETS2; ETV1; ETV2; ETV3; ETV4; ETV5; ETV6; FEV; FLI1; GABPA; GABPB1; HCFC1; NR2C2; PHF8; PML; POLR2A; RELA; SIN3A; SPDEF; SRF (inferredBy_MotifSimilarity). ETV7 (inferredBy_MotifSimilarity_n_Orthology).	1016	3643	AAGAB;AATF;ABHD17A;ABI3;ABR;ACBD5;ACIN1;ACOT8;ACTB;ACTG1;ACTR2;ACTR3;ACVR1;ADAMTS1;ADAMTS9;ADCK3;ADGRE5;ADGRL2;ADNP;AGPAT3;AGRN;AGTRAP;AHDC1;AHNAK;AHSA1;AHSA2;AKAP10;AKAP13;AKIRIN2;AKT2;AKTIP;ALG6;ALKBH3;ALOX5AP;AMD1;AMMECR1L;AMOT;ANKRD17;ANKRD44;ANKRD49;ANKS1A;AP1G2;AP1M1;AP1S2;APBB2;APMAP;APPL2;ARAP1;AREL1;ARFIP1;ARFIP2;ARHGAP1;ARHGAP12;ARHGAP27;ARHGAP32;ARHGAP35;ARHGAP4;ARHGDIA;ARHGDIB;ARHGEF1…
10kb	BCLAF1_w0.001	hocomoco__ELK1_HUMAN.H11MO.0.B	3.82	0.0333	BCLAF1	*	ELK1 (directAnnotation).	BCLAF1; EGR1; ELF1; ELF2; ELK3; ELK4; EP300; ERF; ERG; ETS1; ETS2; ETV1; ETV2; ETV3; ETV4; ETV5; ETV6; FEV; FLI1; GABPA; GABPB1; HCFC1; PML; POLR2A; SRF; TAF1 (inferredBy_MotifSimilarity). ETV3L; ETV7 (inferredBy_MotifSimilarity_n_Orthology).	915	3077	AATF;ABCB7;ABHD13;ABHD17A;ACAP2;ACBD3;ACBD5;ACIN1;ACOT8;ACTB;ACTG1;ACTR2;ACTR3;ACYP2;ADAM17;ADAMTS9;ADAP2;ADCK3;ADD3;ADGRE5;ADGRL2;ADNP;ADO;ADPRHL2;AFF1;AGO3;AGPAT3;AGRN;AHDC1;AHSA1;AHSA2;AKT2;ALDH16A1;ALKBH3;ALYREF;AMD1;AMMECR1L;AMOT;AMOTL2;ANKRD28;ANKRD44;ANKS1A;ANKS3;AP1M1;AP1S2;APBB2;APEH;APPL2;ARAP1;AREL1;ARFIP1;ARFIP2;ARHGAP1;ARHGAP12;ARHGAP17;ARHGAP4;ARHGDIA;ARHGDIB;ARHGEF1;ARHGEF2;ARHGEF3…
[truncated: 7,514 more rows]
