# Supplementary material for: Single‐cell RNA landscape of cell fate decision of renal proximal tubular epithelial cells and immune‐microenvironment in kidney fibrosis
Source: Clin Transl Med. 2022 Sep 9;12(9):e1010. doi: 10.1002/ctm2.1010 (PMC9460484; doi:10.1002/ctm2.1010)
Supplement: Supplementary file 9 — Supporting Information [file CTM2-12-e1010-s007.xlsx]

## Sheet: Sheet1
Supplementary Table S6. The enriched best motif of high confidence of HNF4A
TF	gene	gene_function	highConfAnnot	nMotifs	bestMotif	NES	motifDb	coexModule	spearCor	CoexWeight
HNF4A	SEMA5A	DEGs in PT	TRUE	35	taipale_cyt_meth__HNF4A_NRGGTCAAAGTCCRN_eDBD_meth_repr	9.05	10kb	top50perTarget	0.153002	0.003622
HNF4A	ACSM2A	monocle2-type 2 cluster	TRUE	28	taipale_cyt_meth__HNF4A_NRGGTCAAAGTCCRN_eDBD	9.34	10kb	top1sd	0.267558	0.008436
HNF4A	ADM	monocle2-type 2 cluster	TRUE	51	taipale_cyt_meth__HNF4A_NRGGTCAAAGTCCRN_eDBD	9.34	10kb	top1sd	0.1629	0.009523
HNF4A	AQP1	monocle2-type 2 cluster	TRUE	84	taipale_cyt_meth__HNF4A_NRGGTCAAAGTCCRN_eDBD	9.34	10kb	top1sd	0.268662	0.008351
HNF4A	CDH6	monocle2-type 2 cluster	TRUE	51	taipale_cyt_meth__HNF4A_NRGGTCAAAGTCCRN_eDBD	9.34	10kb	top1sd	0.206399	0.00663
HNF4A	CLSTN2	monocle2-type 2 cluster	TRUE	58	taipale_cyt_meth__HNF4A_NRGGTCAAAGTCCRN_eDBD	9.34	10kb	top1sd	0.16183	0.010483
HNF4A	DPEP1	monocle2-type 2 cluster	TRUE	35	taipale_cyt_meth__HNF4A_NRGGTCAAAGTCCRN_eDBD	9.34	10kb	top1sd	0.268346	0.006218
HNF4A	LEAP2	monocle2-type 2 cluster	TRUE	55	taipale_cyt_meth__HNF4A_NRGGTCAAAGTCCRN_eDBD	9.34	10kb	top1sd	0.149393	0.004479
HNF4A	MGST1	monocle2-type 2 cluster	TRUE	67	taipale_cyt_meth__HNF4A_NRGGTCAAAGTCCRN_eDBD	9.34	10kb	top1sd	0.31998	0.007191
HNF4A	PIGR	monocle2-type 2 cluster	TRUE	77	taipale_cyt_meth__HNF4A_NRGGTCAAAGTCCRN_eDBD	9.34	10kb	top1sd	0.296111	0.007282
HNF4A	SERPINA1	monocle2-type 2 cluster	TRUE	46	taipale_cyt_meth__HNF4A_NRGGTCAAAGTCCRN_eDBD	9.34	10kb	top1sd	0.328385	0.009364
HNF4A	MLXIPL	monocle2-type 2 cluster	TRUE	36	taipale_cyt_meth__HNF4A_NRGGTCAAAGTCCRN_eDBD_meth_repr	9.05	10kb	top50perTarget	0.158884	0.004601
HNF4A	SLC3A1	monocle2-type 2 cluster	TRUE	47	taipale__HNF4A_full_RRGGTCAAAGTCCRNN_repr	8.74	10kb	top1sd	0.233046	0.006689
HNF4A	CXCL14	monocle2-type 2 cluster	TRUE	53	transfac_pro__M07321	7.9	10kb	top50perTarget	0.349521	0.004822
HNF4A	SLC47A2	monocle2-type 2 cluster	TRUE	51	transfac_pro__M07321	7.9	10kb	top50perTarget	0.208473	0.00425
HNF4A	SLC22A2	monocle2-type 2 cluster	TRUE	20	hocomoco__HNF4A_MOUSE.H11MO.0.A	7.63	10kb	top50perTarget	0.245245	0.004012
HNF4A	THY1	monocle2-type 2 cluster	TRUE	40	transfac_pro__M01031	7.45	10kb	top50perTarget	0.260111	0.005727
HNF4A	C2	monocle2-type 2 cluster	TRUE	4	transfac_pro__M00764	4.74	10kb	top50perTarget	0.159217	0.00498
HNF4A	TMEM27	monocle2-type 2 cluster	TRUE	1	transfac_pro__M07958	4.43	10kb	top50perTarget	0.320853	0.008447
HNF4A	CAPN3	monocle2-type 3 cluster	TRUE	35	taipale_cyt_meth__HNF4A_NRGGTCAAAGTCCRN_eDBD	9.34	10kb	top1sd	0.190761	0.004315
HNF4A	CUBN	monocle2-type 3 cluster	TRUE	52	taipale_cyt_meth__HNF4A_NRGGTCAAAGTCCRN_eDBD	9.34	10kb	top1sd	0.259997	0.012514
HNF4A	DAB2	monocle2-type 3 cluster	TRUE	83	taipale_cyt_meth__HNF4A_NRGGTCAAAGTCCRN_eDBD	9.34	10kb	top1sd	0.35287	0.01169
HNF4A	DAO	monocle2-type 3 cluster	TRUE	40	taipale_cyt_meth__HNF4A_NRGGTCAAAGTCCRN_eDBD	9.34	10kb	top1sd	0.170749	0.006201
HNF4A	DDC	monocle2-type 3 cluster	TRUE	52	taipale_cyt_meth__HNF4A_NRGGTCAAAGTCCRN_eDBD	9.34	10kb	top1sd	0.296791	0.012577
HNF4A	DIO1	monocle2-type 3 cluster	TRUE	32	taipale_cyt_meth__HNF4A_NRGGTCAAAGTCCRN_eDBD	9.34	10kb	top1sd	0.171308	0.006809
HNF4A	GAMT	monocle2-type 3 cluster	TRUE	26	taipale_cyt_meth__HNF4A_NRGGTCAAAGTCCRN_eDBD	9.34	10kb	top1sd	0.245348	0.006193
HNF4A	GLTPD2	monocle2-type 3 cluster	TRUE	16	taipale_cyt_meth__HNF4A_NRGGTCAAAGTCCRN_eDBD	9.34	10kb	top1sd	0.105512	0.006028
HNF4A	LINC01510	monocle2-type 3 cluster	TRUE	50	taipale_cyt_meth__HNF4A_NRGGTCAAAGTCCRN_eDBD	9.34	10kb	top1sd	0.209593	0.006136
HNF4A	PBLD	monocle2-type 3 cluster	TRUE	35	taipale_cyt_meth__HNF4A_NRGGTCAAAGTCCRN_eDBD	9.34	10kb	top1sd	0.248107	0.007574
HNF4A	SLC7A8	monocle2-type 3 cluster	TRUE	70	taipale_cyt_meth__HNF4A_NRGGTCAAAGTCCRN_eDBD	9.34	10kb	top1sd	0.189627	0.00416
HNF4A	ABAT	monocle2-type 3 cluster	TRUE	82	taipale_cyt_meth__HNF4A_NRGGTCAAAGTCCRN_eDBD_meth_repr	9.05	10kb	top50perTarget	0.146507	0.005108
HNF4A	ALDH1B1	monocle2-type 3 cluster	TRUE	48	taipale_cyt_meth__HNF4A_NRGGTCAAAGTCCRN_eDBD_meth_repr	9.05	10kb	top50perTarget	0.175015	0.00399
HNF4A	ASPDH	monocle2-type 3 cluster	TRUE	38	taipale_cyt_meth__HNF4A_NRGGTCAAAGTCCRN_eDBD_meth_repr	9.05	10kb	top50perTarget	0.19058	0.010204
HNF4A	ASS1	monocle2-type 3 cluster	TRUE	94	taipale_cyt_meth__HNF4A_NRGGTCAAAGTCCRN_eDBD_meth_repr	9.05	10kb	top50perTarget	0.349463	0.011244
HNF4A	CDH2	monocle2-type 3 cluster	TRUE	32	taipale_cyt_meth__HNF4A_NRGGTCAAAGTCCRN_eDBD_meth_repr	9.05	10kb	top50perTarget	0.211743	0.006965
HNF4A	EHHADH	monocle2-type 3 cluster	TRUE	33	taipale_cyt_meth__HNF4A_NRGGTCAAAGTCCRN_eDBD_meth_repr	9.05	10kb	top50perTarget	0.215159	0.005536
HNF4A	FLJ22763	monocle2-type 3 cluster	TRUE	70	taipale_cyt_meth__HNF4A_NRGGTCAAAGTCCRN_eDBD_meth_repr	9.05	10kb	top50perTarget	0.251329	0.009448
HNF4A	GATM	monocle2-type 3 cluster	TRUE	5	taipale_cyt_meth__HNF4A_NRGGTCAAAGTCCRN_eDBD_meth_repr	9.05	10kb	top50perTarget	0.350863	0.016716
HNF4A	HIBADH	monocle2-type 3 cluster	TRUE	7	taipale_cyt_meth__HNF4A_NRGGTCAAAGTCCRN_eDBD_meth_repr	9.05	10kb	top50perTarget	0.193488	0.003372
HNF4A	KIAA1191	monocle2-type 3 cluster	TRUE	16	taipale_cyt_meth__HNF4A_NRGGTCAAAGTCCRN_eDBD_meth_repr	9.05	10kb	top50perTarget	0.238127	0.005672
HNF4A	NPL	monocle2-type 3 cluster	TRUE	24	taipale_cyt_meth__HNF4A_NRGGTCAAAGTCCRN_eDBD_meth_repr	9.05	10kb	top50perTarget	0.157757	0.004015
HNF4A	SLC22A12	monocle2-type 3 cluster	TRUE	57	taipale_cyt_meth__HNF4A_NRGGTCAAAGTCCRN_eDBD_meth_repr	9.05	10kb	top50perTarget	0.186213	0.005497
HNF4A	SLC22A8	monocle2-type 3 cluster	TRUE	10	taipale_cyt_meth__HNF4A_NRGGTCAAAGTCCRN_eDBD_meth_repr	9.05	10kb	top50perTarget	0.225913	0.008254
HNF4A	PLG	monocle2-type 3 cluster	TRUE	23	taipale__HNF4A_full_RRGGTCAAAGTCCRNN_repr	8.74	10kb	top1sd	0.118802	0.007302
HNF4A	SEPP1	monocle2-type 3 cluster	TRUE	29	taipale__HNF4A_full_RRGGTCAAAGTCCRNN_repr	8.74	10kb	top1sd	0.295939	0.004289
HNF4A	XPNPEP2	monocle2-type 3 cluster	TRUE	69	taipale__HNF4A_full_RRGGTCAAAGTCCRNN_repr	8.74	10kb	top1sd	0.115656	0.005168
HNF4A	AK4	monocle2-type 3 cluster	TRUE	72	transfac_pro__M07321	7.9	10kb	top50perTarget	0.30005	0.010244
HNF4A	ALB	monocle2-type 3 cluster	TRUE	34	transfac_pro__M07321	7.9	10kb	top50perTarget	0.157913	0.005356
HNF4A	ALDH4A1	monocle2-type 3 cluster	TRUE	49	transfac_pro__M07321	7.9	10kb	top50perTarget	0.296676	0.01188
HNF4A	CCNG1	monocle2-type 3 cluster	TRUE	37	transfac_pro__M07321	7.9	10kb	top50perTarget	0.174633	0.003613
HNF4A	HADH	monocle2-type 3 cluster	TRUE	22	transfac_pro__M07321	7.9	10kb	top50perTarget	0.202925	0.003214
HNF4A	HIBCH	monocle2-type 3 cluster	TRUE	11	transfac_pro__M07321	7.9	10kb	top50perTarget	0.159695	0.004572
HNF4A	IDH1	monocle2-type 3 cluster	TRUE	45	transfac_pro__M07321	7.9	10kb	top50perTarget	0.149978	0.003508
HNF4A	SLC6A19	monocle2-type 3 cluster	TRUE	61	transfac_pro__M07321	7.9	10kb	top50perTarget	0.183952	0.005615
HNF4A	ALDH6A1	monocle2-type 3 cluster	TRUE	23	hocomoco__HNF4A_MOUSE.H11MO.0.A	7.63	10kb	top50perTarget	0.294559	0.01508
HNF4A	GGACT	monocle2-type 3 cluster	TRUE	4	taipale__Hnf4a_DBD_RRGGTCAAAGTCCRNN	7.61	10kb	top50perTarget	0.099128	0.009969
HNF4A	AFP	monocle2-type 3 cluster	TRUE	18	transfac_pro__M01031	7.45	10kb	top50perTarget	0.058975	0.017596
HNF4A	DPYS	monocle2-type 3 cluster	TRUE	17	transfac_pro__M01031	7.45	10kb	top50perTarget	0.312476	0.013889
HNF4A	ACO1	monocle2-type 3 cluster	TRUE	9	dbcorrdb__HNF4A__ENCSR000EEU_1__m1	7.15	10kb	top50perTarget	0.231629	0.008182
HNF4A	MT1X	monocle2-type 3 cluster	TRUE	14	dbcorrdb__HNF4A__ENCSR000EEU_1__m1	7.15	10kb	top50perTarget	0.286364	0.005889
HNF4A	AGMAT	monocle2-type 3 cluster	TRUE	7	hocomoco__HNF4A_HUMAN.H11MO.0.A	6.89	10kb	top50perTarget	0.149075	0.003218
HNF4A	FTL	monocle2-type 3 cluster	TRUE	9	transfac_pro__M02220	6.49	10kb	top50perTarget	0.356772	0.004323
HNF4A	SUSD2	monocle2-type 3 cluster	TRUE	3	transfac_pro__M02016	6.09	10kb	top50perTarget	0.109888	0.008581
HNF4A	AGXT	monocle2-type 3 cluster	TRUE	4	dbcorrdb__HNF4A__ENCSR000EEU_1__m2	5.09	10kb	top50perTarget	0.16274	0.007447
HNF4A	FBXL5	monocle2-type 3 cluster	TRUE	6	taipale__HNF4A_full_RRGTCCAAAGGTCAA	5.07	10kb	top50perTarget	0.224315	0.004628
HNF4A	BBOX1	monocle2-type 3 cluster	TRUE	1	taipale_cyt_meth__HNF4A_NRGTCCAAAGTCCRN_eDBD	4.96	10kb	top50perTarget	0.288998	0.005568
HNF4A	MT1F	monocle2-type 3 cluster	TRUE	1	transfac_public__M00134	4.91	10kb	top50perTarget	0.281619	0.009527
HNF4A	PAH	monocle2-type 3 cluster	TRUE	9	cisbp__M5529	4.91	10kb	top50perTarget	0.270484	0.010575
HNF4A	PRODH2	monocle2-type 3 cluster	TRUE	1	taipale__HNF4A_full_RRGGTCAAAGGTCA_repr	4.78	10kb	top50perTarget	0.203374	0.005164
HNF4A	MSRB1	monocle2-type 3 cluster	TRUE	1	transfac_pro__M00638	4.73	10kb	top50perTarget	0.25124	0.005348
HNF4A	PSAT1	monocle2-type 3 cluster	TRUE	5	transfac_pro__M07961	4.65	10kb	top1sd	0.220373	0.008877
PAH	NR1H4	monocle2_type 3 cluster	TRUE	1	stark__GTCANTNAAC	3.59	10kb	top50	0.232418	0.007209
ATF3	IRF1	monocle2_type 2 cluster	TRUE	16	swissregulon__hs__IRF1_2_7.p3	4.76	10kb	top50	0.387943	0.019246
PSMB9	IRF1	monocle2_type 2 cluster	TRUE	14	swissregulon__hs__IRF1_2_7.p3	4.76	10kb	top50	0.268921	0.010348
B2M	IRF1	monocle2_type 2 cluster	TRUE	8	hocomoco__IRF1_MOUSE.H11MO.0.A	3.06	10kb	top1sd	0.374947	0.005961
MDK	IRF1	monocle2_type 2 cluster	TRUE	9	hocomoco__IRF1_MOUSE.H11MO.0.A	3.06	10kb	top1sd	0.309662	0.004564
TNFSF10	IRF1	monocle2_type 2 cluster	TRUE	7	hocomoco__IRF1_MOUSE.H11MO.0.A	3.06	10kb	top1sd	0.260688	0.005355
