# Supplementary material for: Single‐cell RNA landscape of cell fate decision of renal proximal tubular epithelial cells and immune‐microenvironment in kidney fibrosis
Source: Clin Transl Med. 2022 Sep 9;12(9):e1010. doi: 10.1002/ctm2.1010 (PMC9460484; doi:10.1002/ctm2.1010)
Supplement: Supplementary file 10 — Supporting Information [file CTM2-12-e1010-s002.xlsx]

## Sheet: top10_diff_genes_wilcox_tissue_
gene	p_val	avg_log2FC	pct.1	pct.2	p_val_adj	cluster	celltype
ALDOB	3.82783e-83	1.14452	1	0.963	7.79154e-79	0	PT
ASS1	7.03993e-81	1.33243	1	0.909	1.43298e-76	0	PT
GPX3	7.21429e-80	1.24097	1	0.976	1.46847e-75	0	PT
CRYAA	9.2844e-60	1.4006	0.955	0.735	1.88984e-55	0	PT
SLC7A8	6.03226e-49	1.05507	0.958	0.703	1.22787e-44	0	PT
HPD	8.27573e-48	1.14549	0.949	0.71	1.68453e-43	0	PT
ALDH4A1	4.59174e-46	1.16112	0.962	0.774	9.34648e-42	0	PT
GSTA1	1.58332e-44	1.20023	0.987	0.852	3.22285e-40	0	PT
THY1	1.71496e-21	1.06507	0.788	0.579	3.49079e-17	0	PT
ANK2	2.54553e-17	1.05828	0.718	0.539	5.18142e-13	0	PT
MIOX	4.25591e-113	1.95403	1	0.867	8.66291e-109	1	PT
DCXR	3.64894e-103	1.94466	0.997	0.866	7.42742e-99	1	PT
UPP2	1.37091e-98	2.12577	0.819	0.306	2.79049e-94	1	PT
BBOX1	4.4608e-87	1.63876	0.986	0.778	9.07996e-83	1	PT
MT1G	6.68255e-82	1.54019	1	0.94	1.36023e-77	1	PT
HAO2	2.2645e-79	1.70964	0.938	0.591	4.60938e-75	1	PT
ACY3	2.8849e-75	1.55396	0.924	0.556	5.87221e-71	1	PT
RBP4	9.60712e-75	2.21303	0.802	0.389	1.95553e-70	1	PT
AGXT	6.22576e-57	1.64061	0.59	0.212	1.26725e-52	1	PT
PTER	3.17371e-48	1.56754	0.757	0.43	6.46008e-44	1	PT
ERRFI1	2.09914e-83	1.403	0.726	0.208	4.2728e-79	2	PT
PDK4	2.43252e-68	1.55539	0.805	0.337	4.95139e-64	2	PT
GPX3	7.08649e-67	1.29179	1	0.977	1.44246e-62	2	PT
DPEP1	1.8188e-66	1.37569	0.971	0.596	3.70217e-62	2	PT
ALB	4.72645e-65	1.61149	0.938	0.537	9.62068e-61	2	PT
PRAP1	5.50203e-65	1.41412	0.959	0.62	1.11994e-60	2	PT
PCSK1N	3.14536e-62	1.458	0.979	0.718	6.40237e-58	2	PT
SLC22A8	2.22428e-61	1.36914	0.963	0.619	4.52753e-57	2	PT
MT1X	1.67544e-54	1.25286	0.988	0.825	3.41037e-50	2	PT
MT1E	6.58769e-49	1.26869	0.963	0.809	1.34092e-44	2	PT
TYROBP	2.34064e-155	3.64078	0.982	0.348	4.76437e-151	3	Mono
AIF1	2.82916e-149	3.50175	0.956	0.319	5.75876e-145	3	Mono
FCER1G	1.97118e-141	3.26117	0.965	0.363	4.01233e-137	3	Mono
RGS2	5.60769e-138	3.18124	0.978	0.348	1.14145e-133	3	Mono
LYZ	3.37681e-129	3.52049	0.951	0.349	6.8735e-125	3	Mono
HLA-DRA	3.63411e-115	3.64661	0.991	0.8	7.39723e-111	3	Mono
HLA-DPB1	1.49338e-106	3.33408	0.951	0.523	3.03977e-102	3	Mono
HLA-DPA1	2.67235e-101	3.1586	0.92	0.441	5.43957e-97	3	Mono
CCL3	3.3435e-95	3.30231	0.823	0.264	6.80569e-91	3	Mono
IL1B	3.71956e-88	3.45119	0.819	0.301	7.57116e-84	3	Mono
PAX8-AS1	1.90923e-151	2.57627	0.879	0.141	3.88623e-147	4	PT
COL27A1	8.65841e-117	1.80748	0.81	0.151	1.76242e-112	4	PT
PKHD1	3.56418e-104	2.49158	0.943	0.31	7.25489e-100	4	PT
LINC00472	5.94328e-104	2.0125	0.828	0.194	1.20975e-99	4	PT
SYNE2	3.19354e-85	2.79052	1	0.656	6.50045e-81	4	PT
NEAT1	3.17633e-84	2.79998	1	0.88	6.46543e-80	4	PT
KCNQ1OT1	1.20918e-75	2.21664	1	0.686	2.46128e-71	4	PT
MALAT1	8.8439e-67	1.78205	1	0.992	1.80018e-62	4	PT
RASSF4	2.19633e-63	1.98475	0.902	0.502	4.47064e-59	4	PT
SLC22A7	1.51494e-40	2.23907	0.598	0.217	3.08365e-36	4	PT
SLC12A1	2.41365e-89	3.76333	0.869	0.291	4.91298e-85	5	LOH
KNG1	1.40854e-83	3.59361	0.863	0.322	2.86707e-79	5	LOH
SFRP1	1.65875e-77	2.60629	0.667	0.151	3.37639e-73	5	LOH
UMOD	5.96308e-72	4.41007	0.935	0.459	1.21378e-67	5	LOH
WFDC2	1.64381e-55	2.53141	0.881	0.434	3.34598e-51	5	LOH
DEFB1	5.10141e-46	2.51592	0.946	0.686	1.03839e-41	5	LOH
SPP1	6.97877e-44	2.04731	1	0.887	1.42053e-39	5	LOH
RGS5	4.86748e-32	2.45995	0.44	0.123	9.90776e-28	5	LOH
TMEM52B	1.20533e-23	2.37199	0.667	0.35	2.45345e-19	5	LOH
TPSB2	1.35178e-14	2.69878	0.232	0.068	2.75155e-10	5	LOH
CD2	1.03184e-163	2.92784	0.867	0.116	2.10031e-159	6	T Cell
CD3D	4.4951e-122	2.91715	0.842	0.161	9.14978e-118	6	T Cell
PTPRCAP	4.98124e-122	2.76215	0.88	0.185	1.01393e-117	6	T Cell
CD52	9.03034e-102	3.22843	0.943	0.331	1.83813e-97	6	T Cell
GZMK	1.35959e-101	2.66751	0.57	0.071	2.76745e-97	6	T Cell
PTPRC	2.1576e-97	2.75004	0.981	0.377	4.3918e-93	6	T Cell
IL7R	5.50855e-95	2.97411	0.665	0.116	1.12127e-90	6	T Cell
CD69	8.39301e-82	2.64365	0.753	0.193	1.7084e-77	6	T Cell
CCL4	1.28728e-23	2.68843	0.722	0.422	2.62026e-19	6	T Cell
JCHAIN	1.39013e-11	3.09352	0.241	0.084	2.82962e-07	6	T Cell
MRO	3.86271e-39	0.95104	0.837	0.342	7.86255e-35	7	PT
ALDOB	9.89188e-38	0.981993	1	0.966	2.01349e-33	7	PT
PCK2	1.47222e-36	1.00562	0.993	0.671	2.99671e-32	7	PT
PRODH2	2.22966e-35	1.00568	0.961	0.568	4.53848e-31	7	PT
PSAT1	4.7721e-31	0.944946	0.961	0.611	9.71362e-27	7	PT
PAH	1.00643e-30	0.953083	0.993	0.752	2.04858e-26	7	PT
ANK2	1.12192e-30	0.985784	0.928	0.538	2.28367e-26	7	PT
TFPI	1.32302e-28	1.05287	0.837	0.457	2.693e-24	7	PT
PCK1	1.62586e-28	1.01706	1	0.848	3.30945e-24	7	PT
DHRS4L2	3.07057e-25	0.949251	0.889	0.561	6.25015e-21	7	PT
MMP7	1.26969e-37	1.05885	0.674	0.224	2.58445e-33	8	PT
UBD	1.81007e-24	1.17995	0.426	0.126	3.68441e-20	8	PT
C3	9.49766e-24	1.42233	0.566	0.216	1.93325e-19	8	PT
ANXA4	8.02785e-23	1.13972	0.907	0.589	1.63407e-18	8	PT
VCAM1	1.03652e-22	1.42191	0.667	0.311	2.10984e-18	8	PT
GSTP1	7.36095e-21	1.28014	0.969	0.853	1.49832e-16	8	PT
SOD2	9.34984e-21	1.57878	0.961	0.845	1.90316e-16	8	PT
IL32	2.64819e-18	1.36071	0.953	0.78	5.39038e-14	8	PT
TPM1	6.71758e-12	1.10396	0.814	0.593	1.36736e-07	8	PT
PDLIM5	3.33964e-08	1.04502	0.643	0.482	0.000679784	8	PT
KRT7	1.88029e-52	1.06468	0.872	0.302	3.82733e-48	9	PT
CA2	4.56065e-30	1.02251	0.968	0.784	9.28321e-26	9	PT
OGDHL	1.21682e-28	1.02427	0.968	0.761	2.47684e-24	9	PT
PAH	5.26244e-28	0.957048	0.984	0.755	1.07117e-23	9	PT
GATM	2.98806e-23	0.830772	1	0.944	6.0822e-19	9	PT
ALDH4A1	1.01263e-22	0.919565	0.984	0.787	2.0612e-18	9	PT
CRYAA	1.96573e-20	0.838909	0.976	0.751	4.00124e-16	9	PT
FABP1	2.80927e-20	0.839146	0.96	0.747	5.71828e-16	9	PT
ABHD14B	5.20132e-15	0.891329	0.888	0.664	1.05873e-10	9	PT
BCKDHB	3.69396e-13	0.927473	0.688	0.369	7.51906e-09	9	PT
GZMH	1.84894e-158	3.30059	0.798	0.072	3.76353e-154	10	Podo&Fibro&Myofib&Peri&Mes
GZMB	1.04865e-144	3.65141	0.815	0.09	2.13453e-140	10	Podo&Fibro&Myofib&Peri&Mes
GNLY	3.3403e-129	4.31822	0.887	0.132	6.79918e-125	10	Podo&Fibro&Myofib&Peri&Mes
PRF1	1.11878e-119	3.0246	0.702	0.076	2.27727e-115	10	Podo&Fibro&Myofib&Peri&Mes
PTGDS	1.89521e-115	3.25175	0.806	0.118	3.8577e-111	10	Podo&Fibro&Myofib&Peri&Mes
NKG7	4.44426e-111	4.3634	0.935	0.199	9.04629e-107	10	Podo&Fibro&Myofib&Peri&Mes
CST7	2.81986e-104	3.06283	0.742	0.105	5.73983e-100	10	Podo&Fibro&Myofib&Peri&Mes
IGFBP2	5.09376e-101	2.80379	0.718	0.102	1.03683e-96	10	Podo&Fibro&Myofib&Peri&Mes
PODXL	6.79214e-62	2.91334	0.774	0.219	1.38254e-57	10	Podo&Fibro&Myofib&Peri&Mes
CHRDL1	6.43081e-60	3.02036	0.629	0.141	1.30899e-55	10	Podo&Fibro&Myofib&Peri&Mes
EMCN	4.08354e-94	3.5139	0.928	0.18	8.31204e-90	11	EC
ENG	2.41625e-87	3.0524	0.928	0.2	4.91828e-83	11	EC
PLAT	1.43363e-77	2.87393	0.742	0.12	2.91816e-73	11	EC
CRHBP	4.72105e-74	2.86591	0.701	0.112	9.60969e-70	11	EC
IFI27	3.7262e-60	3.20445	0.948	0.34	7.58468e-56	11	EC
IGFBP5	5.59892e-52	3.81789	0.959	0.538	1.13966e-47	11	EC
TIMP3	8.69636e-52	2.8189	0.907	0.37	1.77015e-47	11	EC
RNASE1	1.47452e-51	3.07248	0.938	0.386	3.00139e-47	11	EC
PPAP2B	2.29054e-51	2.96484	0.938	0.431	4.6624e-47	11	EC
MGP	9.92921e-45	2.78355	0.897	0.355	2.02109e-40	11	EC
AQP6	1.0133e-91	2.64026	0.828	0.126	2.06257e-87	12	IC(A+B)
ATP6V0D2	9.06611e-80	2.933	0.954	0.234	1.84541e-75	12	IC(A+B)
ATP6V1G3	4.07485e-72	3.01137	0.897	0.215	8.29435e-68	12	IC(A+B)
ATP6V1B1	4.2906e-67	2.90758	0.92	0.26	8.73352e-63	12	IC(A+B)
TMEM213	6.54971e-67	3.54657	0.931	0.273	1.33319e-62	12	IC(A+B)
SLC4A1	5.19742e-65	3.37405	0.885	0.246	1.05794e-60	12	IC(A+B)
RHCG	1.13283e-63	2.99267	0.874	0.228	2.30587e-59	12	IC(A+B)
SLC26A7	3.06187e-59	3.06433	0.782	0.177	6.23243e-55	12	IC(A+B)
SPINK1	5.24877e-51	3.58078	0.782	0.217	1.06839e-46	12	IC(A+B)
LINC01122	1.75224e-13	3.06706	0.103	0.011	3.56668e-09	12	IC(A+B)
PDK4	5.59829e-40	2.4502	0.956	0.365	1.13953e-35	13	PT
MTMR1	1.41216e-39	1.52089	0.662	0.129	2.87445e-35	13	PT
ERRFI1	8.40058e-32	1.54155	0.809	0.242	1.70994e-27	13	PT
SLC17A3	3.9386e-28	1.57254	0.941	0.457	8.01703e-24	13	PT
SLC7A8	1.12152e-25	1.92837	0.985	0.727	2.28285e-21	13	PT
RNF186	2.27575e-25	1.66892	0.853	0.368	4.6323e-21	13	PT
UGT2B7	7.03363e-24	1.45226	1	0.858	1.4317e-19	13	PT
LGMN	2.47834e-19	1.58837	0.941	0.654	5.04467e-15	13	PT
PRAP1	1.86459e-18	1.43089	0.956	0.643	3.79536e-14	13	PT
PNO1	0.00304528	1.43332	0.25	0.127	1	13	PT
S100A2	5.00467e-33	1.48003	0.75	0.213	1.0187e-28	14	PT
FGB	1.08503e-22	1.51448	0.641	0.186	2.20858e-18	14	PT
SPP1	2.09597e-19	1.41615	1	0.891	4.26634e-15	14	PT
MTRNR2L9	2.77885e-16	1.41074	0.984	0.822	5.65635e-12	14	PT
AQP3	1.09046e-13	1.15578	0.672	0.312	2.21963e-09	14	PT
MTRNR2L2	1.29437e-11	1.33961	1	0.961	2.6347e-07	14	PT
MTRNR2L8	2.29816e-11	1.40107	1	0.942	4.6779e-07	14	PT
RBP4	1.88933e-10	1.23656	0.75	0.427	3.84574e-06	14	PT
ASAP2	7.55766e-07	1.40991	0.594	0.356	0.0153836	14	PT
MFAP3L	0.00212424	1.13986	0.344	0.207	1	14	PT
TPSB2	9.39197e-146	1.31679	0.948	0.058	1.91174e-141	15	Mast Cell
FGB	1.90731e-27	1.23738	0.741	0.185	3.88234e-23	15	Mast Cell
AGXT	6.27224e-27	1.29487	0.828	0.241	1.27671e-22	15	Mast Cell
BOK	5.34009e-21	1.32145	0.81	0.321	1.08698e-16	15	Mast Cell
DDC	2.42385e-16	1.26896	0.983	0.791	4.93374e-12	15	Mast Cell
GSTA2	6.14653e-15	1.24545	1	0.756	1.25113e-10	15	Mast Cell
CAPN3	1.99181e-12	1.41456	0.828	0.43	4.05432e-08	15	Mast Cell
FAM35A	1.35489e-09	1.23054	0.707	0.341	2.75788e-05	15	Mast Cell
CUL3	6.88971e-07	1.2607	0.638	0.361	0.014024	15	Mast Cell
AAMDC	2.58024e-05	1.26943	0.517	0.274	0.525208	15	Mast Cell
LPP	1.26901e-22	2.80325	0.957	0.737	2.58307e-18	16	DCT&CNT
L2HGDH	7.52535e-21	3.63667	0.894	0.513	1.53178e-16	16	DCT&CNT
INMT	7.75667e-21	3.79606	0.809	0.344	1.57887e-16	16	DCT&CNT
OPHN1	4.08671e-19	3.39867	0.915	0.613	8.3185e-15	16	DCT&CNT
SLC9A4	5.40514e-19	2.67285	0.745	0.326	1.10022e-14	16	DCT&CNT
LOC102724699	8.77536e-16	3.26278	0.851	0.551	1.78622e-11	16	DCT&CNT
UGDH-AS1	2.02014e-15	2.90585	0.957	0.764	4.112e-11	16	DCT&CNT
ABCC9	2.33619e-15	2.61883	0.851	0.523	4.75531e-11	16	DCT&CNT
CAGE1	4.49599e-14	2.72752	0.106	0.006	9.15159e-10	16	DCT&CNT
LOC729348	5.53751e-12	2.87442	0.787	0.473	1.12716e-07	16	DCT&CNT
SCNN1G	1.83841e-65	2.95393	0.973	0.118	3.74208e-61	17	CD&PC
STC1	3.61134e-56	2.89797	0.757	0.074	7.35089e-52	17	CD&PC
KRT19	3.98694e-39	3.0802	1	0.255	8.11541e-35	17	CD&PC
FXYD4	4.82168e-38	4.45308	0.973	0.247	9.81452e-34	17	CD&PC
AQP2	7.80952e-34	5.24665	1	0.345	1.58963e-29	17	CD&PC
AQP3	2.29943e-32	3.10237	0.973	0.312	4.6805e-28	17	CD&PC
HSD11B2	1.64614e-26	3.26947	1	0.574	3.35072e-22	17	CD&PC
EPCAM	1.87567e-26	3.34066	1	0.581	3.81793e-22	17	CD&PC
WFDC2	1.70562e-25	3.17266	0.973	0.456	3.47179e-21	17	CD&PC
CALB1	6.56094e-16	3.72806	0.676	0.225	1.33548e-11	17	CD&PC
