# Supplementary material for: Single‐cell RNA landscape of cell fate decision of renal proximal tubular epithelial cells and immune‐microenvironment in kidney fibrosis
Source: Clin Transl Med. 2022 Sep 9;12(9):e1010. doi: 10.1002/ctm2.1010 (PMC9460484; doi:10.1002/ctm2.1010)
Supplement: Supplementary file 11 — Supporting Information [file CTM2-12-e1010-s004.xlsx]

## Sheet: top10_diff_genes_wilcox_dim20
gene	p_val	avg_log2FC	pct.1	pct.2	p_val_adj	cluster	celltype
SCNN1G	0	2.80815	0.582	0.059	0	0	CD&PC
PWRN1	0	2.37856	0.498	0.047	0	0	CD&PC
GATA3	0	2.36011	0.569	0.109	0	0	CD&PC
AQP2	0	2.2228	0.55	0.099	0	0	CD&PC
FXYD4	0	2.17417	0.405	0.058	0	0	CD&PC
SCNN1B	0	2.15398	0.306	0.038	0	0	CD&PC
SLC9A4	0	2.01573	0.367	0.041	0	0	CD&PC
CADPS2	0	2.00304	0.634	0.224	0	0	CD&PC
NR4A2	2.66132e-280	2.02231	0.222	0.03	5.74073e-276	0	CD&PC
ZNF331	4.01848e-269	2.35145	0.341	0.079	8.66826e-265	0	CD&PC
SLC12A3	0	3.91356	0.985	0.138	0	1	DCT&CNT
RNPC3	0	2.87897	0.95	0.635	0	1	DCT&CNT
TRPM7	0	2.81598	0.876	0.378	0	1	DCT&CNT
KLHL3	0	2.34228	0.611	0.158	0	1	DCT&CNT
EGF	0	2.14451	0.79	0.229	0	1	DCT&CNT
TRPM6	0	2.12701	0.455	0.084	0	1	DCT&CNT
KNG1	0	2.12375	0.664	0.178	0	1	DCT&CNT
AMY2B	0	2.10911	0.459	0.099	0	1	DCT&CNT
TMEM52B	0	2.07702	0.779	0.228	0	1	DCT&CNT
TRIM50	0	2.07004	0.329	0.045	0	1	DCT&CNT
KRT19	0	3.21913	0.629	0.054	0	2	DCT&CNT
IER3	0	3.11548	0.614	0.083	0	2	DCT&CNT
BHLHE40	0	2.87991	0.885	0.192	0	2	DCT&CNT
ADM	0	2.7401	0.627	0.062	0	2	DCT&CNT
GDF15	0	2.67864	0.696	0.135	0	2	DCT&CNT
APCDD1L-DT	0	2.45422	0.622	0.095	0	2	DCT&CNT
SGK1	0	2.39467	0.567	0.134	0	2	DCT&CNT
S100A6	0	2.3515	0.627	0.166	0	2	DCT&CNT
BTG2	0	2.3468	0.616	0.174	0	2	DCT&CNT
ACTG1	0	2.31649	0.746	0.229	0	2	DCT&CNT
SLC12A1	0	3.03267	0.913	0.184	0	3	LOH
UMOD	0	2.72341	0.653	0.168	0	3	LOH
GP2	0	2.42431	0.492	0.098	0	3	LOH
RP1	9.64723e-166	2.03723	0.338	0.105	2.081e-161	3	LOH
TFAP2B	3.60189e-162	1.88411	0.316	0.094	7.76963e-158	3	LOH
CASR	1.3351e-140	1.84966	0.259	0.073	2.87994e-136	3	LOH
PCDH9	6.82436e-134	1.63329	0.418	0.174	1.47208e-129	3	LOH
CXCL12	3.26633e-127	1.52162	0.202	0.049	7.04581e-123	3	LOH
PAPPA2	3.05921e-105	2.01982	0.15	0.034	6.59902e-101	3	LOH
IFITM10	3.72159e-95	1.66311	0.202	0.062	8.02784e-91	3	LOH
MIOX	0	2.66638	0.941	0.208	0	4	PT
PAH	0	2.64217	0.906	0.163	0	4	PT
SLC5A12	0	2.62628	0.948	0.185	0	4	PT
CUBN	0	2.61249	0.959	0.221	0	4	PT
ACSM2B	0	2.60874	0.982	0.236	0	4	PT
ALDOB	0	2.57411	0.798	0.133	0	4	PT
SLC36A2	0	2.55047	0.713	0.109	0	4	PT
SLC13A3	0	2.50885	0.775	0.123	0	4	PT
PRODH2	0	2.50841	0.938	0.199	0	4	PT
SLC6A13	0	2.47436	0.926	0.206	0	4	PT
SLC26A7	0	4.39083	0.962	0.121	0	5	IC(A+B)
ADGRF5	0	3.89924	0.91	0.11	0	5	IC(A+B)
CLNK	0	3.58974	0.871	0.067	0	5	IC(A+B)
ATP6V1C2	0	3.5603	0.761	0.062	0	5	IC(A+B)
DMRT2	0	3.11892	0.655	0.036	0	5	IC(A+B)
SHOC1	0	2.98559	0.603	0.117	0	5	IC(A+B)
TMEM101	0	2.9412	0.792	0.145	0	5	IC(A+B)
LIMS3-LOC440895	0	2.94095	0.58	0.045	0	5	IC(A+B)
HCAR2	0	2.83086	0.348	0.017	0	5	IC(A+B)
RHBG	0	2.80241	0.809	0.215	0	5	IC(A+B)
CLDN16	0	2.61159	0.624	0.032	0	6	LOH
RP1	0	2.29489	0.818	0.083	0	6	LOH
S100A2	0	2.21851	0.407	0.06	0	6	LOH
SLC12A1	0	2.18922	0.987	0.193	0	6	LOH
GP2	0	2.17047	0.762	0.09	0	6	LOH
SLC16A12	0	2.0764	0.784	0.172	0	6	LOH
TCIM	0	2.01867	0.709	0.122	0	6	LOH
LINC01606	0	1.94975	0.716	0.119	0	6	LOH
FKBP5	0	1.8851	0.796	0.197	0	6	LOH
ITGB6	0	1.84747	0.492	0.095	0	6	LOH
PCK1	0	3.25224	0.901	0.145	0	7	PT
SLC5A12	0	3.11363	0.997	0.187	0	7	PT
UGT1A8	0	2.98609	0.962	0.157	0	7	PT
CYP4A11	0	2.7628	0.945	0.086	0	7	PT
SLC13A3	0	2.63236	0.942	0.118	0	7	PT
G6PC1	0	2.54019	0.635	0.031	0	7	PT
PAH	0	2.41115	0.965	0.165	0	7	PT
ACSM2A	0	2.39005	1	0.26	0	7	PT
ACSM2B	0	2.26211	0.999	0.24	0	7	PT
ERRFI1	0	2.24024	0.941	0.248	0	7	PT
AFM	0	3.13202	0.727	0.149	0	8	PT
MIOX	0	2.96612	0.785	0.223	0	8	PT
PRODH2	0	2.92999	0.865	0.21	0	8	PT
FTCD	0	2.79492	0.921	0.257	0	8	PT
SLC6A13	0	2.64191	0.762	0.222	0	8	PT
LRP2	0	2.54702	0.821	0.247	0	8	PT
PTH1R	0	2.52552	0.904	0.449	0	8	PT
SLC22A6	1.1463e-284	2.55648	0.574	0.159	2.47268e-280	8	PT
AMN	1.03897e-176	2.498	0.405	0.116	2.24116e-172	8	PT
ANK2	9.54021e-169	2.81617	0.559	0.244	2.05792e-164	8	PT
SLC12A3	0	3.08283	0.994	0.164	0	9	DCT&CNT
TRPM6	0	2.49683	0.751	0.081	0	9	DCT&CNT
EGF	0	2.27406	0.918	0.241	0	9	DCT&CNT
ABCA5	0	2.05292	0.976	0.402	0	9	DCT&CNT
KLHL3	0	1.90766	0.828	0.161	0	9	DCT&CNT
LINC00472	0	1.86598	0.745	0.199	0	9	DCT&CNT
TRPM7	0	1.84682	0.952	0.39	0	9	DCT&CNT
CPEB4	0	1.8112	0.898	0.365	0	9	DCT&CNT
TSC22D2	0	1.75056	0.763	0.209	0	9	DCT&CNT
ZNF385D	0	1.74014	0.488	0.044	0	9	DCT&CNT
EGFL7	0	4.53134	0.795	0.019	0	10	EC
PTPRB	0	4.19564	0.72	0.009	0	10	EC
EMCN	0	4.14591	0.555	0.013	0	10	EC
PLAT	0	3.75157	0.395	0.012	0	10	EC
TIMP3	0	3.65211	0.526	0.114	0	10	EC
SLC2A3	0	3.63005	0.274	0.013	0	10	EC
SLCO2A1	0	3.56001	0.504	0.016	0	10	EC
MEIS2	0	3.5233	0.651	0.026	0	10	EC
PECAM1	0	3.41766	0.484	0.008	0	10	EC
PLPP1	0	3.37966	0.496	0.052	0	10	EC
CRYAB	0	3.47739	0.587	0.087	0	11	PT
VCAM1	0	3.03417	0.5	0.046	0	11	PT
MEG3	0	2.85517	0.434	0.059	0	11	PT
FSTL3	0	2.78134	0.351	0.04	0	11	PT
TPM1	0	2.7597	0.73	0.205	0	11	PT
ITGB8	0	2.70523	0.782	0.209	0	11	PT
ALPK2	0	2.70492	0.588	0.051	0	11	PT
CREB5	0	2.41398	0.447	0.039	0	11	PT
UGT2B7	0	2.39678	0.679	0.164	0	11	PT
SOD2	3.40437e-132	2.36131	0.439	0.155	7.34357e-128	11	PT
FTL	0	3.9	0.635	0.177	0	12	PT
FTCD	0	3.58979	0.974	0.26	0	12	PT
CYP3A5	0	3.35673	0.713	0.213	0	12	PT
MTRNR2L12	0	2.88029	0.764	0.064	0	12	PT
GPX3	0	2.84411	0.894	0.264	0	12	PT
PRODH2	0	2.82195	0.887	0.214	0	12	PT
SLC34A1	0	2.60441	0.619	0.127	0	12	PT
SLC22A6	3.01564e-293	2.53314	0.629	0.16	6.50503e-289	12	PT
AMN	5.51148e-218	2.61172	0.473	0.116	1.18888e-213	12	PT
TIPARP	1.08262e-146	2.518	0.337	0.082	2.33533e-142	12	PT
CFH	0	3.61317	0.69	0.016	0	13	PEC
SLC4A11	0	3.54235	0.421	0.008	0	13	PEC
VCAM1	0	3.45283	0.45	0.051	0	13	PEC
CCN2	0	3.2835	0.462	0.049	0	13	PEC
CLDN1	0	2.9351	0.343	0.017	0	13	PEC
TPM1	0	2.72278	0.738	0.209	0	13	PEC
ALDH1A2	0	2.71042	0.517	0.049	0	13	PEC
PDLIM3	0	2.67354	0.298	0.009	0	13	PEC
ATF3	1.29662e-278	2.96829	0.458	0.081	2.79694e-274	13	PEC
LMNA	2.30468e-98	2.70747	0.413	0.153	4.97144e-94	13	PEC
PLA2R1	0	6.06692	0.995	0.093	0	14	Podo
PTPRQ	0	5.86505	0.977	0.009	0	14	Podo
PTPRO	0	5.00688	0.952	0.017	0	14	Podo
MAGI2	0	4.72726	0.953	0.175	0	14	Podo
ALS2CL	0	4.50507	0.924	0.064	0	14	Podo
MAGI2-AS3	0	4.38266	0.97	0.223	0	14	Podo
NTNG1	0	3.87479	0.808	0.011	0	14	Podo
PODXL	0	3.86576	0.889	0.073	0	14	Podo
CLIC5	0	3.71538	0.841	0.031	0	14	Podo
NFASC	0	3.54623	0.838	0.022	0	14	Podo
SLC12A1	0	3.34829	1	0.211	0	15	LOH
UMOD	0	3.15335	0.987	0.177	0	15	LOH
MRPS6	0	2.73726	0.974	0.462	0	15	LOH
SLC4A7	0	2.26698	0.677	0.101	0	15	LOH
GP2	0	2.24838	0.849	0.103	0	15	LOH
PRDM16-DT	0	2.23646	0.815	0.212	0	15	LOH
SIM2	0	2.20269	0.668	0.065	0	15	LOH
F11	0	2.12036	0.639	0.108	0	15	LOH
EGF	0	2.11526	0.921	0.252	0	15	LOH
SEMA6D	9.34791e-265	1.98806	0.621	0.134	2.01644e-260	15	LOH
SLC8A1	0	3.36672	0.89	0.193	0	16	DCT&CNT
SLC8A1-AS1	0	2.84972	0.707	0.113	0	16	DCT&CNT
HSD11B2	2.06054e-220	2.21618	0.9	0.391	4.44479e-216	16	DCT&CNT
PIK3C2G	2.02482e-199	2.02004	0.763	0.261	4.36774e-195	16	DCT&CNT
NFE2L2	2.46823e-190	2.43201	0.819	0.387	5.32421e-186	16	DCT&CNT
TRPM6	3.16719e-152	1.91925	0.44	0.102	6.83195e-148	16	DCT&CNT
CALB1	3.53172e-149	2.58204	0.582	0.196	7.61828e-145	16	DCT&CNT
HSPA1B	7.6925e-138	2.0252	0.572	0.192	1.65935e-133	16	DCT&CNT
RALBP1	8.74456e-74	1.77161	0.421	0.162	1.88629e-69	16	DCT&CNT
HSPB1	5.08863e-31	1.68916	0.246	0.107	1.09767e-26	16	DCT&CNT
MTRNR2L12	0	4.07724	0.752	0.073	0	17	DCT&CNT
LINC00473	0	2.56847	0.311	0.006	0	17	DCT&CNT
ND3	3.16333e-65	3.07454	0.318	0.107	6.82362e-61	17	DCT&CNT
ND2	2.39209e-19	3.15047	0.314	0.194	5.15997e-15	17	DCT&CNT
ND1	2.91697e-16	2.94127	0.357	0.24	6.2922e-12	17	DCT&CNT
ATP8	2.76278e-13	2.82836	0.37	0.274	5.95959e-09	17	DCT&CNT
ND4L	2.53692e-08	2.74702	0.441	0.389	0.000547238	17	DCT&CNT
COX2	5.95616e-08	2.88619	0.373	0.313	0.0012848	17	DCT&CNT
CYTB	1.33051e-05	2.60893	0.32	0.276	0.287005	17	DCT&CNT
ATP6	0.000730353	2.61337	0.348	0.331	1	17	DCT&CNT
UAP1	0	3.4206	0.921	0.087	0	18	IC(A+B)
SLC26A7	0	3.12152	0.987	0.144	0	18	IC(A+B)
AQP6	0	3.01447	0.814	0.033	0	18	IC(A+B)
ADGRF5	0	2.92875	0.98	0.13	0	18	IC(A+B)
CA8	0	2.92281	0.763	0.041	0	18	IC(A+B)
TMEM101	0	2.67942	0.958	0.159	0	18	IC(A+B)
LIMS1	0	2.59608	0.93	0.125	0	18	IC(A+B)
ITGA6	0	2.58621	0.983	0.22	0	18	IC(A+B)
CLNK	0	2.58505	0.978	0.086	0	18	IC(A+B)
GPAT3	0	2.50845	0.901	0.209	0	18	IC(A+B)
SLC4A9	0	5.29021	0.998	0.1	0	19	IC(A+B)
SLC26A4	0	5.18558	0.834	0.013	0	19	IC(A+B)
INSRR	0	3.35276	0.684	0.003	0	19	IC(A+B)
IL18	0	3.22985	0.766	0.097	0	19	IC(A+B)
PLCG2	0	3.15835	0.813	0.178	0	19	IC(A+B)
DGKI	0	3.00274	0.548	0.017	0	19	IC(A+B)
GPSM2	0	2.92195	0.491	0.048	0	19	IC(A+B)
ATP6V0A4	0	2.79151	0.792	0.177	0	19	IC(A+B)
KRT7	0	2.78648	0.614	0.037	0	19	IC(A+B)
IGFBP5	0	2.77874	0.684	0.104	0	19	IC(A+B)
PDGFRB	0	3.25446	0.41	0.018	0	20	Fib&Myo&Peri&Mes
CALD1	5.39845e-301	3.43704	0.807	0.168	1.1645e-296	20	Fib&Myo&Peri&Mes
ELN	7.60001e-286	2.62684	0.227	0.01	1.6394e-281	20	Fib&Myo&Peri&Mes
AEBP1	2.21713e-275	2.88024	0.267	0.016	4.78256e-271	20	Fib&Myo&Peri&Mes
MGP	6.44431e-231	2.93117	0.309	0.026	1.3901e-226	20	Fib&Myo&Peri&Mes
A2M	8.38792e-204	2.93853	0.36	0.042	1.80936e-199	20	Fib&Myo&Peri&Mes
SPARCL1	4.94805e-124	2.72296	0.235	0.028	1.06734e-119	20	Fib&Myo&Peri&Mes
CCN1	1.99985e-118	3.43906	0.294	0.046	4.31388e-114	20	Fib&Myo&Peri&Mes
NR4A1	1.82995e-72	2.6197	0.519	0.202	3.9474e-68	20	Fib&Myo&Peri&Mes
THBS1	4.66267e-40	2.89047	0.272	0.091	1.00579e-35	20	Fib&Myo&Peri&Mes
SLC12A1	1.36031e-254	2.39026	0.994	0.223	2.93432e-250	21	LOH
LOC101930112	6.98457e-175	2.05814	0.328	0.032	1.50664e-170	21	LOH
UMOD	1.51194e-146	2.37945	0.74	0.193	3.2614e-142	21	LOH
GP2	2.80001e-138	2.41094	0.567	0.118	6.0399e-134	21	LOH
EGF	2.30149e-113	2.13196	0.774	0.264	4.96455e-109	21	LOH
TCIM	1.97726e-101	2.46948	0.542	0.146	4.26515e-97	21	LOH
RP1	6.02169e-82	2.13166	0.455	0.116	1.29894e-77	21	LOH
CKB	4.14738e-78	2.83951	0.582	0.217	8.94631e-74	21	LOH
SPP1	3.10414e-68	2.63918	0.529	0.192	6.69594e-64	21	LOH
TIPARP	4.95361e-62	2.36223	0.344	0.088	1.06854e-57	21	LOH
H2AC18	0	4.74878	0.952	0.053	0	22	CD&PC
H2AC6	0	3.99247	0.849	0.074	0	22	CD&PC
ID3	0	3.94922	0.718	0.037	0	22	CD&PC
FXYD4	0	3.31612	0.798	0.075	0	22	CD&PC
ID1	0	3.18302	0.69	0.065	0	22	CD&PC
PWRN1	0	3.18231	0.833	0.071	0	22	CD&PC
H2BC21	0	2.61445	0.639	0.022	0	22	CD&PC
ARL4D	2.60035e-256	2.61223	0.528	0.048	5.60922e-252	22	CD&PC
PDE10A	9.51394e-186	2.61139	0.853	0.188	2.05225e-181	22	CD&PC
H3-3B	5.00743e-95	2.90432	0.623	0.179	1.08015e-90	22	CD&PC
IL7R	0	3.84291	0.23	0.002	0	23	Leuko
PTPRC	0	3.83447	0.566	0.015	0	23	Leuko
MS4A1	0	3.49738	0.225	0.001	0	23	Leuko
IL10RA	0	2.9587	0.279	0.004	0	23	Leuko
IGHM	5.95426e-307	2.81933	0.111	0.001	1.28439e-302	23	Leuko
ITGA4	2.64437e-306	2.945	0.299	0.011	5.70417e-302	23	Leuko
STK17B	1.13938e-262	2.95011	0.377	0.023	2.45776e-258	23	Leuko
AKNA	1.00809e-183	2.82817	0.27	0.016	2.17454e-179	23	Leuko
IGHG1	2.11999e-171	2.89076	0.102	0.002	4.57302e-167	23	Leuko
CD74	1.13738e-69	3.01364	0.336	0.064	2.45345e-65	23	Leuko
H1-3	0	2.48615	0.276	0.004	0	24	PEC
H1-2	2.03923e-252	2.67996	0.371	0.02	4.39883e-248	24	PEC
H2AC18	2.09387e-225	3.71329	0.59	0.059	4.51669e-221	24	PEC
H2AC6	5.06976e-170	2.97546	0.595	0.078	1.0936e-165	24	PEC
PROM1	3.34568e-159	2.5254	0.514	0.061	7.21697e-155	24	PEC
ID1	5.82343e-144	2.68443	0.519	0.068	1.25617e-139	24	PEC
H1-4	4.11455e-141	2.4772	0.386	0.038	8.8755e-137	24	PEC
TPM1	1.17185e-115	2.8269	0.795	0.221	2.52779e-111	24	PEC
H1-0	1.90759e-110	2.91869	0.352	0.041	4.11486e-106	24	PEC
RNF144B	4.635e-106	2.47683	0.443	0.067	9.99816e-102	24	PEC
RP1	4.25738e-42	1.72247	0.75	0.12	9.18359e-38	25	LOH
GP2	3.13799e-41	1.45385	0.769	0.124	6.76896e-37	25	LOH
SLC12A1	2.26423e-37	1.7695	1	0.233	4.88418e-33	25	LOH
CLDN16	1.58785e-34	1.70412	0.481	0.062	3.42516e-30	25	LOH
UMOD	1.36734e-27	1.32556	0.827	0.2	2.94948e-23	25	LOH
LOC102724788	1.57313e-23	1.3673	0.462	0.081	3.3934e-19	25	LOH
TMEM207	4.43413e-22	1.2312	0.25	0.028	9.56486e-18	25	LOH
SFRP1	2.642e-20	1.38999	0.327	0.049	5.69906e-16	25	LOH
USP2	5.9074e-19	1.26527	0.635	0.167	1.27428e-14	25	LOH
PGAP4	1.56677e-13	1.30201	0.327	0.066	3.37967e-09	25	LOH
