# Supplementary material for: Single‐cell RNA landscape of cell fate decision of renal proximal tubular epithelial cells and immune‐microenvironment in kidney fibrosis
Source: Clin Transl Med. 2022 Sep 9;12(9):e1010. doi: 10.1002/ctm2.1010 (PMC9460484; doi:10.1002/ctm2.1010)
Supplement: Supplementary file 12 — Supporting Information [file CTM2-12-e1010-s008.xlsx]

## Sheet: Supplementary Table S12-FS27.de
	p_val	avg_log2FC	pct.1	pct.2	p_val_adj
NR1H4	0	2.37355	1	0	0
PLIN2	1.38033e-54	0.196176	0.424	0.251	3.05977e-50
IFI27L2	3.46777e-52	0.150788	0.324	0.18	7.68701e-48
STARD3NL	4.01127e-50	0.095298	0.204	0.096	8.89178e-46
HOMER3	6.02478e-50	0.092824	0.199	0.092	1.33551e-45
FOSL2	5.88104e-49	0.110505	0.121	0.045	1.30365e-44
KLF6	6.17281e-49	0.384926	0.309	0.178	1.36833e-44
HLA-E	7.8017e-49	0.149641	0.287	0.156	1.7294e-44
ITGB8	6.72903e-48	0.224803	0.223	0.114	1.49162e-43
AFF1	3.3687e-47	0.118191	0.225	0.113	7.46739e-43
SKAP2	2.12844e-46	0.0913775	0.291	0.159	4.71812e-42
COL4A2	3.36507e-46	0.0867795	0.157	0.069	7.45934e-42
HIF1A	1.83891e-45	0.133077	0.322	0.187	4.07632e-41
MAT2A	2.0589e-45	0.11636	0.386	0.23	4.56396e-41
TFPI	2.61421e-45	0.0928696	0.252	0.133	5.79492e-41
PDLIM1	2.74384e-45	0.138094	0.163	0.073	6.08226e-41
RNF213	4.00862e-45	0.143941	0.222	0.114	8.88592e-41
PDK4	4.94533e-45	0.191601	0.148	0.065	1.09623e-40
PPFIBP1	6.77134e-45	0.121007	0.148	0.064	1.501e-40
TPM3	2.34826e-44	0.111495	0.33	0.19	5.20538e-40
S100A10	4.37931e-44	0.220285	0.491	0.326	9.70761e-40
TRAM1	7.08414e-44	0.133591	0.331	0.194	1.57034e-39
NTN4	7.15616e-44	0.178099	0.188	0.092	1.58631e-39
IFI6	8.23364e-44	0.450035	0.247	0.136	1.82515e-39
EPCAM	8.84067e-44	0.094592	0.361	0.214	1.95971e-39
PRKAA2	1.49364e-43	0.119754	0.235	0.123	3.31095e-39
SVBP	2.98574e-43	0.0717805	0.155	0.069	6.6185e-39
TUBA1A	4.7302e-43	0.14035	0.104	0.038	1.04854e-38
ICAM1	8.35457e-43	0.0911348	0.079	0.024	1.85196e-38
GDA	8.77543e-43	0.124575	0.327	0.19	1.94525e-38
JUN	1.12716e-42	0.173713	0.28	0.158	2.49857e-38
AGRN	1.17305e-42	0.0632418	0.119	0.047	2.60029e-38
PAIP1	1.55869e-42	0.0937144	0.231	0.121	3.45516e-38
NFKBIZ	2.15888e-42	0.176244	0.111	0.043	4.7856e-38
SPARC	3.56917e-42	0.169568	0.162	0.076	7.91178e-38
UBE2D2	6.50039e-42	0.0793275	0.384	0.231	1.44094e-37
SHOC2	6.90093e-42	0.106545	0.219	0.114	1.52973e-37
MSN	8.34214e-42	0.0745471	0.294	0.166	1.8492e-37
RBM3	9.7629e-42	0.0814603	0.3	0.171	2.16414e-37
EIF3A	1.57947e-41	0.104314	0.221	0.115	3.50122e-37
RAB21	1.71583e-41	0.044567	0.239	0.127	3.80347e-37
CSRNP1	1.74456e-41	0.0637942	0.083	0.027	3.86718e-37
CDKN1A	1.81527e-41	0.148574	0.112	0.044	4.02392e-37
IFNGR2	1.88154e-41	0.0857199	0.18	0.087	4.17081e-37
KTN1	2.96156e-41	0.100205	0.272	0.153	6.56488e-37
TRIM38	2.98433e-41	0.10766	0.179	0.087	6.61536e-37
CNIH4	4.77174e-41	0.118188	0.305	0.176	1.05775e-36
IRF1	7.38471e-41	0.114557	0.118	0.048	1.63697e-36
STAT1	8.93169e-41	0.186455	0.192	0.098	1.97989e-36
NCOA4	1.08489e-40	0.068875	0.328	0.193	2.40487e-36
LGMN	1.9924e-40	0.125297	0.37	0.225	4.41656e-36
MIDN	2.07686e-40	0.0854093	0.182	0.089	4.60378e-36
JAK1	2.14385e-40	0.0891791	0.26	0.144	4.75228e-36
RND3	2.67535e-40	0.122656	0.07	0.021	5.93045e-36
PLEKHA1	2.69287e-40	0.112599	0.25	0.138	5.96929e-36
GTF2I	3.08423e-40	0.115432	0.368	0.222	6.83681e-36
LGALS1	4.31362e-40	0.119833	0.267	0.151	9.56199e-36
ANXA5	4.69333e-40	0.0728947	0.344	0.207	1.04037e-35
ARPC1B	5.23925e-40	0.137942	0.334	0.201	1.16139e-35
JUND	5.26257e-40	0.163169	0.329	0.198	1.16655e-35
ARF6	5.60936e-40	0.137987	0.298	0.174	1.24343e-35
CTSC	6.3228e-40	0.116595	0.303	0.178	1.40158e-35
BEX2	7.09077e-40	0.0765768	0.358	0.215	1.57181e-35
ISG15	8.74271e-40	0.481521	0.216	0.118	1.938e-35
PON2	8.84169e-40	0.0910846	0.177	0.087	1.95994e-35
CEBPD	8.88162e-40	0.185099	0.272	0.158	1.96879e-35
H2AFY	1.21847e-39	0.063249	0.248	0.136	2.70098e-35
HDDC2	1.28351e-39	0.0804427	0.407	0.253	2.84515e-35
UGCG	1.39501e-39	0.0932602	0.256	0.144	3.09233e-35
CD2AP	1.45602e-39	0.0653246	0.202	0.103	3.22756e-35
DARS	2.34208e-39	0.0350636	0.229	0.122	5.19168e-35
FAT1	2.53403e-39	0.0928269	0.137	0.06	5.61719e-35
SPTBN1	2.61759e-39	0.111544	0.249	0.139	5.80241e-35
NME2	2.99105e-39	0.0809046	0.176	0.087	6.63026e-35
SOCS3	3.01239e-39	0.173896	0.124	0.053	6.67755e-35
NR3C1	3.15588e-39	0.0749549	0.234	0.125	6.99565e-35
PTP4A1	3.83885e-39	0.0817503	0.27	0.152	8.50957e-35
KLF10	3.96031e-39	0.109482	0.193	0.098	8.77881e-35
ZFP36L1	4.10229e-39	0.202643	0.394	0.254	9.09354e-35
MAPKAPK2	4.47823e-39	0.0792278	0.174	0.085	9.92689e-35
CCDC107	4.5594e-39	0.0744948	0.246	0.135	1.01068e-34
TAPBP	6.14432e-39	0.0714672	0.217	0.115	1.36201e-34
SFT2D1	6.53288e-39	0.0844501	0.382	0.235	1.44814e-34
C7orf73	6.93776e-39	0.0860339	0.456	0.29	1.53789e-34
GRN	8.24584e-39	0.0757488	0.289	0.167	1.82785e-34
TMED3	8.26342e-39	0.0627734	0.146	0.066	1.83175e-34
TIMM17A	8.29203e-39	0.0872657	0.312	0.184	1.8381e-34
MYH9	9.12295e-39	0.0765363	0.165	0.079	2.02229e-34
CHMP4B	9.18506e-39	0.0825272	0.303	0.177	2.03605e-34
IFI44	1.03946e-38	0.0535632	0.061	0.017	2.30418e-34
MYO6	1.04087e-38	0.073359	0.326	0.193	2.30729e-34
SEZ6L2	1.3608e-38	0.0499288	0.071	0.022	3.01648e-34
TXNL1	1.4024e-38	0.0513928	0.32	0.187	3.10871e-34
SLC38A2	1.47448e-38	0.074751	0.149	0.069	3.26849e-34
KRT18	1.48039e-38	0.195763	0.512	0.352	3.28158e-34
MGLL	1.59965e-38	0.106174	0.239	0.131	3.54594e-34
MCL1	1.62348e-38	0.11944	0.249	0.141	3.59878e-34
TXNIP	1.6801e-38	0.1306	0.238	0.132	3.72429e-34
YWHAZ	1.90033e-38	0.0839262	0.357	0.221	4.21246e-34
ARPC2	2.54438e-38	0.116617	0.502	0.334	5.64013e-34
ATP1B3	3.10193e-38	0.0711043	0.146	0.067	6.87605e-34
SOX4	3.18059e-38	0.30355	0.198	0.105	7.05042e-34
CBX3	3.67428e-38	0.103681	0.376	0.231	8.14478e-34
RHOA	5.35289e-38	0.0943013	0.535	0.357	1.18658e-33
RPN2	5.58341e-38	0.0467714	0.228	0.122	1.23768e-33
TMED5	5.95675e-38	0.0643559	0.277	0.157	1.32043e-33
DPP4	6.65939e-38	0.113375	0.213	0.114	1.47619e-33
SERPINE2	8.03314e-38	0.138277	0.239	0.134	1.78071e-33
MAL2	8.17049e-38	0.0823319	0.105	0.042	1.81115e-33
TPGS1	9.88561e-38	0.0710429	0.265	0.15	2.19134e-33
RP11-149I23.3	1.02108e-37	0.110858	0.088	0.032	2.26343e-33
RAP1A	1.0655e-37	0.0518756	0.318	0.188	2.36188e-33
EMC10	1.07326e-37	0.0986977	0.268	0.154	2.3791e-33
SNX6	1.10354e-37	0.0779944	0.268	0.152	2.44622e-33
NFKBIA	1.3636e-37	0.132176	0.249	0.141	3.02269e-33
RAD21	1.52207e-37	0.0434001	0.187	0.095	3.37397e-33
RAB6A	1.60056e-37	0.0506575	0.208	0.109	3.54797e-33
NR2F2	1.80485e-37	0.0886867	0.256	0.145	4.00082e-33
TRIB1	1.8145e-37	0.0942537	0.133	0.06	4.0222e-33
TSC22D1	2.032e-37	0.0827251	0.411	0.26	4.50434e-33
ARPC1A	2.10812e-37	0.099098	0.367	0.226	4.67308e-33
ITGB1	2.30454e-37	0.112741	0.238	0.133	5.10846e-33
CYR61	2.46698e-37	0.103538	0.15	0.071	5.46855e-33
RBPMS	2.68534e-37	0.0709957	0.423	0.268	5.9526e-33
CDC42SE2	2.72109e-37	0.0576305	0.221	0.119	6.03184e-33
HM13	3.02085e-37	0.079669	0.179	0.09	6.69632e-33
DICER1	3.11047e-37	0.0568248	0.12	0.051	6.89498e-33
CDH6	3.12582e-37	0.169426	0.243	0.138	6.929e-33
HES1	3.13445e-37	0.0695257	0.148	0.07	6.94814e-33
ADGRG1	3.50927e-37	0.0681382	0.302	0.18	7.779e-33
DUSP3	3.87819e-37	0.0338772	0.29	0.168	8.59679e-33
ACTN4	4.12084e-37	0.0502456	0.369	0.228	9.13466e-33
NMT1	4.15885e-37	0.0147616	0.278	0.158	9.21892e-33
PABPN1	4.78419e-37	0.04337	0.258	0.146	1.06051e-32
SOD2	5.01372e-37	0.274707	0.653	0.482	1.11139e-32
CGNL1	5.21101e-37	0.134065	0.193	0.1	1.15512e-32
UBE2I	5.44875e-37	0.0678968	0.282	0.163	1.20782e-32
GTF2A2	5.46327e-37	0.0999769	0.393	0.247	1.21104e-32
VIM	5.52675e-37	0.359062	0.212	0.117	1.22512e-32
TFPI2	5.86073e-37	0.0919307	0.049	0.012	1.29915e-32
CXCL2	6.21296e-37	0.163448	0.091	0.034	1.37723e-32
VAMP5	6.23196e-37	0.107267	0.254	0.144	1.38144e-32
TAX1BP3	6.60445e-37	0.0594931	0.344	0.208	1.46401e-32
PALLD	6.60743e-37	0.0446468	0.102	0.04	1.46467e-32
MYLK	7.41385e-37	0.0665354	0.113	0.047	1.64343e-32
EMC7	7.96782e-37	0.0720412	0.288	0.167	1.76623e-32
TEAD1	8.09172e-37	0.0850623	0.17	0.085	1.79369e-32
GPR137B	8.16653e-37	0.0662338	0.305	0.18	1.81027e-32
MTDH	8.23959e-37	0.0949804	0.34	0.208	1.82647e-32
CSNK2B	8.47355e-37	0.116684	0.536	0.359	1.87833e-32
HNRNPA3	9.77187e-37	0.0916282	0.357	0.22	2.16613e-32
TNFAIP2	1.01508e-36	0.0843076	0.122	0.053	2.25013e-32
IFI44L	1.24631e-36	0.110721	0.091	0.034	2.76271e-32
ADAM9	1.2954e-36	0.0562837	0.153	0.073	2.87151e-32
SPG20	1.48201e-36	0.0687646	0.229	0.125	3.28517e-32
TSPAN3	1.5349e-36	0.1032	0.261	0.15	3.40241e-32
HNRNPM	1.60466e-36	0.0936906	0.302	0.178	3.55704e-32
ECI1	1.7514e-36	0.0412735	0.287	0.167	3.88234e-32
CLDN1	1.79168e-36	0.0694386	0.06	0.017	3.97161e-32
SERBP1	1.80759e-36	0.0713881	0.459	0.297	4.00689e-32
TMEM243	1.93103e-36	0.0975472	0.192	0.1	4.28051e-32
UBE2R2	1.97576e-36	0.0366971	0.213	0.114	4.37967e-32
EPS8	2.02326e-36	0.103028	0.317	0.19	4.48495e-32
POLR1D	2.11254e-36	0.055849	0.35	0.214	4.68287e-32
CLPTM1L	2.11628e-36	0.066635	0.246	0.138	4.69115e-32
ATF4	2.17253e-36	0.0373079	0.265	0.151	4.81585e-32
FAM134B	2.17877e-36	0.0915934	0.26	0.149	4.82968e-32
TBCB	2.26105e-36	0.0746349	0.366	0.227	5.01207e-32
TES	2.37334e-36	0.0873033	0.09	0.034	5.26099e-32
TNS3	2.54354e-36	0.0945672	0.106	0.043	5.63826e-32
SARAF	3.13857e-36	0.0690067	0.481	0.318	6.95726e-32
AFTPH	3.20798e-36	0.0915584	0.242	0.136	7.11112e-32
HNRNPAB	3.22291e-36	0.0584205	0.261	0.148	7.14422e-32
CLDN4	3.236e-36	0.095626	0.136	0.063	7.17323e-32
PLEKHA5	3.38921e-36	0.107635	0.334	0.204	7.51287e-32
EIF3M	3.63335e-36	0.0565417	0.341	0.208	8.05405e-32
LMBRD1	3.80877e-36	0.0562093	0.235	0.13	8.4429e-32
PNRC1	3.97452e-36	0.108573	0.422	0.274	8.81032e-32
GNB2	4.25442e-36	0.0656515	0.257	0.146	9.43077e-32
ISCA1	4.41101e-36	0.0481977	0.314	0.186	9.77789e-32
UFM1	4.61244e-36	0.0546559	0.345	0.211	1.02244e-31
ZBTB20	4.68855e-36	0.0791747	0.172	0.086	1.03931e-31
MAPK6	5.29691e-36	0.062736	0.161	0.079	1.17417e-31
ARL4C	5.68999e-36	0.085223	0.06	0.018	1.2613e-31
NKAIN4	5.70976e-36	0.0937655	0.315	0.19	1.26568e-31
APOC1	6.24803e-36	0.207226	0.188	0.099	1.385e-31
UACA	6.34942e-36	0.0471481	0.06	0.017	1.40748e-31
SNF8	6.70459e-36	0.064491	0.389	0.244	1.48621e-31
HLA-B	6.7879e-36	0.308348	0.501	0.352	1.50467e-31
WSB1	7.04852e-36	0.047049	0.167	0.082	1.56245e-31
GNS	7.2299e-36	0.0946784	0.286	0.169	1.60265e-31
C14orf105	7.50766e-36	0.0494024	0.307	0.182	1.66422e-31
MET	7.55696e-36	0.0730319	0.107	0.044	1.67515e-31
TMEM123	9.29778e-36	0.0580862	0.186	0.097	2.06104e-31
PAM	9.40063e-36	0.0617554	0.19	0.099	2.08384e-31
ARL8B	1.04384e-35	0.0778131	0.194	0.101	2.31387e-31
PAWR	1.14017e-35	0.0648133	0.136	0.063	2.52741e-31
GINM1	1.35319e-35	0.0599819	0.291	0.172	2.99961e-31
HLA-DPB1	1.42311e-35	0.0334428	0.323	0.194	3.15462e-31
PDLIM5	1.48874e-35	0.0624279	0.247	0.139	3.3001e-31
VIMP	1.48971e-35	0.0753396	0.305	0.181	3.30223e-31
MACF1	1.59837e-35	0.0866469	0.119	0.052	3.5431e-31
DCDC2	1.74962e-35	0.0686088	0.117	0.051	3.87837e-31
FOS	1.81327e-35	0.34255	0.345	0.225	4.01947e-31
NT5C3B	1.95813e-35	0.0440487	0.174	0.087	4.3406e-31
ACSM2A	1.98645e-35	0.145892	0.444	0.294	4.40337e-31
RBMS1	2.00339e-35	0.0567926	0.124	0.055	4.44092e-31
CDH2	2.16696e-35	0.0392172	0.194	0.102	4.8035e-31
GNAQ	2.17665e-35	0.0676589	0.2	0.106	4.82497e-31
MFN2	2.29386e-35	0.0655023	0.099	0.04	5.0848e-31
YWHAQ	2.39188e-35	0.0515572	0.419	0.268	5.30207e-31
HNRNPD	2.47604e-35	0.0455966	0.226	0.125	5.48863e-31
IARS2	2.56319e-35	0.02717	0.151	0.073	5.68183e-31
HMGA1	2.63439e-35	0.102661	0.077	0.027	5.83965e-31
CSNK1A1	2.63579e-35	0.0200098	0.267	0.153	5.84275e-31
WWC1	2.77555e-35	0.0647038	0.226	0.125	6.15256e-31
NCBP2	3.04961e-35	0.0597847	0.2	0.106	6.76007e-31
BECN1	3.06104e-35	0.0407753	0.142	0.067	6.78542e-31
COMMD7	3.21051e-35	0.0490777	0.284	0.166	7.11675e-31
TOMM20	3.3772e-35	0.0579167	0.436	0.28	7.48624e-31
LINC00152	3.46611e-35	0.068894	0.081	0.029	7.68334e-31
GDF15	3.51933e-35	0.0896729	0.2	0.107	7.8013e-31
TSPAN18	3.74138e-35	0.0646068	0.098	0.039	8.29352e-31
EEF1E1	4.02716e-35	0.0578011	0.337	0.206	8.927e-31
LEPROT	4.13079e-35	0.114187	0.349	0.221	9.15672e-31
IQGAP1	4.30725e-35	0.0263656	0.122	0.053	9.54787e-31
COQ10B	4.56545e-35	0.0715822	0.177	0.091	1.01202e-30
NRP1	4.56664e-35	0.0687907	0.157	0.077	1.01229e-30
CAPG	4.58124e-35	0.107363	0.395	0.252	1.01552e-30
ATRX	4.60404e-35	0.0639312	0.157	0.077	1.02058e-30
TMEM165	4.89003e-35	0.070913	0.19	0.1	1.08397e-30
DNAJC10	5.15441e-35	0.038782	0.099	0.04	1.14258e-30
HNRNPU	5.37046e-35	0.0574211	0.333	0.204	1.19047e-30
RNF11	5.4107e-35	0.0473179	0.314	0.188	1.19939e-30
ABHD2	5.46445e-35	0.0401016	0.122	0.054	1.21131e-30
NFE2L2	5.4724e-35	0.0534926	0.296	0.176	1.21307e-30
EGR1	5.59236e-35	0.238343	0.174	0.091	1.23966e-30
WWTR1	5.89569e-35	0.0531654	0.206	0.111	1.3069e-30
CNPY2	6.11024e-35	0.048876	0.479	0.314	1.35446e-30
SRSF9	6.14405e-35	0.0699311	0.363	0.227	1.36195e-30
ANXA2	6.26747e-35	0.151009	0.179	0.094	1.38931e-30
ANP32B	6.277e-35	0.0313169	0.195	0.103	1.39142e-30
DDX17	6.40593e-35	0.0795425	0.378	0.24	1.42e-30
UBXN4	6.69751e-35	0.0729406	0.313	0.188	1.48464e-30
PKIG	7.53118e-35	0.0361381	0.343	0.21	1.66944e-30
PSMD9	7.56793e-35	0.0490229	0.364	0.226	1.67758e-30
GNAS	7.57659e-35	0.0736107	0.348	0.216	1.6795e-30
CTSZ	7.88406e-35	0.0560506	0.249	0.143	1.74766e-30
BTG1	8.15461e-35	0.077626	0.307	0.187	1.80763e-30
EIF5	8.62375e-35	0.05855	0.358	0.221	1.91163e-30
RALBP1	8.68588e-35	0.0632159	0.213	0.116	1.9254e-30
LAP3	8.97016e-35	0.0767044	0.45	0.294	1.98841e-30
ARF5	9.47983e-35	0.0587144	0.299	0.178	2.10139e-30
XIAP	9.56288e-35	0.0105163	0.218	0.118	2.1198e-30
UBE2E2	1.00663e-34	0.0280663	0.321	0.192	2.23139e-30
PINK1	1.06738e-34	0.0736988	0.185	0.096	2.36606e-30
PTP4A2	1.12561e-34	0.033529	0.274	0.159	2.49514e-30
ADAMTS1	1.19604e-34	0.0861156	0.083	0.03	2.65125e-30
UBE2Z	1.22093e-34	0.0932476	0.132	0.061	2.70644e-30
TRIM44	1.24466e-34	0.0514083	0.2	0.107	2.75904e-30
TNRC6A	1.28122e-34	0.0576546	0.133	0.061	2.84009e-30
TKT	1.36424e-34	0.0496915	0.327	0.199	3.02411e-30
GPR160	1.51622e-34	0.0293079	0.356	0.22	3.36101e-30
HNRNPH1	1.52734e-34	0.0372035	0.278	0.163	3.38565e-30
STK24	1.59626e-34	0.0444774	0.173	0.088	3.53844e-30
TM9SF2	1.60002e-34	0.0497677	0.216	0.117	3.54676e-30
ERGIC3	1.70988e-34	0.0841313	0.439	0.285	3.79029e-30
RCN2	1.72506e-34	0.0406778	0.228	0.127	3.82394e-30
C5orf24	1.84305e-34	0.0645688	0.345	0.214	4.0855e-30
HNRNPA0	2.06054e-34	0.0751001	0.253	0.146	4.56761e-30
TCF25	2.17336e-34	0.0542044	0.323	0.196	4.81769e-30
NRAS	2.36701e-34	0.0667877	0.143	0.068	5.24694e-30
SDCBP	2.37647e-34	0.0414407	0.355	0.219	5.26792e-30
UBE2K	2.42992e-34	0.0591044	0.268	0.156	5.38641e-30
MCFD2	2.43472e-34	0.0469472	0.2	0.107	5.39704e-30
ORMDL1	2.65043e-34	0.0414168	0.191	0.101	5.87521e-30
LMAN1	2.72827e-34	0.033695	0.235	0.132	6.04776e-30
ITPA	2.77884e-34	0.0362485	0.216	0.118	6.15985e-30
SGCB	2.78818e-34	0.0523233	0.18	0.093	6.18055e-30
GADD45B	2.85838e-34	0.138771	0.234	0.134	6.33617e-30
CC2D2A	2.97286e-34	0.0564704	0.21	0.114	6.58994e-30
PKP4	2.97348e-34	0.0634429	0.164	0.082	6.59132e-30
ENAH	3.02102e-34	0.0574785	0.088	0.034	6.69669e-30
MIR4435-2HG	3.18379e-34	0.0699259	0.086	0.032	7.0575e-30
RBPJ	3.66275e-34	0.0355466	0.164	0.082	8.11922e-30
CPM	3.7189e-34	0.10504	0.224	0.125	8.24369e-30
ACTR2	3.84855e-34	0.0686599	0.256	0.149	8.53108e-30
CCL2	3.90115e-34	0.22389	0.139	0.066	8.64769e-30
MX1	4.04937e-34	0.0350539	0.075	0.026	8.97623e-30
CCL4	4.17819e-34	0.0666321	0.095	0.038	9.26178e-30
MYL12A	4.26107e-34	0.125001	0.654	0.473	9.44552e-30
ZFP36	4.62806e-34	0.221625	0.198	0.109	1.0259e-29
RAB13	5.10578e-34	0.0879179	0.359	0.227	1.1318e-29
CBX5	5.27952e-34	0.0509818	0.194	0.103	1.17031e-29
PPP1CA	5.40999e-34	0.0663252	0.485	0.32	1.19923e-29
WSB2	5.71061e-34	0.0512326	0.147	0.071	1.26587e-29
TAF10	5.89421e-34	0.0589939	0.17	0.087	1.30657e-29
SPTAN1	6.31215e-34	0.0357061	0.131	0.06	1.39921e-29
CDK6	7.34625e-34	0.0367852	0.062	0.019	1.62844e-29
SYCE1L	7.42504e-34	0.0736405	0.143	0.069	1.64591e-29
PTBP1	7.56455e-34	0.0403288	0.203	0.109	1.67683e-29
TJP1	7.81439e-34	0.0596522	0.121	0.054	1.73222e-29
ZC3H11A	7.86084e-34	0.0316093	0.162	0.081	1.74251e-29
LINC01320	7.93996e-34	0.086198	0.312	0.191	1.76005e-29
IFIT3	8.22154e-34	0.0576166	0.09	0.035	1.82247e-29
ZBTB38	8.23216e-34	0.0650328	0.19	0.101	1.82482e-29
ZFAND5	8.33696e-34	0.0847085	0.284	0.171	1.84805e-29
BTF3L4	8.35572e-34	0.0290044	0.312	0.189	1.85221e-29
UBE2H	8.88708e-34	0.0463405	0.186	0.098	1.97e-29
IRF2BP2	8.96532e-34	0.0778883	0.205	0.111	1.98734e-29
DSP	9.19953e-34	0.0569761	0.137	0.064	2.03926e-29
DLG1	9.36292e-34	0.0418075	0.133	0.062	2.07548e-29
PAPOLA	9.5012e-34	0.0278607	0.347	0.213	2.10613e-29
ST14	9.83555e-34	0.0680928	0.086	0.033	2.18025e-29
ANK2	1.00566e-33	0.103452	0.413	0.272	2.22926e-29
MDK	1.02346e-33	0.0890026	0.169	0.087	2.2687e-29
PDIA4	1.07018e-33	0.06365	0.311	0.189	2.37228e-29
SERPING1	1.10734e-33	0.102728	0.185	0.098	2.45464e-29
PTPN12	1.12869e-33	0.0631314	0.104	0.044	2.50196e-29
PRKCDBP	1.13767e-33	0.0616588	0.143	0.069	2.52187e-29
RPL7L1	1.18669e-33	0.0815921	0.17	0.087	2.63055e-29
MEAF6	1.18764e-33	0.0465849	0.277	0.163	2.63264e-29
PLSCR1	1.22655e-33	0.047232	0.154	0.076	2.7189e-29
TMED2	1.2417e-33	0.0348785	0.415	0.268	2.75248e-29
CPQ	1.24618e-33	0.0309768	0.158	0.079	2.7624e-29
CHID1	1.35929e-33	0.0198678	0.245	0.14	3.01315e-29
TCEAL8	1.38067e-33	0.0794315	0.433	0.283	3.06053e-29
SLC16A4	1.38664e-33	0.0221872	0.374	0.234	3.07376e-29
ERBB3	1.40159e-33	0.064785	0.152	0.075	3.10692e-29
ILF3	1.40915e-33	0.0395832	0.175	0.09	3.12367e-29
IFT22	1.4494e-33	0.0253319	0.337	0.207	3.21288e-29
MALT1	1.47233e-33	0.0869528	0.091	0.036	3.26372e-29
SERINC1	1.48957e-33	0.0551093	0.203	0.11	3.30192e-29
MKKS	1.53193e-33	0.0331144	0.441	0.286	3.39583e-29
AHNAK	1.55602e-33	0.0475486	0.09	0.035	3.44923e-29
KRTCAP2	1.62166e-33	0.0578832	0.458	0.302	3.59474e-29
TFG	1.62994e-33	0.0516312	0.26	0.151	3.61308e-29
RCN1	1.69853e-33	0.0477695	0.078	0.028	3.76513e-29
RSRC2	1.80936e-33	0.0625002	0.255	0.148	4.01082e-29
CERS2	1.82783e-33	0.0585735	0.28	0.166	4.05175e-29
ARPC5	1.83488e-33	0.0265626	0.28	0.165	4.06738e-29
SMIM20	1.92893e-33	0.0440139	0.373	0.235	4.27586e-29
PPP1R15A	1.93621e-33	0.0840566	0.105	0.044	4.292e-29
RBM47	2.21285e-33	0.0725082	0.503	0.341	4.90523e-29
CALD1	2.33223e-33	0.0975907	0.456	0.303	5.16985e-29
LPP	2.38807e-33	0.0605252	0.28	0.166	5.29363e-29
CRK	2.46425e-33	0.0576792	0.148	0.072	5.4625e-29
FUNDC2	2.4802e-33	0.0215594	0.383	0.241	5.49786e-29
TNFRSF12A	2.70097e-33	0.105335	0.225	0.128	5.98724e-29
CHURC1	2.8358e-33	0.066653	0.485	0.323	6.28611e-29
TMEM9	2.95393e-33	0.011341	0.21	0.114	6.54798e-29
GPC4	3.54763e-33	0.0694284	0.128	0.059	7.86402e-29
CAST	3.75552e-33	0.0446609	0.277	0.163	8.32485e-29
SNRPB	3.77378e-33	0.0326824	0.288	0.171	8.36533e-29
MFF	4.00731e-33	0.0686802	0.272	0.16	8.883e-29
YWHAG	4.07298e-33	0.0514369	0.225	0.127	9.02858e-29
CTTN	4.09351e-33	0.071142	0.32	0.196	9.07408e-29
CBX6	4.15335e-33	0.0446548	0.22	0.123	9.20674e-29
LRRK2	4.1711e-33	0.0657369	0.12	0.054	9.24608e-29
RTN3	4.40226e-33	0.0431815	0.189	0.101	9.75849e-29
ARCN1	4.45341e-33	0.0372631	0.144	0.069	9.87188e-29
PROSC	4.47159e-33	0.0502543	0.223	0.125	9.91216e-29
HTATIP2	4.63964e-33	0.0725976	0.208	0.114	1.02847e-28
PLPP5	4.90265e-33	0.0648105	0.123	0.056	1.08677e-28
C20orf24	4.99056e-33	0.0895361	0.42	0.274	1.10626e-28
RBMX2	5.22571e-33	0.0362201	0.117	0.052	1.15838e-28
TPD52L1	5.79846e-33	0.053504	0.13	0.061	1.28534e-28
DGCR6L	5.90075e-33	0.028739	0.365	0.228	1.30802e-28
YAF2	6.33662e-33	0.0571034	0.164	0.084	1.40464e-28
ATF3	6.65899e-33	0.152884	0.114	0.051	1.4761e-28
RBCK1	6.74305e-33	0.0314812	0.22	0.122	1.49473e-28
ABCB1	7.14731e-33	0.064006	0.153	0.076	1.58434e-28
PRDX4	7.72026e-33	0.0685419	0.222	0.125	1.71135e-28
SPPL2A	8.06172e-33	0.0630384	0.174	0.09	1.78704e-28
NFE2L1	8.09195e-33	0.048624	0.212	0.117	1.79374e-28
RAB29	8.186e-33	0.0608461	0.431	0.282	1.81459e-28
TMED10	8.45189e-33	0.0612993	0.341	0.214	1.87353e-28
CCNC	8.4766e-33	0.0498956	0.246	0.141	1.87901e-28
ARPP19	8.54285e-33	0.0341285	0.351	0.218	1.89369e-28
YY1	8.58779e-33	0.0308532	0.258	0.149	1.90365e-28
NUDCD2	8.83162e-33	0.0455784	0.252	0.146	1.9577e-28
ZBTB44	9.06049e-33	0.0406422	0.231	0.131	2.00844e-28
LYRM5	9.17024e-33	0.0454907	0.367	0.232	2.03277e-28
ATP6V1D	9.46578e-33	0.0474262	0.511	0.342	2.09828e-28
CD24	9.51545e-33	0.239204	0.447	0.313	2.10929e-28
CAT	9.56729e-33	0.0851146	0.439	0.288	2.12078e-28
PDIA3	9.99326e-33	0.0584168	0.354	0.224	2.21521e-28
TNIK	1.05723e-32	0.0332785	0.107	0.046	2.34356e-28
LAGE3	1.11011e-32	0.0863939	0.209	0.116	2.46079e-28
HLA-DMA	1.13853e-32	0.0923869	0.257	0.151	2.52379e-28
GBP3	1.22123e-32	0.0552984	0.147	0.072	2.70709e-28
CREG1	1.3123e-32	0.0355241	0.169	0.087	2.90898e-28
TMEM30A	1.3271e-32	0.0516544	0.155	0.078	2.94178e-28
CWC15	1.3376e-32	0.0161377	0.41	0.262	2.96507e-28
PGLS	1.46181e-32	0.0608327	0.401	0.257	3.2404e-28
CCNL1	1.46528e-32	0.0994852	0.156	0.079	3.24809e-28
RNF145	1.52066e-32	0.0693634	0.089	0.035	3.37084e-28
RPL22L1	1.55283e-32	0.0302596	0.244	0.141	3.44216e-28
ANK3	1.57621e-32	0.0494339	0.232	0.131	3.49398e-28
RDH11	1.62458e-32	0.0395277	0.214	0.119	3.60121e-28
RAP1B	1.64985e-32	0.0599315	0.247	0.143	3.65722e-28
FAM213A	1.7315e-32	0.0193596	0.374	0.235	3.83823e-28
ZC3HAV1	1.74444e-32	0.0513775	0.133	0.063	3.8669e-28
GCC2	1.81686e-32	0.0541732	0.186	0.099	4.02743e-28
TPM1	1.84447e-32	0.120934	0.463	0.315	4.08864e-28
TMEM248	1.87395e-32	0.0855654	0.172	0.09	4.15397e-28
PPP2R1A	2.00906e-32	0.0326619	0.31	0.19	4.45348e-28
PPP2R5C	2.21306e-32	0.0248574	0.202	0.11	4.90568e-28
RRBP1	2.31894e-32	0.0712551	0.195	0.106	5.14039e-28
NPM3	2.32334e-32	0.0751468	0.149	0.074	5.15014e-28
CCL3	2.35071e-32	0.0621898	0.116	0.052	5.21083e-28
STUB1	2.4528e-32	0.0351562	0.435	0.282	5.43713e-28
SMARCB1	2.51778e-32	0.0692615	0.183	0.097	5.58116e-28
SYNJ2BP	2.65108e-32	0.0215514	0.207	0.114	5.87665e-28
HDGF	2.73658e-32	0.0301571	0.258	0.151	6.06618e-28
APEX1	2.78928e-32	0.0290828	0.281	0.167	6.18301e-28
HAVCR2	2.82221e-32	0.0494817	0.167	0.086	6.25599e-28
CAPZB	2.86182e-32	0.0322361	0.406	0.26	6.3438e-28
TM2D1	2.89976e-32	0.0168467	0.245	0.141	6.42789e-28
ITGB1BP1	2.93929e-32	0.0434201	0.193	0.105	6.51553e-28
MYC	2.97913e-32	0.0569951	0.082	0.031	6.60385e-28
LITAF	3.11841e-32	0.0415559	0.237	0.135	6.91257e-28
YBX3	3.12812e-32	0.0857033	0.29	0.178	6.9341e-28
ISCA2	3.13286e-32	0.0455651	0.34	0.211	6.94462e-28
TTYH3	3.39779e-32	0.0523454	0.174	0.091	7.53188e-28
IFITM1	3.49383e-32	0.0602973	0.062	0.02	7.74478e-28
ARHGAP29	3.62613e-32	0.0628685	0.243	0.141	8.03805e-28
PARL	3.74172e-32	0.0634736	0.166	0.086	8.29427e-28
MSI2	3.76702e-32	0.051199	0.228	0.13	8.35036e-28
SERPINB1	3.8264e-32	0.0329691	0.182	0.096	8.48199e-28
CTDSP1	3.86373e-32	0.0497312	0.161	0.082	8.56473e-28
CTDNEP1	3.90063e-32	0.0521865	0.181	0.096	8.64653e-28
ARL6IP5	3.93266e-32	0.0554946	0.262	0.155	8.71753e-28
MMP7	3.93721e-32	0.153035	0.131	0.063	8.72762e-28
SGK1	3.97044e-32	0.0542738	0.222	0.126	8.80127e-28
G0S2	4.06718e-32	0.166479	0.366	0.236	9.01571e-28
VGLL4	4.10927e-32	0.0595039	0.146	0.072	9.10902e-28
NMB	4.1372e-32	0.0429322	0.134	0.064	9.17093e-28
METTL9	4.43663e-32	0.0684261	0.575	0.398	9.83467e-28
OPTN	4.46943e-32	0.0279663	0.301	0.183	9.90738e-28
PICALM	4.64372e-32	0.0842692	0.285	0.172	1.02937e-27
TUSC3	4.96337e-32	0.0517437	0.109	0.048	1.10023e-27
PLS3	5.16698e-32	0.0556518	0.123	0.057	1.14537e-27
IL6ST	5.21335e-32	0.0368312	0.237	0.136	1.15564e-27
RAD23B	5.21473e-32	0.0190082	0.25	0.144	1.15595e-27
PARP14	5.31717e-32	0.0539573	0.085	0.033	1.17866e-27
NUTF2	5.42448e-32	0.0409954	0.281	0.168	1.20244e-27
RRAGC	5.44338e-32	0.039152	0.155	0.078	1.20663e-27
CDC26	5.75889e-32	0.0492674	0.376	0.239	1.27657e-27
HEBP2	5.79007e-32	0.015401	0.419	0.27	1.28348e-27
SRSF4	6.03864e-32	0.0583404	0.147	0.073	1.33859e-27
PDZD8	6.11597e-32	0.0305842	0.129	0.061	1.35573e-27
AFF4	6.12634e-32	0.0513494	0.169	0.087	1.35802e-27
ODC1	6.26193e-32	0.0613367	0.335	0.209	1.38808e-27
FCGRT	6.29131e-32	0.0565431	0.485	0.326	1.39459e-27
SLC35F6	6.31806e-32	0.047777	0.206	0.114	1.40052e-27
KANSL1L	6.75403e-32	0.0682385	0.109	0.048	1.49717e-27
HNRNPDL	7.0793e-32	0.0275471	0.305	0.187	1.56927e-27
TIMP1	7.46928e-32	0.0432152	0.19	0.103	1.65571e-27
SURF4	7.91192e-32	0.0251432	0.209	0.116	1.75383e-27
ATP6V0D1	8.02794e-32	0.0819862	0.405	0.262	1.77955e-27
FAM104B	8.25025e-32	0.0603869	0.27	0.16	1.82883e-27
BNC2	8.37309e-32	0.0518006	0.17	0.089	1.85606e-27
CRTAP	8.42739e-32	0.0717318	0.208	0.116	1.8681e-27
USP16	8.53344e-32	0.049401	0.228	0.13	1.89161e-27
LAPTM4B	8.66626e-32	0.0578796	0.157	0.08	1.92105e-27
CACUL1	8.76789e-32	0.0544749	0.13	0.062	1.94358e-27
CHD4	8.80614e-32	0.083522	0.163	0.084	1.95206e-27
BAX	8.84749e-32	0.0482334	0.379	0.244	1.96122e-27
CNKSR3	8.99856e-32	0.0242021	0.144	0.07	1.99471e-27
RHOB	9.07908e-32	0.127815	0.462	0.318	2.01256e-27
ACLY	9.89394e-32	0.0601307	0.218	0.123	2.19319e-27
IDH2	1.0191e-31	0.050086	0.44	0.29	2.25904e-27
PRKAR1A	1.04643e-31	0.0207147	0.451	0.295	2.31962e-27
SDHAF3	1.0582e-31	0.0255114	0.341	0.211	2.34571e-27
IFT20	1.07411e-31	0.0710524	0.244	0.141	2.38098e-27
CCNG1	1.07656e-31	0.0257967	0.393	0.253	2.3864e-27
APP	1.09071e-31	0.0825221	0.361	0.234	2.41777e-27
DCTD	1.10976e-31	0.0101448	0.125	0.058	2.46e-27
SNRPD1	1.11927e-31	0.0343416	0.434	0.281	2.48108e-27
KDELR1	1.12654e-31	0.0352916	0.294	0.178	2.49721e-27
FBXO25	1.14969e-31	0.0536159	0.137	0.066	2.54853e-27
SET	1.1498e-31	0.0625452	0.385	0.252	2.54877e-27
SPINT1	1.1517e-31	0.0491564	0.15	0.075	2.55298e-27
CASC4	1.20225e-31	0.0346545	0.178	0.094	2.66503e-27
EI24	1.2082e-31	0.0265066	0.268	0.159	2.67821e-27
TMUB1	1.21325e-31	0.0525552	0.162	0.083	2.68941e-27
KIAA1522	1.23752e-31	0.0367422	0.091	0.037	2.74321e-27
PSMA5	1.26878e-31	0.0817021	0.369	0.235	2.81251e-27
TRIP12	1.30979e-31	0.0806707	0.169	0.089	2.90341e-27
BLVRA	1.37816e-31	0.0338695	0.219	0.123	3.05496e-27
CALU	1.38557e-31	0.0707966	0.11	0.049	3.0714e-27
LIMS1	1.38893e-31	0.0480307	0.138	0.067	3.07885e-27
CAP1	1.39227e-31	0.046488	0.287	0.174	3.08626e-27
RAN	1.39829e-31	0.0683671	0.509	0.348	3.0996e-27
WAC	1.4292e-31	0.0352872	0.207	0.115	3.1681e-27
CD99	1.43058e-31	0.0434996	0.235	0.135	3.17116e-27
IFI27	1.44252e-31	0.281677	0.239	0.143	3.19764e-27
TGOLN2	1.44303e-31	0.0191347	0.3	0.182	3.19876e-27
HMG20B	1.46472e-31	0.0555544	0.176	0.093	3.24685e-27
CLINT1	1.49094e-31	0.0269674	0.222	0.125	3.30497e-27
SMAP1	1.53692e-31	0.0558167	0.182	0.097	3.4069e-27
MRPL43	1.55346e-31	0.0458039	0.416	0.269	3.44356e-27
AP3S1	1.56238e-31	0.0549254	0.34	0.213	3.46333e-27
PAX8	1.64278e-31	0.0620364	0.285	0.172	3.64155e-27
THOC7	1.67569e-31	0.0393666	0.43	0.279	3.71449e-27
RP11-532F12.5	1.67886e-31	0.0283953	0.27	0.159	3.72152e-27
PTPN1	1.75901e-31	0.0781833	0.21	0.117	3.89919e-27
PPP4R2	1.76948e-31	0.072888	0.157	0.08	3.92241e-27
ZCRB1	1.81663e-31	0.0267061	0.416	0.27	4.02692e-27
ARL16	1.84468e-31	0.0400779	0.237	0.137	4.0891e-27
PKD2	1.85505e-31	0.0406591	0.119	0.054	4.11208e-27
GTF3C6	1.88621e-31	0.0658337	0.507	0.345	4.18117e-27
EIF2S2	1.91739e-31	0.0262766	0.473	0.312	4.25028e-27
EMC8	1.92921e-31	0.0303985	0.14	0.068	4.27648e-27
PIGP	1.94843e-31	0.0422472	0.277	0.166	4.31909e-27
GLIS3	1.988e-31	0.0522262	0.084	0.033	4.40681e-27
TMBIM4	2.03952e-31	0.0396109	0.395	0.254	4.521e-27
CD81	2.08977e-31	0.0369175	0.205	0.114	4.6324e-27
ITFG1	2.16656e-31	0.0742335	0.185	0.1	4.80262e-27
FGFR1OP2	2.18096e-31	0.0547126	0.218	0.123	4.83452e-27
HIST1H1C	2.21542e-31	0.107155	0.41	0.273	4.91091e-27
MTCH1	2.29283e-31	0.0371743	0.324	0.201	5.08253e-27
SRSF11	2.37266e-31	0.0639021	0.246	0.143	5.25947e-27
TRIM22	2.37737e-31	0.0188542	0.055	0.017	5.26991e-27
CELF1	2.3957e-31	0.018177	0.206	0.115	5.31054e-27
ARF3	2.40705e-31	0.0312754	0.342	0.214	5.33572e-27
FAM96A	2.4216e-31	0.0479094	0.45	0.297	5.36795e-27
IFIT1	2.43479e-31	0.0932624	0.12	0.056	5.3972e-27
MAPRE1	2.48615e-31	0.0189644	0.188	0.101	5.51105e-27
GADD45A	2.62897e-31	0.0750289	0.285	0.173	5.82763e-27
MMP14	2.67545e-31	0.0314668	0.084	0.033	5.93067e-27
SLC30A9	2.76003e-31	0.0723241	0.239	0.139	6.11817e-27
MTX2	2.82473e-31	0.0349213	0.289	0.175	6.26158e-27
WBP5	2.83796e-31	0.0249715	0.487	0.325	6.29091e-27
KIF21A	2.8662e-31	0.0422704	0.182	0.097	6.3535e-27
FBXW5	2.8946e-31	0.0181843	0.287	0.173	6.41645e-27
DRAM2	2.90068e-31	0.0412201	0.186	0.1	6.42995e-27
KRT10	2.94047e-31	0.083867	0.538	0.372	6.51815e-27
NFU1	2.97127e-31	0.0426243	0.318	0.196	6.58642e-27
CYS1	3.01811e-31	0.0727869	0.233	0.135	6.69025e-27
LACTB2	3.07874e-31	0.0419194	0.502	0.336	6.82464e-27
SRI	3.08844e-31	0.0512968	0.334	0.209	6.84615e-27
GLRX3	3.34599e-31	0.063508	0.205	0.114	7.41705e-27
RP11-553L6.5	3.3503e-31	0.019969	0.189	0.102	7.42661e-27
NF2	3.40658e-31	0.0408082	0.104	0.045	7.55137e-27
TRPT1	3.83648e-31	0.0426895	0.239	0.139	8.50432e-27
AKAP9	4.01061e-31	0.0260501	0.18	0.096	8.89031e-27
ZNF428	4.21228e-31	0.0116127	0.439	0.288	9.33737e-27
EIF4E2	4.54697e-31	0.0516948	0.306	0.188	1.00793e-26
GNB1	4.557e-31	0.0441345	0.228	0.131	1.01015e-26
TXNL4A	4.59156e-31	0.0201404	0.308	0.189	1.01781e-26
FBXO21	4.59308e-31	0.0282056	0.255	0.151	1.01815e-26
HNRNPR	4.78832e-31	0.0435189	0.189	0.103	1.06143e-26
CKS2	4.83291e-31	0.0842438	0.447	0.298	1.07131e-26
RAB4A	5.11304e-31	0.0206717	0.274	0.162	1.13341e-26
SMIM15	5.11324e-31	0.0722026	0.228	0.131	1.13345e-26
TAGLN2	5.3844e-31	0.0477711	0.297	0.184	1.19356e-26
CHMP3	5.46061e-31	0.0294628	0.391	0.252	1.21045e-26
CLTC	5.5447e-31	0.0572305	0.462	0.31	1.22909e-26
SFT2D2	5.5532e-31	0.0434372	0.167	0.087	1.23098e-26
EBPL	5.67421e-31	0.0390228	0.196	0.107	1.2578e-26
MAP4	5.767e-31	0.0464385	0.137	0.067	1.27837e-26
CXXC5	5.81705e-31	0.0380428	0.365	0.231	1.28947e-26
COA1	6.01802e-31	0.0204423	0.248	0.145	1.33402e-26
EIF3J	6.068e-31	0.0118724	0.425	0.277	1.34509e-26
DST	6.18936e-31	0.0241963	0.093	0.038	1.372e-26
RHBDD2	6.55839e-31	0.0574017	0.177	0.095	1.4538e-26
NPL	6.60635e-31	0.0428306	0.29	0.177	1.46443e-26
SMIM4	6.71376e-31	0.0442881	0.509	0.346	1.48824e-26
TMEM251	6.75608e-31	0.0231866	0.223	0.127	1.49762e-26
TJP2	6.8428e-31	0.0173502	0.159	0.082	1.51684e-26
WRB	6.84373e-31	0.0411349	0.269	0.16	1.51705e-26
SDHA	6.94111e-31	0.0310029	0.319	0.198	1.53864e-26
LRRFIP1	7.50351e-31	0.0301547	0.181	0.097	1.6633e-26
BHLHE40	7.57728e-31	0.0655231	0.163	0.085	1.67966e-26
DUSP1	7.61001e-31	0.12345	0.189	0.104	1.68691e-26
FLOT1	7.66929e-31	0.0552769	0.353	0.224	1.70005e-26
RIN2	7.74034e-31	0.0428931	0.174	0.093	1.7158e-26
ADAM10	8.3895e-31	0.0400022	0.115	0.052	1.8597e-26
MPV17	8.42688e-31	0.0318974	0.25	0.146	1.86799e-26
RDX	8.60829e-31	0.0567356	0.441	0.292	1.9082e-26
TRAPPC3	8.73772e-31	0.0517317	0.302	0.185	1.93689e-26
SORT1	8.99073e-31	0.0400942	0.082	0.032	1.99297e-26
CMC1	9.03936e-31	0.0498187	0.375	0.241	2.00375e-26
CD47	9.2828e-31	0.0346924	0.11	0.049	2.05772e-26
PPIC	9.52176e-31	0.0313846	0.295	0.179	2.11069e-26
SMAD4	9.53305e-31	0.0118288	0.121	0.056	2.11319e-26
PPP4R3B	9.61257e-31	0.0231	0.202	0.112	2.13082e-26
C6orf48	9.6603e-31	0.0569208	0.427	0.282	2.1414e-26
HN1	1.00352e-30	0.0613677	0.373	0.24	2.2245e-26
CITED2	1.00735e-30	0.0327713	0.285	0.173	2.233e-26
TRIOBP	1.04339e-30	0.0608312	0.087	0.035	2.31289e-26
CD46	1.0435e-30	0.0312754	0.193	0.106	2.31312e-26
VMP1	1.04905e-30	0.116698	0.234	0.137	2.32543e-26
RAB10	1.04981e-30	0.0305568	0.316	0.196	2.32712e-26
CLSTN2	1.07041e-30	0.0513391	0.072	0.026	2.37278e-26
DESI1	1.07209e-30	0.0715742	0.169	0.089	2.3765e-26
SCAF11	1.09269e-30	0.0372553	0.249	0.147	2.42218e-26
RSF1	1.11427e-30	0.0194456	0.136	0.066	2.46999e-26
LAMP1	1.13009e-30	0.0182073	0.422	0.276	2.50507e-26
MGAT4B	1.13216e-30	0.028677	0.138	0.067	2.50966e-26
EIF2AK2	1.19264e-30	0.0424245	0.126	0.06	2.64373e-26
MAF1	1.21854e-30	0.0268262	0.255	0.15	2.70115e-26
DNAJA1	1.25367e-30	0.0585059	0.414	0.271	2.77902e-26
MRPL3	1.33627e-30	0.106998	0.289	0.179	2.96211e-26
CAPNS1	1.36822e-30	0.0190936	0.347	0.218	3.03294e-26
HIGD1A	1.38313e-30	0.0858814	0.517	0.356	3.06599e-26
ACP5	1.4036e-30	0.0498953	0.363	0.233	3.11135e-26
SLC40A1	1.44896e-30	0.0334817	0.319	0.198	3.21191e-26
IFT57	1.49475e-30	0.0490363	0.254	0.15	3.31342e-26
ATRAID	1.53462e-30	0.0491581	0.433	0.287	3.40178e-26
MAP1LC3B	1.65416e-30	0.0463038	0.412	0.269	3.66677e-26
LGALS3BP	1.67441e-30	0.0413131	0.186	0.102	3.71166e-26
UBR4	1.68856e-30	0.0791495	0.367	0.237	3.74304e-26
SPATS2L	1.72846e-30	0.126032	0.661	0.488	3.83148e-26
BUD31	1.73424e-30	0.0243651	0.447	0.295	3.8443e-26
AHCYL1	1.75654e-30	0.0591694	0.369	0.238	3.89373e-26
PTPRK	1.79377e-30	0.0330093	0.085	0.034	3.97625e-26
AIF1L	1.7979e-30	0.0510125	0.409	0.266	3.9854e-26
VNN1	1.83815e-30	0.0809673	0.058	0.019	4.07463e-26
LMNA	1.91362e-30	0.0349374	0.273	0.164	4.24192e-26
ACTG1	1.93409e-30	0.148708	0.561	0.409	4.28729e-26
FAM49B	1.96603e-30	0.0481696	0.112	0.051	4.35811e-26
REEP5	1.98227e-30	0.0352129	0.362	0.231	4.39409e-26
RBM39	2.03614e-30	0.0269463	0.409	0.266	4.51351e-26
NUFIP2	2.11268e-30	0.041303	0.159	0.082	4.68317e-26
USP33	2.25249e-30	0.0615755	0.129	0.062	4.9931e-26
UBE2M	2.28619e-30	0.0661833	0.174	0.093	5.06781e-26
LAMP2	2.32732e-30	0.048709	0.303	0.186	5.15898e-26
LDHA	2.38815e-30	0.0612497	0.486	0.331	5.29382e-26
IST1	2.48491e-30	0.0209071	0.211	0.118	5.50829e-26
CDV3	2.5093e-30	0.0436157	0.205	0.115	5.56237e-26
BCAR1	2.52302e-30	0.0562444	0.162	0.084	5.59278e-26
YWHAB	2.56446e-30	0.0892671	0.578	0.408	5.68464e-26
MAT2B	2.59725e-30	0.0110067	0.282	0.17	5.75732e-26
RP11-14N7.2	2.63645e-30	0.0507838	0.454	0.302	5.84423e-26
KATNBL1	2.78968e-30	0.061116	0.126	0.06	6.18388e-26
TCEA2	2.86624e-30	0.0722704	0.17	0.09	6.3536e-26
NUDT3	2.91668e-30	0.0552395	0.143	0.071	6.46541e-26
IMPA2	2.93849e-30	0.0474307	0.473	0.319	6.51375e-26
DTD1	2.985e-30	0.0564	0.152	0.078	6.61686e-26
TUBB	3.09852e-30	0.0326672	0.26	0.156	6.86848e-26
RBBP6	3.1472e-30	0.0494618	0.106	0.047	6.97639e-26
BANF1	3.22427e-30	0.045057	0.479	0.322	7.14723e-26
RAB14	3.22569e-30	0.0215363	0.252	0.149	7.15039e-26
AGTRAP	3.33663e-30	0.0157213	0.217	0.124	7.39631e-26
DSE	3.42639e-30	0.0320972	0.056	0.017	7.59527e-26
CREBRF	3.46205e-30	0.048939	0.148	0.076	7.67433e-26
CEBPB	3.49802e-30	0.0653592	0.129	0.062	7.75405e-26
MYDGF	3.52957e-30	0.0621196	0.298	0.184	7.82401e-26
MRPL32	3.53682e-30	0.0279765	0.343	0.217	7.84007e-26
IP6K2	3.60294e-30	0.0185205	0.176	0.094	7.98664e-26
EMP3	3.65394e-30	0.0397094	0.092	0.038	8.09968e-26
MAN1A2	3.67974e-30	0.0334423	0.108	0.048	8.15688e-26
VMA21	3.69632e-30	0.0168529	0.185	0.1	8.19364e-26
RHEB	3.84179e-30	0.0355231	0.48	0.325	8.5161e-26
SLC6A6	3.84404e-30	0.0732066	0.087	0.035	8.52108e-26
TYROBP	4.27185e-30	0.0906717	0.095	0.04	9.46941e-26
CHTOP	4.30583e-30	0.065484	0.172	0.092	9.54472e-26
EID1	4.48962e-30	0.0735991	0.529	0.363	9.95214e-26
PSMA3-AS1	4.541e-30	0.0529494	0.182	0.098	1.0066e-25
GLO1	4.57275e-30	0.0346349	0.248	0.146	1.01364e-25
KIFC3	4.58132e-30	0.0475353	0.13	0.063	1.01554e-25
CD9	4.59678e-30	0.0267059	0.201	0.112	1.01897e-25
EIF4EBP2	4.68611e-30	-0.0133571	0.349	0.22	1.03877e-25
PUM1	4.74773e-30	0.0337924	0.211	0.119	1.05243e-25
2022-03-06	4.82354e-30	-0.0110034	0.172	0.091	1.06923e-25
TCF12	4.93765e-30	0.0245547	0.097	0.041	1.09453e-25
NT5C3A	4.94768e-30	0.0636563	0.194	0.107	1.09675e-25
EIF4A1	5.07243e-30	0.0453652	0.258	0.155	1.12441e-25
EVA1A	5.35741e-30	0.0561721	0.178	0.096	1.18758e-25
C12orf76	5.49744e-30	0.0619326	0.112	0.051	1.21862e-25
ETF1	5.70572e-30	0.0395149	0.141	0.071	1.26479e-25
CALM3	5.80024e-30	0.07519	0.606	0.432	1.28574e-25
YBX1	5.91028e-30	0.124627	0.765	0.587	1.31013e-25
RALY	5.95658e-30	0.0139745	0.228	0.132	1.3204e-25
USP8	5.96217e-30	0.0311243	0.194	0.106	1.32163e-25
USO1	6.04977e-30	0.0383371	0.149	0.076	1.34105e-25
IFI35	6.45762e-30	0.0836392	0.25	0.149	1.43146e-25
ADRM1	6.58465e-30	0.060866	0.241	0.142	1.45962e-25
SNX10	6.73931e-30	0.0198925	0.299	0.184	1.4939e-25
CCL20	6.83355e-30	0.187332	0.038	0.009	1.51479e-25
ANKIB1	6.94462e-30	0.0558107	0.169	0.091	1.53941e-25
GSTP1	7.25859e-30	0.229851	0.782	0.643	1.60901e-25
FAM177A1	7.28815e-30	0.0539511	0.502	0.343	1.61556e-25
MAGOH	7.54917e-30	0.057818	0.286	0.176	1.67342e-25
CISD2	7.56522e-30	0.0284884	0.472	0.317	1.67698e-25
KPNB1	7.71452e-30	0.0146536	0.192	0.105	1.71008e-25
C1QBP	8.10364e-30	0.0191325	0.492	0.329	1.79633e-25
CFAP97	8.46953e-30	0.0323243	0.178	0.096	1.87744e-25
ERBB2IP	8.57562e-30	0.0280824	0.172	0.092	1.90096e-25
RANBP1	8.60075e-30	0.0311652	0.392	0.252	1.90653e-25
YAP1	8.62856e-30	0.0473924	0.121	0.057	1.91269e-25
SPAG9	8.82144e-30	0.0448403	0.291	0.178	1.95545e-25
SNRNP27	8.87769e-30	0.0500273	0.22	0.126	1.96792e-25
SLC47A1	9.44437e-30	0.0685797	0.2	0.112	2.09353e-25
RBM25	9.87919e-30	0.0364005	0.134	0.066	2.18992e-25
SGPP1	9.88741e-30	0.0370876	0.143	0.072	2.19174e-25
PSMC6	1.00605e-29	0.0459847	0.274	0.166	2.23011e-25
RHOQ	1.00687e-29	0.0574633	0.144	0.073	2.23193e-25
COL27A1	1.03962e-29	0.0447712	0.088	0.036	2.30453e-25
MEA1	1.0463e-29	0.0203	0.301	0.186	2.31934e-25
PDCD6	1.05518e-29	0.0608287	0.367	0.236	2.33903e-25
MACC1	1.06517e-29	0.0366977	0.082	0.033	2.36116e-25
BCAP31	1.07683e-29	0.03411	0.377	0.244	2.38701e-25
HCFC1R1	1.086e-29	0.0624143	0.496	0.343	2.40733e-25
ANXA4	1.0934e-29	0.0550894	0.411	0.275	2.42374e-25
TOM1L1	1.1112e-29	0.0380786	0.209	0.118	2.4632e-25
RAB32	1.12343e-29	0.0440959	0.223	0.129	2.4903e-25
NREP	1.12884e-29	0.0107427	0.173	0.093	2.5023e-25
STOM	1.15903e-29	0.0104073	0.276	0.167	2.56923e-25
RNF44	1.27771e-29	0.0446151	0.083	0.033	2.8323e-25
RASSF6	1.29265e-29	0.0271377	0.089	0.037	2.86541e-25
JADE1	1.2973e-29	0.0806819	0.163	0.086	2.87573e-25
VTI1B	1.32273e-29	0.0179253	0.483	0.326	2.93209e-25
PSMD4	1.32439e-29	0.0373315	0.341	0.217	2.93578e-25
UTP4	1.33508e-29	0.0537433	0.208	0.119	2.95948e-25
PDCD6IP	1.36078e-29	0.0124927	0.191	0.105	3.01645e-25
METTL5	1.37371e-29	0.0178196	0.252	0.149	3.04511e-25
GPI	1.38714e-29	0.0255477	0.289	0.177	3.07487e-25
TBC1D1	1.39508e-29	0.0385052	0.219	0.126	3.09247e-25
LPGAT1	1.41365e-29	0.0641562	0.119	0.056	3.13363e-25
REEP3	1.42421e-29	0.040099	0.176	0.095	3.15705e-25
PARP9	1.4309e-29	0.0625974	0.092	0.039	3.17188e-25
LSM6	1.45638e-29	-0.0200657	0.332	0.207	3.22835e-25
PARD6B	1.4583e-29	0.0434035	0.336	0.213	3.23262e-25
SERINC2	1.48217e-29	0.0349644	0.207	0.118	3.28552e-25
NEO1	1.49397e-29	0.0294396	0.095	0.041	3.31168e-25
IMPDH2	1.49931e-29	0.0454527	0.161	0.085	3.32352e-25
TTC28	1.51274e-29	0.0328488	0.12	0.057	3.3533e-25
DCAF7	1.54638e-29	0.0261848	0.185	0.101	3.42787e-25
RNPS1	1.5488e-29	0.0435059	0.172	0.092	3.43323e-25
SYNGR2	1.56954e-29	0.0653166	0.169	0.091	3.47919e-25
ACBD3	1.68345e-29	0.0370404	0.133	0.066	3.73171e-25
TNFSF10	1.73653e-29	0.171731	0.376	0.256	3.84937e-25
NOX4	1.74273e-29	0.0609445	0.416	0.276	3.86311e-25
TPM4	1.80925e-29	0.056906	0.09	0.038	4.01057e-25
PDIA6	1.85978e-29	0.0537279	0.423	0.281	4.12256e-25
MAPKAP1	1.87743e-29	0.0321767	0.239	0.141	4.16171e-25
SDF4	1.92532e-29	0.0360412	0.247	0.146	4.26786e-25
CTBP1	2.04981e-29	0.0357335	0.163	0.086	4.54381e-25
RAB34	2.15226e-29	0.0418531	0.134	0.067	4.7709e-25
TMEM37	2.30021e-29	0.0320937	0.439	0.291	5.09887e-25
ITGAV	2.32941e-29	0.0151985	0.137	0.068	5.1636e-25
RNF130	2.33946e-29	0.0390564	0.153	0.079	5.18587e-25
TLN1	2.5043e-29	0.0351305	0.172	0.092	5.55128e-25
CTSD	2.53669e-29	0.100457	0.569	0.41	5.62308e-25
FKBP8	2.56432e-29	0.0277007	0.405	0.265	5.68433e-25
SMIM12	2.58562e-29	0.0496047	0.253	0.151	5.73154e-25
UBTF	2.62131e-29	0.0463278	0.119	0.056	5.81066e-25
ZNF706	2.63455e-29	0.0262218	0.386	0.25	5.84e-25
RBMX	2.68012e-29	0.0596005	0.245	0.146	5.94103e-25
CFAP36	2.70923e-29	0.0208071	0.293	0.18	6.00556e-25
ETS2	2.75075e-29	0.0768241	0.123	0.059	6.09758e-25
SMIM14	2.84065e-29	0.0332952	0.269	0.162	6.29686e-25
AP2B1	2.87036e-29	0.0425768	0.295	0.182	6.36273e-25
PPP1CC	2.89786e-29	0.0300342	0.223	0.129	6.42369e-25
CCDC6	2.96353e-29	0.0452942	0.177	0.096	6.56927e-25
DYNC2LI1	2.98035e-29	0.0259769	0.17	0.091	6.60655e-25
HIST1H2AC	2.99148e-29	0.0712773	0.287	0.177	6.63122e-25
C5orf15	3.06675e-29	0.0440329	0.18	0.098	6.79806e-25
SNX2	3.10928e-29	0.0570161	0.271	0.165	6.89235e-25
TM7SF2	3.18337e-29	0.0211437	0.205	0.116	7.05657e-25
CEBPG	3.20255e-29	0.0344545	0.096	0.041	7.09909e-25
CA2	3.23195e-29	0.0583888	0.55	0.381	7.16426e-25
IER3	3.26526e-29	0.0686695	0.123	0.06	7.2381e-25
RNF114	3.26904e-29	0.0293355	0.235	0.137	7.24649e-25
PPP2CA	3.40335e-29	0.0119136	0.285	0.174	7.5442e-25
TAF7	3.54034e-29	0.0394581	0.21	0.119	7.84787e-25
SLC6A8	3.56482e-29	0.0175649	0.226	0.132	7.90213e-25
NEU1	3.70061e-29	0.0309715	0.212	0.121	8.20315e-25
FAM73A	3.73053e-29	0.0604382	0.133	0.066	8.26946e-25
KRT8	3.73275e-29	0.0994762	0.565	0.402	8.27438e-25
TP53TG1	3.73321e-29	0.0422527	0.265	0.16	8.27542e-25
YPEL3	3.77753e-29	0.0453406	0.115	0.054	8.37365e-25
AGFG1	3.90035e-29	0.0520917	0.114	0.053	8.6459e-25
SEC23A	3.92368e-29	0.0282344	0.136	0.068	8.69763e-25
PFN2	3.96998e-29	-0.0145109	0.344	0.217	8.80025e-25
PRMT2	3.97524e-29	0.0415533	0.233	0.136	8.8119e-25
MAFF	4.05652e-29	0.0614096	0.061	0.021	8.99208e-25
B4GALT5	4.15436e-29	0.0326693	0.264	0.16	9.20897e-25
HSPA1B	4.56068e-29	0.0713316	0.268	0.164	1.01097e-24
S100A11	5.10049e-29	0.165893	0.695	0.528	1.13063e-24
GLMP	5.25377e-29	0.0287476	0.208	0.118	1.1646e-24
MRPS18C	5.37097e-29	0.0332595	0.445	0.296	1.19058e-24
ZNF83	5.41125e-29	0.0514135	0.091	0.039	1.19951e-24
TMEM208	5.41384e-29	0.0234637	0.398	0.26	1.20009e-24
RAB11A	5.74676e-29	0.0137252	0.454	0.303	1.27388e-24
XRN2	5.7559e-29	0.0397518	0.175	0.094	1.27591e-24
POLD4	5.77373e-29	0.0571079	0.317	0.2	1.27986e-24
FKBP3	5.84876e-29	0.0378504	0.375	0.242	1.29649e-24
RNF5	5.91934e-29	0.0781292	0.55	0.384	1.31214e-24
SSB	5.93171e-29	0.0291559	0.33	0.208	1.31488e-24
IFI27L1	5.93499e-29	0.0587208	0.157	0.083	1.31561e-24
RPL26L1	5.96326e-29	0.0283152	0.379	0.246	1.32188e-24
C1GALT1	6.0007e-29	0.0179661	0.143	0.073	1.33017e-24
SOX9	6.10738e-29	0.0813492	0.198	0.112	1.35382e-24
FUS	6.10851e-29	0.0488	0.218	0.126	1.35407e-24
FGD5-AS1	6.27093e-29	0.0197788	0.17	0.092	1.39008e-24
MAPK1IP1L	6.66115e-29	-0.0115403	0.295	0.181	1.47658e-24
WDR1	6.77308e-29	-0.0147974	0.296	0.182	1.50139e-24
ANKRD39	6.77848e-29	0.0473255	0.106	0.048	1.50259e-24
PAPPA	6.83104e-29	0.0863334	0.16	0.085	1.51424e-24
DHFR	7.23548e-29	0.0604488	0.13	0.064	1.60389e-24
HHLA2	7.3416e-29	0.0511969	0.125	0.061	1.62741e-24
CKAP4	7.38948e-29	0.0327301	0.067	0.024	1.63803e-24
ID4	7.53903e-29	0.0696465	0.127	0.062	1.67118e-24
MPLKIP	7.69187e-29	0.0418024	0.464	0.313	1.70506e-24
SIKE1	7.84519e-29	0.0375317	0.189	0.105	1.73904e-24
FKBP1A	8.02759e-29	0.0396923	0.528	0.366	1.77948e-24
DDIT3	8.13173e-29	0.100311	0.274	0.168	1.80256e-24
H2AFV	8.14672e-29	0.0283991	0.366	0.237	1.80588e-24
TRAF4	8.41038e-29	0.0204329	0.138	0.069	1.86433e-24
BIRC2	8.88471e-29	-0.0102589	0.347	0.222	1.96947e-24
UBE2L3	8.91664e-29	0.0197712	0.461	0.309	1.97655e-24
ORMDL2	8.92723e-29	0.0388303	0.255	0.154	1.9789e-24
DCAF8	9.08903e-29	0.0670219	0.131	0.065	2.01477e-24
CTDSPL	9.47607e-29	0.0429453	0.107	0.049	2.10056e-24
PRKAR2A	9.49739e-29	0.0225571	0.181	0.099	2.10529e-24
MAN1A1	9.50693e-29	0.034585	0.157	0.083	2.1074e-24
ABCC6	9.80818e-29	0.0283526	0.29	0.18	2.17418e-24
INO80C	9.8871e-29	0.0638949	0.207	0.118	2.19167e-24
UGT3A1	9.92975e-29	0.0326567	0.27	0.165	2.20113e-24
AP3D1	9.96594e-29	0.0482642	0.164	0.087	2.20915e-24
ERLEC1	1.01935e-28	0.0357541	0.201	0.114	2.2596e-24
MRPS10	1.03108e-28	0.024782	0.223	0.129	2.2856e-24
PDS5A	1.04027e-28	0.0333973	0.13	0.064	2.30596e-24
GABARAPL1	1.09648e-28	0.0557816	0.413	0.272	2.43057e-24
PTAR1	1.11727e-28	-0.0129546	0.151	0.078	2.47666e-24
MTPN	1.25451e-28	0.0142728	0.262	0.158	2.78088e-24
TINAGL1	1.2658e-28	0.039664	0.212	0.122	2.80589e-24
TNIP1	1.29415e-28	0.0235144	0.175	0.095	2.86874e-24
CACYBP	1.35739e-28	0.0274007	0.372	0.24	3.00892e-24
FNDC3B	1.36741e-28	0.0370429	0.14	0.071	3.03113e-24
FSTL1	1.40091e-28	0.0207593	0.053	0.016	3.10541e-24
TFDP2	1.41132e-28	0.011808	0.226	0.131	3.12848e-24
KIF5B	1.41294e-28	0.0244149	0.19	0.106	3.13205e-24
IMMP1L	1.42504e-28	0.0593917	0.331	0.212	3.1589e-24
NEAT1	1.43702e-28	0.104141	0.407	0.29	3.18543e-24
UQCRHL	1.43924e-28	0.0537801	0.117	0.055	3.19035e-24
SRSF2	1.46456e-28	0.0630371	0.253	0.153	3.24649e-24
DCBLD2	1.46709e-28	0.0497815	0.07	0.026	3.2521e-24
BICC1	1.47065e-28	0.0306426	0.239	0.142	3.26e-24
TOMM5	1.50563e-28	0.0109714	0.452	0.302	3.33754e-24
ARF4	1.51172e-28	0.0199099	0.375	0.245	3.35103e-24
CDK2AP1	1.53e-28	0.0389835	0.075	0.029	3.39155e-24
LAMC1	1.53485e-28	0.038983	0.081	0.032	3.40231e-24
VBP1	1.53695e-28	0.0149246	0.239	0.142	3.40696e-24
RBBP4	1.56307e-28	0.0152006	0.22	0.128	3.46487e-24
LARP4	1.58177e-28	0.0478533	0.239	0.141	3.50631e-24
SLC25A23	1.63782e-28	0.0543773	0.171	0.093	3.63057e-24
PIN1	1.66131e-28	0.0416628	0.339	0.217	3.68262e-24
PFDN4	1.68586e-28	0.0334186	0.296	0.185	3.73704e-24
ARHGDIA	1.68981e-28	0.0355987	0.292	0.182	3.74579e-24
AMD1	1.69073e-28	0.0195186	0.214	0.123	3.74784e-24
PGRMC1	1.72207e-28	-0.0140183	0.467	0.315	3.81731e-24
EMC4	1.76417e-28	0.0408837	0.265	0.161	3.91063e-24
ZNF664	1.76614e-28	0.0267187	0.17	0.092	3.91501e-24
COL4A1	1.79868e-28	0.0312756	0.108	0.05	3.98714e-24
COPA	1.81455e-28	0.0489933	0.162	0.087	4.0223e-24
BMPR2	1.89393e-28	0.0202647	0.083	0.034	4.19828e-24
ADIPOR1	1.902e-28	0.0350629	0.18	0.099	4.21617e-24
DDAH2	1.91828e-28	0.0245009	0.265	0.161	4.25225e-24
BLCAP	1.94266e-28	0.0545732	0.197	0.112	4.3063e-24
JOSD2	1.96279e-28	0.0526386	0.257	0.156	4.35093e-24
RNF115	2.03143e-28	0.05802	0.135	0.068	4.50307e-24
PTRHD1	2.03755e-28	0.0385633	0.43	0.287	4.51664e-24
CS	2.07893e-28	0.0151407	0.15	0.078	4.60836e-24
UTP11L	2.10072e-28	0.0614489	0.133	0.066	4.65668e-24
RPS6KA3	2.10249e-28	0.0597369	0.133	0.067	4.66059e-24
KIF1C	2.11514e-28	0.0182436	0.138	0.07	4.68863e-24
IARS	2.11914e-28	0.0830097	0.16	0.085	4.6975e-24
KDM6B	2.13695e-28	0.0577288	0.086	0.036	4.73698e-24
ZCCHC17	2.15055e-28	0.0681935	0.157	0.083	4.76713e-24
ELMSAN1	2.18509e-28	0.0554619	0.081	0.033	4.84368e-24
SELT	2.20873e-28	0.0117743	0.401	0.262	4.89609e-24
NELFE	2.29902e-28	0.0363512	0.223	0.13	5.09624e-24
EML4	2.36469e-28	0.0330622	0.142	0.072	5.24182e-24
ANXA1	2.39985e-28	0.0773475	0.067	0.025	5.31975e-24
CBWD5	2.42306e-28	0.0761016	0.152	0.08	5.37119e-24
RSRP1	2.60178e-28	0.0456494	0.159	0.084	5.76736e-24
SLC44A1	2.60303e-28	0.0128425	0.128	0.063	5.77014e-24
CKLF	2.62702e-28	0.0495589	0.225	0.132	5.82332e-24
DEK	2.65283e-28	0.0474324	0.212	0.123	5.88053e-24
FGFR1	2.7308e-28	0.0195433	0.039	0.01	6.05336e-24
EIF3G	2.77726e-28	0.0398607	0.444	0.297	6.15635e-24
KCNJ15	2.82046e-28	0.0592184	0.46	0.314	6.25212e-24
FAM127B	2.85542e-28	0.0363326	0.229	0.134	6.32962e-24
FAM120A	2.91632e-28	0.0281466	0.333	0.213	6.4646e-24
GLUD1	2.91724e-28	0.0210005	0.444	0.295	6.46664e-24
DPM2	3.01231e-28	0.0412088	0.166	0.089	6.67739e-24
FAM133B	3.06776e-28	0.0350074	0.219	0.127	6.8003e-24
CCT6A	3.11887e-28	0.0316298	0.316	0.199	6.9136e-24
FLRT3	3.12952e-28	0.0481867	0.173	0.094	6.9372e-24
MTHFD2L	3.34044e-28	0.0399898	0.159	0.085	7.40475e-24
FMR1	3.35735e-28	0.048221	0.183	0.101	7.44225e-24
EIF3D	3.36343e-28	0.0244345	0.235	0.139	7.45572e-24
PABPC1	3.41261e-28	0.0548711	0.423	0.287	7.56472e-24
CHCHD3	3.42419e-28	0.0414273	0.233	0.137	7.5904e-24
CTSF	3.5019e-28	0.0252689	0.151	0.079	7.76266e-24
COMT	3.51091e-28	0.0192031	0.27	0.164	7.78263e-24
NMRAL1	3.512e-28	0.0269629	0.273	0.167	7.78505e-24
FUCA2	3.53277e-28	0.0299082	0.17	0.093	7.8311e-24
SAFB2	3.59803e-28	0.0349051	0.155	0.082	7.97575e-24
YTHDC1	3.64977e-28	0.0124365	0.191	0.106	8.09044e-24
PRUNE2	3.66522e-28	0.0365345	0.113	0.053	8.12469e-24
FAM45A	3.70217e-28	0.0338516	0.298	0.186	8.20661e-24
KCTD12	3.79581e-28	0.0628632	0.092	0.04	8.41418e-24
APOPT1	3.85713e-28	0.0225853	0.311	0.196	8.5501e-24
SQRDL	3.85929e-28	0.0763206	0.131	0.066	8.5549e-24
MYCBP2	3.86031e-28	0.0294258	0.096	0.042	8.55714e-24
PLS1	3.92853e-28	0.0483385	0.146	0.076	8.70837e-24
MAST4	3.98915e-28	0.0321999	0.292	0.182	8.84275e-24
CCDC50	3.99417e-28	0.0134966	0.197	0.111	8.85387e-24
GABARAP	4.01293e-28	0.0895255	0.64	0.462	8.89546e-24
SMARCA1	4.0219e-28	0.0522135	0.111	0.052	8.91535e-24
ARL4A	4.0504e-28	0.0427208	0.076	0.03	8.97853e-24
PDXDC1	4.07801e-28	0.0313362	0.218	0.126	9.03972e-24
HSD17B11	4.08407e-28	0.0453057	0.267	0.162	9.05316e-24
DSEL	4.34341e-28	0.0506923	0.19	0.107	9.62804e-24
NUDC	4.37667e-28	0.0300533	0.397	0.261	9.70177e-24
PRKRA	4.38274e-28	0.0154947	0.185	0.103	9.71521e-24
PDCD10	4.6086e-28	0.0131038	0.277	0.17	1.02159e-23
IAH1	4.61374e-28	0.0319102	0.302	0.188	1.02273e-23
CTSL	4.68878e-28	0.0560343	0.349	0.226	1.03936e-23
PPIF	4.88077e-28	0.0429846	0.161	0.087	1.08192e-23
LRRFIP2	5.07976e-28	0.0632458	0.124	0.06	1.12603e-23
CFLAR	5.10653e-28	0.0278134	0.283	0.176	1.13196e-23
ALG5	5.67589e-28	0.0158419	0.191	0.107	1.25818e-23
C9orf3	5.81106e-28	0.040386	0.135	0.069	1.28814e-23
CUL5	5.83792e-28	-0.0130713	0.246	0.146	1.29409e-23
CCNY	5.92012e-28	0.0348013	0.127	0.063	1.31231e-23
MLLT4	6.29947e-28	0.035996	0.159	0.085	1.3964e-23
TPGS2	6.35955e-28	0.0151359	0.153	0.081	1.40972e-23
SORBS2	6.60718e-28	0.0418406	0.182	0.101	1.46461e-23
PITPNA	6.67655e-28	0.0480006	0.1	0.045	1.47999e-23
PSAT1	6.84226e-28	0.0222992	0.423	0.286	1.51672e-23
NNT	6.8614e-28	0.0286007	0.17	0.093	1.52097e-23
SLC25A30	6.94481e-28	0.0426427	0.15	0.078	1.53946e-23
SURF2	7.01483e-28	0.0351272	0.201	0.115	1.55498e-23
AP1G1	7.04058e-28	0.0234082	0.186	0.104	1.56068e-23
GLRX5	7.05523e-28	0.0131222	0.331	0.211	1.56393e-23
IGLC3	7.17156e-28	0.387785	0.127	0.063	1.58972e-23
COX11	7.23849e-28	0.0206822	0.247	0.149	1.60456e-23
SMCO4	7.53546e-28	0.0326474	0.204	0.117	1.67039e-23
NUP58	7.54872e-28	0.0446973	0.137	0.069	1.67333e-23
UQCRC2	7.57123e-28	0.0184304	0.438	0.291	1.67831e-23
C6orf62	8.06758e-28	0.013355	0.249	0.15	1.78834e-23
TMEM150A	8.23935e-28	0.0304516	0.233	0.138	1.82642e-23
VCL	8.5549e-28	0.0356078	0.085	0.035	1.89637e-23
ZKSCAN1	8.88218e-28	0.0429811	0.149	0.078	1.96891e-23
RASSF4	8.90794e-28	0.0205665	0.369	0.239	1.97462e-23
PSMB10	8.9562e-28	0.0762618	0.149	0.079	1.98532e-23
PAK2	9.05501e-28	0.0349484	0.198	0.113	2.00722e-23
C4orf48	9.16091e-28	0.0440192	0.116	0.056	2.0307e-23
MOSPD3	9.28231e-28	0.066919	0.122	0.06	2.05761e-23
HNRNPUL1	9.31802e-28	0.0261177	0.12	0.058	2.06553e-23
ATP6V1C1	9.35251e-28	0.0269315	0.352	0.227	2.07317e-23
NUAK2	9.36249e-28	0.0547112	0.08	0.032	2.07538e-23
C9orf16	9.63058e-28	0.0671102	0.464	0.32	2.13481e-23
RNF217	9.75873e-28	0.020052	0.029	0.006	2.16322e-23
UNC5CL	9.76479e-28	0.0544623	0.128	0.064	2.16456e-23
AASDHPPT	9.78142e-28	0.0245864	0.226	0.133	2.16825e-23
SPON2	9.84575e-28	0.0735251	0.074	0.029	2.18251e-23
GGNBP2	1.0091e-27	0.0568885	0.191	0.108	2.23688e-23
RNPEP	1.01016e-27	0.0164977	0.158	0.084	2.23922e-23
FAM3C	1.01754e-27	0.0123331	0.201	0.115	2.25559e-23
QPCT	1.01812e-27	0.0435151	0.073	0.029	2.25686e-23
FRG1	1.05267e-27	0.0346745	0.227	0.134	2.33346e-23
MRPL12	1.05419e-27	0.0395108	0.539	0.371	2.33683e-23
VAMP2	1.13146e-27	0.0160516	0.402	0.263	2.50811e-23
AP1S1	1.14586e-27	0.0283186	0.42	0.282	2.54003e-23
APEH	1.15079e-27	0.0596505	0.238	0.143	2.55095e-23
BBX	1.15254e-27	0.0392605	0.258	0.157	2.55483e-23
GAREM1	1.16616e-27	0.0540477	0.154	0.081	2.58504e-23
CD151	1.21076e-27	0.0281006	0.318	0.204	2.68389e-23
MAP3K2	1.21126e-27	0.0621707	0.15	0.079	2.68501e-23
VAT1	1.21822e-27	0.0111542	0.171	0.093	2.70043e-23
C12orf57	1.22807e-27	0.0425741	0.516	0.355	2.72227e-23
JTB	1.23208e-27	0.0361485	0.523	0.362	2.73115e-23
VKORC1	1.27342e-27	0.0121552	0.373	0.245	2.82279e-23
ZFAS1	1.31342e-27	0.0175578	0.522	0.364	2.91146e-23
ANKRD17	1.31358e-27	0.0456198	0.133	0.067	2.91182e-23
C18orf32	1.32923e-27	0.0113265	0.324	0.206	2.9465e-23
TBL1XR1	1.3545e-27	0.0266917	0.232	0.138	3.00252e-23
SEC11C	1.36463e-27	0.0282348	0.378	0.249	3.02496e-23
FARP1	1.39926e-27	0.0212803	0.331	0.211	3.10175e-23
C1orf122	1.40048e-27	0.0197089	0.414	0.276	3.10444e-23
CCPG1	1.42265e-27	0.0303347	0.125	0.061	3.15359e-23
SSBP1	1.42619e-27	0.052737	0.551	0.384	3.16143e-23
GANAB	1.42791e-27	0.0225333	0.15	0.078	3.16524e-23
AKR1C1	1.43058e-27	0.0582203	0.222	0.131	3.17116e-23
NCOA7	1.44011e-27	-0.0168708	0.268	0.164	3.19229e-23
LASP1	1.45736e-27	0.0350717	0.224	0.133	3.23053e-23
CAMLG	1.48536e-27	-0.0160614	0.359	0.23	3.2926e-23
FHL2	1.51184e-27	0.0382069	0.073	0.028	3.35129e-23
HSPB8	1.51454e-27	0.0230491	0.16	0.086	3.35728e-23
SH3BGRL	1.52596e-27	0.0260263	0.326	0.207	3.3826e-23
FRA10AC1	1.5781e-27	0.0404583	0.147	0.077	3.49818e-23
ARMC10	1.59005e-27	0.0208795	0.225	0.132	3.52466e-23
CXCL8	1.59674e-27	0.0717295	0.051	0.016	3.53948e-23
ATPAF1	1.61622e-27	-0.0137542	0.22	0.128	3.58269e-23
SFPQ	1.62029e-27	0.0232525	0.293	0.184	3.59169e-23
ANKRD11	1.6617e-27	0.026208	0.118	0.057	3.68349e-23
GPBP1	1.67443e-27	0.0269047	0.211	0.122	3.71172e-23
TMEM51	1.69313e-27	0.043	0.092	0.04	3.75317e-23
MRPL37	1.70212e-27	0.0111082	0.272	0.167	3.7731e-23
PITPNM1	1.70369e-27	0.0547377	0.083	0.035	3.77656e-23
MAP4K4	1.71204e-27	0.0335567	0.055	0.018	3.79508e-23
TRIM56	1.77053e-27	0.013337	0.095	0.042	3.92474e-23
TWF1	1.80034e-27	0.032511	0.164	0.089	3.99082e-23
HEXB	1.83492e-27	0.039089	0.17	0.093	4.06746e-23
MRPL33	1.84669e-27	0.0945457	0.645	0.468	4.09355e-23
PDCD5	1.92464e-27	0.0499	0.452	0.305	4.26635e-23
CLIC1	1.97728e-27	0.0828032	0.583	0.423	4.38304e-23
CPSF7	2.01282e-27	0.0149743	0.084	0.035	4.46182e-23
TNFRSF1A	2.05062e-27	0.0280705	0.216	0.126	4.54561e-23
ATP11A	2.06965e-27	0.0574075	0.089	0.039	4.5878e-23
CPVL	2.11685e-27	0.0490471	0.107	0.05	4.69243e-23
RAB1B	2.13977e-27	0.0235203	0.175	0.096	4.74323e-23
UBE2F	2.16386e-27	0.03347	0.191	0.108	4.79662e-23
SRM	2.1856e-27	0.0188794	0.169	0.093	4.84482e-23
SLC35D2	2.2009e-27	0.0279817	0.107	0.05	4.87874e-23
COPRS	2.20859e-27	0.0360557	0.273	0.169	4.89578e-23
CCDC167	2.29553e-27	0.0210297	0.296	0.186	5.08851e-23
SDR39U1	2.30291e-27	0.0342145	0.163	0.088	5.10485e-23
BEX4	2.30387e-27	0.011579	0.262	0.159	5.107e-23
ARPC4	2.31955e-27	0.0365648	0.305	0.193	5.14174e-23
FAHD1	2.32486e-27	0.0453994	0.326	0.21	5.15352e-23
CTAGE5	2.44457e-27	0.0257351	0.123	0.061	5.41888e-23
ZNF106	2.49194e-27	0.0576925	0.179	0.1	5.52388e-23
TMEM54	2.52079e-27	0.01268	0.173	0.095	5.58784e-23
HIST1H4C	2.64827e-27	0.13038	0.589	0.432	5.87043e-23
ABI2	2.68345e-27	0.039819	0.138	0.071	5.9484e-23
UBE2J2	2.68908e-27	0.023033	0.173	0.095	5.96088e-23
USP22	2.73946e-27	0.0214413	0.214	0.125	6.07255e-23
PDXK	2.75531e-27	0.0160738	0.219	0.128	6.1077e-23
TSPAN1	2.78606e-27	0.105987	0.596	0.435	6.17587e-23
VPS26A	2.79006e-27	0.0256495	0.179	0.1	6.18473e-23
ATP13A3	2.7981e-27	0.0180117	0.199	0.114	6.20254e-23
WDR13	2.94185e-27	0.0465917	0.239	0.145	6.52121e-23
TMEM134	3.03119e-27	0.0309695	0.317	0.202	6.71923e-23
LSM10	3.03264e-27	0.0357523	0.295	0.185	6.72246e-23
CHD9	3.04749e-27	0.046914	0.193	0.11	6.75537e-23
DENR	3.04872e-27	0.0153979	0.177	0.098	6.75809e-23
RNASET2	3.07712e-27	0.0271612	0.095	0.042	6.82105e-23
AQP3	3.11014e-27	0.0911696	0.153	0.082	6.89426e-23
ANAPC5	3.22103e-27	0.0380169	0.151	0.08	7.14005e-23
CLDN10	3.22547e-27	0.0694789	0.445	0.303	7.14989e-23
APOA1BP	3.29753e-27	0.0248825	0.418	0.278	7.30964e-23
EAF2	3.41436e-27	0.0485621	0.283	0.178	7.56862e-23
PRKACB	3.44934e-27	0.0476595	0.112	0.054	7.64616e-23
PTPMT1	3.56641e-27	0.0188826	0.258	0.157	7.90565e-23
RNF7	3.63973e-27	0.010649	0.494	0.339	8.06818e-23
CEBPZ	3.67292e-27	0.0470734	0.227	0.135	8.14175e-23
CASK	3.81176e-27	0.0420087	0.076	0.031	8.44952e-23
TSC22D2	3.86978e-27	0.0495323	0.079	0.032	8.57815e-23
LYPLA1	3.90025e-27	-0.0124616	0.347	0.223	8.64569e-23
CREB5	3.93787e-27	0.0890159	0.138	0.072	8.72907e-23
NCOR1	3.94535e-27	0.0258912	0.172	0.095	8.74566e-23
FAM210B	3.9867e-27	0.0186256	0.151	0.08	8.83732e-23
TOB1	4.04807e-27	0.0241725	0.245	0.148	8.97336e-23
PHACTR2	4.08011e-27	0.0411466	0.09	0.039	9.04438e-23
ABCA1	4.09923e-27	0.0274866	0.111	0.053	9.08676e-23
EGLN1	4.19247e-27	0.0416795	0.141	0.073	9.29344e-23
LMAN2	4.22341e-27	0.0429841	0.302	0.191	9.36204e-23
LY6E	4.30531e-27	0.052292	0.543	0.388	9.54358e-23
C11orf73	4.49982e-27	0.0386732	0.18	0.101	9.97475e-23
MLF1	4.50244e-27	0.0108916	0.113	0.054	9.98055e-23
ARHGEF35	4.59068e-27	0.0335825	0.082	0.034	1.01762e-22
NABP1	4.72183e-27	0.0473481	0.079	0.032	1.04669e-22
VEGFA	4.74121e-27	0.0490672	0.144	0.076	1.05099e-22
AK1	4.74552e-27	0.0616159	0.28	0.175	1.05194e-22
DDX3X	4.80669e-27	-0.0165697	0.252	0.153	1.0655e-22
DNAJA2	4.84618e-27	-0.0258573	0.233	0.137	1.07425e-22
CTSA	4.98095e-27	0.0227646	0.467	0.32	1.10413e-22
FABP5	4.98828e-27	0.0537122	0.053	0.018	1.10575e-22
ZC3H13	5.18262e-27	0.0283573	0.097	0.044	1.14883e-22
GLUL	5.21535e-27	0.058839	0.138	0.071	1.15609e-22
MRPS6	5.41127e-27	0.0285387	0.348	0.225	1.19952e-22
SSR3	5.42468e-27	0.0174031	0.467	0.315	1.20249e-22
SHISA5	5.49324e-27	0.026688	0.183	0.103	1.21769e-22
ARL6IP1	5.50357e-27	0.0692155	0.419	0.283	1.21998e-22
DERA	5.61953e-27	0.0195487	0.274	0.17	1.24568e-22
DHX36	5.71193e-27	0.0303481	0.167	0.091	1.26616e-22
MRPL19	5.80979e-27	0.0154011	0.278	0.172	1.28786e-22
CAB39	5.8583e-27	0.0282099	0.147	0.078	1.29861e-22
TCEAL4	5.87416e-27	0.0225921	0.423	0.284	1.30212e-22
ADD1	6.07963e-27	0.0350779	0.191	0.108	1.34767e-22
YPEL5	6.13077e-27	0.0312594	0.253	0.154	1.35901e-22
SVIP	6.13374e-27	0.039287	0.46	0.312	1.35967e-22
ARG2	6.15603e-27	0.084432	0.269	0.169	1.36461e-22
ADSS	6.26148e-27	0.0426352	0.142	0.074	1.38798e-22
SRSF6	6.29004e-27	-0.0164926	0.209	0.121	1.39431e-22
C19orf60	6.31886e-27	-0.0195734	0.426	0.283	1.4007e-22
FAM65A	6.38052e-27	0.0349759	0.061	0.022	1.41437e-22
XRCC5	6.41382e-27	0.0306341	0.267	0.165	1.42175e-22
NPTN	6.52832e-27	0.0182565	0.168	0.092	1.44713e-22
PPP2R3A	6.61279e-27	0.0358826	0.129	0.065	1.46586e-22
SEMA5A	6.66989e-27	0.0449244	0.104	0.048	1.47851e-22
PHYHIPL	6.76853e-27	0.0605615	0.244	0.148	1.50038e-22
FHL1	6.88313e-27	0.0562037	0.053	0.018	1.52578e-22
TNS1	6.91419e-27	0.0452119	0.207	0.121	1.53267e-22
WDR72	6.94162e-27	0.018073	0.42	0.278	1.53875e-22
DPY30	7.02409e-27	0.0280883	0.519	0.359	1.55703e-22
PLK2	7.02658e-27	0.0162127	0.057	0.02	1.55758e-22
MTIF3	7.35538e-27	0.029584	0.62	0.436	1.63047e-22
SPNS2	7.38665e-27	0.0402004	0.133	0.068	1.6374e-22
ASH1L	7.63285e-27	0.0510973	0.141	0.073	1.69197e-22
TMEM179B	7.73373e-27	0.0280401	0.279	0.174	1.71434e-22
KPNA6	7.79374e-27	0.0384847	0.143	0.074	1.72764e-22
UBE3A	8.00297e-27	0.0219041	0.178	0.1	1.77402e-22
RAB17	8.01737e-27	0.0426462	0.39	0.258	1.77721e-22
C6orf1	8.12732e-27	0.027065	0.181	0.101	1.80158e-22
SNHG7	8.26837e-27	0.0263315	0.179	0.1	1.83285e-22
SNRPN	8.44286e-27	0.0432273	0.531	0.37	1.87153e-22
ARHGAP24	8.72107e-27	0.0300403	0.329	0.212	1.9332e-22
FAM234A	8.84643e-27	0.0368805	0.095	0.043	1.96099e-22
PRPF4B	9.15622e-27	0.0496013	0.238	0.144	2.02966e-22
CBWD1	9.32e-27	0.0552886	0.291	0.184	2.06596e-22
FBL	9.52842e-27	0.0309717	0.208	0.121	2.11217e-22
CYB5R3	9.80299e-27	0.0311496	0.351	0.229	2.17303e-22
ZNF22	9.86167e-27	0.0270943	0.134	0.069	2.18604e-22
CNN3	1.03131e-26	0.0300035	0.547	0.386	2.28611e-22
BFAR	1.0711e-26	0.0413498	0.108	0.051	2.37431e-22
RERE	1.07874e-26	0.0348124	0.188	0.107	2.39125e-22
MRPL50	1.08881e-26	0.0131089	0.31	0.197	2.41357e-22
TGM2	1.09122e-26	0.10213	0.132	0.068	2.41891e-22
CCDC12	1.09242e-26	0.0179016	0.234	0.14	2.42157e-22
NUDT21	1.09662e-26	0.0698045	0.211	0.124	2.43087e-22
FAM174A	1.10162e-26	0.0660825	0.134	0.069	2.44196e-22
RBBP7	1.11693e-26	0.0396321	0.177	0.099	2.47591e-22
ACYP2	1.1236e-26	0.0240543	0.16	0.087	2.49069e-22
SLC48A1	1.14658e-26	0.0153464	0.117	0.057	2.54162e-22
MRPS23	1.1942e-26	0.0303442	0.366	0.24	2.64718e-22
DHX40	1.20168e-26	0.0306249	0.145	0.076	2.66377e-22
SRP72	1.20933e-26	0.0106258	0.161	0.087	2.68073e-22
ATPAF2	1.22339e-26	0.0399142	0.153	0.082	2.71189e-22
FAM20C	1.24468e-26	0.0155647	0.243	0.147	2.75908e-22
ITGAE	1.27356e-26	0.0106761	0.27	0.167	2.8231e-22
LGALS3	1.28772e-26	0.033733	0.208	0.121	2.85448e-22
OSTC	1.3285e-26	0.0248487	0.367	0.241	2.94488e-22
CHCHD5	1.32918e-26	0.019499	0.519	0.357	2.9464e-22
TSPAN6	1.33754e-26	0.0169572	0.14	0.072	2.96493e-22
CXCL16	1.39618e-26	0.0346606	0.079	0.033	3.09492e-22
HOOK1	1.39826e-26	0.0584586	0.195	0.112	3.09951e-22
SRSF1	1.45463e-26	0.0247514	0.16	0.087	3.22448e-22
FIBP	1.49577e-26	0.0240879	0.305	0.194	3.31568e-22
GRB2	1.51332e-26	0.0392468	0.196	0.112	3.35457e-22
ELOVL5	1.51702e-26	0.0192264	0.158	0.085	3.36278e-22
PTPN11	1.53843e-26	0.0167913	0.124	0.062	3.41024e-22
PTTG1IP	1.55143e-26	0.0294705	0.259	0.16	3.43905e-22
LSM1	1.59657e-26	0.0469425	0.301	0.192	3.53913e-22
SMARCC1	1.61075e-26	0.0358215	0.117	0.057	3.57055e-22
WDR34	1.61625e-26	0.0409447	0.214	0.126	3.58273e-22
SPOP	1.65045e-26	0.0589063	0.126	0.063	3.65856e-22
IFRD1	1.65624e-26	0.0329519	0.081	0.034	3.6714e-22
SLCO4C1	1.65695e-26	0.0276266	0.166	0.091	3.67296e-22
C1orf35	1.70395e-26	0.0427901	0.122	0.061	3.77714e-22
ERLIN2	1.71649e-26	0.0186099	0.108	0.051	3.80495e-22
TUBA1B	1.82957e-26	0.0560885	0.249	0.154	4.0556e-22
SLC44A4	1.83865e-26	0.0579571	0.186	0.105	4.07573e-22
ADAMTS9-AS1	1.84283e-26	0.0146569	0.273	0.169	4.085e-22
MRAS	1.86672e-26	0.0406443	0.098	0.045	4.13797e-22
CDC42	1.8926e-26	0.0549142	0.603	0.439	4.19532e-22
PPARGC1A	1.91526e-26	0.0148509	0.163	0.089	4.24556e-22
SLC25A39	1.95452e-26	0.0444595	0.521	0.363	4.33258e-22
EIF4G2	1.97105e-26	0.0209204	0.573	0.405	4.36922e-22
TTC17	2.03704e-26	0.0429972	0.083	0.035	4.51551e-22
TMEM147	2.03707e-26	0.0411804	0.541	0.381	4.51557e-22
NFIL3	2.07805e-26	0.0614589	0.086	0.037	4.60641e-22
EPB41L1	2.08391e-26	0.0165923	0.141	0.073	4.6194e-22
SPCS2	2.1111e-26	0.0571088	0.511	0.358	4.67969e-22
DNAJC3	2.11257e-26	0.0150921	0.234	0.14	4.68294e-22
ETNK1	2.12026e-26	0.0219125	0.155	0.084	4.69998e-22
TMEM106C	2.14538e-26	0.0392172	0.266	0.165	4.75567e-22
NAA30	2.15951e-26	0.0449771	0.089	0.039	4.78698e-22
NKTR	2.17514e-26	0.0303426	0.084	0.036	4.82163e-22
TCEA3	2.30643e-26	-0.0144788	0.3	0.189	5.11265e-22
RPAIN	2.34556e-26	0.0141762	0.205	0.119	5.1994e-22
ISG20	2.35885e-26	0.051612	0.062	0.023	5.22887e-22
HADHA	2.43559e-26	0.0270584	0.339	0.22	5.39897e-22
GPBP1L1	2.50996e-26	0.0490247	0.166	0.091	5.56383e-22
SQSTM1	2.53091e-26	0.0638577	0.458	0.317	5.61026e-22
MTHFS	2.5488e-26	0.0323324	0.46	0.312	5.64993e-22
NUCB2	2.60758e-26	0.0335925	0.118	0.058	5.78022e-22
CYP24A1	2.60947e-26	0.135508	0.12	0.06	5.78442e-22
BIN1	2.71216e-26	0.0145172	0.398	0.265	6.01205e-22
ASRGL1	2.78632e-26	-0.010232	0.315	0.2	6.17644e-22
IFIT2	2.79807e-26	0.0444756	0.064	0.024	6.20249e-22
IMPAD1	2.8366e-26	0.032687	0.108	0.051	6.2879e-22
UGP2	2.8376e-26	0.0312113	0.47	0.319	6.2901e-22
SNX14	2.97806e-26	0.0291075	0.117	0.057	6.60147e-22
TMEM183A	3.16647e-26	0.01265	0.198	0.114	7.01911e-22
SMG1	3.27487e-26	0.0319988	0.101	0.047	7.25939e-22
FNIP2	3.28352e-26	0.0214468	0.248	0.152	7.27858e-22
BAZ2B	3.33286e-26	0.0252519	0.076	0.031	7.38795e-22
DGCR2	3.38419e-26	0.0222463	0.08	0.033	7.50173e-22
PPIP5K2	3.42122e-26	0.0352458	0.106	0.05	7.58382e-22
EIF1AY	3.51743e-26	0.0277698	0.385	0.255	7.79709e-22
WTAP	3.55272e-26	0.0600705	0.216	0.129	7.87532e-22
DUSP23	3.55448e-26	0.122014	0.71	0.537	7.87922e-22
NUPR1	3.61416e-26	0.151726	0.328	0.215	8.01151e-22
NBL1	3.69339e-26	0.0448568	0.088	0.038	8.18714e-22
MFHAS1	3.73718e-26	0.0257106	0.097	0.044	8.2842e-22
CAPZA1	3.90602e-26	0.0290906	0.228	0.136	8.65847e-22
G3BP1	4.18064e-26	-0.0110693	0.226	0.135	9.26722e-22
BCL2L1	4.24212e-26	0.030059	0.232	0.14	9.40351e-22
ACTR3	4.37442e-26	-0.0195215	0.251	0.153	9.69677e-22
ORC4	4.45638e-26	0.0182069	0.166	0.092	9.87846e-22
CAPN2	4.49395e-26	0.0497594	0.127	0.065	9.96174e-22
RGL1	4.54513e-26	-0.0146218	0.147	0.078	1.00752e-21
KCNJ16	4.58096e-26	0.0229514	0.345	0.224	1.01546e-21
PCYOX1	4.59398e-26	0.0116692	0.258	0.158	1.01835e-21
SRSF7	4.62402e-26	-0.0187077	0.26	0.159	1.02501e-21
HNRNPA1L2	4.70603e-26	0.0347826	0.106	0.05	1.04319e-21
ARPC5L	4.91059e-26	0.0161807	0.26	0.16	1.08853e-21
CPD	4.9732e-26	0.0468567	0.111	0.054	1.10241e-21
THOC6	4.98885e-26	0.0377859	0.09	0.04	1.10588e-21
ZBED1	5.03403e-26	0.0431788	0.087	0.038	1.11589e-21
VPS29	5.06685e-26	0.0337819	0.542	0.375	1.12317e-21
DNAJB14	5.10512e-26	0.0282424	0.137	0.071	1.13165e-21
MPP5	5.14061e-26	0.0798821	0.149	0.08	1.13952e-21
LAMTOR3	5.31393e-26	0.0306846	0.308	0.196	1.17794e-21
FBXL15	5.34374e-26	0.0377962	0.282	0.177	1.18455e-21
C1orf186	5.41318e-26	0.0161566	0.163	0.09	1.19994e-21
TM2D3	5.4331e-26	0.0476301	0.13	0.067	1.20436e-21
MAP3K1	5.53496e-26	0.0436884	0.108	0.052	1.22693e-21
HDLBP	5.56941e-26	0.0325262	0.256	0.158	1.23457e-21
OAS1	5.64798e-26	0.0411552	0.129	0.066	1.25199e-21
SERPINH1	5.70907e-26	0.0105146	0.121	0.06	1.26553e-21
RTCB	5.81845e-26	0.0282426	0.262	0.161	1.28978e-21
STOML2	5.84993e-26	0.048691	0.496	0.343	1.29675e-21
LSM8	5.87427e-26	0.0212561	0.255	0.157	1.30215e-21
PPCS	5.97115e-26	0.0472122	0.448	0.305	1.32363e-21
SNAP29	6.00824e-26	0.0185859	0.14	0.074	1.33185e-21
PRRC2B	6.03014e-26	0.0328023	0.116	0.057	1.3367e-21
ASAH1	6.04817e-26	0.0198619	0.506	0.352	1.3407e-21
DNAJB9	6.10796e-26	0.0278665	0.335	0.219	1.35395e-21
SURF1	6.11081e-26	-0.0103095	0.305	0.193	1.35458e-21
WWC2	6.25364e-26	0.0627278	0.1	0.047	1.38625e-21
EWSR1	6.35319e-26	0.0391012	0.173	0.097	1.40831e-21
CCDC14	6.46403e-26	0.0767214	0.079	0.033	1.43288e-21
ZNF32	6.58489e-26	0.0453413	0.136	0.071	1.45967e-21
RHOD	6.60263e-26	0.0283263	0.052	0.017	1.46361e-21
TMEM2	6.63763e-26	0.0522587	0.053	0.018	1.47136e-21
THAP4	6.67677e-26	0.0202926	0.256	0.157	1.48004e-21
PPP1R14B	6.73958e-26	0.0269253	0.246	0.152	1.49396e-21
PIM1	6.77056e-26	0.0347486	0.088	0.039	1.50083e-21
IER2	6.81886e-26	0.0645333	0.262	0.165	1.51154e-21
TSPO	6.90751e-26	0.0301609	0.418	0.283	1.53119e-21
HEBP1	6.91682e-26	0.0478189	0.215	0.127	1.53325e-21
SETX	7.03402e-26	0.0213146	0.115	0.056	1.55923e-21
ELF3	7.07077e-26	0.0584092	0.225	0.136	1.56738e-21
PVRL2	7.08407e-26	0.0316523	0.101	0.047	1.57032e-21
TMEM87A	7.12938e-26	0.0407567	0.08	0.034	1.58037e-21
VCPIP1	7.17188e-26	0.0492008	0.085	0.037	1.58979e-21
AZI2	7.32393e-26	0.0404063	0.134	0.069	1.6235e-21
OAF	7.3476e-26	-0.0106245	0.23	0.137	1.62874e-21
SMIM7	7.37426e-26	-0.0287018	0.331	0.213	1.63465e-21
NQO1	7.51238e-26	0.0611031	0.131	0.068	1.66527e-21
IFT27	7.56526e-26	0.0125048	0.167	0.093	1.67699e-21
TMEM205	7.76257e-26	0.044309	0.497	0.346	1.72073e-21
ZBTB7A	7.87743e-26	0.038129	0.098	0.045	1.74619e-21
RAI14	8.17608e-26	0.0218537	0.096	0.044	1.81239e-21
ZEB2	8.20252e-26	0.0160258	0.064	0.024	1.81825e-21
PDE4D	8.23357e-26	0.0359787	0.144	0.077	1.82513e-21
GALNT1	8.23366e-26	0.0412874	0.099	0.046	1.82516e-21
PM20D2	8.30411e-26	0.0542742	0.094	0.043	1.84077e-21
GSTA4	8.31105e-26	0.0528943	0.116	0.057	1.84231e-21
OXR1	8.45417e-26	0.0312635	0.094	0.043	1.87404e-21
2022-09-02	8.45722e-26	0.0119394	0.286	0.181	1.87471e-21
NDUFA12	8.57993e-26	0.093053	0.572	0.412	1.90191e-21
LRRC28	8.78066e-26	0.0423874	0.162	0.089	1.94641e-21
CIRBP	9.01588e-26	-0.0160362	0.496	0.341	1.99855e-21
MAX	9.06854e-26	0.0111095	0.205	0.12	2.01022e-21
DSG2	9.32017e-26	0.0474477	0.081	0.035	2.066e-21
ECHDC1	9.35737e-26	0.0330823	0.333	0.217	2.07425e-21
PISD	9.60844e-26	0.0297068	0.053	0.018	2.1299e-21
COL18A1	9.61801e-26	-0.0158877	0.229	0.138	2.13202e-21
SETD3	9.78948e-26	-0.0127108	0.247	0.15	2.17003e-21
CHL1	1.00147e-25	0.0284499	0.09	0.04	2.21996e-21
ANAPC15	1.03553e-25	0.0232868	0.257	0.159	2.29547e-21
MRPL18	1.04304e-25	0.0288815	0.381	0.253	2.31211e-21
SIPA1L1	1.06085e-25	0.0266271	0.111	0.054	2.35158e-21
ENOPH1	1.09895e-25	0.0314024	0.124	0.063	2.43604e-21
SSFA2	1.11809e-25	0.0586202	0.157	0.086	2.47847e-21
TNIP2	1.13566e-25	0.0383109	0.119	0.059	2.51743e-21
RTF1	1.1396e-25	0.0206706	0.305	0.194	2.52616e-21
JUNB	1.14019e-25	0.12379	0.251	0.158	2.52747e-21
BPTF	1.15016e-25	0.0298213	0.12	0.06	2.54956e-21
SRRM1	1.15882e-25	-0.0260078	0.314	0.2	2.56877e-21
ADAR	1.17913e-25	0.0338905	0.193	0.112	2.61378e-21
CCT4	1.21352e-25	0.0144585	0.33	0.212	2.69001e-21
ODF3B	1.21716e-25	0.0435151	0.098	0.046	2.69808e-21
ZBTB10	1.26395e-25	0.0464975	0.09	0.04	2.80181e-21
SUCLG2	1.31775e-25	-0.0273951	0.474	0.322	2.92105e-21
MOB1A	1.32308e-25	0.0332138	0.394	0.264	2.93288e-21
SDCCAG8	1.33135e-25	0.0479572	0.118	0.059	2.9512e-21
HLA-DPA1	1.34875e-25	0.0355257	0.305	0.196	2.98978e-21
CSTB	1.36667e-25	0.110156	0.697	0.523	3.02949e-21
ACVR1B	1.39827e-25	0.0533999	0.12	0.06	3.09955e-21
PGPEP1	1.40216e-25	0.039978	0.244	0.15	3.10817e-21
EMX2OS	1.40793e-25	0.0363963	0.38	0.254	3.12095e-21
PLK3	1.41602e-25	0.021755	0.036	0.009	3.13889e-21
ROCK2	1.43511e-25	0.0162084	0.089	0.039	3.18122e-21
PIGT	1.45039e-25	0.0211083	0.106	0.051	3.21508e-21
PRELID3B	1.46794e-25	0.0441389	0.155	0.085	3.25398e-21
PURA	1.47056e-25	0.013163	0.192	0.111	3.25979e-21
FCER1G	1.48415e-25	0.0901594	0.072	0.029	3.28992e-21
ERGIC2	1.52078e-25	0.0252769	0.148	0.079	3.37111e-21
HNRNPK	1.52283e-25	0.02168	0.565	0.401	3.37566e-21
CCZ1	1.56024e-25	0.0463677	0.114	0.056	3.45859e-21
CAPRIN1	1.61531e-25	0.010308	0.184	0.105	3.58065e-21
2022-03-05	1.62564e-25	0.0197255	0.158	0.087	3.60356e-21
SCARB2	1.62748e-25	0.0210866	0.149	0.08	3.60764e-21
SLC7A7	1.63115e-25	0.0370979	0.482	0.334	3.61578e-21
LPIN2	1.64636e-25	0.0374084	0.157	0.086	3.64948e-21
PHB2	1.65403e-25	-0.0362789	0.298	0.188	3.66649e-21
HP1BP3	1.68909e-25	-0.0149902	0.254	0.156	3.7442e-21
C14orf142	1.70926e-25	0.0146868	0.163	0.09	3.78891e-21
ACSL1	1.72926e-25	0.0390831	0.393	0.265	3.83325e-21
PPP1R9A	1.74149e-25	0.0378609	0.069	0.027	3.86035e-21
SIVA1	1.82703e-25	-0.0406339	0.461	0.312	4.04997e-21
LINC00657	1.89807e-25	-0.0208667	0.321	0.208	4.20744e-21
DNPEP	1.90923e-25	0.0492018	0.167	0.093	4.23218e-21
QPRT	1.98728e-25	0.0658507	0.641	0.463	4.40521e-21
PTRH1	2.06232e-25	0.0709612	0.238	0.146	4.57154e-21
COMMD4	2.11549e-25	0.0319552	0.239	0.146	4.68941e-21
KDM1B	2.13556e-25	0.042169	0.056	0.02	4.73389e-21
C10orf11	2.137e-25	-0.0101125	0.236	0.143	4.73708e-21
FLYWCH2	2.15253e-25	0.0377124	0.199	0.117	4.77151e-21
MIEN1	2.18151e-25	0.0276172	0.507	0.353	4.83574e-21
SGPL1	2.18805e-25	0.0332395	0.087	0.038	4.85024e-21
ACTN1	2.215e-25	0.0472314	0.07	0.028	4.90999e-21
TCAF1	2.22464e-25	0.0183239	0.07	0.028	4.93135e-21
PROM1	2.23442e-25	0.0304589	0.055	0.019	4.95305e-21
RIOK3	2.27912e-25	0.055311	0.178	0.102	5.05213e-21
WHSC1L1	2.35967e-25	0.0187568	0.118	0.059	5.23068e-21
GULP1	2.38012e-25	0.0214236	0.115	0.057	5.27601e-21
ELF1	2.39029e-25	0.0208833	0.099	0.046	5.29856e-21
TMEM14C	2.40791e-25	0.0302162	0.474	0.329	5.33762e-21
PFDN2	2.44434e-25	0.035168	0.504	0.349	5.41837e-21
TNKS2	2.44793e-25	0.0347532	0.093	0.043	5.42633e-21
CTSS	2.49296e-25	0.0350625	0.04	0.011	5.52614e-21
TATDN1	2.49496e-25	0.0394407	0.24	0.147	5.53058e-21
IMPACT	2.53511e-25	0.0688567	0.116	0.058	5.61958e-21
S100A13	2.58328e-25	0.113932	0.69	0.515	5.72635e-21
TMEM69	2.58705e-25	0.0692921	0.104	0.05	5.73471e-21
COTL1	2.60358e-25	0.037858	0.424	0.292	5.77135e-21
SMIM19	2.68721e-25	-0.0197703	0.358	0.236	5.95673e-21
APPL1	2.69672e-25	0.0198556	0.153	0.083	5.97782e-21
RGS12	2.6972e-25	0.0302554	0.096	0.044	5.97888e-21
MYL9	2.70749e-25	0.0400202	0.195	0.114	6.00169e-21
DTX3L	2.7751e-25	0.0230743	0.095	0.044	6.15157e-21
LYPLAL1	2.78828e-25	-0.0215339	0.402	0.269	6.18078e-21
GTF2E2	2.80642e-25	0.0310131	0.147	0.079	6.221e-21
MPZL1	2.84142e-25	0.017361	0.079	0.034	6.29858e-21
TP53I3	2.93148e-25	0.0187334	0.242	0.148	6.49822e-21
S100A16	2.95813e-25	0.027144	0.283	0.18	6.55728e-21
FBXL3	3.01008e-25	0.0509572	0.09	0.041	6.67244e-21
DCP1A	3.12514e-25	0.0574998	0.07	0.028	6.92751e-21
KLHL24	3.14766e-25	0.0329085	0.12	0.061	6.97742e-21
AAK1	3.20053e-25	0.0346149	0.272	0.172	7.09461e-21
AK6	3.25521e-25	-0.0103377	0.31	0.199	7.21583e-21
ATP10D	3.35647e-25	0.0150278	0.074	0.03	7.44028e-21
MAP2K3	3.45209e-25	0.016708	0.122	0.062	7.65225e-21
TARS	3.47343e-25	0.0133688	0.133	0.069	7.69955e-21
RNH1	3.54492e-25	0.0221552	0.409	0.275	7.85801e-21
ARGLU1	3.57449e-25	0.0269318	0.218	0.131	7.92358e-21
RABGGTB	3.58125e-25	-0.0323831	0.351	0.23	7.93855e-21
TERF1	3.63027e-25	0.044979	0.172	0.097	8.04722e-21
TXNDC12	3.67887e-25	0.0472499	0.129	0.067	8.15496e-21
TGIF1	3.77631e-25	0.0440323	0.252	0.157	8.37095e-21
SF1	3.80301e-25	0.0307292	0.216	0.129	8.43014e-21
TNFRSF14	3.81407e-25	-0.0176496	0.159	0.087	8.45464e-21
HNRNPC	3.81872e-25	0.0462822	0.567	0.404	8.46496e-21
C14orf1	3.86442e-25	0.0313105	0.219	0.132	8.56625e-21
SPNS1	3.97601e-25	0.0323649	0.084	0.037	8.81362e-21
PPP1CB	4.1513e-25	-0.0110287	0.352	0.233	9.20219e-21
SNX9	4.17318e-25	0.0408716	0.122	0.062	9.25068e-21
SHARPIN	4.17553e-25	0.0391456	0.175	0.099	9.25591e-21
UBE2Q2	4.31149e-25	0.0260501	0.088	0.039	9.55729e-21
ACMSD	4.3943e-25	0.0494012	0.486	0.337	9.74085e-21
GRINA	4.43703e-25	-0.0141664	0.276	0.173	9.83557e-21
SENP6	4.48504e-25	0.0530509	0.105	0.051	9.942e-21
SDF2	4.48693e-25	0.0340498	0.171	0.096	9.94618e-21
ZMAT2	4.57433e-25	-0.0314523	0.303	0.194	1.01399e-20
CAV2	4.5819e-25	0.0249688	0.074	0.031	1.01567e-20
RIC3	4.60453e-25	0.0320519	0.055	0.02	1.02069e-20
MRPL1	4.60614e-25	0.0305221	0.281	0.178	1.02104e-20
MBD2	4.62491e-25	0.0365679	0.099	0.047	1.0252e-20
AMOTL2	4.63465e-25	0.0150679	0.12	0.06	1.02736e-20
CLSTN1	4.70944e-25	0.0459446	0.133	0.07	1.04394e-20
CXCL12	4.74367e-25	0.0744937	0.091	0.042	1.05153e-20
RAB2A	4.91349e-25	0.01637	0.524	0.366	1.08917e-20
FBXO17	5.02575e-25	0.0286964	0.179	0.102	1.11406e-20
PAPLN	5.07228e-25	0.0366417	0.082	0.036	1.12437e-20
SNAPC5	5.08755e-25	0.0503498	0.196	0.116	1.12776e-20
RRAS	5.11851e-25	0.046382	0.078	0.033	1.13462e-20
SLC39A1	5.23081e-25	0.0187254	0.151	0.082	1.15951e-20
LYPLA2	5.44354e-25	-0.0267144	0.192	0.111	1.20667e-20
SUN1	5.6323e-25	0.0552568	0.109	0.053	1.24851e-20
REL	5.63986e-25	0.0301615	0.055	0.019	1.25019e-20
TTC38	6.14975e-25	0.0343309	0.304	0.197	1.36322e-20
ZCCHC10	6.15641e-25	-0.0127424	0.228	0.138	1.36469e-20
SNRPC	6.17441e-25	-0.0200826	0.404	0.27	1.36868e-20
HLA-C	6.34554e-25	0.138958	0.489	0.355	1.40662e-20
DUT	6.3536e-25	-0.0224107	0.415	0.28	1.4084e-20
COMMD8	6.43612e-25	-0.0285662	0.347	0.228	1.4267e-20
OGT	6.43628e-25	0.0193535	0.098	0.046	1.42673e-20
CTSB	6.5141e-25	0.0814267	0.588	0.433	1.44398e-20
ITGA3	6.57067e-25	0.0468643	0.06	0.023	1.45652e-20
CCDC71L	6.97532e-25	0.0242616	0.039	0.011	1.54622e-20
NEDD9	7.00964e-25	0.0430454	0.092	0.042	1.55383e-20
CTBP2	7.14837e-25	0.0380818	0.127	0.065	1.58458e-20
NME1	7.19086e-25	0.0168196	0.37	0.247	1.594e-20
ZMAT3	7.27517e-25	0.046551	0.107	0.052	1.61269e-20
CANX	7.32373e-25	0.0358796	0.454	0.317	1.62345e-20
ZNF207	7.33488e-25	0.0218984	0.186	0.108	1.62592e-20
CLMN	7.54647e-25	0.0388256	0.116	0.058	1.67282e-20
CKB	7.54889e-25	0.0501191	0.437	0.303	1.67336e-20
CDK16	7.58519e-25	0.0450544	0.125	0.064	1.68141e-20
SNRPF	7.76051e-25	0.0125081	0.527	0.368	1.72027e-20
CCDC53	7.84032e-25	0.0217683	0.22	0.133	1.73796e-20
RBFOX2	7.92563e-25	0.0158392	0.084	0.037	1.75687e-20
MMP24-AS1	8.0786e-25	0.0172485	0.463	0.32	1.79078e-20
DNAJC5	8.19861e-25	0.0577716	0.102	0.049	1.81739e-20
NUCB1	8.25809e-25	-0.0161573	0.286	0.181	1.83057e-20
DDX3Y	8.32253e-25	0.0272988	0.091	0.041	1.84486e-20
YIPF3	8.33426e-25	0.0208617	0.216	0.129	1.84746e-20
P4HB	8.33808e-25	0.0400127	0.328	0.215	1.8483e-20
NOLC1	8.48007e-25	0.0452891	0.065	0.025	1.87978e-20
SSH2	8.61636e-25	0.0168477	0.178	0.102	1.90999e-20
MXD4	8.6593e-25	0.0149886	0.13	0.067	1.91951e-20
MAN2A1	8.70756e-25	0.0247544	0.128	0.066	1.93021e-20
ACSM2B	8.73964e-25	0.0441004	0.55	0.393	1.93732e-20
SLC35F5	8.80904e-25	0.0146296	0.143	0.077	1.9527e-20
S100A6	8.87105e-25	0.341582	0.459	0.335	1.96644e-20
SON	8.88098e-25	0.0140403	0.401	0.271	1.96865e-20
CCNI	8.93739e-25	0.048443	0.576	0.418	1.98115e-20
CTC-444N24.11	8.96629e-25	0.0276971	0.089	0.04	1.98756e-20
ITM2C	9.08616e-25	0.0458379	0.12	0.061	2.01413e-20
C12orf75	9.10622e-25	0.130448	0.698	0.536	2.01858e-20
TMEM41B	9.22295e-25	0.0202102	0.102	0.049	2.04445e-20
EIF4G1	9.32278e-25	0.0401167	0.181	0.103	2.06658e-20
PIK3AP1	9.64925e-25	0.0157269	0.069	0.028	2.13895e-20
PFDN1	9.80324e-25	0.0187693	0.289	0.183	2.17308e-20
DIAPH1	9.80974e-25	0.0483741	0.073	0.03	2.17453e-20
GALNT14	9.91117e-25	0.0220983	0.124	0.063	2.19701e-20
TUG1	9.98691e-25	0.025553	0.12	0.06	2.2138e-20
SOAT1	1.00013e-24	0.0259235	0.077	0.032	2.21698e-20
PRKAG1	1.00353e-24	0.0125053	0.132	0.069	2.22452e-20
PTBP3	1.04436e-24	0.0128237	0.129	0.067	2.31503e-20
ARL5B	1.04864e-24	0.0391839	0.082	0.036	2.32453e-20
LARP6	1.08217e-24	0.023088	0.261	0.163	2.39884e-20
C19orf66	1.09406e-24	0.0131321	0.07	0.028	2.42519e-20
FAM195B	1.10325e-24	-0.0160996	0.275	0.174	2.44557e-20
XBP1	1.11867e-24	0.0237552	0.3	0.193	2.47976e-20
DUSP5	1.12413e-24	0.0345975	0.034	0.009	2.49186e-20
CDC42SE1	1.1361e-24	0.022828	0.091	0.042	2.5184e-20
FRMD4B	1.1887e-24	0.0519281	0.183	0.106	2.635e-20
SCAMP2	1.19989e-24	0.051194	0.164	0.092	2.65979e-20
UBE2W	1.21119e-24	0.0189181	0.188	0.11	2.68484e-20
ZDHHC24	1.22597e-24	0.0160809	0.14	0.074	2.7176e-20
NUDT22	1.23061e-24	0.0337448	0.342	0.225	2.7279e-20
TRIM8	1.25448e-24	0.0355573	0.179	0.103	2.7808e-20
SNX30	1.27507e-24	0.0103245	0.149	0.081	2.82645e-20
OTUB1	1.30747e-24	0.0145867	0.228	0.139	2.89826e-20
TTC3	1.3086e-24	0.011452	0.212	0.127	2.90078e-20
MPHOSPH8	1.33532e-24	0.0148883	0.205	0.121	2.96001e-20
TMEM259	1.33744e-24	0.0411935	0.109	0.053	2.9647e-20
DHRS7	1.36926e-24	0.0223407	0.214	0.128	3.03525e-20
PTPRA	1.37907e-24	0.0335676	0.102	0.049	3.05699e-20
GLDC	1.47306e-24	0.0200792	0.253	0.158	3.26534e-20
TTC1	1.47642e-24	0.0150437	0.307	0.199	3.27278e-20
MTCH2	1.481e-24	0.0655839	0.601	0.433	3.28294e-20
EBAG9	1.48185e-24	0.04588	0.165	0.093	3.28483e-20
REV1	1.50092e-24	0.0309445	0.06	0.022	3.32709e-20
FDX1L	1.55292e-24	-0.0231918	0.278	0.175	3.44235e-20
MCTS1	1.58302e-24	0.0113758	0.341	0.224	3.50908e-20
OTUD6B-AS1	1.58859e-24	0.0164512	0.368	0.246	3.52142e-20
CTTNBP2NL	1.58944e-24	0.0183588	0.099	0.047	3.5233e-20
FKBP4	1.59389e-24	0.011755	0.308	0.198	3.53317e-20
ASXL1	1.64276e-24	0.0345673	0.112	0.055	3.64151e-20
NOP56	1.64875e-24	0.0224404	0.135	0.072	3.65478e-20
TYMP	1.70704e-24	0.0349821	0.296	0.192	3.784e-20
SRRM2	1.72365e-24	0.030119	0.271	0.171	3.82082e-20
MLLT10	1.73315e-24	0.0343793	0.098	0.046	3.84188e-20
GLTP	1.74788e-24	0.0290328	0.111	0.055	3.87453e-20
B4GALT1	1.77468e-24	0.0137683	0.157	0.087	3.93393e-20
NSMCE1	1.78449e-24	0.0235384	0.312	0.203	3.95567e-20
PLPP3	1.79168e-24	0.0194135	0.175	0.1	3.97161e-20
UBE2B	1.80533e-24	0.0203006	0.419	0.287	4.00188e-20
MRPS17	1.83199e-24	0.0413582	0.166	0.094	4.06097e-20
ZFP91	1.84648e-24	0.041169	0.118	0.06	4.0931e-20
MED13L	1.85155e-24	0.0139606	0.075	0.031	4.10433e-20
AGPAT1	1.87366e-24	0.0205177	0.161	0.09	4.15334e-20
HS3ST1	1.89726e-24	0.0547432	0.053	0.018	4.20566e-20
MRPS28	1.91351e-24	0.018438	0.335	0.22	4.24167e-20
TRAF7	1.91566e-24	0.0211472	0.103	0.05	4.24645e-20
MSRB2	1.93507e-24	0.0200957	0.539	0.38	4.28947e-20
MRPS16	1.94512e-24	0.0311311	0.456	0.312	4.31175e-20
RPE	1.95965e-24	0.0399121	0.15	0.082	4.34396e-20
CPEB4	1.96194e-24	-0.0268531	0.313	0.202	4.34902e-20
CLDN7	1.97583e-24	0.0230275	0.184	0.107	4.37981e-20
IFI16	1.98417e-24	0.0426876	0.042	0.013	4.39832e-20
MAP3K7	2.04037e-24	0.0554	0.079	0.034	4.52288e-20
NSA2	2.04607e-24	-0.023728	0.43	0.289	4.53552e-20
HIPK3	2.08697e-24	0.0282877	0.169	0.096	4.62618e-20
ERP29	2.09581e-24	0.0227752	0.47	0.325	4.64577e-20
KLF11	2.10688e-24	0.0335041	0.054	0.019	4.67032e-20
BTG2	2.14882e-24	0.036699	0.115	0.058	4.7633e-20
STRA13	2.16356e-24	-0.0349591	0.352	0.231	4.79597e-20
USP9X	2.1758e-24	0.0254936	0.125	0.064	4.8231e-20
PTPN14	2.21252e-24	0.0367917	0.075	0.032	4.9045e-20
RHOG	2.22613e-24	0.0295381	0.092	0.042	4.93467e-20
PA2G4	2.31346e-24	0.0263124	0.387	0.261	5.12825e-20
BCAP29	2.32008e-24	0.0257409	0.105	0.051	5.14292e-20
POLE4	2.33168e-24	0.0377767	0.411	0.278	5.16864e-20
ARMCX3	2.33874e-24	0.0276468	0.165	0.093	5.18429e-20
GNPDA1	2.39315e-24	-0.0243055	0.275	0.173	5.30489e-20
DNAJC12	2.41116e-24	0.0574054	0.307	0.2	5.34481e-20
TNRC6B	2.45846e-24	0.0313879	0.212	0.128	5.44966e-20
MAZ	2.47792e-24	0.0251501	0.095	0.045	5.4928e-20
EIF3L	2.48477e-24	0.0124169	0.41	0.278	5.50799e-20
ABCF1	2.49437e-24	0.020435	0.226	0.138	5.52927e-20
MARCKS	2.51882e-24	0.0507956	0.074	0.031	5.58348e-20
PITPNB	2.5273e-24	0.0446774	0.091	0.042	5.60227e-20
MRFAP1	2.52803e-24	0.0180159	0.441	0.3	5.60388e-20
FIGN	2.54113e-24	0.0342127	0.072	0.03	5.63293e-20
OTUD1	2.54224e-24	0.0670177	0.114	0.057	5.63539e-20
LMF2	2.54388e-24	0.0145974	0.084	0.037	5.63902e-20
NMD3	2.56209e-24	0.0231192	0.1	0.048	5.67938e-20
ERI3	2.59862e-24	-0.014452	0.328	0.214	5.76036e-20
NIPBL	2.60743e-24	0.0473464	0.079	0.034	5.77989e-20
PJA2	2.65478e-24	0.0126119	0.222	0.134	5.88485e-20
OCIAD1	2.66588e-24	-0.0339516	0.379	0.253	5.90945e-20
ZNF462	2.67086e-24	0.0613162	0.089	0.04	5.92049e-20
DALRD3	2.71066e-24	0.0434244	0.1	0.048	6.00872e-20
ZFYVE21	2.71537e-24	-0.010467	0.198	0.116	6.01916e-20
RNF128	2.74446e-24	0.0338622	0.149	0.081	6.08365e-20
PTPRM	2.74634e-24	0.0136044	0.097	0.046	6.08782e-20
PSMA2	2.76128e-24	0.038253	0.552	0.391	6.12093e-20
CNPPD1	2.7932e-24	-0.0237408	0.249	0.154	6.19169e-20
RAB5A	2.79464e-24	0.0285967	0.146	0.079	6.19489e-20
BNIP3L	2.83028e-24	0.037379	0.45	0.312	6.27388e-20
PDHB	2.85309e-24	0.0272646	0.254	0.159	6.32445e-20
ZDHHC9	2.86021e-24	0.0410194	0.119	0.061	6.34022e-20
MESDC1	2.88634e-24	0.0650727	0.073	0.031	6.39815e-20
UCHL3	2.89181e-24	0.0146203	0.235	0.144	6.41027e-20
DDX21	2.94573e-24	0.0109131	0.219	0.133	6.52981e-20
ZMYND11	2.99539e-24	0.0440874	0.138	0.074	6.63988e-20
RP11-12G12.7	3.0206e-24	0.056667	0.173	0.099	6.69576e-20
KIAA0930	3.03237e-24	0.0454667	0.062	0.024	6.72185e-20
GOLGB1	3.06224e-24	0.0357072	0.133	0.07	6.78807e-20
NAA10	3.15044e-24	0.044641	0.359	0.241	6.98358e-20
ACSL4	3.22783e-24	0.0241151	0.088	0.04	7.15513e-20
SRSF10	3.36125e-24	0.0363119	0.2	0.118	7.45089e-20
NCKAP1	3.36177e-24	0.0243652	0.238	0.147	7.45203e-20
FAM204A	3.39444e-24	0.0392156	0.205	0.123	7.52445e-20
SRP9	3.42249e-24	0.0197748	0.64	0.464	7.58663e-20
DCTN4	3.43843e-24	0.0248467	0.126	0.066	7.62196e-20
SBSPON	3.45281e-24	0.0340198	0.063	0.025	7.65384e-20
FBXO9	3.53102e-24	0.0368798	0.164	0.092	7.82721e-20
BRI3	3.54269e-24	0.0507645	0.578	0.416	7.85308e-20
MORN2	3.55623e-24	0.0491676	0.522	0.369	7.88309e-20
PCGF2	3.57832e-24	0.0490744	0.145	0.079	7.93206e-20
PTPRG	3.60697e-24	0.0326284	0.129	0.067	7.99558e-20
SPINT2	3.66718e-24	-0.0241613	0.433	0.298	8.12904e-20
AP2M1	3.6708e-24	-0.014646	0.47	0.324	8.13707e-20
SNHG9	3.72601e-24	-0.0488265	0.335	0.219	8.25944e-20
SLC2A2	3.7304e-24	0.049805	0.22	0.133	8.26917e-20
NONO	3.8774e-24	-0.0146026	0.267	0.169	8.59504e-20
KMT2E	3.88519e-24	0.0127012	0.134	0.071	8.6123e-20
PIGR	3.92363e-24	0.0585974	0.422	0.299	8.69752e-20
SMARCD1	3.92907e-24	0.0223966	0.123	0.064	8.70958e-20
ROCK1	3.93928e-24	0.0137078	0.093	0.043	8.73219e-20
AIDA	3.95731e-24	0.0205254	0.139	0.075	8.77216e-20
ARHGEF28	4.04307e-24	0.0401293	0.105	0.051	8.96227e-20
SLC35E2B	4.05756e-24	0.0387344	0.072	0.03	8.99439e-20
NCL	4.20295e-24	-0.0240484	0.363	0.24	9.31668e-20
CRIPT	4.21202e-24	0.0245964	0.255	0.16	9.33677e-20
ADD3	4.24296e-24	-0.0186864	0.371	0.246	9.40538e-20
METAP2	4.24457e-24	-0.0235591	0.296	0.19	9.40893e-20
PPP2R3C	4.33584e-24	0.0480344	0.117	0.06	9.61126e-20
NDUFA9	4.34617e-24	0.0305196	0.314	0.205	9.63415e-20
NAMPT	4.35686e-24	0.0546919	0.162	0.092	9.65785e-20
WIPI1	4.43825e-24	0.0255588	0.16	0.09	9.83827e-20
FLNA	4.48835e-24	0.0210123	0.067	0.027	9.94933e-20
TAF9	4.5006e-24	0.0498515	0.234	0.145	9.97649e-20
SETD2	4.64981e-24	0.041479	0.073	0.031	1.03072e-19
TMEM9B	4.76694e-24	0.0167157	0.179	0.104	1.05669e-19
KIF9	4.79897e-24	0.0152354	0.389	0.264	1.06379e-19
NME4	4.81e-24	0.0236346	0.211	0.127	1.06623e-19
UBE2E1	4.84679e-24	0.0158895	0.143	0.078	1.07439e-19
CUL4A	4.8674e-24	0.0121291	0.122	0.062	1.07896e-19
GSTO1	4.89862e-24	0.0173593	0.533	0.374	1.08588e-19
MLEC	4.91487e-24	0.0117077	0.411	0.277	1.08948e-19
STARD7	4.93368e-24	0.0186171	0.241	0.149	1.09365e-19
WDR45B	4.97859e-24	-0.0183333	0.188	0.11	1.1036e-19
COPZ1	4.98834e-24	-0.0211989	0.391	0.262	1.10576e-19
APLP2	5.03247e-24	0.0399679	0.488	0.349	1.11555e-19
MRPL40	5.03551e-24	-0.0162139	0.406	0.275	1.11622e-19
BEND7	5.13699e-24	0.0264467	0.126	0.066	1.13872e-19
CH17-189H20.1	5.14428e-24	0.0335854	0.108	0.054	1.14033e-19
TMEM126B	5.23969e-24	-0.0361376	0.319	0.206	1.16148e-19
QKI	5.26774e-24	-0.0109572	0.159	0.088	1.1677e-19
SSRP1	5.29261e-24	0.0315945	0.096	0.046	1.17321e-19
SLC35B2	5.33253e-24	0.0321699	0.074	0.031	1.18206e-19
ZFAND3	5.34436e-24	0.0404897	0.128	0.068	1.18469e-19
TIPRL	5.44199e-24	0.0425186	0.189	0.111	1.20633e-19
SBDS	5.60277e-24	0.0155223	0.393	0.267	1.24197e-19
C9orf142	5.60366e-24	0.0171364	0.201	0.12	1.24216e-19
RHOBTB1	5.61694e-24	0.0106973	0.22	0.133	1.24511e-19
CPEB2	5.64528e-24	0.0520819	0.099	0.048	1.25139e-19
HYI	5.68287e-24	0.0163739	0.284	0.182	1.25972e-19
PLGRKT	5.72349e-24	0.0347519	0.234	0.144	1.26873e-19
AKR1B1	5.93609e-24	0.0191392	0.161	0.091	1.31585e-19
PYURF	5.96012e-24	-0.015078	0.426	0.289	1.32118e-19
NPEPPS	6.01144e-24	-0.0185984	0.158	0.088	1.33256e-19
FAM210A	6.11791e-24	0.0589361	0.084	0.038	1.35616e-19
ETHE1	6.1592e-24	0.0361117	0.273	0.174	1.36531e-19
TRA2B	6.37956e-24	0.0110578	0.207	0.123	1.41416e-19
TAF11	6.46784e-24	0.0617775	0.152	0.084	1.43373e-19
ARMT1	6.53389e-24	0.0218428	0.233	0.144	1.44837e-19
ITPK1	6.57072e-24	0.0383727	0.132	0.07	1.45653e-19
ATF6	6.64305e-24	0.0119294	0.087	0.039	1.47256e-19
RBM26	6.65533e-24	0.0158533	0.108	0.054	1.47529e-19
BRD2	6.76164e-24	0.0166406	0.183	0.106	1.49885e-19
PCF11	6.84252e-24	0.0306494	0.102	0.049	1.51678e-19
YKT6	6.8621e-24	0.0197634	0.098	0.047	1.52112e-19
STRN3	6.99215e-24	0.0164462	0.125	0.065	1.54995e-19
CLCN5	7.00994e-24	0.0643941	0.2	0.119	1.55389e-19
FZD1	7.10234e-24	0.0167767	0.098	0.046	1.57437e-19
NUCKS1	7.15069e-24	0.0129022	0.527	0.373	1.58509e-19
EPAS1	7.18813e-24	0.019349	0.131	0.069	1.59339e-19
CMPK1	7.26605e-24	-0.0172252	0.393	0.265	1.61067e-19
LETMD1	7.55155e-24	0.0189501	0.106	0.052	1.67395e-19
EIF4EBP1	7.56231e-24	0.0150231	0.243	0.151	1.67634e-19
SEC23B	7.76386e-24	0.0181631	0.153	0.085	1.72102e-19
PROS1	7.76886e-24	0.0138747	0.159	0.09	1.72212e-19
NDUFS1	7.84373e-24	-0.0109613	0.254	0.158	1.73872e-19
RNASEH2B	7.84734e-24	0.0313587	0.08	0.035	1.73952e-19
BLOC1S6	7.86462e-24	0.0147278	0.165	0.093	1.74335e-19
TMBIM1	7.92098e-24	0.0368678	0.166	0.095	1.75584e-19
SAR1B	7.96891e-24	-0.0194952	0.295	0.19	1.76647e-19
NUDT14	7.98151e-24	-0.0221761	0.355	0.235	1.76926e-19
NEK7	8.17483e-24	0.0136629	0.078	0.034	1.81211e-19
HDAC7	8.33317e-24	0.0378766	0.044	0.014	1.84721e-19
TNFRSF11B	8.47102e-24	0.0213073	0.163	0.092	1.87777e-19
PXDC1	8.649e-24	0.0233147	0.059	0.022	1.91722e-19
HSDL2	8.85147e-24	0.0462124	0.233	0.144	1.96211e-19
RAP2B	8.87205e-24	0.0275668	0.061	0.023	1.96667e-19
PPFIA1	8.95317e-24	0.0252529	0.093	0.043	1.98465e-19
GAPVD1	9.07373e-24	0.0547784	0.08	0.036	2.01137e-19
BABAM1	9.18404e-24	0.0250544	0.222	0.135	2.03583e-19
ACE2	9.78144e-24	0.0552443	0.168	0.096	2.16825e-19
SLC17A3	9.82961e-24	0.0343145	0.273	0.176	2.17893e-19
ADM	9.85715e-24	0.0639053	0.189	0.112	2.18503e-19
TEX264	9.96268e-24	-0.0180175	0.311	0.202	2.20843e-19
ACOT7	1.01673e-23	0.0417486	0.462	0.321	2.25379e-19
OAZ2	1.02173e-23	0.0187914	0.215	0.13	2.26488e-19
PARD3	1.0311e-23	0.0448376	0.097	0.046	2.28565e-19
DRG1	1.04368e-23	0.0106451	0.159	0.089	2.31352e-19
PHF20	1.0596e-23	0.0350111	0.101	0.049	2.34881e-19
PSMG3	1.07555e-23	-0.02049	0.214	0.13	2.38418e-19
SUPT5H	1.07788e-23	0.0394667	0.117	0.06	2.38933e-19
LMO7	1.08513e-23	0.0224884	0.103	0.05	2.4054e-19
SUPT6H	1.08657e-23	0.0405062	0.09	0.042	2.4086e-19
PLPP1	1.11992e-23	0.0198637	0.108	0.054	2.48253e-19
PTPRF	1.12196e-23	0.0178054	0.099	0.048	2.48705e-19
ECHDC3	1.15087e-23	0.0289896	0.371	0.25	2.55113e-19
OSTF1	1.16842e-23	0.0287685	0.126	0.066	2.59005e-19
DYNC1H1	1.19871e-23	-0.0296098	0.155	0.086	2.65719e-19
ANKRD33B	1.20745e-23	0.0337289	0.115	0.058	2.67655e-19
MICAL3	1.23661e-23	0.037096	0.069	0.028	2.74119e-19
INTS10	1.29673e-23	0.0568167	0.102	0.05	2.87446e-19
HLA-A	1.30249e-23	0.159116	0.608	0.464	2.88722e-19
GEM	1.3657e-23	0.0206071	0.03	0.007	3.02734e-19
NENF	1.37432e-23	0.0294783	0.62	0.449	3.04646e-19
ARL2BP	1.42711e-23	-0.0134125	0.233	0.144	3.16348e-19
GLYR1	1.43253e-23	0.0289093	0.175	0.101	3.17549e-19
GPAA1	1.44987e-23	-0.0404733	0.216	0.13	3.21392e-19
RAD50	1.45527e-23	0.0493023	0.115	0.059	3.2259e-19
TXN2	1.459e-23	-0.0110378	0.383	0.257	3.23417e-19
PCBP1	1.47802e-23	0.0354927	0.676	0.493	3.27632e-19
WDR26	1.50882e-23	0.0169722	0.121	0.063	3.34461e-19
ANXA7	1.5864e-23	-0.0330789	0.391	0.262	3.51658e-19
C16orf45	1.5909e-23	0.0449965	0.088	0.041	3.52656e-19
MORN4	1.60574e-23	0.0271688	0.117	0.06	3.55943e-19
MAML2	1.65063e-23	0.0314865	0.095	0.045	3.65894e-19
BEST1	1.65818e-23	0.0374005	0.079	0.035	3.67569e-19
GPS1	1.7412e-23	0.0190515	0.229	0.141	3.85972e-19
MKLN1	1.76327e-23	-0.0451455	0.171	0.098	3.90864e-19
NNMT	1.7673e-23	0.0803235	0.134	0.073	3.91758e-19
EMD	1.7844e-23	0.0208511	0.159	0.089	3.95547e-19
SERTAD2	1.78779e-23	0.031318	0.07	0.029	3.963e-19
UBE2E3	1.81028e-23	-0.0171717	0.291	0.187	4.01284e-19
NFYB	1.81998e-23	0.0188303	0.159	0.09	4.03434e-19
SOX6	1.82202e-23	0.0385478	0.158	0.09	4.03887e-19
GTF2F2	1.90183e-23	0.036099	0.105	0.052	4.21578e-19
PAQR5	1.91218e-23	0.0213042	0.147	0.081	4.23872e-19
HECTD1	1.91486e-23	0.0408546	0.12	0.062	4.24468e-19
MTFP1	1.92661e-23	0.0415856	0.168	0.096	4.27071e-19
ATP6AP1	1.94832e-23	-0.0137349	0.231	0.142	4.31884e-19
SIGMAR1	1.97237e-23	0.0272511	0.072	0.031	4.37216e-19
MDM4	2.01808e-23	0.0315392	0.088	0.041	4.47347e-19
SNAPIN	2.02564e-23	0.0148981	0.207	0.125	4.49024e-19
SELK	2.04091e-23	0.0649427	0.69	0.516	4.52408e-19
URM1	2.10451e-23	0.0210098	0.163	0.093	4.66507e-19
C1orf123	2.1325e-23	0.0385262	0.222	0.137	4.72712e-19
TCN2	2.15659e-23	-0.0277988	0.323	0.212	4.78051e-19
EIF1AX	2.17257e-23	-0.0139637	0.464	0.322	4.81593e-19
HNRNPF	2.18169e-23	-0.0143676	0.351	0.233	4.83615e-19
NT5DC1	2.21776e-23	0.0283612	0.129	0.068	4.91612e-19
RSL1D1	2.23618e-23	-0.012589	0.243	0.151	4.95695e-19
EPB41L4A	2.24613e-23	0.0270679	0.098	0.047	4.979e-19
PFKP	2.25196e-23	0.0352044	0.11	0.055	4.99192e-19
HLA-F	2.25484e-23	0.0462496	0.064	0.025	4.9983e-19
NFKB1	2.29067e-23	0.0213643	0.087	0.04	5.07773e-19
SLC27A2	2.31753e-23	0.0153868	0.236	0.146	5.13728e-19
FLNB	2.37618e-23	0.0235067	0.077	0.033	5.26728e-19
PSAP	2.39785e-23	0.0428586	0.581	0.426	5.31531e-19
MMGT1	2.40942e-23	0.0700995	0.085	0.039	5.34096e-19
CBY1	2.48123e-23	0.0416161	0.15	0.084	5.50015e-19
POLD2	2.48369e-23	-0.0357646	0.242	0.15	5.50559e-19
STX16	2.49569e-23	0.039996	0.082	0.037	5.5322e-19
THOC2	2.53456e-23	0.028547	0.131	0.07	5.61836e-19
ZNFX1	2.56862e-23	0.0488574	0.047	0.016	5.69386e-19
C22orf39	2.60894e-23	-0.0102826	0.204	0.123	5.78324e-19
DYNLL2	2.61906e-23	-0.0139283	0.235	0.145	5.80568e-19
HDHD3	2.6244e-23	-0.0337319	0.386	0.261	5.81751e-19
ETS1	2.63227e-23	0.0193456	0.05	0.017	5.83495e-19
SDC2	2.64201e-23	0.0250729	0.172	0.099	5.85653e-19
SUCNR1	2.66111e-23	0.0302962	0.14	0.076	5.89889e-19
SLC35B3	2.68778e-23	0.0360015	0.094	0.045	5.95801e-19
SLC17A5	2.73706e-23	0.0365729	0.17	0.098	6.06725e-19
NME3	2.82574e-23	-0.0225267	0.32	0.208	6.26381e-19
SMPD1	2.88599e-23	0.0395039	0.23	0.144	6.39737e-19
CNOT7	2.89473e-23	-0.0324467	0.265	0.167	6.41676e-19
VCAM1	2.91827e-23	0.140905	0.288	0.193	6.46893e-19
TRABD2B	2.9404e-23	0.0193327	0.1	0.049	6.51798e-19
POLR2G	2.95578e-23	-0.0227341	0.33	0.218	6.55208e-19
NUDT4	3.21023e-23	0.0141229	0.204	0.123	7.11611e-19
FAM46A	3.22807e-23	0.011153	0.04	0.012	7.15567e-19
CTDSP2	3.24485e-23	0.0306837	0.119	0.062	7.19286e-19
SPOPL	3.26241e-23	0.0217263	0.081	0.036	7.23177e-19
ATP6V1A	3.28005e-23	-0.0108483	0.374	0.251	7.27089e-19
JAGN1	3.30439e-23	0.0205579	0.177	0.103	7.32485e-19
CARHSP1	3.38438e-23	0.0219649	0.416	0.288	7.50216e-19
C1RL	3.41917e-23	0.0313816	0.051	0.018	7.57927e-19
PSEN1	3.47543e-23	0.0315069	0.078	0.034	7.70398e-19
CHMP2B	3.47782e-23	-0.0203956	0.245	0.153	7.70928e-19
NOVA1	3.4835e-23	0.0354252	0.116	0.06	7.72187e-19
TMEM47	3.49111e-23	0.0393659	0.074	0.032	7.73874e-19
BMP2K	3.49696e-23	0.0177462	0.098	0.047	7.75171e-19
BORCS7	3.54201e-23	-0.0122762	0.387	0.261	7.85157e-19
STT3B	3.59506e-23	0.0402149	0.129	0.068	7.96917e-19
UBALD2	3.59757e-23	0.0285414	0.085	0.039	7.97473e-19
DRAP1	3.60554e-23	-0.0135144	0.404	0.275	7.99241e-19
KRCC1	3.62725e-23	0.0124425	0.178	0.103	8.04052e-19
CADM1	3.712e-23	0.0492619	0.047	0.016	8.2284e-19
FAAP20	3.75649e-23	-0.0170529	0.518	0.362	8.32702e-19
NTPCR	3.78674e-23	0.0244816	0.182	0.107	8.39407e-19
RERG	3.81103e-23	0.0151737	0.121	0.063	8.44791e-19
KANSL1	3.85818e-23	0.0443863	0.072	0.031	8.55243e-19
REXO2	3.90857e-23	0.05141	0.579	0.418	8.66413e-19
SLC30A1	3.98656e-23	0.0183431	0.104	0.052	8.83702e-19
SEPN1	4.12751e-23	0.0517574	0.076	0.033	9.14945e-19
AKT3	4.16146e-23	0.0265023	0.039	0.012	9.22471e-19
SYNGR1	4.17173e-23	0.0193558	0.084	0.038	9.24748e-19
CNBP	4.18328e-23	-0.0270617	0.329	0.217	9.27307e-19
RYK	4.38052e-23	0.0350882	0.076	0.033	9.7103e-19
CNOT2	4.51176e-23	-0.0152631	0.097	0.046	1.00012e-18
AUH	4.53529e-23	0.0367581	0.223	0.138	1.00534e-18
SOD3	4.56666e-23	0.0137393	0.202	0.122	1.01229e-18
TACC1	4.60565e-23	0.0213356	0.075	0.032	1.02093e-18
STK38	4.63384e-23	0.0240945	0.076	0.033	1.02718e-18
KIAA1191	4.68116e-23	0.0102865	0.501	0.352	1.03767e-18
GNAI3	4.70181e-23	-0.0331625	0.158	0.089	1.04225e-18
LPCAT3	4.74321e-23	0.0143965	0.131	0.07	1.05143e-18
C17orf49	4.77417e-23	0.0570846	0.071	0.03	1.05829e-18
THUMPD3-AS1	4.87658e-23	0.0396925	0.135	0.073	1.08099e-18
RAD23A	4.91261e-23	-0.0364088	0.316	0.206	1.08898e-18
MRPS27	4.94759e-23	0.0318085	0.094	0.045	1.09673e-18
TSR2	5.03684e-23	0.0424959	0.141	0.078	1.11652e-18
DAG1	5.14482e-23	0.0291401	0.071	0.03	1.14045e-18
CHMP5	5.19638e-23	-0.0239224	0.467	0.324	1.15188e-18
NFAT5	5.33557e-23	0.02404	0.087	0.04	1.18274e-18
SPCS3	5.3544e-23	0.0202991	0.289	0.187	1.18691e-18
HDAC2	5.44951e-23	0.0192945	0.176	0.102	1.20799e-18
GRSF1	5.46028e-23	0.0271875	0.196	0.117	1.21038e-18
GSK3B	5.46118e-23	0.0148131	0.085	0.039	1.21058e-18
ACSL3	5.58158e-23	0.0384209	0.091	0.043	1.23727e-18
CDC27	5.62831e-23	0.0236944	0.093	0.044	1.24763e-18
KCTD3	5.64341e-23	0.0180652	0.087	0.04	1.25097e-18
VAPA	5.65085e-23	-0.0141713	0.532	0.375	1.25262e-18
RWDD4	5.72698e-23	0.017705	0.224	0.138	1.2695e-18
RBM33	5.73596e-23	0.0311452	0.087	0.04	1.27149e-18
CPSF6	5.78134e-23	0.0347631	0.098	0.048	1.28155e-18
ABRACL	5.78749e-23	0.0319566	0.571	0.406	1.28291e-18
AIP	5.82675e-23	-0.0159845	0.246	0.154	1.29162e-18
CDS2	5.82721e-23	0.0440978	0.074	0.032	1.29172e-18
NFIB	5.9381e-23	-0.02694	0.398	0.27	1.3163e-18
AIG1	6.01931e-23	-0.0147031	0.428	0.291	1.3343e-18
ARHGAP35	6.11671e-23	0.0273852	0.135	0.073	1.35589e-18
GTF3A	6.12267e-23	0.0242972	0.339	0.226	1.35721e-18
IKBIP	6.30375e-23	0.0228888	0.047	0.016	1.39735e-18
TSPAN9	6.37628e-23	0.0172509	0.117	0.06	1.41343e-18
NMT2	6.38162e-23	0.0120185	0.106	0.053	1.41461e-18
HUWE1	6.60932e-23	0.0358352	0.096	0.046	1.46509e-18
TIMM9	6.62223e-23	0.0245126	0.254	0.161	1.46795e-18
EXOSC6	6.73252e-23	0.0136536	0.119	0.062	1.4924e-18
MRPL20	6.97337e-23	0.0494984	0.655	0.48	1.54579e-18
FAM229B	6.98912e-23	-0.0139993	0.286	0.183	1.54928e-18
KMT2C	7.01326e-23	0.0150116	0.085	0.039	1.55463e-18
PRPF38B	7.04137e-23	0.0186836	0.11	0.056	1.56086e-18
SVIL	7.08289e-23	0.0376578	0.085	0.039	1.57006e-18
SUGT1	7.18982e-23	0.0346552	0.227	0.14	1.59377e-18
XPO1	7.23858e-23	0.0134383	0.131	0.07	1.60458e-18
STAT3	7.24575e-23	0.0152984	0.177	0.103	1.60617e-18
PHGDH	7.24861e-23	0.0160709	0.337	0.225	1.6068e-18
PIGF	7.29911e-23	0.021543	0.145	0.08	1.61799e-18
DCTN2	7.40918e-23	0.0140622	0.217	0.133	1.64239e-18
UFC1	7.42055e-23	0.0108319	0.502	0.354	1.64491e-18
PLTP	7.51839e-23	0.0442917	0.073	0.031	1.6666e-18
SMS	7.6932e-23	-0.0313365	0.527	0.373	1.70535e-18
H3F3B	7.72147e-23	0.0667635	0.712	0.543	1.71162e-18
MED10	7.72361e-23	0.0235867	0.12	0.062	1.71209e-18
TMEM230	7.72805e-23	-0.0160422	0.524	0.373	1.71308e-18
MED19	7.7891e-23	0.0370779	0.154	0.086	1.72661e-18
ASNA1	8.00263e-23	0.0269337	0.406	0.279	1.77394e-18
ENDOD1	8.2867e-23	0.0277385	0.055	0.021	1.83691e-18
MOB4	8.48199e-23	0.047473	0.17	0.099	1.8802e-18
RAB28	8.59084e-23	0.0339475	0.077	0.034	1.90433e-18
WDR6	8.59351e-23	-0.0138871	0.122	0.064	1.90492e-18
RDH10	8.60232e-23	0.0563017	0.109	0.055	1.90688e-18
MICU2	8.66095e-23	-0.0247262	0.169	0.098	1.91987e-18
ZSCAN16-AS1	9.09722e-23	-0.0311058	0.49	0.342	2.01658e-18
LYRM4	9.103e-23	0.031319	0.207	0.126	2.01786e-18
FAIM	9.15673e-23	0.0237286	0.085	0.039	2.02977e-18
AK3	9.28146e-23	-0.0477854	0.325	0.213	2.05742e-18
LIMA1	9.30474e-23	-0.021451	0.113	0.058	2.06258e-18
MTFR1L	9.30487e-23	-0.0276501	0.182	0.107	2.06261e-18
TERF2IP	9.33264e-23	-0.0129726	0.214	0.131	2.06877e-18
SDSL	9.51349e-23	0.0122515	0.298	0.194	2.10886e-18
SULT1C4	9.90424e-23	0.0214394	0.05	0.018	2.19547e-18
RAB30-AS1	1.01434e-22	0.0300078	0.138	0.075	2.2485e-18
TCEB1	1.0331e-22	0.032825	0.575	0.414	2.29007e-18
C1orf43	1.05228e-22	-0.0450096	0.456	0.313	2.3326e-18
CHDH	1.06921e-22	-0.0412467	0.29	0.187	2.37012e-18
PPP1R10	1.07165e-22	0.032977	0.143	0.079	2.37554e-18
ACO2	1.07921e-22	0.0337436	0.534	0.379	2.39228e-18
SAMD4A	1.08141e-22	0.0349127	0.077	0.034	2.39716e-18
LTBR	1.1095e-22	0.0401036	0.12	0.063	2.45943e-18
PLXDC2	1.11037e-22	0.0240734	0.116	0.06	2.46135e-18
SSX2IP	1.12079e-22	0.0152645	0.166	0.096	2.48445e-18
SLC30A5	1.13225e-22	0.0332041	0.091	0.043	2.50985e-18
TOR1AIP2	1.14833e-22	0.0125852	0.155	0.087	2.5455e-18
COPS5	1.15798e-22	0.0274739	0.174	0.101	2.5669e-18
FAM168B	1.15832e-22	0.0270076	0.12	0.063	2.56765e-18
WBP2	1.15838e-22	-0.0195267	0.208	0.126	2.56778e-18
ZNF704	1.16241e-22	0.0595111	0.086	0.04	2.57671e-18
MPP6	1.16608e-22	0.0262892	0.097	0.047	2.58486e-18
RIPK4	1.16882e-22	0.0634227	0.072	0.031	2.59093e-18
CRYZL1	1.17302e-22	0.0442361	0.096	0.047	2.60023e-18
SLC25A4	1.17617e-22	0.0162784	0.388	0.265	2.60722e-18
ZNF580	1.19294e-22	0.0305604	0.191	0.114	2.6444e-18
RREB1	1.20279e-22	0.0200855	0.089	0.042	2.66622e-18
RAB11B	1.20424e-22	-0.0223254	0.244	0.153	2.66943e-18
CTD-2194A8.2	1.21182e-22	0.0568978	0.154	0.087	2.68624e-18
MRPL24	1.23988e-22	-0.0206837	0.353	0.237	2.74844e-18
MRPL22	1.26641e-22	0.024249	0.346	0.232	2.80724e-18
CDC37L1	1.26969e-22	0.0322603	0.172	0.1	2.81453e-18
VPS37A	1.26977e-22	0.0323178	0.134	0.073	2.81471e-18
DPH3	1.27655e-22	0.0559376	0.15	0.084	2.82974e-18
C19orf43	1.28531e-22	0.0589572	0.664	0.488	2.84914e-18
SLC9A3R1	1.32368e-22	0.0214763	0.642	0.465	2.9342e-18
HMGN5	1.32869e-22	0.0102861	0.234	0.146	2.94532e-18
HSP90AB1	1.3336e-22	0.0538452	0.624	0.462	2.95619e-18
FMNL2	1.35398e-22	0.0411815	0.052	0.019	3.00136e-18
NPNT	1.35898e-22	0.0291645	0.05	0.018	3.01245e-18
URI1	1.37e-22	0.0169232	0.139	0.076	3.03687e-18
SH3BGRL2	1.37243e-22	0.0448008	0.06	0.024	3.04226e-18
PHC2	1.4039e-22	0.044274	0.144	0.08	3.11203e-18
HSCB	1.44902e-22	0.0404427	0.157	0.089	3.21204e-18
PUM2	1.45396e-22	0.0250214	0.134	0.073	3.22299e-18
LYSMD3	1.51214e-22	0.0186967	0.078	0.035	3.35197e-18
CITED4	1.52101e-22	0.0476633	0.083	0.038	3.37161e-18
ITGA1	1.53735e-22	0.0125963	0.071	0.03	3.40785e-18
ATF6B	1.55861e-22	0.0277255	0.074	0.032	3.45497e-18
TMEM56	1.56262e-22	0.0269106	0.056	0.021	3.46387e-18
THBS1	1.58786e-22	0.0321911	0.154	0.088	3.51982e-18
GSPT1	1.61062e-22	-0.0281382	0.212	0.129	3.57026e-18
TOMM22	1.61288e-22	-0.0587531	0.407	0.277	3.57528e-18
ITGA6	1.63046e-22	-0.0158653	0.212	0.13	3.61425e-18
TMEM140	1.63294e-22	0.0400533	0.075	0.033	3.61973e-18
DLST	1.64427e-22	0.0116827	0.189	0.113	3.64484e-18
ZFP36L2	1.64454e-22	-0.0221424	0.209	0.127	3.64545e-18
SH3BGRL3	1.68204e-22	0.0630883	0.642	0.476	3.72858e-18
DERL1	1.71221e-22	0.0666647	0.105	0.053	3.79545e-18
HLA-DQA1	1.71385e-22	0.0721877	0.088	0.042	3.79909e-18
AFG3L2	1.71829e-22	-0.0146224	0.214	0.131	3.80892e-18
LINC01139	1.73878e-22	0.0393634	0.126	0.068	3.85435e-18
FKBP11	1.74551e-22	0.0353485	0.092	0.044	3.86927e-18
SLU7	1.75141e-22	0.0426492	0.1	0.049	3.88236e-18
AKAP12	1.76442e-22	0.0966243	0.168	0.099	3.9112e-18
PSMG1	1.76586e-22	0.0241858	0.179	0.106	3.91437e-18
SEL1L3	1.77455e-22	0.0192439	0.062	0.025	3.93364e-18
CNIH1	1.79985e-22	-0.0356167	0.282	0.18	3.98973e-18
IFITM2	1.82318e-22	0.0303395	0.206	0.127	4.04143e-18
NEDD4L	1.91231e-22	0.019325	0.256	0.163	4.23901e-18
SYNE1	1.91771e-22	0.0142428	0.086	0.04	4.25098e-18
UBE2D3	1.91945e-22	0.0254015	0.593	0.433	4.25484e-18
PMF1	1.93031e-22	-0.030847	0.196	0.117	4.27892e-18
USP47	1.93447e-22	0.015201	0.1	0.049	4.28815e-18
SF3B6	1.93532e-22	0.031424	0.606	0.435	4.29003e-18
C1orf53	1.93727e-22	0.0309714	0.097	0.047	4.29434e-18
SAT1	1.93918e-22	0.166515	0.842	0.689	4.29859e-18
NLN	1.94492e-22	0.042474	0.065	0.027	4.31131e-18
WBSCR27	1.95662e-22	0.0497151	0.12	0.063	4.33724e-18
PSMC3	2.00195e-22	-0.0152634	0.326	0.216	4.43772e-18
ILF2	2.01446e-22	0.0231756	0.389	0.266	4.46545e-18
TOMM70A	2.09749e-22	0.0153304	0.165	0.095	4.6495e-18
BIVM	2.09837e-22	0.0269992	0.125	0.067	4.65147e-18
UQCC2	2.16491e-22	-0.0169285	0.499	0.352	4.79895e-18
COG8	2.19857e-22	0.0122788	0.146	0.081	4.87356e-18
HOXA9	2.24232e-22	0.0193434	0.157	0.089	4.97055e-18
PPT1	2.26117e-22	0.0380776	0.09	0.043	5.01233e-18
OGFOD3	2.27289e-22	0.0323729	0.111	0.057	5.03831e-18
MYL6B	2.33288e-22	-0.0114848	0.353	0.238	5.17131e-18
TP53I13	2.40194e-22	0.0155042	0.087	0.041	5.32438e-18
SEPW1	2.42111e-22	0.0378836	0.605	0.442	5.36686e-18
CCNDBP1	2.55541e-22	0.0301063	0.106	0.054	5.66457e-18
ZFR	2.58929e-22	0.0184786	0.144	0.08	5.73967e-18
CYTH2	2.59377e-22	0.0684192	0.13	0.07	5.7496e-18
ARL3	2.61268e-22	0.0178799	0.444	0.31	5.79153e-18
PHLDB2	2.63497e-22	-0.0165375	0.126	0.067	5.84093e-18
VPS52	2.67097e-22	0.0320222	0.057	0.022	5.92074e-18
PTPN3	2.67403e-22	0.0607265	0.108	0.055	5.92752e-18
CXCL1	2.68658e-22	0.0779439	0.057	0.022	5.95534e-18
MPHOSPH6	2.7238e-22	0.055453	0.135	0.074	6.03785e-18
PSME3	2.7349e-22	0.011221	0.146	0.081	6.06246e-18
SERPINB6	2.77782e-22	0.0120641	0.358	0.241	6.15758e-18
LARP1	2.90529e-22	-0.0214965	0.21	0.128	6.44015e-18
RAB8A	2.95971e-22	0.0204077	0.138	0.076	6.5608e-18
TRAPPC2L	3.01779e-22	-0.0595748	0.409	0.278	6.68953e-18
MMD	3.13063e-22	0.0187063	0.036	0.01	6.93966e-18
TRIP10	3.20229e-22	0.0369503	0.081	0.037	7.09852e-18
ELP5	3.20565e-22	0.029052	0.147	0.083	7.10596e-18
LBR	3.33835e-22	0.0212935	0.109	0.056	7.40012e-18
NUB1	3.37321e-22	0.0321455	0.109	0.056	7.4774e-18
F11R	3.42235e-22	0.013611	0.086	0.04	7.58633e-18
GALNT2	3.46273e-22	0.0262633	0.08	0.036	7.67582e-18
SCYL2	3.48475e-22	0.0155283	0.131	0.071	7.72464e-18
HGS	3.48596e-22	0.0357793	0.082	0.038	7.72733e-18
TMEM261	3.49104e-22	0.0139679	0.493	0.344	7.73858e-18
SLC39A14	3.51484e-22	0.0139224	0.134	0.073	7.79135e-18
PQBP1	3.55444e-22	0.012457	0.271	0.175	7.87912e-18
CCDC186	3.60326e-22	-0.0193873	0.181	0.107	7.98735e-18
PAIP2	3.75685e-22	-0.033888	0.445	0.304	8.32781e-18
TRAPPC1	3.76804e-22	0.0292028	0.637	0.462	8.35261e-18
DEAF1	3.83605e-22	0.0138999	0.092	0.044	8.50337e-18
RPF2	3.85498e-22	0.0185244	0.174	0.102	8.54534e-18
ABHD14B	3.94358e-22	-0.0375506	0.366	0.246	8.74173e-18
TSG101	3.99969e-22	-0.014473	0.217	0.133	8.86611e-18
PPP2R2D	4.0038e-22	0.0364995	0.113	0.059	8.87521e-18
SUSD6	4.09692e-22	0.0316384	0.096	0.047	9.08163e-18
RASSF7	4.10301e-22	0.0171725	0.144	0.08	9.09514e-18
ZFAND1	4.13162e-22	0.0408772	0.139	0.077	9.15856e-18
RTCA	4.24229e-22	0.0194848	0.236	0.149	9.40387e-18
SAMD4B	4.27542e-22	0.0282945	0.076	0.034	9.47733e-18
POLR2J3	4.3212e-22	0.0246045	0.119	0.063	9.57879e-18
HEXA	4.35547e-22	-0.0151914	0.202	0.123	9.65477e-18
GMFB	4.36688e-22	-0.0119565	0.165	0.095	9.68005e-18
TMSB10	4.43622e-22	0.253078	0.896	0.798	9.83378e-18
SSBP4	4.47236e-22	0.024092	0.057	0.022	9.91388e-18
GGCT	4.51002e-22	-0.0415661	0.344	0.229	9.99737e-18
HRASLS2	4.57508e-22	0.0931024	0.33	0.226	1.01416e-17
ARHGAP18	4.63537e-22	0.0138827	0.114	0.059	1.02752e-17
DDX24	4.64395e-22	-0.0127209	0.366	0.245	1.02942e-17
FBXW7	4.77162e-22	0.0265247	0.043	0.014	1.05772e-17
PARP4	4.78872e-22	0.0428479	0.082	0.038	1.06152e-17
UBD	4.88607e-22	0.088562	0.113	0.059	1.0831e-17
TMEM161B-AS1	5.20168e-22	0.0250626	0.151	0.086	1.15306e-17
NCOA1	5.20259e-22	0.0342128	0.079	0.036	1.15326e-17
HNRNPL	5.28542e-22	0.0218539	0.078	0.035	1.17162e-17
CD58	5.29339e-22	0.0319978	0.1	0.05	1.17339e-17
CCL3L3	5.33433e-22	0.045484	0.079	0.036	1.18246e-17
SLC25A25	5.37516e-22	0.0420957	0.067	0.028	1.19151e-17
PAFAH1B3	5.40046e-22	0.0125716	0.15	0.085	1.19712e-17
RSPH3	5.40704e-22	0.0174561	0.097	0.047	1.19858e-17
SNX7	5.40907e-22	0.0198691	0.151	0.086	1.19903e-17
KLF3	5.5183e-22	0.010683	0.106	0.054	1.22324e-17
RNF157	5.52947e-22	0.0421985	0.052	0.019	1.22572e-17
SNX24	5.6318e-22	0.0532386	0.126	0.068	1.2484e-17
HSPH1	5.64736e-22	0.0236546	0.18	0.107	1.25185e-17
[truncated: 5,323 more rows]
