# Supplementary material for: Single‐cell RNA landscape of cell fate decision of renal proximal tubular epithelial cells and immune‐microenvironment in kidney fibrosis
Source: Clin Transl Med. 2022 Sep 9;12(9):e1010. doi: 10.1002/ctm2.1010 (PMC9460484; doi:10.1002/ctm2.1010)
Supplement: Supplementary file 13 — Supporting Information [file CTM2-12-e1010-s006.xlsx]

## Sheet: Supplementary Table S13-FS27.gs
	ID	Description	setSize	enrichmentScore	NES	pvalue	p.adjust	qvalues	rank	leading_edge	core_enrichment
hsa05320	hsa05320	Autoimmune thyroid disease	16	0.758155	2.17321	0.00261907	0.016456	0.00958007	304	tags=44%, list=4%, signal=42%	HLA-B/HLA-A/HLA-E/HLA-C/HLA-DMA/HLA-DRA/HLA-DQA1
hsa05330	hsa05330	Allograft rejection	16	0.758155	2.17321	0.00261907	0.016456	0.00958007	304	tags=44%, list=4%, signal=42%	HLA-B/HLA-A/HLA-E/HLA-C/HLA-DMA/HLA-DRA/HLA-DQA1
hsa05332	hsa05332	Graft-versus-host disease	16	0.756987	2.16986	0.00264566	0.016456	0.00958007	304	tags=44%, list=4%, signal=42%	HLA-B/HLA-A/HLA-E/HLA-C/HLA-DMA/HLA-DRA/HLA-DQA1
hsa04976	hsa04976	Bile secretion	23	0.740335	2.30159	4.35555e-05	0.00104198	0.000606603	509	tags=22%, list=8%, signal=20%	NR1H4/GNAS/ATP1B3/ABCB1/CA2
hsa04940	hsa04940	Type I diabetes mellitus	17	0.738074	2.14897	0.000224658	0.00332708	0.0019369	304	tags=41%, list=4%, signal=39%	HLA-B/HLA-A/HLA-E/HLA-C/HLA-DMA/HLA-DRA/HLA-DQA1
hsa04061	hsa04061	Viral protein interaction with cytokine and cytokine receptor	25	0.695747	2.22286	0.00326178	0.0181145	0.0105456	438	tags=40%, list=6%, signal=38%	CCL2/CCL20/TNFSF10/CXCL2/CXCL1/CXCL14/CXCL12/CXCL8/CCL4/CCL3
hsa04657	hsa04657	IL-17 signaling pathway	45	0.640827	2.3184	0.000926492	0.00847468	0.00493364	619	tags=31%, list=9%, signal=28%	FOS/CCL2/CCL20/JUN/CXCL2/JUND/NFKBIA/FOSB/CXCL1/CXCL8/CEBPB/MAPK6/MAP3K7/HSP90AB1
hsa04514	hsa04514	Cell adhesion molecules	48	0.639411	2.33858	0.00174631	0.012931	0.00752797	331	tags=29%, list=5%, signal=28%	HLA-B/ITGB8/HLA-A/HLA-E/VCAM1/HLA-C/ITGB1/CLDN4/HLA-DMA/ICAM1/HLA-DRA/HLA-DQA1/CLDN10/CLDN1
hsa05416	hsa05416	Viral myocarditis	34	0.636191	2.18397	0.000782489	0.00839152	0.00488523	833	tags=41%, list=12%, signal=36%	HLA-B/HLA-A/HLA-E/ACTG1/HLA-C/HLA-DMA/ICAM1/RAC1/HLA-DRA/HLA-DQA1/ACTB/SGCB/CYCS/HLA-F
hsa04612	hsa04612	Antigen processing and presentation	39	0.633897	2.23811	0.00696275	0.0295236	0.0171876	619	tags=41%, list=9%, signal=37%	HLA-B/HLA-A/HLA-E/B2M/HLA-C/LGMN/HLA-DMA/CTSB/HLA-DRA/HLA-DQA1/TAPBP/HSPA1B/CD74/PDIA3/CTSL/HSP90AB1
hsa05321	hsa05321	Inflammatory bowel disease	20	0.632716	1.91301	0.00291681	0.0172367	0.0100346	1478	tags=60%, list=22%, signal=47%	STAT1/JUN/HLA-DMA/IFNGR2/HLA-DRA/HLA-DQA1/RORA/RELA/IL18/HLA-DPA1/HLA-DQB1/HLA-DPB1
hsa05100	hsa05100	Bacterial invasion of epithelial cells	39	0.631737	2.23049	0.00696275	0.0295236	0.0171876	594	tags=41%, list=9%, signal=38%	ACTG1/ARPC1B/ARPC2/ITGB1/ARPC1A/RHOA/RAC1/MET/CTTN/ACTR2/CD2AP/ACTB/CRK/CLTC/BCAR1/CDC42
hsa04064	hsa04064	NF-kappa B signaling pathway	42	0.628454	2.25238	0.000564087	0.00649744	0.00378257	392	tags=33%, list=6%, signal=32%	CXCL2/VCAM1/GADD45B/NFKBIA/CSNK2B/ICAM1/MALT1/CXCL1/GADD45A/CXCL12/CXCL8/UBE2I/CCL4/BIRC3
hsa05414	hsa05414	Dilated cardiomyopathy	26	0.624058	2.00269	0.00113162	0.0095117	0.00553736	810	tags=42%, list=12%, signal=37%	ITGB8/ACTG1/TPM1/ITGB1/TPM3/GNAS/ACTB/TPM4/SGCB/PRKACB/ITGA3
hsa05410	hsa05410	Hypertrophic cardiomyopathy	25	0.620723	1.98317	0.00470002	0.0239624	0.01395	810	tags=40%, list=12%, signal=35%	ITGB8/ACTG1/TPM1/PRKAA2/ITGB1/TPM3/ACTB/TPM4/SGCB/ITGA3
hsa04658	hsa04658	Th1 and Th2 cell differentiation	32	0.618935	2.10698	0.00102894	0.00914285	0.00532263	304	tags=28%, list=4%, signal=27%	FOS/STAT1/JUN/NFKBIA/HLA-DMA/JAK1/IFNGR2/HLA-DRA/HLA-DQA1
hsa05323	hsa05323	Rheumatoid arthritis	47	0.611745	2.21813	0.00198646	0.0138335	0.00805335	854	tags=40%, list=13%, signal=36%	FOS/CCL2/CCL20/JUN/CXCL2/HLA-DMA/ICAM1/ATP6V0D1/CXCL1/CXCL12/HLA-DRA/HLA-DQA1/CXCL8/CCL3/CTSL/ACP5/VEGFA/ATP6V1D/CCL3L3
hsa05133	hsa05133	Pertussis	34	0.611668	2.09979	0.000868746	0.00844313	0.00491527	343	tags=26%, list=5%, signal=25%	FOS/JUN/IRF1/ITGB1/SERPING1/RHOA/CALM3/CXCL8/CFL1
hsa04672	hsa04672	Intestinal immune network for IgA production	15	0.610507	1.72626	0.0132387	0.0388419	0.0226123	1478	tags=60%, list=22%, signal=47%	HLA-DMA/CXCL12/HLA-DRA/HLA-DQA1/PIGR/LTBR/HLA-DPA1/HLA-DQB1/HLA-DPB1
hsa05140	hsa05140	Leishmaniasis	37	0.609324	2.12539	0.00107312	0.00927054	0.00539696	304	tags=27%, list=4%, signal=26%	FOS/STAT1/JUN/NFKBIA/ITGB1/HLA-DMA/JAK1/IFNGR2/HLA-DRA/HLA-DQA1
hsa05144	hsa05144	Malaria	19	0.604182	1.82196	0.0124496	0.0372821	0.0217043	308	tags=26%, list=5%, signal=25%	CCL2/VCAM1/ICAM1/MET/CXCL8
hsa04530	hsa04530	Tight junction	90	0.595047	2.44752	0.000160737	0.00277472	0.00161534	1282	tags=49%, list=19%, signal=40%	JUN/ACTG1/TUBA1A/ARPC1B/CGNL1/MYL12A/PRKAA2/ARPC2/ITGB1/ARPC1A/CLDN4/RHOA/RAB13/YBX3/MPP5/MYH9/RAC1/MSN/CTTN/CLDN10/CLDN1/ACTR2/ACTB/TJP1/MYL6/RDX/TUBA1B/CDC42/RAP1A/ACTN4/PRKACB/ACTN1/MAPK8/PARD3/MAP3K1/PARD6B/DLG1/NF2/MYL9/SCRIB/MYH10/ARPC4/PPP2R2D/SYMPK
hsa04380	hsa04380	Osteoclast differentiation	53	0.592415	2.20672	0.000926242	0.00847468	0.00493364	409	tags=26%, list=6%, signal=25%	FOS/STAT1/SOCS3/JUN/JUND/NFKBIA/JUNB/FOSB/FOSL2/TYROBP/JAK1/IFNGR2/RAC1/SQSTM1
hsa04650	hsa04650	Natural killer cell mediated cytotoxicity	42	0.587405	2.10526	0.00061897	0.00687499	0.00400237	364	tags=26%, list=5%, signal=25%	HLA-B/TNFSF10/HLA-A/HLA-E/HLA-C/ICAM1/TYROBP/FCER1G/IFNGR2/RAC1/NRAS
hsa04668	hsa04668	TNF signaling pathway	63	0.583578	2.24811	0.00293745	0.0172367	0.0100346	392	tags=24%, list=6%, signal=23%	FOS/CCL2/CCL20/SOCS3/JUN/CXCL2/VCAM1/NFKBIA/JUNB/IRF1/ICAM1/CREB5/CXCL1/CEBPB/BIRC3
hsa04659	hsa04659	Th17 cell differentiation	43	0.580589	2.09566	0.00451946	0.0234259	0.0136377	1478	tags=49%, list=22%, signal=38%	FOS/STAT1/JUN/HIF1A/NFKBIA/HLA-DMA/JAK1/IFNGR2/HLA-DRA/HLA-DQA1/HSP90AB1/MAPK8/RORA/RELA/HSP90AA1/MAPK14/IL6ST/HLA-DPA1/NFKBIB/HLA-DQB1/HLA-DPB1
hsa05412	hsa05412	Arrhythmogenic right ventricular cardiomyopathy	22	0.580585	1.80029	0.00866649	0.0316588	0.0184306	1379	tags=50%, list=20%, signal=40%	ITGB8/ACTG1/ITGB1/ACTB/DSP/SGCB/DSG2/ITGA3/CDH2/TCF7L2/LMNA
hsa04060	hsa04060	Cytokine-cytokine receptor interaction	52	0.580217	2.15317	0.00279197	0.0170256	0.00991165	438	tags=27%, list=6%, signal=25%	CCL2/CCL20/TNFSF10/CXCL2/IL32/TNFRSF12A/GDF15/IFNGR2/CXCL1/CXCL14/CXCL12/CXCL8/CCL4/CCL3
hsa05235	hsa05235	PD-L1 expression and PD-1 checkpoint pathway in cancer	38	0.576913	2.02481	0.00612709	0.0289268	0.0168401	364	tags=24%, list=5%, signal=23%	FOS/STAT1/JUN/HIF1A/NFKBIA/CSNK2B/JAK1/IFNGR2/NRAS
hsa04670	hsa04670	Leukocyte transendothelial migration	50	0.575451	2.12236	0.00841493	0.0316588	0.0184306	929	tags=40%, list=14%, signal=35%	ACTG1/VCAM1/MYL12A/ITGB1/CLDN4/RHOA/ICAM1/RAC1/MSN/CXCL12/CLDN10/CLDN1/ACTB/RAP1B/BCAR1/CDC42/RAP1A/ACTN4/ACTN1/CD99
hsa05135	hsa05135	Yersinia infection	74	0.566815	2.24786	0.00146445	0.0113861	0.00662855	594	tags=30%, list=9%, signal=27%	FOS/CCL2/JUN/ACTG1/ARF6/ARPC1B/NFKBIA/ARPC2/ITGB1/ARPC1A/RHOA/SKAP2/RAC1/CXCL8/ACTR2/GNAQ/ACTB/RPS6KA3/CRK/BCAR1/MAP3K7/CDC42
hsa05167	hsa05167	Kaposi sarcoma-associated herpesvirus infection	94	0.564544	2.33447	0.000444552	0.00553022	0.00321949	1313	tags=41%, list=19%, signal=34%	FOS/HLA-B/ZFP36/STAT1/JUN/CXCL2/HLA-A/HLA-E/CDKN1A/HLA-C/HIF1A/NFKBIA/ICAM1/JAK1/MAPKAPK2/CXCL1/RAC1/CALM3/CXCL8/NRAS/GNB2/MYC/CYCS/VEGFA/BAX/MAP1LC3B/HLA-F/MAPK8/GNB1/EIF2AK2/IRF7/RELA/BECN1/MAPK14/TCF7L2/IL6ST/CDK6/CASP8/MAP2K4
hsa04622	hsa04622	RIG-I-like receptor signaling pathway	33	0.564114	1.92893	0.00257052	0.016456	0.00958007	1424	tags=45%, list=21%, signal=36%	ISG15/NFKBIA/CXCL8/MAP3K7/MAPK8/MAP3K1/TANK/PIN1/IRF7/RELA/AZI2/SIKE1/MAPK14/CASP8/NFKBIB
hsa05031	hsa05031	Amphetamine addiction	28	0.564114	1.83949	0.00628968	0.0289268	0.0168401	371	tags=25%, list=5%, signal=24%	FOS/JUN/FOSB/CREB5/CALM3/GNAS/PPP1CA
hsa04512	hsa04512	ECM-receptor interaction	28	0.547406	1.785	0.00961638	0.0329039	0.0191554	1834	tags=57%, list=27%, signal=42%	ITGB8/SPP1/ITGB1/COL4A2/AGRN/HSPG2/ITGA3/LAMC1/COL4A4/CD47/THBS1/COL4A1/LAMB1/NPNT/DAG1/FN1
hsa05169	hsa05169	Epstein-Barr virus infection	109	0.544467	2.30399	0.000298543	0.00386862	0.00225217	1492	tags=43%, list=22%, signal=34%	ISG15/VIM/HLA-B/STAT1/JUN/HLA-A/HLA-E/CDKN1A/B2M/HLA-C/GADD45B/NFKBIA/HLA-DMA/ICAM1/JAK1/RAC1/GADD45A/HLA-DRA/HLA-DQA1/TAPBP/HES1/ADRM1/PDIA3/MYC/MAP3K7/CYCS/BAX/HLA-F/PSMC6/MAPK8/EIF2AK2/OAS1/IRF7/RELA/PSMD4/MAPK14/SAP30/CDK6/CASP8/MAP2K4/DDB2/RBPJ/HLA-DPA1/NFKBIB/HLA-DQB1/HLA-DPB1/TAP2
hsa05216	hsa05216	Thyroid cancer	26	0.54289	1.74221	0.0113719	0.0360884	0.0210093	862	tags=42%, list=13%, signal=37%	CDKN1A/GADD45B/TPM3/GADD45A/NCOA4/NRAS/PAX8/MYC/TFG/BAX/CCDC6
hsa04062	hsa04062	Chemokine signaling pathway	70	0.542381	2.12869	0.0016762	0.0127146	0.00740196	904	tags=37%, list=13%, signal=33%	CCL2/CCL20/STAT1/CXCL2/NFKBIA/RHOA/CXCL1/CXCL14/RAC1/CXCL12/CXCL8/GNAQ/NRAS/CCL4/GNB2/CCL3/RAP1B/CRK/BCAR1/CDC42/RAP1A/PRKACB/CCL3L3/PARD3/PAK1/GNB1
hsa04620	hsa04620	Toll-like receptor signaling pathway	42	0.542225	1.94333	0.00134259	0.010988	0.00639683	1313	tags=40%, list=19%, signal=33%	FOS/STAT1/JUN/SPP1/NFKBIA/RAC1/CXCL8/CCL4/CCL3/MAP3K7/MAPK8/CCL3L3/IRF7/RELA/MAPK14/CASP8/MAP2K4
hsa04921	hsa04921	Oxytocin signaling pathway	58	0.533673	2.02176	0.00198788	0.0138335	0.00805335	510	tags=24%, list=8%, signal=23%	FOS/JUN/ACTG1/CDKN1A/PRKAA2/RHOA/CALM3/GNAS/GNAQ/NRAS/MYLK/PPP1CA/ACTB/MYL6
hsa04933	hsa04933	AGE-RAGE signaling pathway in diabetic complications	50	0.532687	1.96464	0.00870344	0.0316588	0.0184306	845	tags=32%, list=12%, signal=28%	EGR1/CCL2/STAT1/JUN/VCAM1/ICAM1/COL4A2/RAC1/CXCL8/NRAS/NOX4/CDC42/VEGFA/DIAPH1/BAX/MAPK8
hsa05130	hsa05130	Pathogenic Escherichia coli infection	104	0.531801	2.23308	0.000835941	0.00844313	0.00491527	758	tags=30%, list=11%, signal=27%	FOS/JUN/TNFSF10/ACTG1/TUBA1A/ARF6/ARPC1B/NFKBIA/ARPC2/ITGB1/ARPC1A/CLDN4/RHOA/MYH9/RAC1/MYO6/CXCL8/CTTN/CLDN10/CLDN1/ACTR2/CYTH2/ACTB/TMED10/TJP1/TUBA1B/MAP3K7/CDC42/CYCS/RPS3/BAX
hsa04621	hsa04621	NOD-like receptor signaling pathway	85	0.523398	2.11578	0.00702492	0.0295236	0.0171876	1432	tags=42%, list=21%, signal=34%	CCL2/STAT1/JUN/CXCL2/NFKBIA/TXNIP/RHOA/GABARAP/JAK1/CTSB/CXCL1/CXCL8/MFN2/BIRC3/GABARAPL1/MAP3K7/GBP3/NAMPT/HSP90AB1/MAP1LC3B/MAPK8/IFI16/CASP4/DNM1L/TANK/OAS1/IRF7/RELA/HSP90AA1/SHARPIN/IL18/MAPK14/CASP8/SUGT1/NFKBIB/MFN1
hsa04210	hsa04210	Apoptosis	74	0.510988	2.02646	0.00377768	0.0202562	0.0117924	758	tags=30%, list=11%, signal=27%	FOS/JUN/TNFSF10/ACTG1/TUBA1A/GADD45B/NFKBIA/MCL1/CTSC/CTSD/DDIT3/CTSB/GADD45A/NRAS/BIRC3/ACTB/TUBA1B/CTSZ/CTSL/CYCS/CAPN2/BAX
hsa05203	hsa05203	Viral carcinogenesis	97	0.504268	2.09421	0.00641228	0.0289268	0.0168401	1272	tags=41%, list=19%, signal=34%	HLA-B/JUN/HLA-A/HLA-E/CDKN1A/HLA-C/NFKBIA/GTF2A2/RHOA/YWHAB/JAK1/CREB5/YWHAZ/CHD4/ATP6V0D1/MAPKAPK2/UBR4/RAC1/NRAS/CDC42/YWHAQ/YWHAG/ACTN4/BAX/PRKACB/ACTN1/HLA-F/EIF2AK2/DLG1/IRF7/RELA/LTBR/GRB2/SCRIB/HDAC10/HDAC7/ATF4/IL6ST/CDK6/CASP8
hsa05166	hsa05166	Human T-cell leukemia virus 1 infection	114	0.503914	2.14651	0.00324985	0.0181145	0.0105456	364	tags=20%, list=5%, signal=19%	FOS/HLA-B/EGR1/ZFP36/JUN/HLA-A/MMP7/HLA-E/CDKN1A/B2M/HLA-C/NFKBIA/SLC25A5/HLA-DMA/ICAM1/JAK1/CREB5/ETS2/HLA-DRA/HLA-DQA1/NRP1/RAN/NRAS
hsa05132	hsa05132	Salmonella infection	137	0.501959	2.18382	0.000474161	0.0056717	0.00330185	1326	tags=39%, list=20%, signal=32%	FOS/S100A10/JUN/TNFSF10/ANXA2/ACTG1/TUBA1A/ARF6/ARPC1B/NFKBIA/RHOB/MYL12A/ARPC2/ARPC1A/PFN1/RHOA/ARL8B/RAC1/MYO6/CXCL8/ACTR2/CYTH2/BIRC3/ACTB/MYC/TUBA1B/MAP3K7/CDC42/DYNLL1/GCC2/HSP90AB1/CYCS/RPS3/BAX/AHNAK/RRAS/MAPK8/VPS11/PAK1/ACTR1B/CASP4/RELA/SNX9/HSP90AA1/MYL9/RILP/IL18/ACBD3/MAPK14/TCF7L2/CASP8/ARPC4/MAP2K4/STX10
hsa04137	hsa04137	Mitophagy - animal	45	0.500209	1.80967	0.00354697	0.0193528	0.0112665	1878	tags=56%, list=28%, signal=40%	JUN/HIF1A/CSNK2B/GABARAP/PINK1/NRAS/MFN2/SQSTM1/GABARAPL1/RRAS/MAP1LC3B/MAPK8/TBC1D17/RELA/BECN1/MRAS/BNIP3L/ATF4/TAX1BP1/MFN1/CITED2/USP8/BCL2L1/PGAM5/OPTN
hsa04145	hsa04145	Phagosome	70	0.497051	1.95079	0.00204611	0.0138335	0.00805335	1567	tags=47%, list=23%, signal=37%	HLA-B/HLA-A/HLA-E/ACTG1/TUBA1A/HLA-C/ITGB1/HLA-DMA/SEC61B/ATP6V0D1/RAC1/HLA-DRA/HLA-DQA1/ACTB/TUBA1B/CTSL/LAMP2/ATP6V1D/HLA-F/RILP/ATP6V1F/CANX/HGS/HLA-DPA1/ATP6V0B/CTSS/COLEC11/HLA-DQB1/HLA-DPB1/TAP2/DYNC1LI1/TUBB/THBS1
hsa05417	hsa05417	Lipid and atherosclerosis	105	0.493485	2.07524	0.00583204	0.0283401	0.0164985	1313	tags=35%, list=19%, signal=29%	FOS/SOD2/CCL2/JUN/TNFSF10/CXCL2/VCAM1/NFKBIA/DDIT3/RHOA/ICAM1/CXCL1/RAC1/CALM3/CXCL8/HSPA1B/NRAS/CCL3/RAP1B/MAP3K7/CDC42/HSP90AB1/NFE2L2/RAP1A/CYCS/BAX/MAPK8/CCL3L3/TANK/IRF7/RELA/HSP90AA1/ATF4/IL18/MAPK14/CASP8/MAP2K4
hsa04218	hsa04218	Cellular senescence	76	0.492891	1.96599	0.00486061	0.0243814	0.014194	1061	tags=32%, list=16%, signal=27%	HLA-B/ZFP36L1/HLA-A/HLA-E/CDKN1A/HLA-C/GADD45B/SLC25A5/MAPKAPK2/CALM3/GADD45A/CXCL8/NRAS/PPP1CA/SQSTM1/SLC25A6/MYC/CAPN2/RAD50/RRAS/HLA-F/LIN52/RELA/MRAS
hsa05206	hsa05206	MicroRNAs in cancer	73	0.492827	1.95265	0.00638958	0.0289268	0.0168401	735	tags=26%, list=11%, signal=23%	VIM/SOX4/CDKN1A/CYP24A1/TPM1/MCL1/RHOA/MET/ST14/UBE2I/NRAS/ERBB3/ABCB1/CRK/MYC/DICER1/RDX/MARCKS/VEGFA
hsa04625	hsa04625	C-type lectin receptor signaling pathway	47	0.485975	1.7621	0.0071384	0.0296005	0.0172323	1272	tags=36%, list=19%, signal=30%	STAT1/JUN/NFKBIA/IRF1/RHOA/FCER1G/MALT1/MAPKAPK2/CALM3/NRAS/RRAS/MAPK8/PAK1/RELA/MRAS/MAPK14/CASP8
hsa05120	hsa05120	Epithelial cell signaling in Helicobacter pylori infection	47	0.483331	1.75252	0.00782761	0.0308774	0.0179757	1344	tags=40%, list=20%, signal=33%	JUN/CXCL2/NFKBIA/ATP6V0D1/CXCL1/RAC1/MET/CXCL8/TJP1/CDC42/ATP6V1D/MAPK8/PAK1/RELA/ADAM10/ATP6V1F/MAPK14/MAP2K4/ATP6V0B
hsa05142	hsa05142	Chagas disease	50	0.473731	1.7472	0.0124673	0.0372821	0.0217043	438	tags=18%, list=6%, signal=17%	FOS/CCL2/JUN/NFKBIA/IFNGR2/GNAS/CXCL8/GNAQ/CCL3
hsa05418	hsa05418	Fluid shear stress and atherosclerosis	78	0.470869	1.88624	0.0101921	0.0340715	0.0198351	735	tags=28%, list=11%, signal=25%	FOS/GSTP1/CCL2/JUN/ACTG1/VCAM1/DUSP1/PRKAA2/RHOA/ICAM1/RAC1/CALM3/SQSTM1/ACTB/NQO1/CTSL/MAP3K7/HSP90AB1/NFE2L2/GSTA4/SUMO2/VEGFA
hsa05222	hsa05222	Small cell lung cancer	44	0.470774	1.70158	0.0135737	0.0394525	0.0229678	1834	tags=50%, list=27%, signal=37%	CDKN1A/GADD45B/NFKBIA/ITGB1/COL4A2/CKS2/GADD45A/BIRC3/MYC/CYCS/BAX/ITGA3/RELA/LAMC1/CDK6/COL4A4/DDB2/GADD45G/COL4A1/BCL2L1/LAMB1/FN1
hsa04660	hsa04660	T cell receptor signaling pathway	42	0.468737	1.67995	0.0129007	0.0382106	0.0222448	1586	tags=43%, list=23%, signal=33%	FOS/JUN/NFKBIA/RHOA/MALT1/NRAS/MAP3K7/CDC42/MAPK8/PAK1/DLG1/RELA/GRB2/MAPK14/PAK2/NFKBIB/BCL10/SOS1
hsa04928	hsa04928	Parathyroid hormone synthesis, secretion and action	51	0.468721	1.73658	0.00645817	0.0289268	0.0168401	358	tags=18%, list=5%, signal=17%	FOS/EGR1/JUND/CDKN1A/CYP24A1/RHOA/CREB5/GNAS/GNAQ
hsa05163	hsa05163	Human cytomegalovirus infection	115	0.466825	1.99309	0.00821696	0.0315491	0.0183667	904	tags=29%, list=13%, signal=25%	HLA-B/CCL2/HLA-A/HLA-E/CDKN1A/B2M/HLA-C/NFKBIA/RHOA/JAK1/CREB5/RAC1/CALM3/CXCL12/GNAS/CXCL8/TAPBP/GNAQ/NRAS/CCL4/GNB2/CCL3/PDIA3/CRK/MYC/BCAR1/CYCS/VEGFA/BAX/PRKACB/HLA-F/CCL3L3/GNB1
hsa05170	hsa05170	Human immunodeficiency virus 1 infection	92	0.465508	1.91689	0.0146335	0.041373	0.0240858	904	tags=27%, list=13%, signal=24%	FOS/HLA-B/JUN/HLA-A/HLA-E/B2M/HLA-C/NFKBIA/RAC1/CALM3/TAPBP/CFL1/GNAQ/NRAS/GNB2/PDIA3/CRK/MAP3K7/CYCS/BST2/BAX/HLA-F/MAPK8/PAK1/GNB1
hsa04810	hsa04810	Regulation of actin cytoskeleton	109	0.464953	1.96752	0.00961517	0.0329039	0.0191554	888	tags=28%, list=13%, signal=25%	ITGB8/TMSB4X/ACTG1/ARPC1B/MYL12A/ARPC2/ITGB1/ARPC1A/PFN1/RHOA/MYH9/RAC1/MSN/CXCL12/CFL1/ACTR2/NRAS/MYLK/PPP1CA/ACTB/CRK/ENAH/RDX/BCAR1/CDC42/ACTN4/DIAPH1/ACTN1/ITGA3/RRAS/PAK1
hsa04915	hsa04915	Estrogen signaling pathway	56	0.461	1.73099	0.0117397	0.0368792	0.0214697	364	tags=20%, list=5%, signal=19%	FOS/KRT18/JUN/CTSD/CREB5/KRT10/CALM3/GNAS/HSPA1B/GNAQ/NRAS
hsa05162	hsa05162	Measles	59	0.456552	1.73454	0.00962782	0.0329039	0.0191554	1449	tags=36%, list=21%, signal=28%	FOS/STAT1/JUN/NFKBIA/CSNK2B/JAK1/MSN/HSPA1B/MAP3K7/CYCS/BAX/MAPK8/EIF2AK2/OAS1/IRF7/RELA/CDK6/CASP8/MX1/NFKBIB/ADAR
hsa04510	hsa04510	Focal adhesion	95	0.450659	1.86926	0.00875453	0.0316588	0.0184306	1644	tags=43%, list=24%, signal=33%	ITGB8/JUN/SPP1/ACTG1/MYL12A/ITGB1/RHOA/COL4A2/RAC1/MET/MYLK/PPP1CA/BIRC3/ACTB/RAP1B/CRK/BCAR1/CDC42/RAP1A/ACTN4/CAPN2/VEGFA/DIAPH1/ACTN1/ITGA3/MAPK8/PAK1/MYL9/GRB2/LAMC1/COL4A4/VCL/TLN1/PAK2/THBS1/BRAF/SOS1/MYL12B/CCND2/EGFR/COL4A1
hsa05145	hsa05145	Toxoplasmosis	54	0.446366	1.66316	0.0072609	0.0297123	0.0172974	1887	tags=50%, list=28%, signal=36%	STAT1/NFKBIA/ITGB1/HLA-DMA/JAK1/IFNGR2/HLA-DRA/HLA-DQA1/HSPA1B/BIRC3/MAP3K7/CYCS/MAPK8/PPIF/RELA/LAMC1/MAPK14/CASP8/HLA-DPA1/NFKBIB/HLA-DQB1/HLA-DPB1/BCL2L1/LAMB1/IL10RB/TNFRSF1A/HLA-DRB1
hsa05131	hsa05131	Shigellosis	124	0.445089	1.91971	0.00901152	0.0322136	0.0187536	1360	tags=36%, list=20%, signal=30%	JUN/ACTG1/ARF6/ARPC1B/NFKBIA/MYL12A/ARPC2/ITGB1/CBX3/ARPC1A/PFN1/RHOA/MALT1/UBE2D2/RAC1/CXCL8/CTTN/ACTR2/CYTH2/SQSTM1/ACTB/CRK/BCAR1/MAP3K7/CDC42/CYCS/ACTN4/CAPN2/DIAPH1/BAX/ACTN1/MAP1LC3B/MAPK8/CAST/CASP4/RELA/BECN1/MYL9/RRAGC/SHARPIN/IL18/MAPK14/ARPC4/VCL/TLN1
hsa04217	hsa04217	Necroptosis	63	0.443376	1.70801	0.0124357	0.0372821	0.0217043	1143	tags=33%, list=17%, signal=28%	STAT1/TNFSF10/SLC25A5/JAK1/IFNGR2/CHMP4B/BIRC3/SQSTM1/GLUL/SLC25A6/HSP90AB1/CAPN2/BAX/MAPK8/EIF2AK2/DNM1L/HSP90AA1/PPIA/FTH1/SMPD1/SHARPIN
hsa04935	hsa04935	Growth hormone synthesis, secretion and action	57	0.443021	1.67184	0.00688511	0.0295236	0.0171876	1313	tags=32%, list=19%, signal=26%	FOS/STAT1/SOCS3/JUNB/CREB5/GNAS/GNAQ/NRAS/CRK/BCAR1/PRKACB/MAPK8/MAP3K1/GRB2/ATF4/MAPK14/IRS1/MAP2K4
hsa05165	hsa05165	Human papillomavirus infection	149	0.442635	1.93716	0.00445095	0.0234259	0.0136377	1661	tags=40%, list=24%, signal=31%	ISG15/HLA-B/ITGB8/STAT1/HLA-A/SPP1/HLA-E/CDKN1A/HLA-C/IRF1/ITGB1/JAK1/CREB5/COL4A2/CHD4/ATP6V0D1/MPP5/UBR4/GNAS/HES1/NRAS/CDC42/VEGFA/BAX/PPP2R3C/PRKACB/ATP6V1D/ITGA3/HLA-F/PARD3/PARD6B/EIF2AK2/DLG1/RELA/FZD5/GRB2/LAMC1/SCRIB/ATP6V1F/TCF7L2/CDK6/CASP8/PPP2R2D/COL4A4/PPP2R3A/RBPJ/RHEB/ATP6V0B/MX1/BCAP31/PPP2R1A/THBS1/SOS1/PSEN1/MAML2/CCND2/EGFR/COL4A1/MAML1
hsa05161	hsa05161	Hepatitis B	82	0.442344	1.78461	0.00978139	0.0330654	0.0192494	1332	tags=33%, list=20%, signal=27%	FOS/STAT1/JUN/CDKN1A/NFKBIA/YWHAB/JAK1/CREB5/YWHAZ/CXCL8/NRAS/MYC/MAP3K7/HSPG2/YWHAQ/CYCS/BAX/MAPK8/MAP3K1/IRF7/RELA/GRB2/ATF4/MAPK14/CASP8/MAP2K4/DDB2
hsa04611	hsa04611	Platelet activation	53	0.439849	1.63842	0.0106863	0.0346192	0.020154	780	tags=26%, list=11%, signal=24%	ACTG1/MYL12A/ITGB1/RHOA/FCER1G/GNAS/GNAQ/MYLK/PPP1CA/ACTB/RAP1B/VAMP8/RAP1A/PRKACB
hsa04360	hsa04360	Axon guidance	64	0.435747	1.68531	0.0176843	0.048244	0.0280858	1085	tags=31%, list=16%, signal=27%	NTN4/MYL12A/ITGB1/RHOA/RAC1/CXCL12/MET/NRP1/CFL1/NRAS/ENAH/ABLIM3/CDC42/RRAS/SEMA5A/PARD3/PAK1/PARD6B/RGS3/MYL9
hsa04142	hsa04142	Lysosome	84	0.430452	1.74298	0.00651087	0.0289268	0.0168401	1370	tags=37%, list=20%, signal=30%	CD63/LGMN/CTSC/CTSD/GNS/ATP6V0D1/CTSB/LAPTM4B/CLTC/CTSZ/CTSL/AP3S1/ACP5/LAMP2/AP3D1/PSAP/HYAL1/LITAF/LAPTM4A/SORT1/SMPD1/HEXB/PPT1/SUMF1/ARSB/CLN5/NPC2/HYAL2/SLC17A5/ATP6V0B/CTSS
hsa05164	hsa05164	Influenza A	92	0.42857	1.76479	0.0164513	0.0456818	0.0265943	1526	tags=38%, list=22%, signal=30%	CCL2/STAT1/SOCS3/TNFSF10/ACTG1/NFKBIA/SLC25A5/HLA-DMA/ICAM1/JAK1/IFNGR2/HLA-DRA/HLA-DQA1/CXCL8/ACTB/SLC25A6/CYCS/BAX/PABPN1/EIF2AK2/OAS1/TPSB2/IRF7/RELA/KPNA6/IL18/CDK6/CASP8/HLA-DPA1/MX1/NFKBIB/HLA-DQB1/ADAR/HLA-DPB1/PRSS3
hsa05160	hsa05160	Hepatitis C	77	0.424384	1.69307	0.0119198	0.0370707	0.0215812	1280	tags=34%, list=19%, signal=28%	STAT1/SOCS3/CDKN1A/NFKBIA/CLDN4/IFIT1/YWHAB/JAK1/YWHAZ/CLDN10/CLDN1/NRAS/MYC/YWHAQ/YWHAG/CYCS/BAX/EIF2AK2/OAS1/IRF7/RELA/GRB2/CD81/CDK6/CASP8/PPP2R2D
hsa04010	hsa04010	MAPK signaling pathway	124	0.410158	1.76905	0.0140858	0.0401899	0.0233971	1923	tags=45%, list=28%, signal=33%	FOS/JUN/JUND/GADD45B/DUSP1/DDIT3/MAPKAPK2/RAC1/GADD45A/MET/HSPA1B/NRAS/ERBB3/MAP3K2/RAP1B/RPS6KA3/CRK/MYC/MAP3K7/CDC42/RAP1A/VEGFA/STK3/PRKACB/RRAS/MAPK8/PAK1/MAP3K1/RELA/MRAS/MAPT/DUSP6/GRB2/ATF4/MAPK14/CDC25B/MAP2K4/PAK2/DUSP5/DUSP3/MAP4K4/PLA2G4C/BRAF/SOS1/GADD45G/EGFR/LAMTOR3/RELB/RAPGEF2/MAP3K4/TAOK3/NR4A1/TNFRSF1A/TGFBR2/MAP4K3/RPS6KA4
hsa05168	hsa05168	Herpes simplex virus 1 infection	161	0.407387	1.79662	0.0138993	0.0400249	0.023301	758	tags=18%, list=11%, signal=16%	HLA-B/CCL2/STAT1/SOCS3/HLA-A/HLA-E/B2M/HLA-C/NFKBIA/HLA-DMA/JAK1/IFNGR2/HLA-DRA/HLA-DQA1/TAPBP/SRSF9/CD74/PPP1CA/BIRC3/SRSF2/PDIA3/SRSF4/ZNF814/MAP3K7/ZNF33A/ZNF83/CYCS/BST2/BAX
hsa05202	hsa05202	Transcriptional misregulation in cancer	81	0.390281	1.58113	0.0161613	0.0452807	0.0263607	758	tags=20%, list=11%, signal=18%	NFKBIZ/NUPR1/CDKN1A/GADD45B/AFF1/DDIT3/GADD45A/MET/CXCL8/CEBPB/BIRC3/PAX8/MYC/SPINT1/FUS/BAX
hsa05205	hsa05205	Proteoglycans in cancer	99	0.38038	1.59638	0.0175432	0.048244	0.0280858	1148	tags=30%, list=17%, signal=26%	ACTG1/CDKN1A/HIF1A/CD63/ITGB1/ANK2/RHOA/RAC1/MSN/MET/CTTN/NRAS/PPP1CA/ERBB3/ACTB/MYC/RDX/CTSL/CDC42/HSPG2/ANK3/VEGFA/PRKACB/RRAS/FRS2/PAK1/MRAS/FZD5/GRB2/HSPB2
hsa04150	hsa04150	mTOR signaling pathway	80	-0.287243	-1.44115	0.0102981	0.0340715	0.0198351	699	tags=25%, list=10%, signal=23%	SESN2/TBC1D7/PIK3CA/STRADB/PIK3R1/INSR/MAP2K1/ATP6V1E1/MAP2K2/MAPK1/LAMTOR4/GRB10/RPS6/SLC3A2/SEC13/RPS6KB2/ATP6V1B2/RNF152/PRR5/EIF4B
hsa00190	hsa00190	Oxidative phosphorylation	74	-0.30224	-1.49761	0.0179702	0.0485978	0.0282918	1048	tags=34%, list=15%, signal=29%	ATP6V1E2/COX6A2/COX17/ATP6V0E1/NDUFS7/PPA2/NDUFB10/NDUFA3/NDUFS4/NDUFS8/UQCRC1/NDUFB1/NDUFA5/NDUFB11/UQCR10/ATP6V1E1/NDUFV3/SDHD/SDHB/PPA1/NDUFA10/ATP6V1B2/ATP6V0E2/NDUFA2/NDUFV1
hsa03010	hsa03010	Ribosome	96	-0.362544	-1.88232	0.000169517	0.00277472	0.00161534	1067	tags=42%, list=16%, signal=36%	RPLP0/RPL36AL/RPL5/RPL6/RPS23/RPS15/MRPL28/RPS26/RPL4/RPL10/MRPS12/RPL35A/MRPS21/RPL11/RPL14/RPL38/RPL13/RPL12/RPS12/RPS27/RPS17/RPL24/MRPS7/RPL35/RPLP1/RSL24D1/RPL37/MRPL4/RPL29/MRPL13/RPL26/RPS15A/RPL31/RPS6/MRPS18A/RPL32/RPL21/MRPL2/RPL34/RPS25
hsa01240	hsa01240	Biosynthesis of cofactors	76	-0.414117	-2.04695	3.02302e-05	0.000783466	0.000456105	941	tags=37%, list=14%, signal=32%	RDH12/COQ6/NAPRT/GCLC/MOCS2/RGN/KYNU/PMM1/PANK1/SPR/MMAB/SHMT2/COQ5/UGDH/PNPO/ALAS1/SHMT1/RFK/AK3/UGT2A3/AKR1A1/NFS1/AFMID/AK4/ALDH3A2/ALDH2/ASPDH/HPD
hsa00562	hsa00562	Inositol phosphate metabolism	33	-0.428489	-1.78325	0.0077632	0.0308774	0.0179757	1510	tags=42%, list=22%, signal=33%	PLCD4/INPPL1/IPMK/CDIPT/SACM1L/ISYNA1/PIKFYVE/PLCH2/PI4KB/PIP5K1C/PIK3CA/TPI1/ALDH6A1/MIOX
hsa04146	hsa04146	Peroxisome	56	-0.432504	-2.05327	0.000222539	0.00332708	0.0019369	547	tags=32%, list=8%, signal=30%	GSTK1/ECH1/ACAA1/HACL1/SCP2/PRDX1/MPV17L/HAO2/PIPOX/ACOX1/HSD17B4/DECR2/EHHADH/EPHX2/PXMP2/HMGCL/PHYH/AGXT
hsa01230	hsa01230	Biosynthesis of amino acids	41	-0.448844	-1.95538	0.000849962	0.00844313	0.00491527	685	tags=37%, list=10%, signal=33%	SHMT2/PRPS1/TPI1/IDH3B/PGK1/SHMT1/ACO1/IDH3G/ENO1/NAGS/PFKL/ACY1/GPT/ALDOB/ASS1
hsa00030	hsa00030	Pentose phosphate pathway	21	-0.467834	-1.72005	0.0124456	0.0372821	0.0217043	898	tags=48%, list=13%, signal=41%	PGD/RPIA/PGM1/RGN/FBP1/PRPS1/GLYCTK/PFKL/IDNK/ALDOB
hsa00982	hsa00982	Drug metabolism - cytochrome P450	25	-0.471911	-1.76384	0.00850099	0.0316588	0.0184306	595	tags=44%, list=9%, signal=40%	MAOB/GSTM4/GSTK1/FMO5/UGT2A3/MGST3/ADH5/MGST2/AOX1/GSTA1/GSTA2
hsa00561	hsa00561	Glycerolipid metabolism	24	-0.476449	-1.77375	0.0109948	0.0352514	0.0205221	343	tags=29%, list=5%, signal=28%	AKR1A1/DGKZ/TKFC/GLYCTK/ALDH3A2/ALDH2/ALDH7A1
hsa00020	hsa00020	Citrate cycle (TCA cycle)	21	-0.487064	-1.79075	0.00784346	0.0308774	0.0179757	477	tags=48%, list=7%, signal=44%	SUCLG2/SUCLG1/IDH3B/ACO1/IDH3G/SDHD/SDHB/FH/PCK1/PCK2
hsa04978	hsa04978	Mineral absorption	28	-0.504229	-1.99584	0.00200351	0.0138335	0.00805335	486	tags=39%, list=7%, signal=37%	MT1H/HMOX2/HMOX1/MT1X/MT1G/ATOX1/SLC34A3/ATP1A1/SLC39A4/SLC34A1/SLC6A19
hsa00330	hsa00330	Arginine and proline metabolism	31	-0.527093	-2.15382	0.000241372	0.00341212	0.00198641	812	tags=52%, list=12%, signal=46%	SAT2/SMS/DAO/OAT/MAOB/P4HA1/HOGA1/CNDP2/GAMT/ALDH4A1/GATM/ALDH3A2/ALDH2/PRODH2/ALDH7A1/AOC1
hsa00830	hsa00830	Retinol metabolism	16	-0.539439	-1.79819	0.00952847	0.0329039	0.0191554	354	tags=31%, list=5%, signal=30%	UGT2A3/ADH5/AOX1/ALDH1A1/DHRS4L2
hsa00630	hsa00630	Glyoxylate and dicarboxylate metabolism	24	-0.552192	-2.05573	0.00141754	0.011304	0.00658077	839	tags=54%, list=12%, signal=48%	PCCA/ACSS2/SHMT2/SHMT1/ACO1/GRHPR/HOGA1/HAO2/GLYCTK/AFMID/ACAT1/PCCB/AGXT
hsa01250	hsa01250	Biosynthesis of nucleotide sugars	19	-0.554895	-1.93599	0.00520751	0.0257069	0.0149656	1180	tags=47%, list=17%, signal=39%	NANP/UAP1/PGM1/NAGK/PMM1/GFPT1/GALK1/UGDH/MIOX
hsa01200	hsa01200	Carbon metabolism	72	-0.568962	-2.81875	1.04105e-10	3.23766e-08	1.88485e-08	942	tags=50%, list=14%, signal=44%	SUCLG2/RPIA/PCCA/SUCLG1/ACSS2/RGN/ACADS/SHMT2/FBP1/PRPS1/TPI1/IDH3B/PGK1/SHMT1/ACO1/IDH3G/ENO1/SDHD/ADH5/TKFC/SDHB/HAO2/GLYCTK/ACOX1/ESD/FH/PFKL/ACAT1/PCCB/IDNK/GPT/ECHS1/ALDOB/HIBCH/ALDH6A1/AGXT
hsa00620	hsa00620	Pyruvate metabolism	29	-0.584788	-2.3275	6.65793e-05	0.00137587	0.000800981	540	tags=41%, list=8%, signal=38%	HAGH/LDHD/AKR1A1/GRHPR/ADH5/FH/ACAT1/ALDH3A2/ALDH2/PCK1/PCK2/ALDH7A1
hsa01210	hsa01210	2-Oxocarboxylic acid metabolism	13	-0.606654	-1.91728	0.00816126	0.0315491	0.0183667	477	tags=46%, list=7%, signal=43%	IDH3B/ACO1/IDH3G/NAGS/ACY1/GPT
hsa01040	hsa01040	Biosynthesis of unsaturated fatty acids	11	-0.611633	-1.86843	0.0104785	0.0343033	0.0199701	438	tags=64%, list=6%, signal=60%	SCD/ACOT2/ACAA1/SCP2/ACOX1/TECR/HSD17B4
hsa00310	hsa00310	Lysine degradation	33	-0.617473	-2.56975	1.16613e-06	4.25342e-05	2.47618e-05	325	tags=30%, list=5%, signal=29%	HADH/PIPOX/EHHADH/ACAT1/ALDH3A2/ALDH2/GCDH/BBOX1/ECHS1/ALDH7A1
hsa00350	hsa00350	Tyrosine metabolism	15	-0.618681	-2.00591	0.00321118	0.0181145	0.0105456	680	tags=47%, list=10%, signal=42%	FAH/MAOB/ADH5/AOX1/HGD/DDC/HPD
hsa01212	hsa01212	Fatty acid metabolism	30	-0.625624	-2.51653	3.35696e-06	9.49105e-05	5.52534e-05	482	tags=50%, list=7%, signal=47%	ACADS/ACADSB/MECR/HSD17B8/ACAA1/SCP2/HADHB/HADH/ACOX1/TECR/HSD17B4/EHHADH/ACAT1/ACADM/ECHS1
hsa00640	hsa00640	Propanoate metabolism	24	-0.625787	-2.32972	6.64857e-05	0.00137587	0.000800981	1068	tags=58%, list=16%, signal=49%	MLYCD/BCKDHB/SUCLG2/PCCA/SUCLG1/ACSS2/ACADS/ABAT/ACOX1/EHHADH/PCCB/ECHS1/HIBCH/ALDH6A1
hsa00280	hsa00280	Valine, leucine and isoleucine degradation	39	-0.630323	-2.71961	2.9702e-08	1.84747e-06	1.07553e-06	482	tags=56%, list=7%, signal=53%	ACADSB/MCCC1/ACAA1/ABAT/HIBADH/AGXT2/HADHB/HADH/AOX1/EHHADH/ACAD8/IVD/ACAT1/ALDH3A2/PCCB/ALDH2/ACADM/HMGCL/ECHS1/ALDH7A1/HIBCH/ALDH6A1
hsa00250	hsa00250	Alanine, aspartate and glutamate metabolism	20	-0.646144	-2.32587	7.07844e-05	0.00137587	0.000800981	737	tags=45%, list=11%, signal=40%	GFPT1/ASPA/ABAT/AGXT2/NIT2/ALDH4A1/GPT/ASS1/AGXT
hsa00010	hsa00010	Glycolysis / Gluconeogenesis	32	-0.64875	-2.66095	1.4879e-07	6.7715e-06	3.94212e-06	1084	tags=62%, list=16%, signal=53%	ALDH1B1/ALDH3B1/G6PC/BPGM/PGM1/ACSS2/FBP1/TPI1/PGK1/AKR1A1/ENO1/GALM/ADH5/PFKL/ALDH3A2/ALDH2/PCK1/PCK2/ALDH7A1/ALDOB
hsa00071	hsa00071	Fatty acid degradation	31	-0.662205	-2.70592	1.52413e-07	6.7715e-06	3.94212e-06	705	tags=52%, list=10%, signal=46%	ACADS/ECI2/ACADSB/ACAA1/HADHB/HADH/ADH5/ACOX1/EHHADH/ACAT1/ALDH3A2/ALDH2/GCDH/ACADM/ECHS1/ALDH7A1
hsa00051	hsa00051	Fructose and mannose metabolism	16	-0.668203	-2.22741	0.000294175	0.00386862	0.00225217	762	tags=56%, list=11%, signal=50%	PMM1/FBP1/SORD/TPI1/ENOSF1/TKFC/KHK/PFKL/ALDOB
hsa00040	hsa00040	Pentose and glucuronate interconversions	17	-0.681262	-2.29617	9.33358e-05	0.0017075	0.00099404	628	tags=47%, list=9%, signal=43%	UGDH/DHDH/SORD/KL/UGT2A3/AKR1A1/CRYL1/DCXR
hsa00260	hsa00260	Glycine, serine and threonine metabolism	26	-0.728968	-2.80496	8.81562e-09	9.13886e-07	5.3203e-07	771	tags=62%, list=11%, signal=55%	DAO/SHMT2/MAOB/ALAS1/CHDH/SHMT1/AGXT2/GRHPR/SARDH/GLYCTK/PIPOX/GAMT/GATM/BHMT/ALDH7A1/AGXT
hsa00380	hsa00380	Tryptophan metabolism	24	-0.745224	-2.77437	1.88739e-08	1.46744e-06	8.54292e-07	325	tags=54%, list=5%, signal=52%	HADH/AFMID/AOX1/ALDH8A1/EHHADH/DDC/ACAT1/ALDH3A2/ALDH2/GCDH/ECHS1/ALDH7A1/AOC1
hsa00410	hsa00410	beta-Alanine metabolism	21	-0.774509	-2.84758	2.03121e-09	3.15854e-07	1.83878e-07	1155	tags=81%, list=17%, signal=67%	CNDP1/ALDH1B1/MLYCD/ALDH3B1/ACADS/UPB1/ABAT/CNDP2/ACOX1/EHHADH/ALDH3A2/ALDH2/DPYS/ECHS1/ALDH7A1/HIBCH/ALDH6A1
hsa00053	hsa00053	Ascorbate and aldarate metabolism	14	-0.793891	-2.54058	1.77785e-06	5.52912e-05	3.21885e-05	773	tags=64%, list=11%, signal=57%	RGN/UGDH/KL/UGT2A3/AKR1A1/ALDH3A2/ALDH2/ALDH7A1/MIOX
hsa00340	hsa00340	Histidine metabolism	13	-0.8068	-2.54982	1.23089e-06	4.25342e-05	2.47618e-05	1155	tags=92%, list=17%, signal=77%	CNDP1/ALDH1B1/ALDH3B1/AMDHD1/ASPA/MAOB/CNDP2/ALDH3A2/ALDH2/ALDH7A1/FTCD/AOC1
